# Supplementary material for: New records of a lost species and a geographic range expansion for sengis in the Horn of Africa
Source: PeerJ. 2020 Aug 18;8:e9652. doi: 10.7717/peerj.9652 (PMC7441985; doi:10.7717/peerj.9652)
Supplement: Supplemental Information 1 [file peerj-08-9652-s001.zip › Data_S1_PCR_Primer_Seqs_Annealing_Temps_and_Extension_Times/Data_S1_PCR_Primer_Seqs_Annealing_Temps_and_Extension_Times.xlsx]

## Sheet: primers and PCR metrics
New Records of a Lost Species and a Geographic Range Expansion for Sengis in the Horn of Africa
Heritage S, Rayaleh HA, Awaleh DG, Rathbun GB (2020)
Data S1. PCR primer sequences, annealing temperatures and extension times.
(this workbook has 1 sheet)
Genome	Locus	Fwd Primer 5' --> 3' seq	Rev Primer 5' --> 3' seq	Expect L (bp)	PCR Ta	PCR Te
mitochondrial	12S	GCAAGGCACTGAAAATGC	CTTTCATCTTTCCCTTrCGG	1288	52.7° C	1m 15s
mitochondrial	16S	GTCGTAACAAGGTAAGCATAC	GCAATTACCGGrCTCTGC	1779	53.5° C	1m 45s
mitochondrial	ND1	CTATCCACCTATTTCTCCCGG	GGGCCCGrTAGCTTATTTAG	1337	54.5° C	1m 30s
mitochondrial	ND2	CGATTTCGCTATGATCAACTC	GCGGGAGAAGTAGATTGAAG	1619	54.0° C	1m 45s
mitochondrial	COX1	GTTAAACAAAGACCAAGAGCC	GTTAyrkGrTTGGCTTGAAAC	1968	54.3° C	2m
mitochondrial	COX2	GCAGTTATTCTCATAGTATTTATTG	TCTTTrACTTAAAAGGTTAAyGC	1033	51.2° C	1m
mitochondrial	ATP8-ND3	CCACACGTCCAGGTATCTTCTATGG	TGCGAATACTAGAAGGATTATTGGGAGG	2505	60.3° C	2m 30s
mitochondrial	ND4L-ND4	TGATTTCGACTCATTArATTATG	GGATAGTTATTCAGTGTCAGT	2145	51.2° C	2m 15s
mitochondrial	ND5-ND6	GGTGCAACTCCAAATAAAAGTAA	GTGGTTGATGATTTTTAGTAAGGG	2477	54.7° C	2m 30s
mitochondrial	CYTB	CyATyAAACCyAAAAAmGACCCwC	GCAGGAGGTAGTTTAATTAGAATATC	1557	54.5° C	1m 30s
mitochondrial	Dloop	CCATACATCATCATCGGACAAG	CGTAGGGTGTGCTTGATACC	1869	55.7° C	2m
nuclear	VWF	GGTGTkAACyTGACCTGTGAAGCCTG	CCTGGATGAGAATrGGkGCrTTGGG	1267	62.3° C	1m 15s
nuclear	IRBP	CTGGAGAGAAGCATGArCTACAGGA	GTAGCCCACGTTmCCrGGCAG	969	62.6° C	1m
