# Supplementary material for: New records of a lost species and a geographic range expansion for sengis in the Horn of Africa
Source: PeerJ. 2020 Aug 18;8:e9652. doi: 10.7717/peerj.9652 (PMC7441985; doi:10.7717/peerj.9652)
Supplement: Supplemental Information 2 [file peerj-08-9652-s002.zip › Data_S2_GenBank_Accession_Numbers_and_Source_Specimen_Information/Data_S2_GenBank_Accession_Numbers_and_Source_Specimen_Information.xlsx]

## Sheet: GenBank Accessions
New Records of a Lost Species and a Geographic Range Expansion for Sengis in the Horn of Africa
Heritage S, Rayaleh HA, Awaleh DG, Rathbun GB (2020)
Data S2. GenBank accession numbers and source specimen information.
(this workbook has 2 sheets)
Order	Family	Subfamily	Tribe	Species/Subspecies	12S	16S	COX1	CYTB	IRBP	VWF		Voucher ID
Macroscelidea	Macroscelididae	Macroscelidinae	Macroscelidini	Galegeeska revoilii (Djalelo, Djibouti)	MT354766	MT354766	MT354766	MT354766	MT354760	MT354763		CAS MAM 32723
Macroscelidea	Macroscelididae	Macroscelidinae	Macroscelidini	Galegeeska revoilii (Assamo, Djibouti)	MT354767	MT354767	MT354767	MT354767	MT354761	MT354764		CAS MAM 32725
Macroscelidea	Macroscelididae	Macroscelidinae	Macroscelidini	Galegeeska revoilii (Arta Town, Djibouti)	MT354768	MT354768	MT354768	MT354768	MT354762	MT354765		CAS MAM 32726
Macroscelidea	Macroscelididae	Macroscelidinae	Macroscelidini	Galegeeska revoilii (Hargeisa, Somalia)	EU136159	EU136159	?	?	?	?
Macroscelidea	Macroscelididae	Macroscelidinae	Macroscelidini	Petrodromus tetradactylus	KT000010	KT000010	?	DQ901190	KT000019	KT000029
Macroscelidea	Macroscelididae	Macroscelidinae	Macroscelidini	Petrosaltator rozeti	KT000008	KT000008	?	KF742641	KT000017	KT000025
Macroscelidea	Macroscelididae	Macroscelidinae	Macroscelidini	Macroscelides flavicaudatus	KF895109	KF895109	?	KF742617	KF742668	KF742651
Macroscelidea	Macroscelididae	Macroscelidinae	Macroscelidini	Macroscelides micus	KF895122	KF895122	?	KF742640	KF742665	KF742657
Macroscelidea	Macroscelididae	Macroscelidinae	Macroscelidini	Macroscelides proboscideus	KF895114	KF895114	NC_004026	KF742638	KF742669	KF742652
Macroscelidea	Macroscelididae	Macroscelidinae	Elephantulini	Elephantulus brachyrhynchus	EU136160	EU136160	?	DQ901191	EU136146	?
Macroscelidea	Macroscelididae	Macroscelidinae	Elephantulini	Elephantulus edwardii	AMGZ01174153	AMGZ01174153	?	AMGZ01043284	?	AMGZ01140941
Macroscelidea	Macroscelididae	Macroscelidinae	Elephantulini	Elephantulus intufi	KT000006	KT000006	?	DQ901206	KT000013	KT000022
Macroscelidea	Macroscelididae	Macroscelidinae	Elephantulini	Elephantulus myurus	AY310882	AY310882	?	?	AY310896	AY310889
Macroscelidea	Macroscelididae	Macroscelidinae	Elephantulini	Elephantulus pilicaudus	EU136167	EU136167	?	EU076246	?	?
Macroscelidea	Macroscelididae	Macroscelidinae	Elephantulini	Elephantulus rufescens	U97339	U97339	?	AF107725	U48584	U31612
Macroscelidea	Macroscelididae	Macroscelidinae	Elephantulini	Elephantulus rupestris	KT000007	KT000007	?	EF141640	KT000015	KT000023
Macroscelidea	Macroscelididae	Rhynchocyoninae	---	Rhynchocyon chrysopygus	KT348460	KT348460	?	?	KT348366	?
Macroscelidea	Macroscelididae	Rhynchocyoninae	---	Rhynchocyon cirnei cirnei	KT348465	KT348465	?	?	KT348378	KT348416
Macroscelidea	Macroscelididae	Rhynchocyoninae	---	Rhynchocyon cirnei macrurus	AY310880	AY310880	?	?	AY310894	AY310887
Macroscelidea	Macroscelididae	Rhynchocyoninae	---	Rhynchocyon cirnei reichardi	KT348477	KT348477	?	?	KT348381	KT348450
Macroscelidea	Macroscelididae	Rhynchocyoninae	---	Rhynchocyon cirnei shirensis	KT348472	KT348472	?	?	?	?
Macroscelidea	Macroscelididae	Rhynchocyoninae	---	Rhynchocyon petersi adersi	KT348481	KT348481	?	?	?	?
Macroscelidea	Macroscelididae	Rhynchocyoninae	---	Rhynchocyon petersi petersi	KT348483	KT348483	EF568617	?	KT348401	KT348419
Macroscelidea	Macroscelididae	Rhynchocyoninae	---	Rhynchocyon stuhlmanni	KT348478	KT348478	?	?	KT348410	KT348453
Macroscelidea	Macroscelididae	Rhynchocyoninae	---	Rhynchocyon udzungwensis	KT348504	KT348504	?	KF742619	KT348369	KT348456
Hyracoidea	Procaviidae	---	---	Dendrohyrax dorsalis	NC_010301	NC_010301	NC_010301	NC_010301	?	?
Hyracoidea	Procaviidae	---	---	Procavia capensis	NC_004919	NC_004919	NC_004919	NC_004919	ABRQ02106808	U31619
Hyracoidea	Procaviidae	---	---	Heterohyrax brucei	?	?	?	AF045137	JN414766	JN415026
Sirenia	Dugongidae	---	---	Dugong dugon	NC_003314	NC_003314	NC_003314	NC_003314	KR827319	KR827311
Sirenia	Trichechidae	---	---	Trichechus manatus	NC_010302	NC_010302	NC_010302	NC_010302	AHIN01129411	AY057835
Proboscidea	Elephantidae	---	---	Elephas maximus	NC_005129	NC_005129	NC_005129	NC_005129	AY243443	U31611
Proboscidea	Elephantidae	---	---	Loxodonta africana	NC_000934	NC_000934	NC_000934	NC_000934	U48711	AAGU03036113
Tubulidentata	Orycteropodidae	---	---	Orycteropus afer	NC_002078	NC_002078	NC_002078	NC_002078	U48712	U31617
Afrosoricida (Tenrecomorpha)	Tenrecidae	Oryzorictinae	---	Limnogale mergulus	KX015146	?	?	?	?	AJ891096
Afrosoricida (Tenrecomorpha)	Tenrecidae	Oryzorictinae	---	Microgale majori	KX015159	?	?	?	?	KX015396
Afrosoricida (Tenrecomorpha)	Tenrecidae	Oryzorictinae	---	Nesogale talazaci	KX015167	?	?	?	?	KX015404
Afrosoricida (Tenrecomorpha)	Tenrecidae	Oryzorictinae	---	Oryzorictes hova	KX015169	?	?	?	?	KX015406
Afrosoricida (Tenrecomorpha)	Tenrecidae	Geogalinae	---	Geogale aurita	KX015143	?	?	?	?	KX015382
Afrosoricida (Tenrecomorpha)	Tenrecidae	Tenrecinae	---	Echinops telfairi	NC_002631	NC_002631	NC_002631	NC_002631	?	AF076478
Afrosoricida (Tenrecomorpha)	Tenrecidae	Tenrecinae	---	Setifer setosus	KX015171	?	?	?	?	KX015408
Afrosoricida (Tenrecomorpha)	Tenrecidae	Tenrecinae	---	Hemicentetes semispinosus	KX015145	?	?	?	?	AJ891093
Afrosoricida (Tenrecomorpha)	Tenrecidae	Tenrecinae	---	Tenrec ecaudatus	KX015172	AF390537	?	?	?	KX015409
Afrosoricida (Tenrecomorpha)	Potamogalidae	---	---	Micropotamogale lamottei	AF390539	AF390539	?	?	?	AF390538
Afrosoricida (Tenrecomorpha)	Potamogalidae	---	---	Potamogale velox	KX015141	?	?	?	?	?
Afrosoricida (Chrysochloridea)	Amblysominae	---	---	Amblysomus hottentotus	M95108	U97336	?	KT876427	?	U97534
Afrosoricida (Chrysochloridea)	Amblysominae	---	---	Neamblysomus julianae	?	?	?	KT876433	?	?
Afrosoricida (Chrysochloridea)	Chrysochlorinae	---	---	Chrysospalax trevelyani	AY249238	AY249238	?	?	?	?
Afrosoricida (Chrysochloridea)	Chrysochlorinae	---	---	Eremitalpa granti	NC_010304	NC_010304	NC_010304	NC_010304	?	?
Afrosoricida (Chrysochloridea)	Chrysochlorinae	---	---	Chrysochloris asiatica	NC_004920	NC_004920	NC_004920	NC_004920	?	JN415024
? = data unavailable
XXXXXXXXXX = data from WGS

## Sheet: Source Specimens
New Records of a Lost Species and a Geographic Range Expansion for Sengis in the Horn of Africa
Heritage S, Rayaleh HA, Awaleh DG, Rathbun GB (2020)
Data S2. GenBank accession numbers and source specimen information.
(this workbook has 2 sheets)
Taxon	Gene	GenBank ID	Specimen Institution	Inst Code	Inst Catalog #	Other ID #	Specimen Collection Locality	Locality Coordinates	Sequencing Publication	Notes
Macroscelides flavicaudatus	12S	KF895109	California Academy of Sciences, San Francisco, USA	CAS	MAM 29696	GBR767	Khorixas District, Kunene Region, Namibia	-20.71 14.12	Dumbacher et al. (2014)
Macroscelides flavicaudatus	16S	KF895109	California Academy of Sciences, San Francisco, USA	CAS	MAM 29696	GBR767	Khorixas District, Kunene Region, Namibia	-20.71 14.12	Dumbacher et al. (2014)
Macroscelides flavicaudatus	CYTB	KF742617	California Academy of Sciences, San Francisco, USA	CAS	MAM 29696	GBR767	Khorixas District, Kunene Region, Namibia	-20.71 14.12	Dumbacher et al. (2014)
Macroscelides flavicaudatus	IRBP	KF742668	California Academy of Sciences, San Francisco, USA	CAS	MAM 29696	GBR767	Khorixas District, Kunene Region, Namibia	-20.71 14.12	Dumbacher et al. (2014)
Macroscelides flavicaudatus	VWF	KF742651	California Academy of Sciences, San Francisco, USA	CAS	MAM 29696	GBR767	Khorixas District, Kunene Region, Namibia	-20.71 14.12	Dumbacher et al. (2014)
Macroscelides micus	12S	KF895122	California Academy of Sciences, San Francisco, USA	CAS	MAM 29746	TOO5894	Khorixas District, Kunene Region, Namibia	-20.62, 13.86	Dumbacher et al. (2014)
Macroscelides micus	16S	KF895122	California Academy of Sciences, San Francisco, USA	CAS	MAM 29746	TOO5894	Khorixas District, Kunene Region, Namibia	-20.62, 13.86	Dumbacher et al. (2014)
Macroscelides micus	CYTB	KF742640	California Academy of Sciences, San Francisco, USA	CAS	MAM 29746	TOO5894	Khorixas District, Kunene Region, Namibia	-20.62, 13.86	Dumbacher et al. (2014)
Macroscelides micus	IRBP	KF742665	California Academy of Sciences, San Francisco, USA	CAS	MAM 27997	MG4036	Khorixas District, Kunene Region, Namibia	-20.73, 14.13	Dumbacher et al. (2014)
Macroscelides micus	VWF	KF742657	California Academy of Sciences, San Francisco, USA	CAS	MAM 29746	TOO5894	Khorixas District, Kunene Region, Namibia	-20.62, 13.86	Dumbacher et al. (2014)
Macroscelides proboscideus	12S	KF895114	California Academy of Sciences, San Francisco, USA	CAS	MAM 28574	JPD409	Maltahohe District, Hardap Region, Namibia	-24.91, 16.27	Dumbacher et al. (2014)
Macroscelides proboscideus	16S	KF895114	California Academy of Sciences, San Francisco, USA	CAS	MAM 28574	JPD409	Maltahohe District, Hardap Region, Namibia	-24.91, 16.27	Dumbacher et al. (2014)
Macroscelides proboscideus	COX1	AJ421452	(see notes)	----	----	----	----	----	Arnason et al. (2002)	No data concerning source voucher/specimen/tissue.
Macroscelides proboscideus	CYTB	KF742638	California Academy of Sciences, San Francisco, USA	CAS	MAM 28574	JPD409	Maltahohe District, Hardap Region, Namibia	-24.91, 16.27	Dumbacher et al. (2014)
Macroscelides proboscideus	IRBP	KF742669	California Academy of Sciences, San Francisco, USA	CAS	MAM 28574	JPD409	Maltahohe District, Hardap Region, Namibia	-24.91, 16.27	Dumbacher et al. (2014)
Macroscelides proboscideus	VWF	KF742652	California Academy of Sciences, San Francisco, USA	CAS	MAM 28574	JPD409	Maltahohe District, Hardap Region, Namibia	-24.91, 16.27	Dumbacher et al. (2014)
Petrosaltator rozeti	12S	KT000008	California Academy of Sciences, San Francisco, USA	CAS	MAM 27982	GBR692	Salas Village, Jhilet Mountains, Marrakech, Morocco	31.83, -7.98	Dumbacher et al. (2016)
Petrosaltator rozeti	16S	KT000008	California Academy of Sciences, San Francisco, USA	CAS	MAM 27982	GBR692	Salas Village, Jhilet Mountains, Marrakech, Morocco	31.83, -7.98	Dumbacher et al. (2016)
Petrosaltator rozeti	CYTB	KF742641	California Academy of Sciences, San Francisco, USA	CAS	MAM 27982	GBR692	Salas Village, Jhilet Mountains, Marrakech, Morocco	31.83, -7.98	Dumbacher et al. (2014)
Petrosaltator rozeti	IRBP	KT000017	California Academy of Sciences, San Francisco, USA	CAS	MAM 27982	GBR692	Salas Village, Jhilet Mountains, Marrakech, Morocco	31.83, -7.98	Dumbacher et al. (2016)
Petrosaltator rozeti	VWF	KT000025	California Academy of Sciences, San Francisco, USA	CAS	MAM 27982	GBR692	Salas Village, Jhilet Mountains, Marrakech, Morocco	31.83, -7.98	Dumbacher et al. (2016)
Petrodromus tetradactylus	12S	KT000010	California Academy of Sciences, San Francisco, USA	CAS	MAM 28171	GBR698	Ndundulu Forest, Udzungwa Mountains, Tanzania	-7.80, 36.51	Dumbacher et al. (2016)
Petrodromus tetradactylus	16S	KT000010	California Academy of Sciences, San Francisco, USA	CAS	MAM 28171	GBR698	Ndundulu Forest, Udzungwa Mountains, Tanzania	-7.80, 36.51	Dumbacher et al. (2016)
Petrodromus tetradactylus	CYTB	DQ901190	Stellenbosch University (HS = Hanneline Smit Lab), W. Cape, S. Africa	---	---	HS85	Bonamanzi Game Park, KwaZulu-Natal, South Africa	-28.00, 31.10	Smit et al. (2007)	This specimen has a Hanneline Smit-Robinson ID number (HS) and may be in her lab's collection, South Africa.
Petrodromus tetradactylus	IRBP	KT000019	California Academy of Sciences, San Francisco, USA	CAS	MAM 28171	GBR698	Ndundulu Forest, Udzungwa Mountains, Tanzania	-7.80, 36.51	Dumbacher et al. (2016)
Petrodromus tetradactylus	VWF	KT000029	California Academy of Sciences, San Francisco, USA	CAS	MAM 28171	GBR698	Ndundulu Forest, Udzungwa Mountains, Tanzania	-7.80, 36.51	Dumbacher et al. (2016)
Elephantulus brachyrhynchus	12S	EU136160	National Museum Bloemfontein, South Africa	NMB	12604	HS88	Spitskop Nature Reserve, Mpumalanga, South Africa	-24.82, 30.12	Smit et al. (2011)
Elephantulus brachyrhynchus	16S	EU136160	National Museum Bloemfontein, South Africa	NMB	12604	HS88	Spitskop Nature Reserve, Mpumalanga, South Africa	-24.82, 30.12	Smit et al. (2011)
Elephantulus brachyrhynchus	CYTB	DQ901191	National Museum Bloemfontein, South Africa	NMB	12604	HS88	Spitskop Nature Reserve, Mpumalanga, South Africa	-24.82, 30.12	Smit et al. (2007)
Elephantulus brachyrhynchus	IRBP	EU136146	National Museum Bloemfontein, South Africa	NMB	12604	HS88	Spitskop Nature Reserve, Mpumalanga, South Africa	-24.82, 30.12	Smit et al. (2011)
Elephantulus edwardii	12S	AMGZ01174153	Broad Institute, Cambridge, MA, USA (see notes)	---	---	---	Traveler's Rest, Western Cape, South Africa	-32.07, 19.08	Di Palma et al. (2012)	This specimen was collected & taxonomy assessed by Dr. Gary Bronner (University of Cape Town, S. Africa) & Dr. Terry Robinson (Stellenbosch University, S. Africa); sent to the Broad Institute by T Robinson.
Elephantulus edwardii	16S	AMGZ01174153	Broad Institute, Cambridge, MA, USA (see notes)	---	---	---	Traveler's Rest, Western Cape, South Africa	-32.07, 19.08	Di Palma et al. (2012)	"
Elephantulus edwardii	CYTB	AMGZ01043284	Broad Institute, Cambridge, MA, USA (see notes)	---	---	---	Traveler's Rest, Western Cape, South Africa	-32.07, 19.08	Di Palma et al. (2012)	"
Elephantulus edwardii	VWF	AMGZ01140941	Broad Institute, Cambridge, MA, USA (see notes)	---	---	---	Traveler's Rest, Western Cape, South Africa	-32.07, 19.08	Di Palma et al. (2012)	"
Elephantulus intufi	12S	KT000006	California Academy of Sciences, San Francisco, USA	CAS	MAM 28552	GBR737	Maltahohe District, Hardap Region, Namibia	-24.88, 16.25	Dumbacher et al. (2016)
Elephantulus intufi	16S	KT000006	California Academy of Sciences, San Francisco, USA	CAS	MAM 28552	GBR737	Maltahohe District, Hardap Region, Namibia	-24.88, 16.25	Dumbacher et al. (2016)
Elephantulus intufi	CYTB	DQ901206	Stellenbosch University (HS = Hanneline Smit Lab), W. Cape, S. Africa	---	---	HS125	Namibia	-21.58, 16.93 or -26.38, 17.98	Smit et al. (2007)	This specimen has a Hanneline Smit-Robinson ID number (HS) and may be in her lab's collection, South Africa.
Elephantulus intufi	IRBP	KT000013	California Academy of Sciences, San Francisco, USA	CAS	MAM 28552	JPD406	Maltahohe District, Hardap Region, Namibia	-24.90, 16.24	Dumbacher et al. (2016)
Elephantulus intufi	VWF	KT000022	California Academy of Sciences, San Francisco, USA	CAS	MAM 28552	JPD406	Maltahohe District, Hardap Region, Namibia	-24.90, 16.24	Dumbacher et al. (2016)
Elephantulus myurus	12S	AY310882	Université Montpellier, France (see notes)	---	---	T-180	South Africa	---	Douady (2001)	This specimen was collected & taxonomy assessed by Dr. Peter F. Woodall (University of Queensland, Australia); sequencing source tissue is in Université Montpellier tissue collection.
Elephantulus myurus	16S	AY310882	Université Montpellier, France (see notes)	---	---	T-180	South Africa	---	Douady (2001)	"
Elephantulus myurus	IRBP	AY310896	Université Montpellier, France (see notes)	---	---	T-180	South Africa	---	Douady (2001)	"
Elephantulus myurus	VWF	AY310889	Université Montpellier, France (see notes)	---	---	T-180	South Africa	---	Douady (2001)	"
										"
Elephantulus pilicaudus	12S	EU136167	McGregor Museum Kimberley, South Africa	MMK	M-7305	HS451	Calvinia, Northern Cape, South Africa	-31.80, 19.82	Smit et al. (2011)
Elephantulus pilicaudus	16S	EU136167	McGregor Museum Kimberley, South Africa	MMK	M-7305	HS451	Calvinia, Northern Cape, South Africa	-31.80, 19.82	Smit et al. (2011)
Elephantulus pilicaudus	CYTB	EU076246	McGregor Museum or Transvaal Museum, South Africa (see notes)	----	----	HS454	Calivinia or Carnarvon or Beaufort West, South Africa	---	Smit et al. (2008)	See Table 1 in Smit et al. (2008) for specimen & institution possibilities.
Elephantulus rufescens	12S	U97339	(see notes)	----	----	----	(see notes)		Springer et al. (1997)	Specimen tissue was probably from a USA zoo; all USA zoo E. rufescens animals are descended from GB Rathbun's US National Zoo (Smithsonian) colony; source animals were from "Bushwackers" near Tsavo East National Park, Kenya (-2.317, 38.117).
Elephantulus rufescens	16S	U97339	(see notes)	----	----	----	(see notes)		Springer et al. (1997)	"
Elephantulus rufescens	CYTB	AF107725	(see notes)	----	----	----	(see notes)		Springer et al. (1999)	"
Elephantulus rufescens	IRBP	U48584	(see notes)	----	----	----	(see notes)		Stanhope et al. (1996)	"
Elephantulus rufescens	VWF	U31612	(see notes)	----	----	----	(see notes)		Porter et al. (1996)	"
Elephantulus rupestris	12S	KT000007	California Academy of Sciences, San Francisco, USA	CAS	MAM 28549	GBR720	Keerweder Farm, Hardap Region, Namibia	-24.96, 16.03	Dumbacher et al. (2016)
Elephantulus rupestris	16S	KT000007	California Academy of Sciences, San Francisco, USA	CAS	MAM 28549	GBR720	Keerweder Farm, Hardap Region, Namibia	-24.96, 16.03	Dumbacher et al. (2016)
Elephantulus rupestris	CYTB	EF141640	Transvaal Museum, South Africa	TM	8276	---	Helmeringhausen, Namibia	-25.80, 16.80	Smit et al. (2010)
Elephantulus rupestris	IRBP	KT000015	California Academy of Sciences, San Francisco, USA	CAS	MAM 28549	GBR720	Keerweder Farm, Hardap Region, Namibia	-24.96, 16.03	Dumbacher et al. (2016)
Elephantulus rupestris	VWF	KT000023	California Academy of Sciences, San Francisco, USA	CAS	MAM 28549	GBR720	Keerweder Farm, Hardap Region, Namibia	-24.96, 16.03	Dumbacher et al. (2016)
"Elephantulus" revoilii	12S	EU136159	Natural History Museum UK, London, UK	NHMUK	1897.8.9.6	HS460	Hargeisa, Somaliland	9.59, 44.07	Smit et al. (2011)
"Elephantulus" revoilii	16S	EU136159	Natural History Museum UK, London, UK	NHMUK	1897.8.9.6	HS460	Hargeisa, Somaliland	9.59, 44.07	Smit et al. (2011)
Rhynchocyon chrysopygus	12S	KT348460	California Academy of Sciences, San Francisco, USA	CAS	MAM 24525	GBR529	Gedi National Monument, Kilifi District, Kenya	-3.3097, 40.0182	Carlen et al. (2017)
Rhynchocyon chrysopygus	16S	KT348460	California Academy of Sciences, San Francisco, USA	CAS	MAM 24525	GBR529	Gedi National Monument, Kilifi District, Kenya	-3.3097, 40.0182	Carlen et al. (2017)
Rhynchocyon chrysopygus	IRBP	KT348366	California Academy of Sciences, San Francisco, USA	CAS	MAM 24525	GBR529	Gedi National Monument, Kilifi District, Kenya	-3.3097, 40.0182	Carlen et al. (2017)
Rhynchocyon cirnei cirnei	12S	KT348465	California Academy of Sciences, San Francisco, USA	CAS	MAM 29357	GBR799	Mareja Reserve, Mozambique	-12.8429, 40.1623	Carlen et al. (2017)
Rhynchocyon cirnei cirnei	16S	KT348465	California Academy of Sciences, San Francisco, USA	CAS	MAM 29357	GBR799	Mareja Reserve, Mozambique	-12.8429, 40.1623	Carlen et al. (2017)
Rhynchocyon cirnei cirnei	IRBP	KT348378	California Academy of Sciences, San Francisco, USA	CAS	MAM 29357	GBR799	Mareja Reserve, Mozambique	-12.8429, 40.1623	Carlen et al. (2017)
Rhynchocyon cirnei cirnei	VWF	KT348416	California Academy of Sciences, San Francisco, USA	CAS	MAM 29357	GBR799	Mareja Reserve, Mozambique	-12.8429, 40.1623	Carlen et al. (2017)
Rhynchocyon cirnei macrurus	12S	AY310880	Royal Museum of Central Africa, Tervuren, Belgium	RMCA	96.037-M-5388 (or 5390)	T-1853 (or 1854)	Chingulungulu region, Tanzania	-10.44, 38.33	Douady (2001)	Listed on GenBank as Rhynchocyon sp. but identified as R. c. macrurus in Carelen et al. (2017). Tissue for sequencing was sourced from Université Montpellier (France) tissue collection catalog # T-1853 (or T-1854).
Rhynchocyon cirnei macrurus	16S	AY310880	Royal Museum of Central Africa, Tervuren, Belgium	RMCA	96.037-M-5388 (or 5390)	T-1853 (or 1854)	Chingulungulu region, Tanzania	-10.44, 38.33	Douady (2001)	"
Rhynchocyon cirnei macrurus	IRBP	AY310894	Royal Museum of Central Africa, Tervuren, Belgium	RMCA	96.037-M-5388 (or 5390)	T-1853 (or 1854)	Chingulungulu region, Tanzania	-10.44, 38.33	Douady (2001)	"
Rhynchocyon cirnei macrurus	VWF	AY310887	Royal Museum of Central Africa, Tervuren, Belgium	RMCA	96.037-M-5388 (or 5390)	T-1853 (or 1854)	Chingulungulu region, Tanzania	-10.44, 38.33	Douady (2001)	"
Rhynchocyon cirnei reichardi	12S	KT348477	Field Museum of Natural History, Chicago, USA	FMNH	178010	---	Mahale National Park, near Nkungwe Hill summit, Tanzania	-6.1043, 29.7790	Carlen et al. (2017)
Rhynchocyon cirnei reichardi	16S	KT348477	Field Museum of Natural History, Chicago, USA	FMNH	178010	---	Mahale National Park, near Nkungwe Hill summit, Tanzania	-6.1043, 29.7790	Carlen et al. (2017)
Rhynchocyon cirnei reichardi	IRBP	KT348381	Field Museum of Natural History, Chicago, USA	FMNH	178010	---	Mahale National Park, near Nkungwe Hill summit, Tanzania	-6.1043, 29.7790	Carlen et al. (2017)
Rhynchocyon cirnei reichardi	VWF	KT348450	Field Museum of Natural History, Chicago, USA	FMNH	178010	---	Mahale National Park, near Nkungwe Hill summit, Tanzania	-6.1043, 29.7790	Carlen et al. (2017)
Rhynchocyon cirnei shirensis	12S	KT348472	American Museum of Natural History, NYC, USA	AMNH	161777	---	Mount Mulanje, Malawi	-15.949722, 35.593611	Carlen et al. (2017)
Rhynchocyon cirnei shirensis	16S	KT348472	American Museum of Natural History, NYC, USA	AMNH	161777	---	Mount Mulanje, Malawi	-15.949722, 35.593611	Carlen et al. (2017)
Rhynchocyon petersi adersi	12S	KT348481	Museum of Comparative Zoology, Harvard University, USA	MCZ	22829	---	Zanzibar, Tanzania	---	Carlen et al. (2017)
Rhynchocyon petersi adersi	16S	KT348481	Museum of Comparative Zoology, Harvard University, USA	MCZ	22829	---	Zanzibar, Tanzania	---	Carlen et al. (2017)
Rhynchocyon petersi petersi	12S	KT348483	Field Museum of Natural History, Chicago, USA	FMNH	151214	---	South Pare Mts, Chome Forest Reserve, Kilimanjaro Region, Tanzania	-4.33, 38.00	Carlen et al. (2017)
Rhynchocyon petersi petersi	16S	KT348483	Field Museum of Natural History, Chicago, USA	FMNH	151214	---	South Pare Mts, Chome Forest Reserve, Kilimanjaro Region, Tanzania	-4.33, 38.00	Carlen et al. (2017)
Rhynchocyon petersi petersi	COX1	EF568617	Philadelphia Zoo, USA	---	---	AG19033	---	---	Lorenz et al. 1111	See: http://www.boldsystems.org/index.php/Public_RecordView?processid=CAB126-06
Rhynchocyon petersi petersi	IRBP	KT348401	Field Museum of Natural History, Chicago, USA	FMNH	151214	---	South Pare Mts, Chome Forest Reserve, Kilimanjaro Region, Tanzania	-4.33, 38.00	Carlen et al. (2017)
Rhynchocyon petersi petersi	VWF	KT348419	Field Museum of Natural History, Chicago, USA	FMNH	151214	---	South Pare Mts, Chome Forest Reserve, Kilimanjaro Region, Tanzania	-4.33, 38.00	Carlen et al. (2017)
Rhynchocyon stuhlmanni	12S	KT348478	University of Kisangani, Democratic Republic of Congo	---	---	M300	near Waine-Rukula, Democratic Republic of Congo	0.0131, 25.5565	Carlen et al. (2017)	Specimen tissue donated to Carlen et al. (2017) by Consolate Kaswera Kyamakya (University of Kisangani, DRC).
Rhynchocyon stuhlmanni	16S	KT348478	University of Kisangani, Democratic Republic of Congo	---	---	M300	near Waine-Rukula, Democratic Republic of Congo	0.0131, 25.5565	Carlen et al. (2017)	"
Rhynchocyon stuhlmanni	IRBP	KT348410	University of Kisangani, Democratic Republic of Congo	---	---	M300	near Waine-Rukula, Democratic Republic of Congo	0.0131, 25.5565	Carlen et al. (2017)	"
Rhynchocyon stuhlmanni	VWF	KT348453	University of Kisangani, Democratic Republic of Congo	---	---	M300	near Waine-Rukula, Democratic Republic of Congo	0.0131, 25.5565	Carlen et al. (2017)	"
Rhynchocyon udzungwensis	12S	KT348504	California Academy of Sciences, San Francisco, USA	CAS	MAM 28318	GBR694	Udzungwa Mountains, Ndundulu Forest, Tanzania	-7.7944, 36.4919	Carlen et al. (2017)
Rhynchocyon udzungwensis	16S	KT348504	California Academy of Sciences, San Francisco, USA	CAS	MAM 28318	GBR694	Udzungwa Mountains, Ndundulu Forest, Tanzania	-7.7944, 36.4919	Carlen et al. (2017)
Rhynchocyon udzungwensis	CYTB	KF742619	Natural History Museum UK, London, UK	NHMUK	2007.7	---	Udzungwa Mountains, Ndundulu Forest, Tanzania	-7.805, 36.506	Dumbacher et al. (2014)
Rhynchocyon udzungwensis	IRBP	KT348369	California Academy of Sciences, San Francisco, USA	CAS	MAM 28318	GBR694	Udzungwa Mountains, Ndundulu Forest, Tanzania	-7.7944, 36.4919	Carlen et al. (2017)
Rhynchocyon udzungwensis	VWF	KT348456	California Academy of Sciences, San Francisco, USA	CAS	MAM 28318	GBR694	Udzungwa Mountains, Ndundulu Forest, Tanzania	-7.7944, 36.4919	Carlen et al. (2017)
Sequencing Publications
Arnason et al. (2002) Mammalian mitogenomic relationships and the root of the eutherian tree. PNAS 99(12):8151-8156.
Carlen et al. (2017) Reconstructing the molecular phylogeny of giant sengis (Macroscelidea; Macroscelididae; Rhynchocyon). Molecular Phylogenetics and Evolution 113:150-160.
Di Palma et al. (2012) The Draft Genome of Elephantulus edwardii. (https://www.ncbi.nlm.nih.gov/nuccore/AMGZ00000000.1)
Douady (2001) Molecular Phylogenetics of the Insectivora. PhD Dissertation. The Queen’s University of Belfast. (https://ethos.bl.uk/OrderDetails.do?uin=uk.bl.ethos.394635)
Dumbacher et al. (2014) A new species of round-eared sengi (genus Macroscelides) from Namibia. Journal of Mammalogy. 95(3):443-454.
Dumbacher et al. (2016) Petrosaltator gen. nov., a new genus replacement for the North African sengi Elephantulus rozeti (Macroscelidea; Macroscelididae). Zootaxa 4136(3):567–579.
Lorenz et al. (2007) The use of DNA barcoding for species identification of materials housed in a biorepository. Unpublished: Coriell Institute for Medical Research (https://www.ncbi.nlm.nih.gov/nuccore/EF568617).
Porter et al. (1996) Evidence on mammalian phylogeny from sequences of exon 28 of the von Willebrand Factor gene. Molecular Phylogenetics and Evolution 5(1):89-101.
Smit et al. (2007) Coalescence methods reveal the impact of vicariance on the spatial genetic structure of Elephantulus edwardii (Afrotheria, Macroscelidea). Molecular Ecology 16:2680–2692.
Smit et al. (2008) A new species if elephant-shrew (Afritheria, Macroscelidea, Elephantulus) from South Africa. Journal of Mammalogy, 89(5):1257–1269.
Smit et al. (2010) Relative importance of habitat connectivity in shaping the genetic profiles of two southern African elephant-shrews. Journal of Biogeography 37(5):857-864.
Smit et al. (2011) Phylogenetic relationships of elephant-shrews (Afrotheria, Macroscelididae). Journal of Zoology 284:133–143.
Springer et al. (1997) Endemic African mammals shake the phylogenetic tree. Nature 388:61-64.
Springer et al. (1999) Additional support for Afrotheria and Paenungulata, the performance of mitochondrial versus nuclear genes, and the impact of data partitions with heterogeneous base composition. Systematic Biology 48(1):65-75.
Stanhope et al. (1996) Mammalian evolution and the interphotoreceptor retinoid binding protein (IRBP) gene: convincing evidence for several superordinal clades. Journal of Molecular Evolution 43(2)83-92.
