# Supplementary material for: New records of a lost species and a geographic range expansion for sengis in the Horn of Africa
Source: PeerJ. 2020 Aug 18;8:e9652. doi: 10.7717/peerj.9652 (PMC7441985; doi:10.7717/peerj.9652)
Supplement: Supplemental Information 3 [file peerj-08-9652-s003.zip]

Archive with 25 entries (14 files):
- Data_S3_DNA_Alignments_and_Phylogenetic_Analysis/
- Data_S3_DNA_Alignments_and_Phylogenetic_Analysis/1_DNA_Alignments/
- Data_S3_DNA_Alignments_and_Phylogenetic_Analysis/1_DNA_Alignments/complete_mitochondrial_genomes/
- Data_S3_DNA_Alignments_and_Phylogenetic_Analysis/1_DNA_Alignments/complete_mitochondrial_genomes/Heritage.et.al.2020_Galegeeska_revoilii__3_Mitochondrial_Genomes.geneious
- Data_S3_DNA_Alignments_and_Phylogenetic_Analysis/1_DNA_Alignments/complete_mitochondrial_genomes/Heritage.et.al.2020_Galegeeska_revoilii__3_Mitochondrial_Genomes_GRAPHICAL.pdf
- Data_S3_DNA_Alignments_and_Phylogenetic_Analysis/1_DNA_Alignments/six_targeted_loci/
- Data_S3_DNA_Alignments_and_Phylogenetic_Analysis/1_DNA_Alignments/six_targeted_loci/Heritage.et.al.2020_Sengis__Concatenated_Alignment.nex
- Data_S3_DNA_Alignments_and_Phylogenetic_Analysis/1_DNA_Alignments/six_targeted_loci/Heritage.et.al.2020_Sengis__Concatenated_Alignment_AND_Individual_Gene_Alignments.geneious
- Data_S3_DNA_Alignments_and_Phylogenetic_Analysis/2_Phylogenetic_Analysis/
- Data_S3_DNA_Alignments_and_Phylogenetic_Analysis/2_Phylogenetic_Analysis/1_PartitionFinder/
- Data_S3_DNA_Alignments_and_Phylogenetic_Analysis/2_Phylogenetic_Analysis/1_PartitionFinder/1_PartitionFinder_input/
- Data_S3_DNA_Alignments_and_Phylogenetic_Analysis/2_Phylogenetic_Analysis/1_PartitionFinder/1_PartitionFinder_input/alignment.phy
- Data_S3_DNA_Alignments_and_Phylogenetic_Analysis/2_Phylogenetic_Analysis/1_PartitionFinder/1_PartitionFinder_input/partition_finder.cfg
- Data_S3_DNA_Alignments_and_Phylogenetic_Analysis/2_Phylogenetic_Analysis/1_PartitionFinder/2_PartiotionFinder_output/
- Data_S3_DNA_Alignments_and_Phylogenetic_Analysis/2_Phylogenetic_Analysis/1_PartitionFinder/2_PartiotionFinder_output/best_partition_scheme_and_models.txt
- Data_S3_DNA_Alignments_and_Phylogenetic_Analysis/2_Phylogenetic_Analysis/2_MrBayes/
- Data_S3_DNA_Alignments_and_Phylogenetic_Analysis/2_Phylogenetic_Analysis/2_MrBayes/1_MrBayes_input/
- Data_S3_DNA_Alignments_and_Phylogenetic_Analysis/2_Phylogenetic_Analysis/2_MrBayes/1_MrBayes_input/Heritage.et.al.2020_Sengis__Concatenated_Alignment.nex
- Data_S3_DNA_Alignments_and_Phylogenetic_Analysis/2_Phylogenetic_Analysis/2_MrBayes/1_MrBayes_input/MrBayes_settings_STANDARD.txt
- Data_S3_DNA_Alignments_and_Phylogenetic_Analysis/2_Phylogenetic_Analysis/2_MrBayes/1_MrBayes_input/MrBayes_settings_TIME-SCALED.txt
- Data_S3_DNA_Alignments_and_Phylogenetic_Analysis/2_Phylogenetic_Analysis/2_MrBayes/2_MrBayes_results/
- Data_S3_DNA_Alignments_and_Phylogenetic_Analysis/2_Phylogenetic_Analysis/2_MrBayes/2_MrBayes_results/Heritage.et.al.2020_Sengis_Bayesian_Phylogenetic_Analaysis_STANDARD.pdf
- Data_S3_DNA_Alignments_and_Phylogenetic_Analysis/2_Phylogenetic_Analysis/2_MrBayes/2_MrBayes_results/Heritage.et.al.2020_Sengis_Bayesian_Phylogenetic_Analaysis_STANDARD.tre
- Data_S3_DNA_Alignments_and_Phylogenetic_Analysis/2_Phylogenetic_Analysis/2_MrBayes/2_MrBayes_results/Heritage.et.al.2020_Sengis_Bayesian_Phylogenetic_Analaysis_TIME-SCALED.pdf
- Data_S3_DNA_Alignments_and_Phylogenetic_Analysis/2_Phylogenetic_Analysis/2_MrBayes/2_MrBayes_results/Heritage.et.al.2020_Sengis_Bayesian_Phylogenetic_Analaysis_TIME-SCALED.tre
