# Supplementary material for: New records of a lost species and a geographic range expansion for sengis in the Horn of Africa
Source: PeerJ. 2020 Aug 18;8:e9652. doi: 10.7717/peerj.9652 (PMC7441985; doi:10.7717/peerj.9652)
Supplement: Supplemental Information 3 [file peerj-08-9652-s003.zip › Data_S3_DNA_Alignments_and_Phylogenetic_Analysis/1_DNA_Alignments/six_targeted_loci/Heritage.et.al.2020_Sengis__Concatenated_Alignment.nex]

#NEXUS

[ ALIGNMENT PARTITIONS ]
[ 12S_nonstem 1-408 ]
[ 12S_stem 409-905 ]
[ 16S_nonstem 906-1358 ]
[ 16S_stem 1359-2132 ]
[ COX1 2133-3668 ]
[ CYTB 3669-4802 ]
[ IRBP 4803-6074 ]
[ VWF 6075-7307 ]


begin taxa;
	dimensions ntax=49;
	taxlabels
	Amblysomus_hottentotus
	Chrysochloris_asiatica
	Chrysospalax_trevelyani
	Dendrohyrax_dorsalis
	Dugong_dugon
	Echinops_telfairi
	Elephantulus_brachyrhynchus
	Elephantulus_edwardii
	Elephantulus_intufi
	Elephantulus_myurus
	Elephantulus_pilicaudus
	Elephantulus_rufescens
	Elephantulus_rupestris
	Elephas_maximus
	Eremitalpa_granti
	Geogale_aurita
	Hemicentetes_semispinosus
	Limnogale_mergulus
	Loxodonta_africana
	Macroscelides_flavicaudatus
	Macroscelides_micus
	Macroscelides_proboscideus
	Microgale_majori
	Micropotamogale_lamottei
	Nesogale_talazaci
	Orycteropus_afer
	Oryzorictes_hova
	Petrodromus_tetradactylus
	Petrosaltator_rozeti
	Potamogale_velox
	Procavia_capensis
	revoilii_GBR941_CASMAM32723
	revoilii_GBR953_CASMAM32725
	revoilii_GBR957_CASMAM32726
	revoilii_NHMUK1897x8x9x6
	Rhynchocyon_chrysopygus
	Rhynchocyon_cirnei_cirnei
	Rhynchocyon_cirnei_macrurus
	Rhynchocyon_cirnei_reichardi
	Rhynchocyon_cirnei_shirensis
	Rhynchocyon_petersi_adersi
	Rhynchocyon_petersi_petersi
	Rhynchocyon_stuhlmanni
	Rhynchocyon_udzungwensis
	Setifer_setosus
	Tenrec_ecaudatus
	Trichechus_manatus
	Heterohyrax_brucei
	Neamblysomus_julianae
;
end;

begin characters;
	dimensions nchar=7307;
	format datatype=dna missing=? gap=-;
	matrix
	Amblysomus_hottentotus	TAATGGTTTAATTAAAGCCTCAACAACCCAAGAATTAAATAAGATCAAATAACTTGCTTAGCACCCACGTTACAACAAAAAGAAAGAAATTCCACGGTCATTAATCCAAAGCTCAGGAGCTACTGTAAAAATATAAAATATACCGAAATCATATTACAGATAAACATTAGATACCTACCTAAACTTT--CATAAACAGAGAACTACTAATATAAAACTTAAACTTACCCGGATAATAAACCCATACCTCATTGCTAATTCACAAATAAAGAACACAAATTAATAAAACTATTAACATTGACTCAAACGGATAAATAAAGGAGAATAGTAAATAGAGCGGAATTAGGCCACACACCAA-------------------------------AAATAAAAGGGAAGAAAACTAGGTTTCCGGCCTTTTATTAGTGTAGTAAATACATGCGTGGCCCTATCGATAGGAGTGGTAGCACGCCGGCAGCTACCCACCCGGGCAGTATTTAGCGATTAACGTTAGACTAATTATACTACGGGTTGGTTCGTGGCACCGCTACGAAACCCATTAATAAAGGCGTGTGTAGTAAAGATTTTCTACGTAGAAAACGTGACTTTACTATACGCTAAGACACATGGGCCCATGCTTAGCAATAATTACAATTATTGCCAGCGCTGGATGGCGGTGCTTTACTAGAAGCCTGTTATATCGCGATCCACTACGCCTATATACCGCCATCTTGCACCCTAGGGTGCATATAACGTTAGGTCAAGGTGTAGCGTAGTGGCCTAATGGGCTTTCTAGAAATTTTTATGTTAAAAATTTTAGAATTAAGCTTAATTTGAAGCACGTACACGCCCGTCCTCCTCGTATACGAGGAGGTCGTAACGTAAGCATACTAGTGTGCTTGAACAGGAGAATAGAGATAGTAGCAAGAAAGATGAAAGAGTACCAAATAGCAATTAACCTTACCTTTTGCATAATGATAGACTAAGCACCGAGAAAAGTGGCAAAAAAGAAAAAACCGATTCTATGTTAAAACTTCTAGTACAGAAAATTCAATTATTTAAAAGCATTAAGTTCAACACAGAACTAATTAAGTAAAGAATAACCAACCTTTTATAATTTAATAACGACACAAAAAACTCGGCAAACACCCACAATCAATAATTACACTTACACACTCTGCAGTAGCATAATCATAATTTTGTATGAATCACAAACTGAGAAATGACCTTGAAGAGGATAATCAGAAGACTCGGGTATAACACAACATGATAAAATCAACGACCATAACAGGTCCATAACCTCGATGTATCAGCTTGTTCTTAAAGTTAGCAAGGTTGAAAAATAATAAAACATCAATTAAAGTATATAGAAATTCCGGAAGCTTATTAACCTTGCAAAGCT--TAAGCAAACCCGAAACCAGACCTACTTAAGGGCGTCGACCTCATCTATATAGTGAGGACCTTTAAATAGGGTGCCGCCTGGTGATAGCTGGGCCCAGGAATGTTCCTAAAATTTACGTAAATTTTAGGTCAAAAGAGCTCTTTTGACGGCCTTAGAGAGTAATAGTTGGCGCCATCAAGAAAGCGCTCATCAACTCCTAACTGGGCTCTATATAGAGTTAATAACTTCTGCACATTCAGACCTAT-GA-CTGATCAATTGTCCGGGTGCAGGAGATTAAAAGAGATAAAAGGAAATCCCGTGTTTCAAACACCTCTAGCGTATTAGAGGGCCGCCCAGTGACGTTAAACGGCCGCGGTACCGTGAAGTTTGTTCTTAAGGACGGCCGAGGATTTTCTCTTATCTCCAATCGTTTCCCGCGGGATATAAGACGACCCTATGGAGCTTAATTAACTAACTCATGAGCTAGCAATTGGTTGTGACCTCGGAGCTCCGAATCTAGACCGTCAAAAACCATTGGAAGTTACCCTAGGGCGCAATCCTGTTATAGATCGACAACAGGGTTTACGTGGATCAGGACCCTATTGGTGAGCTATTAAAGGTCGTTAACGAGTCCTACGTGATCTGACGACCGGATCCAGGTCTCTATCTATAATTTCTCCCAGTACGGACAAGAGAAATAAGGCCTACTTCAAAGCGCCTTATTATGATCT-CAATACCCGGGT---------------------------------------------------------------------------------------------------------------------------------------------------------------------------------------------------------------------------------------------------------------------------------------------------------------------------------------------------------------------------------------------------------------------------------------------------------------------------------------------------------------------------------------------------------------------------------------------------------------------------------------------------------------------------------------------------------------------------------------------------------------------------------------------------------------------------------------------------------------------------------------------------------------------------------------------------------------------------------------------------------------------------------------------------------------------------------------------------------------------------------------------------------------------------------------------------------------------------------------------------------------------------------------------------------------------------------------------------------------------------------------------------------------------------------------------------------------------------------------------------------------------------------------------------------------------------------------------------------------------------------------------------------------------------------------------------------------------------------------ATCACAGGCTTATTCCTAGCGATACACTATACATCTGACACATCCACCGCATTCTCATCAGTTACACATATCTGCCGAGACGTAAACAATGGATGACTAATCCGATATCTACATGCCAACGGAGCATCCATATTCTTCATTTGCCTATTCACACACATCGGACGAGGCATTTACTACGGATCCTACCTATTCCTAGAAACATGAAACATTGGAATTATCCTATTATTCGCTGTTATAGCCACAGCTTTTATAGGCTACGTCCTGCCCTGAGGTCAAATATCCTTCTGAGGCGCTACCGTAATCACAAACCTACTATCAGCAATCCCTTACATTGGAACAACCCTAGTTGAATGAATTTGAGGAGGCTTCTCAGTAGACAAAGCCACCCTAACCCGATTCTTCGCATTTCACTTCATCCTTCCATTTATCGTAGCAGCCCTAACAATAGTCCACCTATTATTCCTCCACGAAACCGGATCAAACAACCCATCAGGACTAAACTCAGACGCAGACAAAATCCCATTCCACCCATACTATACCGTAAAAGACCTCCTAGGAGTATTAATCCTACTATTATTCCTATTACTCCTTACCCTATTCTCCCCAGACTTACTAGGAGACCCAGATAACTACATCCCAGCTAATCCCCTAAACACACCACCACACATCAAGCCAGAATGATACTTTCTATTCGCATACGCCATCCTCCGCTCAATCCCAAACAAACTAGGAGGAGTACTAGCTCTTGTATTTTCTATCCTAATCTTAGCCGTATTCCCTTTACTCCATATGTCCAATCAACGCAGCTTAATATTCCGTCCACTGAGCCAATGCATATTTTGAATCCTAGTAGCAGACCTACTTATTCTCACATGAATTGGAGGCCAACCAGTCGAACATCCATTCATCATTATCGGACAACTAGCC------------------------------------------------------------------------------------------------------------------------------------------------------------------------------------------------------------------------------------------------------------------------------------------------------------------------------------------------------------------------------------------------------------------------------------------------------------------------------------------------------------------------------------------------------------------------------------------------------------------------------------------------------------------------------------------------------------------------------------------------------------------------------------------------------------------------------------------------------------------------------------------------------------------------------------------------------------------------------------------------------------------------------------------------------------------------------------------------------------------------------------------------------------------------------------------------------------------------------------------------------------------------------------------------------------------------------------------------------------------------------------------------CAGGAGCCAGGAGGTGGTGTGCTGCCCCCTACAACAGCTCCAGTCAGCGTCACCACGCCATACGTGGAAGACATCCCAGAGCCCCTACATGACCTCTACTGTAGCAAGCTGCTGGACCTAGTCTTCCTGCTGGACGGCTCTGCCAAGCTGTCAGAGGCTGAGTTTGAGATGCTGAAGGTCTTTGTGGTGGGCATGATGGAGCGGCTGCACATCTCTCAGAAGCGGATCCGTGTGGCCGTGGTGGAGTACCATGACGGCTCACATGCTTACATCGAACTCAGGGACCGGAAGCGGCCCTCAGAGCTGCGGCGCATTGCTGGACAGGTGAAGTACGCAGGCAGCCAGGTGGCTTCCACCAGTGAGGTCTTAAAGTACACGCTGTTCCAAATCTTTAGCAAAGCTGACCGCCCGGAAGCCTCCCGCATTGTCCTGCTCCTGACAGCCAGTGAGGAGCCTCCGCGGATGGCTCGGAACTTGGTCCGCTATGTGCAAGGCCTGAAGAAGAAGAAGGTTATTGTGATCCCGGTGGGCATTGGGCCCCATGCCAGCCTCAAACAGATCCGTCTCATAGAGAAGCAGGCACCTGAGAACAAAGCCTTTGTGTTTAGCAGTGTGGATGAGCTGGAGCAGAGAAGGGATGAGATTATCAACTACCTCTGTGACCTGGCACCGGAAGCACCAGCTCCAACTCAGCCCCCTGACATGGCACAGGTCACTGTGGGTCCTGGCATCTTGGGAGTTTCGTCCCCAGGGCCCACAAGGAGCTCCATGATCCTGGATGTGGTTTTTATCCTGGAAGGGTCCGACAAGGTTGGTGAAGTCAACTTCAACCGAATCAAGGAGTTCATGGAGGAGGTGATCCAGCGAATGGATGTGGGCCAGGACAGCATCCACATCACTGTGCTTCAATACTCGTACATGGTCACTGTAGAGTACACCTTCAGCGAGGCACAGTCCAAGGGGGACATCCTGCAACACGTGCGGGAGATACGCTACCGGGGTGGCAACAGGACCAATACTGGGCTGGCCCTAGAGTACATCTCTGAGCACAGTTTCTCTACCAGCCAAGGGAACCGTGAGCAGGCGCCTAACCTCGTCTACATGGTCACAGCAAACCCTGCCTCGGATGTGATCAGGCGGCTGCCAGGAGACATCCAAGTGGTGCCCATTGGAGTGGGCCCTCATGCCAACGTGCAGGAACTAGAGAGGATGGCTTGGCCCAATGCCCCCATT
	Chrysochloris_asiatica	TAATGGTTTGATTAAAGTCTCAGCAACCCTAGAATTTAAAAAGATCAAATAACTTGCTAAGCACCCACGTTACAACAAAAAGAAAGAAATTCCACGGTCATTAAATCAAAGCTCATAAATTACTGTAAAAATATAAAATAAACTGAAACTATGTTATAGATAAACATTAGATACCTACCTAAACCTT--TTAAAACAGAGAACTACTAATATAAAACTTAAACTTATCCGGATAATAAACCCATACCTCATTGCTAATTCACAAATAAATGAAATAAATTAATAAAACTATAAACATTGACCTATACGGATAAATAAAGGAGGATAGTAAATAGAGAGGAATTAGGCCACACACCAA-------------------------------AAATAAAAGGGAAGAAAACCAGGTTTCCGGCCTTTTATTAGTATAGTAAATACATGCGTGACCCTATCGATAGGAGTGATAGCACGCCGGCAGCTATCCACCCGGGCAGTATTTAGCAATTAACGTTAGACTAATTATACTATGGGTTGGTTCGTGGCACCGCTACGAAACCCACTAATAAAGGCGTGTGCGGTAAAGATCTTCTACGTAGAATACGTGACTTTACCGCACGCTAAGACACATGGGCCCATGCTTAGCAATAATTACAATTATTGCCAGCGCTGGATGGCGGTGCTTTACTAGAAGCCTGTTATATCGCGATCCACTACGTCTATATACCGCCATCTTGCACCCTAGGGTGCATATAACGTTAGGTCAAGGTGTAGCGTAGTGGCTCAATGGGCTTTCTAGAAATTTTCATGTTGAAAATTTTAGAACTAAGCTTAGTTTGAAGCACGTACACGCCCGTCCTCCTCGTATACGAGGAGGTCGTAACGTAAGCATACTAGTGTGCTTGAACAGGAGAATAGAGATAGTAGCAAGAAAGATGAAAGAGTAATAAACAGCAATTAACCTTACCTTTTGCATAATGATAGACTAAGCCCCGAGACAAGTGGCAAAAAAGAAAAAATCGATTAAAAATTAAAACTTTTAGTACAGAAAATTCAATTAACTAAAAGCATTAAGTTCAACAAAGAGTTAATTAAGTAAAGAAATACCAACCTTTTATAAATTAATGATAACACAAAAAACTCGGCAAACACCCACAATCAATAACTACACTTACACACTCTGCAGTAGCATAATCATAATTTTGTATGAATCACAAACTGAGAAATGACCTTGAAGAGGATAAATAGAAGACTCGGGCACAACAAAACATGATAAAATCAACGACCATAACAGGTCCATAACCTCGATGTATCAGCTTGTTCTTAAAGTTAGCAAGGTTGAAAAATAATAGAACATAAATTAAAGTATATAGAAATTCCGGAAGCTTATTAACTTTGCAAAGCT--TAAGCAAACCCGAAACCAGACCTACTTGAGAGCGTCGACCTCATCTATATAGTGAGGACTTTTAAGTAGGGTGCCGCCTGGTGATAGCTGGACCCAGGAATGTTCCTAAGATCTACGTAAATCTTAGGTCAAAAGAGCTCTTTTGACGGCCTTAGAGAGTAATAGTTGGCGCCATCAAGAAAGCGCTCGCAAACTCCTAACTGGGTTCTATATAGAGTTAATAACTTCTGCACATTCAGATCTATA-A-CTGATCAATTGTCCGGGTGCAGGAGATTTAAAGAGATAAAAGGAAATCCCGTGTTTCAAACACCTCTAGCGTATTAGAGGGCCGCCCAGTGACGTTTAACGGCCGCGGTACCGTGAAGTTTGTTCTTAAGGACGGCCGAGGATTTTCTCTTATCTCTAATCGTTTCCCGCGGGATATAAGACGACCCTATGGAGCTTAATTAATTAACTCATGAGTTAATAATTGGTTGTGACCTCGGAGCTCCGAATCTAGACCGTCAAAATCAATTGGAAGTTACCCTAGGGCGCAATCCTGTTATAGATCGACAACAGGGTTTACGTGGATCAGGACCCCAATGGTGAGCTATTAAAGGTCGTTAACGAGTCCTACGTGATCTGACGACCGGATCCAGGTCTCTATCTATAATTTCTCCCAGTACGGACAAGAGAAATGAGGCCTACTCCAGAGCGCCTTATTATGATCT-TAATACCCGGGTATGTTCATTAATCGTTGACTATTTTCTACTAATCATAAAGACATCGGAACCCTATATCTACTATTTGGCGCTTGAGCAGGAATAGTAGGTACTGCACTCAGCCTTCTAATTCGGGCTGAACTAGGACAACCTGGTGCACTATTAGGTGATGATCAAATCTACAATGTTATTGTCACAGCCCATGCCTTCGTAATAATTTTCTTTATAGTTATACCCATCATAATTGGTGGGTTCGGAAACTGGCTAGTCCCATTAATAATCGGCGCCCCTGATATAGCCTTTCCACGAATAAATAACATGAGCTTCTGGCTTCTGCCACCTTCATTCTTACTTTTATTAGCCTCCTCTATAGTAGAAGCAGGTGCCGGAACAGGATGAACTGTATACCCTCCTTTAGCAGGTAATCTTGCTCACGCGGGAGCTTCAGTTGACTTAGCTATTTTCTCATTACACTTAGCAGGAGTATCATCAATTTTAGGTGCTATCAATTTTATCACTACTATTATTAATATAAAACCCCCTGCTATATCCCAATATCAAACCCCCTTATTTGTTTGATCTGTCCTAATTACAGCAGTATTACTACTATTATCACTCCCAGTATTAGCCGCAGGGATTACTATGCTATTAACTGATCGAAATATTAATACAACCTTCTTTGACCCAGCTGGAGGTGGAGATCCAATCCTCTACCAACACTTATTTTGATTCTTTGGACACCCAGAAGTATACATTCTAATTCTCCCAGGTTTTGGTATCATCTCTCACATCGTTACATACTACTCTGGTAAAAAAGAACCTTTTGGATATATAGGAATAGTATGAGCCATAATATCTATTGGATTTCTTGGATTTATTGTTTGAGCTCACCATATATTTACTGTAGGATTAGATGTAGACACACGAGCCTATTTTACTTCAGCAACAATAATTATCGCTATTCCAACAGGCGTCAAAGTTTTTAGTTGATTAGCTACCTTGCATGGGGGAAATATTAAATGATCCCCTGCAATACTCTGAGCACTCGGTTTCATCTTCCTATTTACTATTGGAGGCCTAACAGGAATCGTTCTAGCAAATTCATCACTTGACATTGTACTACACGATACTTACTATGTTGTCGCACACTTTCATTATGTACTATCAATGGGTGCTGTATTCGCTATCATAGGAGGCTTTGTCCATTGATTTCCATTATTCACAGGTTATACTCTTCACTCTACATGAGCTAAAATCCACTTCATTATTATATTTGTTGGAGTAAACTTAACATTCTTCCCTCAACATTTCCTAGGATTATCAGGTATACCACGACGTTATTCAGACTACCCAGATGCATATACCACATGAAATACAGTATCCTCAATAGGATCATTCATCTCTTTAACAGCAGTAATCTTAATAATCTTCATTGTATGAGAAGCATTCGCATCAAAACGTGAAGTAATAACAGTTGAATTAACCACTACTAACATTGAATGAATTAATGGATGTCCCCCACCATATCATACATTTGAGGAACCTACATATATCAAAATGACCAACATCCGTAAAACCCACCCATTACTTAAAATCATCAACCACTCCTTCATTGACCTCCCAGCACCATCTAACATTTCCGCATGATGAAACTTCGGCTCACTACTAGGCCTTTGCTTAATTATTCAAATCCTTACAGGATTATTCCTAGCAATACATTATACATCAGATACATCAACTGCATTTTCATCAGTCACCCATATTTGCCGAGACGTAAACAACGGATGATTAATCCGATATCTTCACGCCAACGGTGCTTCCATGTTCTTTATCTGCTTATTCACACACGTAGGACGAGGAATCTATTATGGATCCTACCTATTCCTAGAAACATGAAACATCGGAATTATCCTTTTATTCGCTGTTATAGCTACTGCTTTCATAGGCTATGTGCTACCATGAGGCCAAATATCATTCTGAGGAGCTACCGTAATTACAAACTTATTATCAGCAATTCCTTACATCGGTACCACCCTAGTAGAATGAATTTGAGGTGGATTTTCAGTAGACAAAGCTACTCTAACCCGGTTCTTCGCATTTCACTTCATCCTACCATTCATCGTAGCAGCCCTAACAATAGTTCACCTACTATTTCTACACGAAACTGGATCAAACAACCCATCAGGATTAAACTCAGACGCAGACAAAATCCCATTCCACCCATATTACACTGTAAAAGACCTTCTTGGAGTCCTAATACTCTTACTATTTCTACTATTACTTACACTATTCTCACCAGACTTACTAGGAGACCCAGATAACTACATCCCAGCAAACCCACTCAACACACCACCACACATCAAACCAGAATGATACTTCCTATTTGCATACGCCATTCTCCGTTCCATTCCAAATAAACTTGGTGGAGTCCTAGCCCTCGTATTTTCAATCCTCATTTTAGCCGCATTCCCCCTTTTACATATATCCCATCAACGTAGCCTAATATTCCGACCACTCAGCCAATGCATATTCTGAATCCTAGTAGCAGACCTTTTTACTCTCACATGAATTGGAGGCCAACCAGTTGAACACCCATTTATCATCATTGGACAATTAGCCTCAATCTTATACTTCACTATTATCCTTGTTCTAATACCAGTCTCAAGCATAATTGAAAACCGACTATTAAAA------------------------------------------------------------------------------------------------------------------------------------------------------------------------------------------------------------------------------------------------------------------------------------------------------------------------------------------------------------------------------------------------------------------------------------------------------------------------------------------------------------------------------------------------------------------------------------------------------------------------------------------------------------------------------------------------------------------------------------------------------------------------------------------------------------------------------------------------------------------------------------------------------------------------------------------------------------------------------------------------------------------------------------------------------------------------------------------------------------------------------------------------------------------------------------------------------------------------------------------------------------------------------------------------------------------------CAGGAGCCAGGAGGTGGTGTGCTGCCCCCTACAGAAGCTCCAGTTAGCATCACCACGCCATACATGGAGGACATCCCAGAGCCCCTGCATGACCTCTACTGTAGCAAGCTGCTGGACCTAGTCTTCCTGCTGGAYGGCTCCGCCAAGCTGTCAGAGGCTGAGTTTGAGATGCTGAAGGTCTTTGTGGTGGGCATGATGGAGCGGCTGCACATCTCTCAGAAGCGGATTCGTGTGGCCGTGGTGGAGTACCATGACGGCTCACATGCTTACATCGAACTCAGGGACCGGAAGCGGCCCTCAGAGCTGCGGCGCATTGCTGGACAGGTGAAGTAYGCAGGCAGCCAGGTGGCTTCCACCAGTGAGGTCTTAAAGTACACGCTGTTCCAAATCTTTAGCAAAGCTGACCGCCCGGAAGCCTCCCGCATTGTCCTGCTCCTGACAGCCAGTGAGGAGCCTCCGCGGATGGCTCGGAACTTGGTCCGCTATSTGCAAGGACTGAAGAAGAAGAAGGTTATCGTGATCCCGGTGGGCATTGGGCCCCATGCCAGCCTCAAACAGATCCGTCTCATAGAGAAGCAGGCACCTGAGAACAAAGCCTTTGTGTTTAGCAGTGTGGATGAGCTGGAGCAGAGAAGGGATGAGATTATCAATTACCTCTGTGACCTGGCACCGGAAGCACCAGCCCCAACTCAGCCCCCCGACATGGCACAGGTCACTGTGGGTCCTGGCATCTTGGGAGTTTCGTCCCCAGAGCCCACAAGGARCTCCCTGATCCTGGATGTGGTTTTTATCCTGGAAGGGTCTGACAAGGTTGGTGAAGTCAACTTCAACCTAATCAAGGAGTTCATGGAGGAGGTGATCCAGCGAATGGATGTGGGCCAGGACAGTATCCGTATCACTGTGCTTCAATACTCATACATGGTCACGGTAGAGTACACCTTCAGTGAGGCACAGTCCAAGGGAGACATCCTGCAACACCTGCGGGAGATACGCTACCGGGGTGGCAACAGGACCAATACTGGGCTGGCCCTAGAGTACGTCTCTGAGCACAGTTTCTCTACCAGCCAGGGGGACCGTGAGCAGGCGCCTAACCTGGTCTACATGGTCACAGCAAACCCTGCCTCGGATGTGATCAGGCGGCTGCCCGGAGACATCCAAGTGGTGCCCATTGGAGTGGGCCCTCATGCCAATGTGCAGGAACTGGAGAGGATGGCTTGGCCCAATGCCCCCATT
	Chrysospalax_trevelyani	TAATGGTTTAATTAAAGTATCAGCAGCCCAAGAATTAAAAAGAATCAAATGACTTGCTTAGCTCCCACGTTACAACAAAAAGAAAGAAATTCCACGGTCATTAAATCAAAGCCCAGAAGTTACTGTAAAATTATAAAATAAACCGAAACTACTTTACTGATAAACATTAGATACCTACCTAAACTTA--TAAAAACAGAGAACTACTAACATAAAACTTAAACTTATCCGGATAATAAACCCATACCTCATTGCTAATTCACAAATAAACAAAATAAATTAATAAAACTATTAACATTGGTCTAAACGGATAAATTAAGGAGGATAGTAAATAGAGAGGAATTAGGCCACACACCAA-------------------------------AAATAAAAGGGAAGAAAACTAGGTTTCCGGCCTTTTATTAGTGTAGTAAATACATGCGTGGCCCTATCGATAGGAGTGATAGCACACCGGTAGCTATCCACCCGGGCAGTATTTAGCAATTAACGTTAGACTAATTATACTACGGGGTGGTTCGTGGCACCGCTACGAAACCCACTAATAAAGGCGTGTGTGATAAAGATTTTCTACGTAGAAAACGTGACTTTACCACACGCTAAGACACATGGGCCCATGCTTAGCAATAATTACAATTATTGCCAGCGCTGGATGGCGGTGCTTTACTAGAAGCCTGTTATATCGCGATCCACTACGCCTATATACCGCCATCTTGCACCCTAGGGTGCATGTAACGTTAGGTCAAGGTGTAGCGTAGTGGTCTAATGGGCTTTCTAGAAATTTTTATGTTAAAAATTTTAGAACTAAGCTTAGTTTGAAGCACGTACACGCCCGTCCTCCTCGTATACGAGGAGGTCGTAACGTAAGCATACTAGTGTGCTTGAACAGGAGAATAGAGATAGTAGTAAGAAAGATGAAAGAGTACTAAACAGCAATTAAACTTACCTTTTGCATAATGATAGACTAAGCATCGAGAAAAGTAGCAAAAAAGAAAAAACCGATTAAACATTAAAACTTCTAGTACAGAAAATTCAATTAACTAAAAGCATTAAGTTCAACAAAGAGTTAATTAAGTAAAGAATCACCAATCTTTTATAAGTTAATGATAACACAAAAAACTCGGCAATTACCCACAATCAATAACCACACTTATACACTCTGCAGTAGCATAATCATAATTTTGTATGAATCACAAACTGAGAAATGACCTTGAAGAGGATAAGCAGAAGATTCGGGTATAAAATAACATGATTAAAGCAACGACCATAACAGGTCCATAACCTCGATGTATCAGCTTGTTCTTAAAGTTAGTAAGGTTGAAAAATAATAGAACATCAATTAAAGTATATAGAAATTCCGGAAGCTTATTAACTTTGCAAAGCT--TAAGCAAACCCGAAACCAGACCTACTTAAAGGCGTCGACCTCGTCTATATAGTGAGGACCTTTAAGTAGGGTGCCGCCTGGTGATAGCTGGACCCAGGAATGTTCCTAAGATTTACGTAATTCTTAGATCAAAAGAGCTCTTTTGATGGCCTTAGAGAGTAATAGTTGGCGCCATCAAGAAAGCGCTCTACAACTCCTAACTGGGTTCTATATAGAGTTAATAACTTCTGCACATTCAAAACTATA-A-CTGATCAATTGTCCGGGTGCAGGAGATTAAAAGAGATAAAAGGAAATCCCGTGTTTCAAACACCTCTAGCGTATTAGAGGGCCGCCCAGTGACGTTTAACGGCCGCGGTACCGTGAAGTTTGTTCTCAAGGACGGCCGAGGATTTTCTCTTATCTCCAATCGTTTCCCGCGGGATATAAGACGACCCTATGGAGCTTAATAAATTAACTCATGAGTTAACTATTGGTTGTGACCTCGGAGCTCCGAATCTAGACCGTCAAAATCAATTGGAAGTTACCCTAGGGCGCAATCCTGTTACAGATCGACAACAGGGTTTACGTGGATCAGGACCCTAATGGTGAGCTATTAAAGGTCGTTAACGAGTCCTACGTGATCTGACGACCGGATCCAGGTCTCTATCTATAATTTCTCCTAGTACGGACAAGAGAAATAAGGCCTACTTCAAAGTGCCTTATTATGATCT-TAATACCCGGGT---------------------------------------------------------------------------------------------------------------------------------------------------------------------------------------------------------------------------------------------------------------------------------------------------------------------------------------------------------------------------------------------------------------------------------------------------------------------------------------------------------------------------------------------------------------------------------------------------------------------------------------------------------------------------------------------------------------------------------------------------------------------------------------------------------------------------------------------------------------------------------------------------------------------------------------------------------------------------------------------------------------------------------------------------------------------------------------------------------------------------------------------------------------------------------------------------------------------------------------------------------------------------------------------------------------------------------------------------------------------------------------------------------------------------------------------------------------------------------------------------------------------------------------------------------------------------------------------------------------------------------------------------------------------------------------------------------------------------------------------------------------------------------------------------------------------------------------------------------------------------------------------------------------------------------------------------------------------------------------------------------------------------------------------------------------------------------------------------------------------------------------------------------------------------------------------------------------------------------------------------------------------------------------------------------------------------------------------------------------------------------------------------------------------------------------------------------------------------------------------------------------------------------------------------------------------------------------------------------------------------------------------------------------------------------------------------------------------------------------------------------------------------------------------------------------------------------------------------------------------------------------------------------------------------------------------------------------------------------------------------------------------------------------------------------------------------------------------------------------------------------------------------------------------------------------------------------------------------------------------------------------------------------------------------------------------------------------------------------------------------------------------------------------------------------------------------------------------------------------------------------------------------------------------------------------------------------------------------------------------------------------------------------------------------------------------------------------------------------------------------------------------------------------------------------------------------------------------------------------------------------------------------------------------------------------------------------------------------------------------------------------------------------------------------------------------------------------------------------------------------------------------------------------------------------------------------------------------------------------------------------------------------------------------------------------------------------------------------------------------------------------------------------------------------------------------------------------------------------------------------------------------------------------------------------------------------------------------------------------------------------------------------------------------------------------------------------------------------------------------------------------------------------------------------------------------------------------------------------------------------------------------------------------------------------------------------------------------------------------------------------------------------------------------------------------------------------------------------------------------------------------------------------------------------------------------------------------------------------------------------------------------------------------------------------------------------------------------------------------------------------------
	Dendrohyrax_dorsalis	TAATGGTTTACTTAAAGTATCCGCACCCCAAAAACTCCAAAAAATCACACAACTTGCATAGCGCCCACGAGACAATAAAAAGAAAGCAATTCCACGGCCATTAAACCAAAGCTTAAAAATCAATGTAAAAACAAAAAATAACCAGAAATAATATGAACGATAAACATTAGATACCTACCTAAACCCT--ATTACACAGAGAACTACTAATAAAAAACTCAAACTCACCCGGATAATAAACCAAAACCTCATTGCCTACTCACAAATAAAAAGTAAAAAACAATAAAATAATCCACATTACACCATACGAATAAATGAAGGAGGACAGTAAATAGAGGGGAATCAGGCCACACACCAA-------------------------------AAACAAAAGGGAAGAAAATTAGGTTTCCAGCCTCTTATTAATCTAGTAAATACATGCGTGGCCCTATCGATAGGAGCGGTAGCACACAAGTAGCTACCCACCCGGGCAGTATTTAGCAATTAACGTTAGACTAATCATACTATGGGTTGGTTCGTGGCACCGCTACGAAACCCACTAATAAGGGCGTATGTGATAAAGCCAATTCGCACCAATTACGTGGCTTTATCACATGCTAAGACACATGGGCCCATGCTTAGCAGCACCTACAAATGTTGCCAGCGCTGGATGGCGGTGCTTCACTAGAAGCCTGTCCCATCGCGATCCACCATGTCTATATACCGCCATCTTGCACCCTAGGGTGCATATAAAGTTAGGTCAAGGTGTAGCATGGTGGTAAGATGGGCTCTTTAAAGGTTACTATGCTAATAACTTTAGAATTAAGCTTAATTTGAAGCACGCACACGCCCGTCCTCCTCGTACACGAGGAGGTCGTAACGTAAGCATACTAGTGTGCTTGAACAGGAGAATAGAGATAGTAGCAA-AAAGATGAAAGAGTACTAAACAGCAATTAACCGTACCTTTTGCATAATGATAGAACAAGCAACGAGACAAGTAGCAAAAAAGATAAAACCGATTTATA-CTAACACACATAGTACAGATAATACAATTAATTAAAAGCATTAAGTTAAACAAAGAGATAATTAAGTAAAGAATTTCCAGAACTTTAACAGTTAATAACAACTCACAAAACTCGGCAAACACCCACAATCGATAACAATACTTACATACTCTGCAGTAGCATAATCATAATTTAGAATGAACCACAGACTGGGAATTGACCTTGAAGAGGACAAAAAGAAGATTTGGGAATAAAAAAACATGACAAAATCAACGAATATAACAGGTCCCTAACCTCGATGTATTAGCTTGTTCTTAAAGTTAGCAAGGTTGAAAAATAAAAGACAATTAATTAAAGTATATAGAAAGTCCGGAAGCTTATTAACCCTGCAAAGCTG--CAGCAGGCCCGAAACCGGACCTACCTACAAGCGTTAACCCCATCTATATAGTGGGGACTTATAGGTAGGGTGCCGCCCGGTGATAGCTGGATCCAGGAATGTTCCTAAAACTTACGTAAGTTTTAGTTCAAAAGAGCTCTTTTGATGGCCTTAGAGAGTAATAGTTGGCGCCATCAAGAAAGCGCTCCCTAACGACAAACTGGATTCTATATAGAGTTAATAACTTCTGCATAATCAGAACGGCCCA-CTGACCATCTGTCCGGATGCAGGAGATTAAAAGAGATAAAAGGGGGCCCCGTGTTTCAAACACCTTAAGCGTACTTAAGGGCCGCCCAGTGACGTTAAACGGCCGCGGTACCGTGAAGCTTGTTCCTAGGGACGGCCGAGGGCCATCTCTTATCTCCAATCGTTCCCCGCGGGGTACAAGACGACCCTATGGAGCTTAATTAACTAACTCATGAGTTAGCAATTGGTTGTGACCTCGGAGCTCCGAACCTAGACCGTCAAAGTCAATTGGAAGTTACCCTAGGGCGCAATCCTATTCTAGATCGACAATAGGGTTTACGTGGATCAGGGCCCCAATGGTGCGCTATTAAAGGTCGTTAACGAGCCCTACGTGATCTGACGACCGGATCCAGGTCTCTATCTATACTTTCTCCCAGTACGGACAAGAGAAACAAGGCCTACTAATTAGCGCCTTTTTATGATCATAAAAGTCCGGACATGTTCATCAACCGTTGATTGTTCTCAACTAATCACAAAGACATCGGCACCCTGTACTTATTATTTGGAGCCTGAGCCGGGATAGTAGGAACCGCCCTAAGCATTTTAATCCGAGCCGAGCTCGGTCAACCAGGGACCCTACTGGGAGATGATCAAATTTATAATGTTGTGGTAACAGCTCACGCATTTGTAATAATTTTCTTCATGGTTATGCCAATTATAATTGGAGGGTTTGGCAACTGACTAGTGCCCCTAATAATTGGTTCTCCTGACATAGCATTCCCGCGAATAAATAATATAAGCTTCTGACTACTACCCCCCTCCTTTCTACTCCTACTAGCCTCATCTATAGTGGAGGCCGGGGCGGGAACTGGATGAACAGTCTACCCACCCTTGGCAAGTAACCTAGCTCACGCAGGAGCCTCCGTAGACCTGACAATCTTCTCATTACACTTGGCGGGAGTCTCCTCAATCTTAGGGGCTATTAACTTTATCACCACTATTATTAACATAAAACCCCCAGCAACCACCCAATATCAAACACCCCTGTTCGTTTGATCCGTATTAATCACTGCCGTACTTCTTTTACTATCCCTGCCAGTACTGGCAGCCGGTATCACAATACTATTAACAGACCGAAACATCAATACAACTTTTTTCGACCCAGCAGGGGGAGGAGACCCAGTACTGTATCAACACTTATTCTGATTCTTTGGACACCCTGAAGTCTACATCCTTATTCTACCCGGATTTGGAATAATCTCCCACATCGTCACCTACTACTCAGGCAAAAAAGAACCTTTCGGGTATATGGGCATAGTGTGGGCCATAATATCAATTGGCTTCCTAGGGTTTATTGTATGAGCCCATCACATATTTACTGTGGGAATAGACGTAGATACCCGAGCCTATTTCACATCAGCCACCATAATCATCGCAATTCCAACAGGAGTAAAAGTATTCAGCTGACTAGCAACCCTTCACGGAGGCAACATCAACTGATCCCCCGCCATACTATGAGCCCTAGGATTCATCTTCCTATTTACAGTAGGAGGCCTTACAGGAATCGTACTCGCTAATTCCTCCCTAGACATCGTTCTCCACGATACTTATTATGTAGTAGCACATTTTCACTACGTTTTATCAATAGGTGCCGTTTTCGCAATCATAGGTGGGTTTGTTCACTGATTCCCACTATTCTCAGGATATGCACTAAACCTCACATGAGCCAAAATCCACTTCATCATCATATTCGTAGGAGTAAACTTAACATTTTTTCCACAGCACTTCCTAGGACTATCAGGTATACCCCGTCGATATTCTGACTACCCAGATGCATACACAACATGAAACACAGTATCCTCAATAGGATCTTTCATTTCCCTAACAGCCGTAATCCTCATAATATTCATTGTCTGAGAAGCATTCGCCTCTAAACGAGAAATTTGCACAGTAGAATTAACAACAACAAATTTAGAGTGACTAAACGGGTGTCCCCCTCCTTATCACACATTCGAAGAACCTGCATTCGTTAAAATGACCAACATTCGAAAAAACCACCCATTACTAAAAACCATCAATAACGCCTTCATCGACCTCCCAACACCCCCCAACATCTCAACATGATGAAACTTCGGATCCCTACTAGGAGCCTGCCTAATTGTCCAAATCCTAACAGGCCTATTTTTAGCCATGCACTACACATCAGACACAACTACCGCATTCACATCAGTATCCCACATCTGCCGAGACGTAAACTATGGATGAATAATCCGATACCTACATGCCAACGGAGCATCCATATTCTTCGTATGTCTGTACGCCCACATCGGACGAGGCATCTACTACGGATCCTACTTATACTCAGAAACCTGAAACATCGGAGTTCTACTTCTACTAGCAACAATAGCAACAGCATTCATAGGCTACGTCCTACCATGAGGGCAAATATCCTTCTGAGGAGCAACAGTAATCACAAACCTATTATCAGCCCTACCTTACATCGGCACAAATCTAGTAGAATGAATCTGAGGGGGATTCTCCGTAGACAAAGCTACCCTCACCCGATTCTTCGCCTTCCACTTCATCATGCCCTTTATTATTGTAGCCCTGGCAATAGTCCACCTACTATTCCTTCACGAAACAGGCTCTAACAACCCACTAGGATTAATCTCCAACGCTGACAAAATCCCGTTCCACCCATACTACACCATAAAAGACCTAACAGGAATAGTACTACTAATCCTCACCCTCCTAACACTAACCCTATTCTTCCCAGATTTACTAGGAGACCCTGATAACTACACACCCGCCAATCCCCTTAACACCCCTCCACACATCAAACCCGAATGATACTTCCTACTTGCATACGCCATCTTACGATCCATCCCAAATAAGCTAGGAGGAGTAATCGCCCTGATCTCATCAATTCTTATTCTTATACTCCTCCCCCTAATCCACACATCAAAACAACGTAGCCTAATATTCCGACCCATCAGTCAATTCTTATTTTGACTACTAGTAGCTGACCTACTTACACTAACTTGAGTTGGGGGACAACCAGTGGAACACCCGTACACCACTATTAGTCAAATGGCATCAGTATCATACTTCACTATCTTCCTAGTACTGATGCCAATAGCAGGATTAATCGAAAATCGCATGCTTAAA---------------------------------------------------------------------------------------------------------------------------------------------------------------------------------------------------------------------------------------------------------------------------------------------------------------------------------------------------------------------------------------------------------------------------------------------------------------------------------------------------------------------------------------------------------------------------------------------------------------------------------------------------------------------------------------------------------------------------------------------------------------------------------------------------------------------------------------------------------------------------------------------------------------------------------------------------------------------------------------------------------------------------------------------------------------------------------------------------------------------------------------------------------------------------------------------------------------------------------------------------------------------------------------------------------------------------------------------------------------------------------------------------------------------------------------------------------------------------------------------------------------------------------------------------------------------------------------------------------------------------------------------------------------------------------------------------------------------------------------------------------------------------------------------------------------------------------------------------------------------------------------------------------------------------------------------------------------------------------------------------------------------------------------------------------------------------------------------------------------------------------------------------------------------------------------------------------------------------------------------------------------------------------------------------------------------------------------------------------------------------------------------------------------------------------------------------------------------------------------------------------------------------------------------------------------------------------------------------------
	Dugong_dugon	TAATGGTTTCCTTAAAGTATCCGCGCGCCAAGAATTTAAAAAAATCACATAACTTGCTTAGCACCCACGATACAATAGAAAGAAAGAAATTCCACGGTCATTAAACCAGAGCTTAGAAATCAACGTAGAAATAAAAAATAATCCGAAATCAGCTGAACGATAAACATTAGATACCTACCTAAACCTC--TCCAAACAGAGAACTACTAAAATAAAACTCAAACTCATCCGGATAATAAACCCAAACCTCATTGCTAATTCACACATAAATGCAAAAAATCAATGAAACCATTCACATTCTTACAAACGGACAAACAAAGGAGGACAGTAAATAGAGAGGAACTAGGCCACACACCAA-------------------------------GAACAAAAGGGAAGATTACTAGGTTTCCGGCCTCTTATTGGTTTAGCGAGCACATGCGTGGCCCTATTGATAGGAGCGGTAGCACACATGTAGCTGCCCACCCGGGCAGTGTTTAGCCATAAACGTTTGACTAACTACGCTATGGGTTGGTTCGTGGCACCGCCACGAAACCCATTAATAAGGGCGTGTGTGATAAAGTTGATCCGCGCAGATCACGTGACTTTATCACACGCTAAGACACATGGGCCCATGCTTAGCGATAGCTACAGCTACCGCCAGCGCTGGATGACGGTGCTTCACTAGAAGCCTGTCCCATCGCGATCCCCCACGCCTATATACCGCCATCTTGCACCCTAGGGTGCATATAAAGTTAGGTCAAGGTGTAGCGTGGAGGTAAGATGGGCTTTCTAGAAGTCACTATGCAAGTGACTTTAGAATTAAGCTTAATTTGAAGCACGCACACGCCCGTCCTCCTCGTATATGAGGAGGTCGTAACGTAAGCATACTAGTGTGCTTGAACAGGAGAATAGAGATAGTAGCAAGAAAGATGAAAGAGTACAAAACAGCAATTACCCCTACCTTTTGCATAATGATAGAATACGCAGCGAGAGAAGTGGCAAAAAAGAAAAAATCGATT-AATATTTATACAGGTAGTACAGAAAATACAATTAACTAGAAGCATTAAGTTAAATATAGAAATAATTAAGTAAAGAACTACCCAAGCTTTATGAGTTAATAACGACACACAAAACTCGGCAAACACCCACAATCAATATCAACACTTATACACTCTGCAGTAGCATAATCATAATTTTGTATGAACCACAAACTGAGAAATGACCTTGAAGAGGATAAACCGAAGAATTGGGAACAAAAAAACATGATACAATCAACGAACATAACAGGTCCATAACCTCGATGTATCAGCTGGTTCTTAAAGTTAGCAAGGTTGAAAATTAAAAGACCACTAATTGAAGTATATAGAAACTCCGGAAGCTTGTTAACTCTGCAAAGCTG--TAGCAGACCCGAAATCGGACCTACCTGCGAGCGTCAACCTCATCTATATAGTGAGGACTTGCAGGTAGGGTGCCGCCCGATGATAGCTGGGTCCAGGAATGTTCCTAAAATTTACGTAAATTTTAGTTCAAAAGAGCTCTTTTGACGGCCCTAGAGAGTAATAGTAGGCGCCACCAAGAAAGCGCTCGCCAACTCCTAGCTGGACTCTATATAGAGTTAATAACTTCTGCATAATCAGAACGGCCCA-CTGATCAATTGTCCGGATGCGGGAGATTAAAAGAAGAAAAAGGAGACCCCGTGTTTCAAACACCTCTAGCGTATTAGAGGGCCGCCCAGTGACGTTAAACGGCCGCGGTACCGTGAAGTTTGTTCCTAGGGACGGCCGAGGGTCTTCTCTTTCTTCCAATCGTTCCCCGCGGGGTATAAGACGACCCTATGGAGCTTAATTAATTAGTTCATGAACTAACAATTGGTTGTGACCTCGGAGCTCCGAACCCAGACCGTCGAAGTCAATTGGAAGTTACCCTAGGGCGCAATCCTATTTTAGATCGACAATAGGGTTTACGTGGATCAGGACCCCAATGGTGAGCTATTAAAGGTCTTTAACGAGTCCTACGTGATCTGACGACCGGATCCAGGTCTCTATCTATAATTTCTCCCAGTACGGACAAGAGAAATAGAGCCAACTCCGAAGCGCTCTTTTATGATCAATATAGCCCGGGCATGTTCATTAACCGCTGACTGTTCTCAACTAACCACAAAGACATTGGAACTCTGTACCTACTATTTGGCGCTTGAGCCGGGATGGTAGGAACCGCCCTAAGTATCTTAATTCGAGCTGAGTTGGGCCAACCAGGTACCCTACTAGGAGATGACCAAATCTATAATGTCATCGTAACGGCTCATGCCTTCGTGATAATTTTCTTCATAGTGATACCCATCATAATTGGAGGCTTCGGAAACTGGCTGGTCCCTCTAATAATCGGAGCACCTGATATAGCATTCCCCCGAATAAATAATATAAGCTTCTGACTTTTGCCCCCCTCATTCCTTCTCCTACTGGCCTCATCTATAATCGAAGCTGGGGCCGGAACGGGCTGAACAGTCTACCCGCCTCTAGCAGGGAACCTAGCTCATGGTGGGGCCTCAGTAGATCTAACAATCTTCTCACTCCACCTGGCTGGGGTGTCCTCAATTCTAGGGGCTATCAATTTTATCACCACAATCATCAACATAAAACCCCCAGCTATAACCCAATACCAAACTCCCTTATTTGTTTGATCTGTCCTAGTCACGGCCGTCTTACTCCTTTTATCCCTTCCAGTCCTAGCAGCGGGGATCACGATACTCCTAACTGACCGCAACCTGAACACGACCTTCTTCGACCCAGCTGGGGGAGGAGACCCAATCCTGTATCAACACCTATTCTGATTTTTCGGGCACCCTGAGGTATATATTCTTATCCTGCCAGGATTTGGTATAATCTCACATATTGTCACCTACTATTCAGGTAAGAAAGAACCATTTGGATATATGGGAATGGTCTGAGCTATAATATCAATCGGTTTCCTTGGATTTATCGTATGAGCCCACCACATATTCACTGTAGGGATGGATGTGGATACCCGAGCCTACTTTACGTCAGCTACAATAATTATCGCTATCCCAACAGGCGTGAAAGTATTTAGCTGATTAGCTACACTCCACGGCGGCAACATCAAATGGTCCCCTGCCCTACTGTGAGCACTAGGCTTCATCTTCCTATTTACAGTTGGGGGCCTGACAGGAATCGTTCTAGCCAACTCCTCATTAGACGTTGTCCTCCATGACACCTACTATGTCGTCGCACATTTCCACTACGTCCTATCTATAGGTGCTGTATTCGCCATCATAGGTGGGTTCGTCCACTGGTTCCCTCTATTTTCAGGGTACACACTCAATCAAACATGAGCTAAAATCCACTTCCTAATCATATTTGTAGGTGTCAACCTAACATTCTTCCCTCAACATTTCCTCGGCTTATCAGGTATACCTCGTCGATACTCAGACTATCCAGACGCCTACACCATGTGGAACACTGTATCCTCTATAGGGTCATTTATTTCACTCACAGCCGTGATCCTAATAGTATTCATGGTATGAGAAGCATTTGCCTCTAAACGAGAAGTTTCTACAGTTGAACTAACAACAACCAACCTAGAGTGACTCAACGGCTGCCCGCCTTCATACCACACATTTGAAGAACCAGCCTATGTCAAGATGACCAACATCCGAAAATCACACCCACTAATCAAAATCCTAAACAACTCCTTCATTGACCTCCCTACCCCCGTAAATATCTCATCATGATGAAACTTTGGCTCCCTACTCGGGGCATGCCTGATTATTCAAATTCTCACAGGATTATTCCTGGCCATACACTACACATCAGACACACTAACCGCATTCTCCTCAGTAACCCATATTTGCCGGGATGTAAACTACGGCTGAATTATTCGATATCTTCACGCTAACGGGGCATCAATATTCTTCCTATGCCTCTACGCCCACATTGGACGCGGAATCTATTACGGCTCATACCTATATCCAGAAACCTGAAACATTGGTATCGTACTGCTACTCACAGTTATAGCTACTGCCTTCATAGGGTACGTCCTCCCATGAGGACAAATATCATTCTGAGGAGCAACCGTTATTACTAACCTCCTGTCAGCTATCCCCTACATCGGCACCAACCTAGTCGAATGAGTTTGAGGGGGATTCTCAGTAGACAAAGCCACCCTCACCCGATTCTTCGCCCTACACTTCATCCTACCCTTCATCGTAACCGCCCTAGTAATAGTCCACTTACTATTCCTCCACGAAACAGGCTCCAACAACCCCACGGGACTGATCTCCGACTCAGACAAAATCCCATTCCACCCATATTATTCAGTCAAAGACCTCCTAGGCCTATTCCTCCTCATTCTAGTCTTACTCCTACTAACCCTGTTCTCCCCGGACATACTGGGAGACCCAGACAACTACACACCAGCCAACCCACTAAACACCCCTCCCCACATTAAACCAGAATGATACTTTCTATTCCGATACGCTATCCTCCGATCTATCCCTAATAAACTAGGCGGCGTGTTAGCCCTCGTACTCTCCATCCTAATCCTAGCGCTCCTCCCACTCCTCCACACATCCAAACAACGAAGCCTATCATTCCGACCTCTAAGCCAATGCCTCTTTTGAATTCTGGTAGCCGACCTGATCACACTCACATGAATCGGCGGCCAACCAGTAGAACATCCCTACATCATCATCGGCCAACTAGCCTCAATCCTGTACTTCTCCATCATCCTCATCTTTATGCCCATCGCAGGCCTAATTGAAAATCACCTACTTAAA---------------ATGCAGGAAGCCATTGAGCAGGCTATCCGGAGCCGTGAGATCCTGGGCATCTCAGACCCCCAGATGCTGGCTGGCGTGCTGACGGCCGGGGTGCAAAGCTCCCTGAATGACCCTCGCCTGCTCATCTCCTATGAGCCCAACTCCCTAGAGCCTCTCCAGCCAGCCCCAGCACCCACCAACCTCACGCAAGAGGAACTGCTCAGTGAGCTGCAGACCAGCATGAGCTACAAGGTTCTGGATGGCAATGTGGGCTACCTGCGGGTAGACAACATCCCTGGCCAGGAGGTGCTGAACCGTCTGGGGGGCTTCCTGGTGACTCACATCTGGAAGCAGCTCATGGGCTCCTCTGCCTTAGTTCTGGACCTGCGGCACTGCATGGGTGGCCATGTCTCCAGCATCCCTTACATCATCTCCTACCTTCACCCCGGGGGCACAGTGCTGCATGTGGACACCATTTACAACCGCCCCTCCAATACGACAACGGAGCTCTGGACGTTGCCCCAAGTGCTGGGGGAGAGGTACAGCCCCAACAAGGATGTGGTGGTCCTCACCAGTGGCCACACCAGGGGCGTGGCCGAAGACATCGTCTACATCCTTAAGCAGATGGGCAGGGCCATAGTGGTGGGCGAGAAGACGGAGGGCAGTGCCCTGCACCTCCAGAAGCTGAGGATAGGTCACTCTGATTTCTTTCTCACTCTGCCTGTGTCCAGGTCCTTGGGGCCTTTGGGCAGGGGAAGCCAGACATGGGAGGGCAGCGGGGTGCTACCCTGTGTGGGAACTCCAGCAGAGGAGGCCCTGGAGAAAGCGCTGGCCATCCTCACACTAAGACGCGCCCTGCCGCAGATCACCCGGCGCCTGGAGGAGGCCCTGCAGAACTACTACACGTTGGTGGGTCGAGTGCCCGCCCTGCTGCACCTCCTCGCCACCATGGACTTCTCCGCTGTGGTCTCGGAGGAGGACCTGGTTGCCAAGCTCAACGCTGACCTGCAGGCCGTGTCTGAGGACCCCAGACTCCTCGTGCAGGCCCTCAGGCCCAGAGAAAACTCTCCCGCGCCGGAGCCCGAAGCCGACGGACCCCCAGGGGCAGCCCCCATGGTGCCGGAGGATGAGGCTGCCCAGCGTGCCCTGGTGGAGTCCGAGTTCCAGGTGTCGGTGCTGCCGGGTAACGTAGGCTACCTGCGCTTCGACAGGTTTAGAGACGTATCCATTCTGGAGGTGCTGGGTCCACACATCTTGCGCCAGGTGTGGGAGCCCCTGCAGGAGCCAGGAGGCCTTGCGCTTCCCCCAACAGTAGCCCCAGTCAGTGCCACCACGCCATATGTGGAGGACATCCCAGAGCCCCTGCACGACCTCTACTGTAGCAAGCTGCTGGACCTGGCTTTCCTGCTGGACGGCTCCTCCAAGCTGTCAGAGGCTGAGTTTGACATGCTAAAGGTCTTTGTGGTGGACATGATGGAGCGGCTACACATCTCCCAGAAGCGGATCCGTGTGGCCGTGGTGGAGTACCATGACGGCTCCCACTCCTACATTGACCTCAGGGACCGGAAGCGGCCCTCAGAGCTTCGACGCATTGCTGGTCAGGTGAAGTATGTGGGAAGCCAGGTGGCCTCCACCAGTGAGGTCTTGAAGTACACGCTGTTCCAAATCTTTGGCAAGGCTGACCGCCCCGAAGCCTCCCGCATTGCCCTGCTCCTGACAGCTAGCCAGGAGCCCCCACGGATGGCCCGGAACTTGGTCCGCTATGTGCAGGGCCTGAAGAAGAAGAAGGTCATTGTGATCCCGGTGGGCATTGGGCCCCATGCCAACATCAAGCAAATCCGTCTTATCGAGAAGCAGTCCCCTGAGAACAAGGCCTTTGTGCTTAGCAGTGTGGACGAGCTAGAGCAGAGAAGGGATGAGATTGTCAACTTCCTCTGTGACCTGGCCCCTGAAGTGCCAGCCCGAACTCAGCCTCCCAGCATGGCACAAGTCACAGTGGGTCCTGGCCTCTTGGGGGTTTCTTCTTTGGGGCCCACTGGGAGCTCCATGGTCCTGGATGTGGTGTTTCTCGTGGAGGGGTCAGACAAGGTTGGCGAAGCCAACTTCAACCGGAGCAAGGAGTTCATGGAGGAGGTGATCCAGCAGATGGACGTGGGCCAGGACAGCATCCACATCACCGTGCTGCAGTACTCATACATGGTTACGGTGGAGTACACCTTCAGTGAGACACAGTCCAAGGGAGACATTCTGCAGCATGTGCGAGAGATCCGCTACCAGGGTGGCAACAGGACCAACACTGGGCTGGCCCTACAGTACGTCTCTGAGCACAGCTTCTCCACCAGCCAGGGGGACCGTGAGCAGGCACCTAACCTGGTCTACATGATCACAGGAAACCCTGCCTCTGATGAGATCAAGCGGCTGCCTGGAGACATCCAAGTGGTGCCCATTGGAGTGGGCCCGCATGCGAACAAGCAGGAGCTGGAGAGGATCAGCTGGCCCAATGCCCCCATT
	Echinops_telfairi	TAATGGTTTCATTAAAGTATCCACCCCCCAAAAATTAAAAAGAATCACACAACTTGCTAAGCACCCACGACACAATAAAAAGGAAGCAACTCCACGGTCAAGGAACCAAAGCTTAAAAAACATCGTAAAAACAGATAATAAATAGAAGTAACTTGAACGATAAACATTAGATACCTACTTAAACCTA--TACAAACAGAGAACTACT-AAAAAAAACTTAAACTCACCCGGGTAATACACCCAAACCCTATTGCTAAGTCACAAA-AAACATATCAAAATAATGAAACCATAAACATTAGCAAAAACGAAAAAATAAAGGAGGATAGTAAATAGAGTGGAAACTGGCCACACACCAA-------------------------------AAACAAAAGGGAAGAAAACCAGGTTTTCAGCCTTTTATTAGTTTAATAAATACATGCGTGGCCCTCTTAATAGGAGCGGTAGCACACTTGTAGCTACCCACCTGGGCAGTATTAAGCAATTAACGTTTGACTTATTATATTATAAGTCGGTTCGTGGCACCGCTACGAGACTTACTAATAAAGGCGTGTGAGATAAAACTATTCTGCGCAGAAAACGTAATTTTATCCCACGCTAAGAAACATGGGCCCATGCTTAGCGATAGTCACGACTATCGCCAGCGCTGAATGGCGGTGCTTCACTAGAAGCCTGTTATATTGCACTCCACCACGTCTATATACCGCCATCCTGCACCCCAGGGTGCATATAACGTTAGGTCAAGGTGTAACGTGGTGGCCTAATGGGCTTTCTAGAAGTACTAATGTTTCAGTATTTAGAACTGAGCTCAGTTTGAAGCGCGCACACGCCCGTCCTCCTTTTTCATAAGGAGGTCGTAACGTAAGCATACTAGTGTGCTTGAACAGGAGAATAGAGATAGTAGTAAGAAAAATGAAAGAGTACCAAAAAGCACTTAAACATACCTTTTGCATAATGATAGAAAAGGCAACGAGACAAGTGGCAAAAAAGAAAAAACCGATTGAAA-TTAAGACTTATAGTACAGTGAAAACAATTATCTAAAAGCATTAAGTTAAAAAAAG--CTAATTAAGTAAGAGAATACCCAAGTATTATAAATTAATAACGACACAAAAAACTCGGCAAACTACCACAATCAATTACTACACTTCCATACTCTGCAGTAGCATAA-CATAAATTTGTATGAATAACAAACTGAGAAATGACCTTGAAGAGGATTAGAAGAAGAATCGGGCATAATTAAACATGATAAAAACAACGACCATAACAGGTTCATAACCTCGATGTACCAACTTGTTCTTAAAGTTAGCAAGGTTGAAATATAATAGATAATTAATTAAAGTATATAGAAATACCGGAAGCTTGTAAACTTTGCAAAGCT--TTAGCAAACCCGAAACCAGACCTACCCTAGAGCATCGATCTCATCTATATAGTGAGGACTTTAAGGTAGGGTGCCGCCTGGTGATAGCTGGGCCCAAGAATGTTCCTAAAAATTACGTAATTTTTAGATTAAAAGAGCTCTTTTAATGGCCTTAGAGAGTAATAGTTGGCGCCACCAAGACAGCGCTCATCTACTCCTAATTGGGCTCTATATAGAGTTAACAACATCTGCACAATCAGAACGATCG--CTGATCAATTGTCCGGGTGCAGGAGATAAAAAGAAGTAAAAGGAAATCCCGTGTTTCAAACACCTCTAGCGTATTAGAGGGCCGCCCAGTGACGTTTAACGGCCGCGGTACCGTGAAGTTTGTTCTCAAGGACGGCCGAGGATTTTCTCTTACTTCTTATCGTTCCCCGCGGGGCATAAGACGACCCTATGGAGCTTAATTAA-TAACCCATGGAG-AAAGATTGGTTGTGACCTCGGAGCTCCGAATCTAGACCGTCGCAATCAATTGGAAGTTACCCTAGGGCGCAATCCTATTTAAGATCGACGATAGGGTTTACGTGGATCAGGACCCAGATGGTGAGCTATCAAAGGTCGTTAACGAGTCCTACGTGATCTGACGACCGGATCCAGGTCTCTATCTATTATCTCTCCTAGTACGGACATGAGAGATAAGGCCAACTTCGAAGCGCCTTATTATGATCT-TAATGCTCGAGCATGTTCATAAACCGTTGACTATTCTCTACTAATCATAAAGACATTGGAACCCTCTACTTATTATTCGGAGCTTGAGCTGGCACAGTAGGTACTGCTCTTAGCCTTCTAATTCGGGCTGAACTAGGACAACCTGGTGCACTATTAGGTGATGATCAAATCTACAATGTTATTGTCACAGCCCATGCCTTCGTAATAATTTTCTTTATAGTTATACCCATCATAATTGGTGGGTTCGGAAACTGGCTAGTCCCATTAATAATCGGCGCCCCTGATATAGCCTTTCCACGAATAAATAACATGAGCTTCTGGCTTCTGCCACCTTCATTCTTACTTTTATTAGCCTCCTCTATAGTAGAAGCAGGTGCCGGAACAGGATGAACTGTATACCCTCCTTTAGCAGGTAATCTTGCTCACGCGGGAGCTTCAGTTGACTTAGCTATTTTCTCATTACACTTAGCAGGAGTATCATCAATTTTAGGTGCTATCAATTTTATCACTACTATTATTAATATAAAACCCCCTGCTATATCCCAATATCAAACCCCCTTATTTGTTTGATCTGTCCTAATTACAGCAGTATTACTACTATTATCACTCCCAGTATTAGCCGCAGGGATTACTATGCTATTAACTGATCGAAATATTAATACAACCTTCTTTGACCCAGCTGGAGGTGGAGATCCAATCCTCTACCAACACTTATTTTGATTCTTTGGACACCCAGAAGTATACATTCTAATTCTCCCAGGTTTTGGTATCATCTCTCACATCGTTACATACTACTCTGGTAAAAAAGAACCTTTTGGATATATAGGAATAGTATGAGCCATAATATCTATTGGATTTCTTGGATTTATTGTTTGAGCTCACCATATATTTACTGTAGGATTAGATGTAGACACACGAGCCTATTTTACTTCAGCAACAATAATTATCGCTATTCCAACAGGCGTCAAAGTTTTTAGTTGATTAGCTACCTTGCATGGGGGAAATATTAAATGAAGCCCCGCTATAATATGGGCCCTAGGCTTCATCTTTCTGTTTACAGTTGGAGGCCTTACTGGTATTATTCTTGCTAACTCATCTCTAGATATTGTTCTTCATGATACCTACTATGTAGTAGCCCATTTTCACTATGTCCTCTCCATAGGAGCAGTATTTGCTATTATAGGAGGGTTCATCCATTGGTTCCCCCTATTCACAGGCTATACATTAAGTGAAGCATGAGCTAAAGCCCACTTCATTATTATATTTATTGGGGTAAACTTAACATTTTTCCCTCAACATTTTTTAGGCCTTTCAGGTATACCACGACGTTATTCTGACTACCCTGATGCCTACACCACCTGAAATTCCGTGTCCTCAGTCGGATCTTTTATTTCACTAACAGCTGTAATCCTTATAATCTTCATAACATGGGAAGCATTTGCTTCAAAACGAGAAGTAACTTCAGTAAACCTGATTCATACTAATCTTGAATGAATTCATGGGTCTCCTCCTCCTTTCCATACATTTGAAGAACCAGTTTATATAAAAATGACCAACATCCGAAAAACCCACCCACTAGCCAAGATCATCAACAGTTCCTTCATTGATCTCCCAGCCCCAACCAACATCTCGTCATGATGAAACTTCGGCTCACTACTAGGCCTTTGCTTAATTATTCAAATCCTTACAGGCTTATTCCTAGCAATACATTATACATCAGATACATCCACTGCATTTTCATCAGTCACACATATTTGCCGAGACGTAAACAACGGATGATTAATCCGATATCTTCATGCCAACGGTGCATCCATATTCTTCATCTGCTTATTCACACACGTAGGACGAGGAATTTACTATGGATCCTACCTATTCCTAGAAACATGAAACATCGGAATTATCCTTTTATTCGCTGTTATAGCTACAGCTTTCATAGGCTATGTGCTACCATGAGGYCAAATATCATTCTGAGGAGCTACCGTAATTACAAACTTACTATCAGCAATTCCTTACATCGGTACCACCCTAGTAGAATGAATTTGAGGTGGATTCTCAGTAGACAAAGCCACTCTAACCCGATTCTTCGCATTTCACTTCATCCTACCATTCATCGTAGCAGCCCTAACAATAGTCCACCTATTATTTCTACACGAAACCGGATCAAACAACCCATCAGGACTAAACTCAGACGCAGACAAAATCCCATTCCACCCATATTATACTGTAAAAGACCTTCTAGGAGTCCTAATACTACTACTATTTCTACTACTACTTACCCTATTCTCCCCAGACTTACTAGGAGACCCAGATAACTACATCCCAGCTAACCCACTCAACACACCACCACACATCAAACCAGAATGATACTTCCTATTTGCATACGCCATTCTCCGTTCAATCCCAAACAAACTAGGAGGAGTCCTAGCCCTCGTATTTTCAATCCTAATTTTAGCCGCATTCCCCCTTCTCCATATATCCAATCAACGTAGCCTAATATTCCGACCACTCAGCCAATGCATATTCTGAATCCTAGTAGCAGACCTACTTGCCCTAACATGGATTGGAGGCCAACCCGTTGAAGACCCTTACATTATTATCGGCCAATTAGCTTCAATCACATATTTCACTATTATTCTAGTAATTATACCCCTATCAGGGGTAATTGAGAATAATCTTCTTAAA---------------------------------------------------------------------------------------------------------------------------------------------------------------------------------------------------------------------------------------------------------------------------------------------------------------------------------------------------------------------------------------------------------------------------------------------------------------------------------------------------------------------------------------------------------------------------------------------------------------------------------------------------------------------------------------------------------------------------------------------------------------------------------------------------------------------------------------------------------------------------------------------------------------------------------------------------------------------------------------------------------------------------------------------------------------------------------------------------------------------------------------------------------------------------------------------------------------------------------------------------------------------------------------------------------------------------------GGAGGCCCCGGGCTGCCCCCCACAGAAGTTCCGGTCAGTGCCACCACGCCGTACGTGGAGGAGATCCCCGAGCCCATGCACGACCTGTACTGCAGCAAGCTGCTCGACCTGGTCTTCCTGCTCGACGGCTCCTCCAAGCTGTCCGAGGCCGAGTTTGAGGTGCTGAAGGCCTTTGTGGTGGGCATGATGGAGCGGCTGCACATCTCCCAGAAACGCATCCGGGTGGCCCTGGTGGAGTACCATGACGGCTCACACTCTTACATCGAACTCAAGGACCGGAAGCGGCCCTCGGAGCTGCGGCGCATTGCGGGCCAGGTGAAGTACGCGGGCAGCCAGGTGGCTTCCACCACCGAGGTCCTGAAGTACACGCTGTTCCAGGTCTTCAGCAAGGTGGACCGCCCCGAAGCCTCCCGCGTGGTCCTGCTCCTGACAGCCAGCGAGGAGCCACCCCGGCTGGCCCGGAACTTGGCCCGCTATGCACAGGGCCTGAAGAAGAAGAAGGCCATCGTGATCCCAGTGGGCCTCGGGCCCCACGCCAGCCTCAAGCAGCTCCGCCTCATCGAGAAGCAGGCCCCCGAGAACAAGGCCTTCTTGCTCAGCAGCGTGGATGAGCTGGAGCAGAGGAGGGACGAGATTATCAACTACCTCTGCGACCTGGCACCCGAAGCCCCAGCCTCAACTCAGCCCCCCGACATGGCCCAAGTCACTGTGGGTCCTGGCCTTTCGAAGGACCCATCCCTGGGGCCCACGAGGAAGTCCCTGGCCCTGGATGTGGCATTTGTCCTGGAAGGCTCAGACAAGGTTGGCGAGGCCAGCTTCAACCGCTGCAGGGAGTTCATGGAGGAGGTGATCCGGCGGATGGACGTGGGCCAGGACAGCATCCACGTCACTGTGCTACAGTACTCGTACGTGGTCACGGTGGAGCACACCTTCCGTGAGGCACAGTCCAAGGCTGGCATCCTGCAGCGCGTGCGGGAGCTACGCTACCTGGGTGGCAACAGGACCAACACCGGGCTGGCCCTACAGTACCTCTCTGAGCACAGCTTCTCCTCCAGCCAGGGGGACCGTAAGCAGGCCCCCAACCTGGTCTACATGGTCACAGCCAACCCCGCCTCTGACGAGATCAAGCGGCTGCCTGGAGACATCCAGCTGGTGCCCATTGGAGTGGGGCCTCATGCCAGTGCGCAGGAGCTGGAGAAGATGTGGCCCAACGCACCC------
	Elephantulus_brachyrhynchus	--------------AAGTATCCGCCAACCAAAAATCATACAACATCACAAGACTTGCTCAGCACCCACGATACAGCAAAAAGAAAGCAATCCCACGGTCATTAAAACAAAGTTTAAAAACTCATGTAAAAATAATAAATAGACTTAATCTTGTTGAACGATAAACATTAGATACCTACGTAAACTTT--ATTAAACAGAGAACTACACACTTAAAACTCAAACTTACCCGGGTAATAAACCCAAACCCCATTGCTAAATCACAAATATAAATAATAAATCAAACAAACTATAAACATTGCATCACACGGACAAATAAAGGAGGAAAGTAAATAGAGAGGAATTTGGCTACACACCAA-------------------------------AAACAAAAGGGAAGAATA----------------------------------CATGCGTGGCCCTCTCGATAGGAGCGATAGCACACCGGTAGCTATCCACCCGGGCAGTATTAAGCAATAAACGTTTGACTAATTATACTGAGGGTTGGTTCGTGGCACCGCTACGAGACCCATTAATAATGGCGTGTGGACTAAAGTTGCTCTGCGCAGATCATGTAACTTTAAGCCACGCTAAGATACATGGGCCCATGCTTAGCGATAATTACAAATATCGCCAGCGCTGGATGGCGGTGCTTTACTAGAAGCCTGTTGCATCGCGATCCATCACGTCTATATACCGCCATCTTGCACCCTAGGGTGCGCGCAACGTTAGGTCAAGGTGTAACGTGATGGAACAATGGGCTTTCTAGAATCAAATATGTTATCAGATTTAGAGCCAGGCCTGGCTTGAAGCACGCACACGCCCGTCCTCCTCGTGCATGAGGAGGTCGTAACGTAAGCATACTAGTGTGCTTGAACAGGAGAATAGAGATAGTAGTAAGAAAGATGAAAGAGTAAAAAACAGCAATAACCCCTACCTTTTGCATAATGGTAGAAAAAGCACCGAGAGCAGTGGCAAAATAGAAAAAACCGATTAAAAACTAAATCAGAAAGGACAGAAAATACAATATACTAAAAGCATTAAGTTAAATATAGAAATAATTGAGTAAAGAATTACCGAAGCTTTATGAGTTAATAACGACACAAAAAACTCGGCAAACACCCACAATCAATTACTACACTTATTAACTCTGCAGTAGCATAATCATAATTTTGTATGAATAAGAAACTGAGAAATGACCTTGAAGAGGATAGAGTGAAGAT---------------------------------------------------------------------------------------------------------AATTATAGTATATAGAAATACCGGGAGCTCATTAGCGTTGCAAAACTTATAAGCAACCCCGAAACCAGACCTACTCATGAACATTAATCTCTTCTATATAGTGAGGATTTATGAGTAGGGTGCCGCCTGGAGATAGCTGGGTCCAAGAATGTTCCTAAAGCATACGTAAGCTTTAGTTCAATAGGGCTCTATTGAAGGCCAAGGAGAGTAATAGTTGGCGCCATCAAGAAAGCGCTCCCAATCTCCCTTTTGGACTCTATATAGAGCTAGTAACTTCTGCGCAATCAGAACGGCCCA-CTGATCGATCGTCCGGGCGCCGGAGATTAAAAGAAAGAGAAGGTAACTCCGTGTTTCAAACACCTCTAGCGTATTAGAGGGCCGCCCAGTGACGTTAAACGGCCGCGGTACCGTGAAGTTTGTTCTTAAGGACGGCCGAGAGTTCTCTCCTCATTCCAATCGTTCTCCGCGGAGTATAAGACGACCCTATGGAGCTTAAT---------------------------------------------------------------------------------------------------------------------------------------------------------------------------------------------------------------------------------------------------------------------------------------------------------------------------------------------------------------------------------------------------------------------------------------------------------------------------------------------------------------------------------------------------------------------------------------------------------------------------------------------------------------------------------------------------------------------------------------------------------------------------------------------------------------------------------------------------------------------------------------------------------------------------------------------------------------------------------------------------------------------------------------------------------------------------------------------------------------------------------------------------------------------------------------------------------------------------------------------------------------------------------------------------------------------------------------------------------------------------------------------------------------------------------------------------------------------------------------------------------------------------------------------------------------------------------------------------------------------------------------------------------------------------------------------------------------------------------------------------------------------------------------------------------------------------------------------------------------------------------------------------------------------------------------------------------------------------------------------------------------------------------------TTTCTAGCAATACACTATACTTCTGACACTCTTACAGCCTTCTCATCAGTTACTCACATTTGCCGAGACGTTAATTATGGATGACTTATCCGATATTTACATGCAAACGGAGCATCTCTATTTTTCATCTGCCTATTCATCCACGTAGGACGAGGGATTTACTACGGCTCTTATTTATTTTTCGAAACATGAAACATTGGCGTAATTCTCTTATTTGTAACAATAGCCACCGCCTTTATAGGCTATGTCCTACCATGAGGCCAAATATCATTCTGAGGAGCCCAGATAATTACAAACCTTTTATCAGCTATCCCTTACATCGGCACAACTTTAGTAGAATGAATCTGAGGGGGGTTCTCCGTCGACAAAGCCACTCTTACCCGATTCTTCGCCTTTCACTTCATTCTCCCTTTTATTATTGCAGCCCTAGCCATAGTCCACTTACTATTCCTTCATGAATCTGGATCAAACAACCCCACAGGACTAGTCTCAGACTGCGACAAAATCCCATTTCACCCCTATTACACCATCAAAGACTTCTTAGGCGTAATCGCTATCTTCATCTTACTTCTATCACTAGTACTATTCTCACCAGACCTCCTAGGAGACCCAGACAACTATACCCTGTGCAAACCCCTTAACACTCCTCCACATATTAAGCCAGAATGGTACTTCCTATTTGCATACGCAATTCTTCGATCTATTCCCAACAAACTTGGAGGTGTACTAGCCCTTGTACTCTCAATCTTAATCCTACTGATTCTACCCCTACTCCATACATCCAAACAACGAAGCCTAATATTCCGTCCTATTAGCCAATGCTTATTCTGAATCCTAGTAGCCGACCTGCTGACACTAACATGAATTGGAGGCCAACCAGTCGAGCACCCATACATCATTATTGGCCAACTAGCCTCCATCCTTTATTTC------------------------------------------------------------------------------------------------------------------------------------------------------------------------------------------------------------------------------------------------------------------------------------------------------------------------------------------------------------------------CTGAGCCGACTAGGGGMCTTCCTGGTGGCCCATGTCTGGGGACAGCTCATGGGGACCTCTGCTGTGGGGTGGGACCTGCGGCAGTGCACCGGAGGCCATGTTTCCAGCATCCCTTACCTTATTTCCTACCTGCACCCAGCGGGCACGGTGCTGCACGTTGACACCATTTACAACCGTCCCTCTAACACAACCACTGAGCTCTGGACTTTGCCTCAGGTGCTTGGGGAGAGATACAGTGCTGAGAAGGATGTGGTGGTCCTCACCAGTGGTCAAACCCGGGGTGTGGCTGAGGACATTGTCTACATCCTCAAGCAGATGGGCAGGGCCATAGTGGTGGGTGAACGTACTGGGGGGAGTGCCCTGGAGCTCCAGAAGCTAAGGATAGGCAACTCTGACTTCTTCCTCACTCTGCCTGTGTCCAGGTCCTTGGGGCCTCTGGGTGGAGGCAGCCAGACATGGGAGGGCAGCGGGGTTTTGCCCTGTGTGGGGACTCCAGCAGAGCAAGCCCTCGAGAAAACTCTTGCTATCCTCACACTGCGTCGAGCCCTGCCACAGATCATCCAGCGCCTAGAGAAGGCCCTACAGGACTACTACACGCTGGTGAGTCGTGTGCCTGCACTGTTGCACCTCCTTGCTAACATGGATTTCTCTGCTATAGTCTCTGAGGAGGACGTGGTTGCCAAACTAAATGCTGACTTGCAGGCCGTGTCTGAGGACCCCAGGCTCCTGGTGAGGATCATAAAGCACAGACAACAT------------------------------------------------------------------------------------------------------------------------------------------------------------------------------------------------------------------------------------------------------------------------------------------------------------------------------------------------------------------------------------------------------------------------------------------------------------------------------------------------------------------------------------------------------------------------------------------------------------------------------------------------------------------------------------------------------------------------------------------------------------------------------------------------------------------------------------------------------------------------------------------------------------------------------------------------------------------------------------------------------------------------------------------------------------------------------------------------------------------------------------------------------------------------------------------------------------------------------------------------------------------------------------------------------------------------------------------------------------------------------------------------------------------------------------------------------------------------------------------------------
	Elephantulus_edwardii	-AATGGTTTGATTAAAGTATCCTCCATCCAAAAATTTTACTTCATCACAAAACTTGGTCGGCACCCACGATACAATAAAAAGAAAGCAATCCCACGGTCATTAAACCAAAGTTTAAAAATTTTTGTAAAAATAACAAATAAACTTAAATCAATTGAACGATAAATATTAGATACCTACCTAAACCTT--AGTAAACAGAGAACTACACAATTAAAATTCAAACTTATCCGGATAATAAACCCAAACCCCATTGCTTAATCACAAATAAAAAGAACAAAATAAACAAACTATAGACATTATGTCACACGAACAAATAAAGGAGGACATTAAATAGAGTGGAATCTGGCCACACACCAA-------------------------------GAACAAAAGGTAAGATTA--AGGTTTCCAGCCTATTATTGATTCAGTAAGTACATGCGTGGCCCTCTCGATAGGAGCGGCAGCACACATGTAGCTGCCCACCCGGACAGTATTAAGCCATAAATGTTTGACTAACTATACTGAGGGTTGGTTCGTGGCACCGCTACGAAACCCATTAATAAGGGCGTGTGGAGTAAAGTTGCTCTGCGCAGATCACGTGACTTTAAACCACGCTAAGACACAGGGGCCCATGATTAGCGGTATTTACAAATATCACCAGCGCTGGATGGTGGTGCTTCACTAGAAGCCTGTTACATCGCGATCCATCACGTCTATATACCGCCATCTTGTACCCTAGGGTGCATACAACGTTAGGTCAAGGTGTAACGTGATGGCATAATGGGCTTTCTAGAATCCAATATGCTATCGGATTTAGAGTCAGGCCTGACTTGAAGCACGCACACGCCCGTCCTCCTCATGCATAAGGAGGTCGTAACGTAAGCACACTAGTGTGCTTGAACAGGAGAATAGAAATAGTAGTAAGAAAGACGAAAGAGTACAAAACAGCAATTTACCTTACCTTTTGCATAATGATAGAAAATGCAACGAGAGCAGTGGCAAAATAGAAAAAACCGATTGAAAACTAAAACAGTAAGTACAGTTAGTACAATAAACTAAAAGCATTAAATTAAATATAGAGATAATTGAGTAGAGAAAT-CTGAAGCTTTATGAGTTAATAATAACACAAAAAACTCGGCAAACACCCACAATCAATTACTACACTTATTAACTCTGCAGTAGCATAATCATAATGTAGTATGAACAAGAAACTGAGAAATGACCTTGAAGAGGATATCTCGAAGATTTGGGCATAAAATAATATGATACAATCAACGAACATAACAGGTCCATAACCTCGATGTACCAGCTTGTTCTTAAAGTTAGTAAGGTTAAAAAAAATGAAATCAGTAATTTTAGTATATAGAAAACCTGGGAGCTCACTAACATTGCAAAGCTG--AAGCAAACCTGAAACCAGACCTACTCATGAGCATTAATCTCATCTATATAGTGAGGATTTCTAAGTAGGGTGCCGCCTGGTGATAGCTTGGTCCAAGAATGTTCCTAAAGCATGCGCAAACTTTAGTTCAATAGAGCTATATTGAAGGCCAAAGAGAGTAATAGTTGGCACCATCAAGAAAGCGCTCTCTAACTCCCCATTGGACTCTATATAGAGTTAGTAACATTTGCACAATCCAAACGGCCCA-CTGATCGATCGTCCGGGTGCTGGAGATTA--AGAGGAAGAAGGGAACTCCGTGTTACAA-CACCTCTAGCGTATTAGAGGGCCGCCCAGTGACGTTAAACGGCCGCGGTACCATGAAGTTTGTTCTTAAGGACGGCCGAGAGTTCTCTCCTTTCTCCAATCGTTTTCTGCAGGATATAAGACGACTCAATGGAGCTTACTTTACTTACCTATGGGTAAGAGATTGGTTGTGACCTCAGAGCTCCAAACCATGATCATCTAAGTCAATTGGAAGTTATCCTAGGGCGCAATCCTATTCTAGATCGACAATAGGGTTTACGTGGATCAGGAGCCCAATGGTGAGCTATTAAAGGTCGTTAACGAGTCCTACGTGATCTGACGACCGGATCCAGGTCTCTATCTATAATTTCTCCCAGTACGGATAAGAGAAATGGGGCCTACTCTTGAGCACCCCTTTGTGATCTAAATCACCCGGGT------------------------------------------------------------------------------------------------------------------------------------------------------------------------------------------------------------------------------------------------------------------------------------------------------------------------------------------------------------------------------------------------------------------------------------------------------------------------------------------------------------------------------------------------------------------------------------------------------------------------------------------------------------------------------------------------------------------------------------------------------------------------------------------------------------------------------------------------------------------------------------------------------------------------------------------------------------------------------------------------------------------------------------------------------------------------------------------------------------------------------------------------------------------------------------------------------------------------------------------------------------------------------------------------------------------------------------------------------------------------------------------------------------------------------------------------------------------------------------------------------------------------------------------------------------------------------------------------ATGACCAACATTCGCAAAACCCACCCACTCCTGAAAATCATCAACGATTCATTCATCGACCTCCCAACTCCATCCAATATTTCCTCATGATGAAACTTCGGTTCACTCCTTGGATTATGCTTAATAATCCAAATTCTAACAGGACTATTTTTAGCAATACATTACACCTCAGACACTTTAACAGCTTTCTCATCAGTCACTCACATCTGTCGAGATGTAAATTATGGCTGATTAATCCGATATCTTCACGCAAACGGAGCTTCACTATTCTTCATCTGCCTATTTATCCATGTGGGACGAGGACTCTATTACGGATCATATCTATTCCCAGAGACATGAAATATTGGAGTAATCCTACTGTTCGTCACTATAGCTACAGCTTTCATAGGCTACGTCTTACCATGAGGACAAATATCATTCTGAGGCGCTACAGTCATCACTAATCTATTATCAGCAATTCCATATATCGGTACTACCCTTGTTGAATGAATTTGAGGGGGCTTTTCCGTAGATAAAGCTACTCTGACCCGTTTCTTTGCCTTCCACTTTATTTTACCTTTCGTAATTGCAGCCCTAGCAATAGTCCATTTGTTCTTCTTACACGAAACAGGATCCAACAACCCTACAGGTCTAATTTCTGACTCTGATAAAATTCCATTTCACCCCTATTACTCTATCAAAGACTTCCTAGGCGTTATTTTAGTTCTCCTTCTACTTCTCTCATTAGTTCTTTTCTCACCCGACTTACTTGGCGACCCTGACAACTATACACCAGCTAACCCTCTCAATACTCCTCCCCATATCAAGCCAGAATGATATTTCCTATTCGCTTACGCTATCCTTCGATCTATCCCTAATAAACTTGGAGGAGTCCTAGCCTTAATTCTATCTATTCTTATCTTTATCATCTTTCCACTTCTCCATACCTCTAAACAACGAAGCCTCATATTCTGTCCAATCAGCCAGTTCCTATTTTGAGTATTAGTAGCAGACCTATTCACACTTACTTGAATTGGAGGACAACCAGTAGAACACCCCTACATCATCATCGGCCAGCTAGCATCAATCTTATACTTTACATTAATCCTCGTAATTATACCTATTGCTGGCCTAATTGAAAACCATATGCTAAAA---------------------------------------------------------------------------------------------------------------------------------------------------------------------------------------------------------------------------------------------------------------------------------------------------------------------------------------------------------------------------------------------------------------------------------------------------------------------------------------------------------------------------------------------------------------------------------------------------------------------------------------------------------------------------------------------------------------------------------------------------------------------------------------------------------------------------------------------------------------------------------------------------------------------------------------------------------------------------------------------------------------------------------------------------------------------------------------------------------------------------------------------------------------------------------------------------------------------------------------------------------------------------------------------------------------------------------------------------------GTAGCCCCGGTCATCCCCACCACGCCATATGTGGAGGACATTCCAGAGCCGCTGCATGACTTCTACTGCAGCAAGCTGCTGGACCTGGCCTTCCTGCTGGACGGCTCCTCCAAGCTGTCAGAGGCTGAGTTTGAGGTGCTGAAAGCCTTTGTGGTAAGCATGATGGAGCGACTGCACATCTCTCAGAAGCGGATCCGCGTGGCCTTAATAGAATACCATGATGGCTCGCACTCCTACATCGAGCTCAAGGACCGGAAGCGGCCATCGGACCTGCGGCGCATCGCTGGCCAGGTGAGGTACGTGGGCAGCAATGTGGCTTCCACCAGTGAAGTTTTGAAGTATACGCTGTTCCAAGTGTTTGGCAAGGCAGACCGCCCAGAGGCCTCCCGCATTGCCCTGCTCCTGACGGCCAGCCAGGAGCCCCCACGGATGGCCCGGAACTTGGTCCGCTATGTGCAGGGCCTGAAGAAGAAGAAGGTCATCGTGATCCCTGTGGGCATCGGGCCTCATGCCAACCTCAGGCAGATCCACCTCATTGAGAAGCAAGCCCCTGAGAACAAGGCCTTTGTGCTCAGCAGTGTGGACGAGCTGGAACAGAGGAGGGACGAGATCATTAGTTATCTCTGTGACCTGGCTCCAGAGCCACCTCCCCCAACTCAACCCCCCCAAGTGGCACAAGTCACTGTGCGTCCG------------------------GAGCCCACACAGCGCTCCATGGTGCTGGATGTGGCGTTTGTTCTGGAAGGATCAGATACGTTTGGAGAAGCCAACTTCAACTGGAGCCGGCAGTTGTTGGAGGAGGTGATCCAGCAGATGGACGTGGGCCAGGACAGCATCCACGTCACGGTGCTGCAGTACTCAAACGTGGTCAGGGTGGAGTACACCTTCAGCGAGGCACAGTCTAAGGATGCTGTTCTGCAGCACGTGCGGGAAATCCAGTATCTGGGTGGCAACAAGACCAACACAGGACTGGCCCTACAGTACATCTCTGATCATAGCTTCTCTCCTAGCCAGGGGGACCGTGAGCAGGCCCCTAACCTGGTCTACATGGTCACAGCAAACCCTGCCTCTGATGAGATCAAGAGGCTGCCTGGAGACATACAGTTAGTGCCCATCGGAGTGGGCCCTCACGCCAATGTGCAGGAGCTGGAGAGGATCAGCTGGCCCAATGCCCCC---
	Elephantulus_intufi	----------ATTAAAGTATCTGCTAACCAAGAATTCTATTAGATCACAAGACTTGCCCAGCGCCCACGATACAATAAAAAGAAAGCAATCCCACGGTCATTGAAACAAAGTTTAAAAACTCGTGTAAAAATAACTACTAGATTTAACCCCTATGAACGATAAACATTAGATACCTACGTAAACTTT--AGTAAACAGAGAACTACACAATTAAAACTCAAACTTACCCGGGTAATAAACCCAAACCCTATTGCTAAAACACAGATAAAAGTAACAAATCAAGCAAACTATACACATTATACCATACGAACAAATAAAGGAGGACAGTAAATAGAGAGGAATCTGGCCACACACCGA-------------------------------GAACAAAAGGGAAGAATA------------------------TCAGTAAGCACATGCGTGGCCCTCTCGATAGGAGCGGTAGCACACCAATAGCTACCCACCCGGGCAGTGTTAAGCAATAAACGTTTGACTAACTATACTGAGGGTTGGTTCGTGGCACCGCTACGAGACCCATTAATGACGGCGTGTGGACTAAAGTTGGTCTGCGCAGACCACGTAACTTTAAGCCACGCTAAGACACATGGGCCCATGCTTAGCGATAATTACAAATATCGCCAGCGCTGGATGGCGGTGCTTTACTAGAAGCCTGTTACATCGCGATCCATCACGTCTATATACCGCCATCTTGCACCCTAGGGTGCGTACAACGTTAGGTCAAGGTGTAACGTGATGGCATAATGGGCTTTCTAGAATCTCGCATGTCGCAAGATTTAGAGTCAGGCCTGACTTGAAGCACGCACACGCCCGTCCTCCTCGTATATGAGGAGGTCGTAACGTAAGCATACTAGTGTGCTTGATCAGGAGAATAGACAAAGTAGTAAGAAAGATGAAAGAGTGAAATACAGCAATTTACCGTACCTTTTGCATAATGGTAGAAAATGCGTCGAGAGAAGTGGCAAAACAGAAAATACCGATTAAAA-CTAAAACAGTAAGTACAGCAAATACAATGGACTAAAAGCATTAAGTTAAATACAGAAATACTTAAGTAAAGAATTTCCGACGTTTTATGAGTTAATAATAACACAAAAAACTCGGCAAGCACCCACAATCAATTACTACACTTATTAACTCTGCAGTAGCATAATCATAATTTAGTATGAACAAGAAACTGAGAAATGTCCTTGAAGAGAATTAAACGAAGATTTGGGTATAAAACAACAAAGTACAATCAACGAACATAACAGGTCCATAACCTCGATGTACCAGC-----------------------------------------AATTGGAGTATATAGAAATACCGGGAGCTCGTTAACTTTGCAAAGCTA--AAGCAACCCCGAAACCAGACCTACTTGTGAACATTAATCTCTTCTATATAGTGAGGATTTACAAGTAGGGTGCCGCCTGGAGATAGCTGGGTCCAAGAATGTTCTTAAAGGCTGCGCAGACTTTAATTCAATAGAGCTCTATTGAAGGCCAAGGAGAGTAATAGTTGGCGCCACCCAGAAAGCGCTCACCATCTCCCTATTGGACTCTATATAGAGTTAACAACTTCTGCGCAATCAGAACGGCCCA-CTGATCGACCGTCCGGGCGCCGGAGATTAAAAGAGGAAGAAGGGAACTCCGTGTTTCAAACACCTCTAGCGTATTAGAGGGCCGCCCGGTGACGTTAAACGGCCGCGGTACCGTGAAGCTTGTTCTTAAGGACGGCCGAGAATTCTCTCCTTCCTCCAATCGTTTCCCGCGGGGTATAAGACGACCCTATGGAGCTTAATTTCCTTATCTATAGATAAAAAATTGGTTGTGACCTCGGAGCTCCGAACTATGATCATCTAAGCCAGCTGGAAGTTACCCTAGGGCGCAATCCTATTCGAGATCGACAATAGGGTTTACGTGGATCAGGACCCCAATGGTGAGCTATTAA----------------------------------------------------------------------------------------------------------------------------------------------------------------------------------------------------------------------------------------------------------------------------------------------------------------------------------------------------------------------------------------------------------------------------------------------------------------------------------------------------------------------------------------------------------------------------------------------------------------------------------------------------------------------------------------------------------------------------------------------------------------------------------------------------------------------------------------------------------------------------------------------------------------------------------------------------------------------------------------------------------------------------------------------------------------------------------------------------------------------------------------------------------------------------------------------------------------------------------------------------------------------------------------------------------------------------------------------------------------------------------------------------------------------------------------------------------------------------------------------------------------------------------------------------------------------------------------------------------------------------------------------------------------------------------------------------------------------------------------------------------------------------------------------------------------------------------------------------------------------------------TTCCTAGCTATGCACTATACATCGGACACCCTTACAGCCTTCTCATCTGTCACTCACATTTGCCGAGACGTAAACTACGGCTGATTAATCCGCTATCTTCATGCAAATGGAGCCTCCCTTTTCTTCATCTGCCTGTTTATTCACGTAGGCCGTGGAATCTACTACGGCTCCTACCTGTATTTCGAGACATGAAACATCGGAGTTGTTCTCCTTTTTATTACCATAGCCACAGCCTTCGTAGGATACGTACTGCCCTGAGGTCAAATATCATTCTGAGGCGCCACAGTAATTACCAACCTACTATCAGCTATCCCCTATATCGGCACCACCCTAGTCGAGTGAATTTGAGGTGGCTTCTCCGTGGATAAAGCCACCTTAACCCGCTTCTTCGCCTTTCACTTCATCCTCCCATTTATTATTGCCGCCCTAGCAATAGTCCACCTTCTCTTCCTCCACGAAACGGGCTCGAATAACCCCACAGGACTCATCTCAGACTCAGACAAGATCCCCTTCCACCCGTACTACACAATCAAAGACCTTCTAGGAGTATTCGCCATCCTAATCCTTCTTCTTTCACTAGTCCTATTCTCCCCAGACCTCTTAGGAGACCCTGACAACTACTCACCCGCCAATCCCCTCAACACTCCCCCACACATCAAACCCGAATGATACTTCCTGTTTGCTTACGCTATCCTCCGCTCAATCCCCAACAAACTAGGAGGAGTCCTAGCCCTAATCCTCTCAATCCTCATTCTAATCATCTTCCCACTCCTACACACTTCCAAACAACGAAGCCTTATATTCCGACCCATCAGCCAATGCTTATTCTGAATCCTAGTTGCCGACCTACTCACCCTCACATGAATTGGAGGTCAACCAGTAGAACATCCCTACATCATTATCGGCCAACTGGCCTCTGTCCTATACTTC---------------------------------------------------------------------------------------------------------------------------------------------------------------------------------------------------------------------------------------------------------------------------------------CTGGAGAGAAGCATGAACTACAGGATTCTGGATGGTAATGTGGGCTACTTGCAGATAGACCACATCCCAGGCCAGGAGGTACTGAGCCGGCTAGGGGACTTCCTGGTGTCCCATGTCTGGAGACAGCTCATGGGTACCTCTGCTTTGGTGTTGGACCTGCGGCAGTGCACAGGAGGCCATGTTTCCAGCATCCCATACCTTATTTCCTACCTGCACCCAGCGGGCACGGTGCTGCACGTTGACACCATTTACAACCGTCCCTCTAACACAACCACTGAGCTCTGGACTTTGCCTCAGGTGCTTGGGGAGAGATACAGTGCTGAGAAGGATGTGGTGGTCCTCACCAGTGGTCAAACGCGGGGTGTGGCTGAGGACATTGTCTACATCCTCAAACAGATGGGCAGGGCCATAGTGGTGGGTGAACGTACTGGGGGGAGTGCCCTGGATCTCCAGAAGCTAAGGATAGGCAACTCTGACTTCTTCCTCACTCTGCCTGTGTCCAGGTCCTTGGGGCCTCTGGGTGGAGGCAGCCAGACATGGGAGGGCAGTGGGGTTTTGCCCTGTGTGGGGACTCCAGCAGAGCAAGCCCTCGAGAAAACTCTCGCTATCCTCACACTGCGTCGAGCCCTGCCACAGATCATCCAGCGCCTGGAGAAGGCCCTACAGGACTACTACACGCTGGTGAGTCGTGTGCCCGCACTGTTGCATCTCCTTGCTAACATGGATTTCTCTGCTATAGTCTCTGAGGAGGACCTGGTTGCCAAACTAAATGCTGACTTGCAGGCCGTGTCTGAGGACCCCAGGCTCCTGGTGAGGTTCATAAAACACAGACAACATTTTCCT------GAGTCAGGAGCCCGTGAACGCCTGGGGACATCTCCA---GTGTCTGAGGGTGAAGCTGCCCAGCGCGCA------------------------------------------------------------------------------------------------------------------------------------------------------------------------------------------------------------------------------------------------------------------------------------------------------------GTGCTGAAAGCCTTTGTGGTAAGCATGATGGAGCGACTGCACATCTCTCAGAAGCGGATCCGTGTGGCCTTGGTAGAATACCATGATGGCTCACACTCCTACATCGAGTTCAAGGACCGGAAGCGGCCATCGGACCTGCGGCGCATCGCTGGCCAGGTGAGGTACGTGGGCAGCAATGTGGCTTCCACCAGTGAAGTTTTGAAGTATACGCTGTTCCAAGTGTTTAGCAAGACAGATCGCCCAGAGGCCTCCCGCATTGCCCTGCTCCTGACGGCCAGCCAGGAGCCCCCACAGATGTCCCGGAACTTCGTCCGCTATGTACAGGGCCTGAAGAAGAAGAAGGTCATCGTGATCCCTGTGAGCATTGGGCCTCATGCCAACTTTAAGCAGATCGACCTCATCAAGAAGCAAGCCCCTGAGAACAAGCCCTTTAAGCTCAGCAGTGTGGATGAGCTGGAACAGAGGAGGGATGAGATCATTAGTTACATCTGTGACCTGGCTCCAGAGCCACCTCCCCCAACTCAGCCCCCTAAAGTGGCACAAGTCACTGTGGGTCCA------------------------GGGCCCACAAGGCCCTCCATGGTCCTGGATGTGGTGTTTGTTCTGGAAGGATCAGATAAGTTTGGTGAAGCCAACTTCAACTGGAGCCGGCAGTTCTTAGAGGAGGTGATCCAGCAGATGGACGTGGGCCAGGACAGCACCCACGTCACGGTGCTGCAGTACTCAAACGTGGTCAAGGTGGAGTACACCTTTAGCGAGGCACAGTCCAAGGATGCTATTCTGCAACACGTGCGGGAAATCCAGTATCTGGGTGGCAACAAGACCAACACAGGACTGGCCCTACAGTACATCTCTGATCACAGCTTCTCTCCTAGCCAGGGGGACCGTGAGCAGGCCCCTAAC---------------------------------------------------------------------------------------------------------------------------------------------
	Elephantulus_myurus	-AATGGTTTAATTAAAGTATCCGCTAACCAAAAATTTTACCACATCACAAAACTTGCTTAGCACCCACGATACAATAAAAAGAAAGCAATCCCACGGTCATTAAACCAAAGTTTAAAAATTCTTGTAAAAATAAAAAATAGACTTAAACCAGATGAACGATAAACATTAGATACCTACTTAAACCTT--ATTAAACAGAGAACTACAAACCTAAAACTCAAACTCAACCGGATAATAAACCCAAACCCTATTGCTAAATCACAAATAAAAACAACAAATCAAACAAACTATAGACATTACGCCATACGAATAAATAAAGGAGGACAGTAAATAGAGAGGAATCTGGCCACACACCAA-------------------------------AAACAAAAGGGAAGATTA--AGGTTTCCGGCCTATTATTAGTTCAGTAGGTACATGCGTGGCCCTCTCGATAGGAGCGGCAGCACACAAGTAGCTGCCCACCCGGGCAGTATTAAGCAATAAACGTTTGACTAACCATACTGAGGGTTGGTTCGTGGCACCGCTACGAAACCCATTAATAACGGCGTGTGGAATAAAGTTGCTCTGCGCAGACCACGTGACTTTATACCACGCTAAGATACATGGGCCCATGCTTAGCGATATTTACGAATATCGCCAGCGCTGGATGGCGGTGCTTCACTAGAAGCCTGTTACATCGCGATCCATCACGTCTATATACCGCCATCTTGCACCCTAGGGTGCGTACAACGTTAGGTCAAGGTGTAACGTGATGGCATAATGGGCTTTCTAGAATCTAATATGTTATAGGATTTAGAGCCAGGCCTGACTTGAAGCACGCACACGCCCGTCCTCCTCATGCATGAGGAGGTCGTAACGTAAGCATACTAGTGTGCTTGAACAGGAGAATAGAGTTAGTATGAAGAAAGATGAAAGAGTACTAAACAGCAATTCCCCTTACCTTTTGCATAATGGTAGAAAAAGCCCCGAGAGCAGTGGCAAAATAGAAAAAACCGATTAAAAACTAAAACAGCTAGTACAGCTAGTACAATGCACTAAAAGCATTAAGTTAAATATAGAGATAATTGAGTAAAGAAACACCGAAGCTTTATGAGTTAATAACAACACAAAAAACTCGGCAAACACCCACAATCAATTACTACACTTATTAACTCTGCAGTAGCATAATCATAATTTAGTATGAACAAGAAACTGAGAAATGACCTTGAAGAGGATAACTAGAAGATTCGGGCATAAAACAACATGATAAAATCAACGAACATAACAGGTCCATAACCTCGATGTATCAGATTGTTCTTAAAGTTAGTAAGGTTGAAAAAAAAAAAATAAACAATTTAAGTATATAGAAAAACCGGGAGCTCACTAACCTTGCAAAGCTG--AAGCAAACCCGAAACCAGACCTACTTACGGACATTAATCTCATCTATATAGTGAGGATCCTTAAGTAGGGTGCCGCCTGGTGATAGCTGGATCCAAGAATGTTCCCAAAGCATGCGCAAGCTCTGGCTCAATAGAGCTCTATTGAAGGCCAAGGAGAGTAATAGTTGGCGCCACCAAGAAAGCGCTCCTTAACTCCCTATTGGATTCTATATAGAGTTAGTAACTTCTGCACAATCAGAACGGCCCG-CTGATCGATCGTCCGGGTGCCGGAGATTAAAAGAGTAAGAAGGGAATTCCGTGTTTCAAACACCTCTAGCGTATTAGAGGGCCGCCCGGTGACGTTAAACGGCCGCGGTACCGTGAAGTTTGTTCTTAAGGACGGCCGAGAATTCTCTCCTTACTCCAATCGTTTCCTGCAGGATATAAGACGACCCTATGGAGCTTAATTTACCTATCTATGGATAGGAGATTGGTTGTGACCTCGGAGCTCCGAACTATGATCATCTAAGTCCATTGGAAGTTACCCTAGGGCGCAATCCTATTCTAGATCGACAATAGGGTTTACGTGGATCAGGACCCCAATGGTGAGCTATTAAAGGTCGTTAACGAGTCCTACGTGATCTGACGACCGGATCCAGGTCTCTATCTATAATTTCTCCCAGTACGGATAAGAGAAATAGGGCCTACTCCCGAGCGCCCTTTTATGATC--TAAAACCCGGGT---------------------------------------------------------------------------------------------------------------------------------------------------------------------------------------------------------------------------------------------------------------------------------------------------------------------------------------------------------------------------------------------------------------------------------------------------------------------------------------------------------------------------------------------------------------------------------------------------------------------------------------------------------------------------------------------------------------------------------------------------------------------------------------------------------------------------------------------------------------------------------------------------------------------------------------------------------------------------------------------------------------------------------------------------------------------------------------------------------------------------------------------------------------------------------------------------------------------------------------------------------------------------------------------------------------------------------------------------------------------------------------------------------------------------------------------------------------------------------------------------------------------------------------------------------------------------------------------------------------------------------------------------------------------------------------------------------------------------------------------------------------------------------------------------------------------------------------------------------------------------------------------------------------------------------------------------------------------------------------------------------------------------------------------------------------------------------------------------------------------------------------------------------------------------------------------------------------------------------------------------------------------------------------------------------------------------------------------------------------------------------------------------------------------------------------------------------------------------------------------------------------------------------------------------------------------------------------------------------------------------------------------------------------------------------------------------------------------------------------------------------------------------------------------------------------------------------------------------------------------------------------------------------------------------------------------------------------------------------------------GAACTGCTCAGTGAGCTGGAGAGAAGAATGAGCTACAGGATTCTGGATGGTAATGTGGGCTACTTGCAAATAGACCACATCCCAGGCCAGGAGGTACTGAGCCGGCTAGGGGGCTTCCTGGTGGCCCATGTCTGGAGACAGCTCATGGGTACCTCTGCTTTGGTGCTGGACCTGCAGCAGTGCACCGGAGGCCATGTTTCCAGCATCCCTTACCTTATTTCCTACCTGCACCCAGCAGGCACGGTGCTGCATGTTGACACCATTTACAACCGTCCCTCTAACACAACCACTGAGCTCTGGACTTTGCCTCAGGTGCTTGGGGAGAGATACAGTGCTGAGAAGGATGTGGTGGTCCTCACCAGTGGTCACACCCGGGGTGTGGCTGGGGACATTGTCTACATCCTCAAGCAGATGGGCAGGGCCATAGTGGTGGGTGAACGTACTGGGGGGAGTTCGCTGGATCTCCAGAAGCTAAAGATAGGCAACTCTGACTTCTTCCTCACTCTGCCTGTGTCCAGGTCCTTGGGGCCTCTGGGTGGAGGCAGCCAGACATGGGAGGGCAGCGGGGTTTTGCCCTGTGTGGGGACTCCAGCAGAGCAAGCCCTCGAGAAAGCTCTCGCTATCCTCACACTGCGTCGAGCCCTGCCACAGATCATCGAGAGCCTGGAGAAGGCCCTACAGGACTACTACACGCTGGTGAGTCGTGTGCCCGCCCTGTTGCACCTCCTTGCTAACATGGACTTCTCTGCTATAGTCTCTGAGGAGGATCTGGTTGCCAAACTAAATGCTGACTTGCAGACCGTGTCTGAGGACCCCAGGCTTCTGGTGAGGATCATAAAGCACAGACAACATTCTCCT------GAGACAGGAGCCAGTGAATGCCTGGGGACCTCTCCA---GTGCCAGAGAGTGAGGCTGCCCAGCGCGTGCTGGTGGACTCTGAGTTCCAGGTGGGGGTGCTGCCTGGGAATGTGGGCTACTTGCGCTTTGAC---------------------------------------------------------------------------------------------------------------------------------------------------------------------------------------GACCTGGTCTTCCTGCTGGACGGCTCCTCCAAGCTGTCGGAGGCTGAGTTTGAGGTGCTGAAAGCCTTTGTGGTAAGCATGATGGAGCGACTGCACATCTCTCAGAAGCGGATCCGTGTGGCCTTGATAGAATATCACGATGGCTCACACTCCTACATCGAGCTCAAGGACCGGAAGCGGCCATCGGACCTGCGGCGCATTGCTGGCCAGGTGAGGTACGTGGGCAGCAATGTGGCTTCCACCAGTGAAGTTTTGAAGTATACGCTGTTCCAAGTGTTTGGCAAGGCAGACCGTCCAGAGGCCTCCCGCATTGCCCTGCTCCTGACGGCCAGCCAGGAGCCCCCACAGATGGCCCGGAACTTGGTCCGCTATGTGCAGGGCCTGAAGAAGAAGAAGGTCATTGTGATCCCCGTGGGCATTGGGCCTCATGTCAACCTCAGGCAGATCCGCCTCATCGAGAAGCAAGCCCCTGAGAACAAGGTCTTTGTGCTCAGCAGTGTGGATGAGCTGGAGCAGAGGAGGGACGAGATCATTAGTTACCTCTGTGACCTGGCTCCAGAGCCACCTCCCCCAACTCAACCCCCCAAAGCGGCACAAGTCACTGTGGGTCCG------------------------GGGCCCACACAAGGCTCCATGGTGCTGGATGTGGCGTTTGTTCTGGAAGGATCAGATACGTTTGGAGAGGCCAACTTCAACTGGAGCCGGCAGTTGTTGGAGGAGGTGATCCAGCAGATGGACGTGGGCCAGGACAGCATCCATGTCACGGTGCTGCAGTACTCAAACGTGGTCAGGGTGGAGTACACCTTCAGCGAGGCACAGTCCAAGGATGCTGTTCTGCAGCACGTGCGGGAAATCCAGTATCTGGGTGGCAATAAGACCAACACAGGACTGGCCCTACAGTACATCTCTGATCACAGCTTCTCTCCTAGCCAGGGGGACCGTGAGCAGGCCCCTAACCTGGTCTACATGGTCACA---------------------------------------------------------------------------------------------------------------------------
	Elephantulus_pilicaudus	--------------AAGTATCCGCTAACCAAAAATTTTAACATATCACAAAACTTGCTTAGCACCCACGATACAATAAAAAGAAAGCAATCCCACGGTCATTAAATCAAAGTTTAAAAATTCCTGTAAAAATAATAAATAAACTCAAACTAATTGAATGATAAACATTAGATACCTACCTAAACTAT--AGTAAACAGAGAACTACACAGCTAAAACTCAAACTCATCCGGATAATAAACCCACACCCTATTGCTAAACCACAAATAAAAAAAATAAATTAAATAAACTATAGACATTTAATCAAACGAACAAATAAAGGAGGACAGTAAATAGAGTGGAACCTGGCAACACACCAA-------------------------------GAACAAAAGGGAAGATTA----------------------------------CATGCGTGGCCCTCTCGATAGGAGCGGCAGCACACATGTAGCTGCCCACCCGGGCAGTATTTAGCTATGAACGTTTGACTAACTATACTGAGGGTTGGTTCGTGGCACCGCTACGAAACCCGTTAATAAGGGCGTGTGGAATAAAGTTGCTCTGCGCAGATCACGTGACTTTATACCACGCTGAGACACATGGGCCCATGCTCAGCGGTATTTACAAATGCCGCCAGCGCTGGATGGCGGTGCTTCACTAGAAGCCTGTTACATCGCGATCCATCACGTCTATATACCGCCATCTTGCACCCTAGGGTGCGTACAACGTTAGGTCAAGGTGTAACGTGATGGAATAATGGGCTTTCTAGAATCCCATATGCCATAGGATTTAGAGTCAGGCTTGGCTTGAAGCACGTACACGCCCGTCCTCCTCATGCATGAGGAGGTCGTAACGTAAGCATACTAGTGTGCTTGAACAGGAGAATAGAAATAGTAGTAAGAAAGATGAAAGAGTACAAAACAGCAATATCCCTTACCTTTTGCATAATGATAGAACAAGCACCGAGAGAAGTAGCAAAATAGAAAAAACCGATTGAAAACTTAAACAGTAAGTACAGTATATACAATAAACTAAAAGCATTAAGTTAAACATAGTGATAATTGAGTAAAGAAATACCGAAGCTTTATGAGTTAATGACAACACAAAAAACTCGGCAAACACCCACAATCAATTACTACACTTATTAACTCTGCAGTAGCATAATCATAATTTAGTATGAATAAGAAACTGAGAAATGACCTTGAAGAGGATAATATGAAGAT---------------------------------------------------------------------------------------------------------AATTTTAGTATATAGAAAATCCGGGAGCTCACTAACTTTGCAAAGCTG--AAGCAAACCCGAAACCAGACCTACTTATGGACATTAATCTCGTCTATATAGTGAGGATCTATAAGTAGGGTGCCGCCTGGTGATAGCTGGACCCAAGAATGTTCCCAAAGCATACGTAAACTTTGGTTCAATAGAGCTCTATTGAAGGCCAAGGAGAGTAATAGTTGGCGCCATCAAGAAAGCGCTCCCTAACTCCCTATTGGGTTCTATATAGAGTTAGTAACTTCTGCACAATCAGAACGGCCCA-CTGATCGATCGTCCGGGTGCCGGAGATTAAAAGARAAAGAAGGGAACTCCGTGTTTCAAACACCTCTAGCGTATTAGAGGGCCGCCCAGTGACGTTAAACGGCCGCGGTACCGTGAAGTTTGTTCTTGAGGACGGCCGAGAGTTCTCTCCTTTCTCCAATCGTTTCCTGCAGGATATAAGACGACCCTATGGAGCTTAAT---------------------------------------------------------------------------------------------------------------------------------------------------------------------------------------------------------------------------------------------------------------------------------------------------------------------------------------------------------------------------------------------------------------------------------------------------------------------------------------------------------------------------------------------------------------------------------------------------------------------------------------------------------------------------------------------------------------------------------------------------------------------------------------------------------------------------------------------------------------------------------------------------------------------------------------------------------------------------------------------------------------------------------------------------------------------------------------------------------------------------------------------------------------------------------------------------------------------------------------------------------------------------------------------------------------------------------------------------------------------------------------------------------------------------------------------------------------------------------------------------------------------------------------------------------------------------------------------------------------------------------------------------------------------------------------------------------------------------------------------------------------------------------------------------------------------------------------------------------------------------------------------------------------------------------------------------------------------------------------------------------------------------------------TTTTTAGCAATACATTACACCTCAGACACCTTAACGGCCTTCTCATCAGTCACTCACATCTGCCGAGATGTAAATTACGGGTGATTAATCCGATACCTACACGCAAACGGAGCTTCACTGTTCTTTATCTGGCTATTTATCCATGTAGGACGAGGAATCTACTACGGATCCTACCTATCCCTAGAAACAGGAAACGTTGGAGTAATCCTACTATTCGTCACTATAGCTACAGCTTTCATAGGCTACGTCCTACCATGAGGACAAATATCATTCTGAGGGGCTACAGTCATCACTAACCTATTATCAGCAATCCCATATATCGGTACTACTCTCGTCGAATGAATCTGAGGAGGCTTCTCTGTAGATAAAGCTACCTTAACCCGATTCTTTGCCTTTCACTTCATCTTACCATTCGTAATTGCAGCCCTAGCAATAGTACACCTACTATTTTTACACGAAACAGGATCAAACAACCCTATAGGCCTAATTTCTGACTCTGATAAAATTCCATTCCACCCTTACTACTCTATTAAAGACTTCCTAGGTGTTATCTTTATTCTTGTCCTACTACTATCATTAGTTCTTTTCTCACCCGACTTACTCGGTGATCCAGATAACTATACACCAGCTAACCCTCTCAATACTCCTCCCCATATCAAGCCAGAATGATACTTCCTATTCGCTTACGCTATCCTTCGATCTATCCCTAATAAACTTGGAGGAGTACTAGCCCTAATTATATCCATCCTCATCCTTATCATCTTTCCACTTCTCCACACCTCCAAACAACGAAGCCTTATATTCCGTCCAATCAGCCAATTCCTATTTTGAGTACTTGTAGCAGACCTATTTACACTCACATGAATCGGAGGACAACCTGTAGAACATCCTTACATCATTATTGGTCAACTAGCATCAATTCTATATTTTATATTAATCCTAGTAATTATACCTATCGCCGGCCTAATTGAAAACCATCTACTGAAA---------------------------------------------------------------------------------------------------------------------------------------------------------------------------------------------------------------------------------------------------------------------------------------------------------------------------------------------------------------------------------------------------------------------------------------------------------------------------------------------------------------------------------------------------------------------------------------------------------------------------------------------------------------------------------------------------------------------------------------------------------------------------------------------------------------------------------------------------------------------------------------------------------------------------------------------------------------------------------------------------------------------------------------------------------------------------------------------------------------------------------------------------------------------------------------------------------------------------------------------------------------------------------------------------------------------------------------------------------------------------------------------------------------------------------------------------------------------------------------------------------------------------------------------------------------------------------------------------------------------------------------------------------------------------------------------------------------------------------------------------------------------------------------------------------------------------------------------------------------------------------------------------------------------------------------------------------------------------------------------------------------------------------------------------------------------------------------------------------------------------------------------------------------------------------------------------------------------------------------------------------------------------------------------------------------------------------------------------------------------------------------------------------------------------------------------------------------------------------------------------------------------------------------------------------------------------------------------------------
	Elephantulus_rufescens	CAATGGTTTGATTAAAGTATCCGCCAACCAAAAATCATACAACATCACAAGACTTGCTCAGCACCCACGATACAGTAAAAAGAAAGCAATCCCACGGTCATTAAAACAAAGTTTAAAAACTCATGTAAAAATAATAAATAGACTTAATCTTATTGAACGATAAACATTAGATACCTACGTAAACTTT--ACTAAACAGAGAACTACACACTTAAAACTCAAACTTACCCGGATAATAAACCCAAACCCTATTGCTAAATCACAAATATAAACAATAAATTAAACAAACTATAAACATTACATCACACGAACAAATAAAGGAGGAAAGTAAATAGAGAGGAACTTGGCTACACACCAA-------------------------------AAACAAAAGGGAAGAGTA--AGGTTTCCAGCCTATTATTAGTTCAGTAAGTACATGCGTGGCCCTCTCGATAGGAGCGATAGCACACCGGTAGCTATCCACCCGGGCAGTATTAAGCAATAAACGTTTGACTAATTATACTGAGGGTTGGTTCGTGGCACCGCTACGAGACCCATTAATGATGGCGTGTGGACTAAAGTTGCTCTGCGCAGATCATGTAACTTTAAGCCACGCTAAGATACATGGGCCCATGCTTAGCGATAATTACAAATATCGCCAGCGCTGGATGGCGGTGCTTTACTAGAAGCCTGTTGCATCGCGATCCATCACGTCTATATACCGCCATCTTGCACCCTAGGGTGCGCGCAACGTTAGGTCAAGGTGTAACGTGATGGAACAATGGGCTTTCTAGAATCTTATATGTTATCAGATTTAGAGCCAGGCCTGACTTGAAGCACGCACACGCCCGTCCTCCTCGTGCATGAGGAGGTCGTAACGTAAGCATACTAGTGTGCTTGAACAGGAGAATAGAGATAGTAGTAAGAAAGATGAAAGAGTAAGAAACAGCAATAACCCCTACCTTTTGCATAATGGTAGAAAAATCATCGAGAGCAGTGGCAAAATAGAAAAAACCGATTAAAAACTAAATCAGAAAGGACAGAAAATACAATGTACTAAAAGCATTAAGTTAAATATAGAAATAATTGAGTAAAGAATTACCGAAGCTTTATGAGTTAATAATGACACAAAAAACTCGGCAAACACCCACAATCAATTACTACACTTATTAACTCTGCAGTAGCATAATCATAATTTTGTATGAACAAGAAACTGAGAAATGACCTTGAAGAGGATAAAGTGAAGAATTGGGCAAAAAACAACATAATATAATCAACGAACATAACAGGTCCATAACCTCGATGTATCAGCTTGTTCTTAAAGTTAGCAAGGTTGAAAAATAAAAGACCAACAATTGTAGTATATAGAAACACCGGGAGCTCATTAGCGTTGCAAAGCTTATTAGCAACCCCGAAACCAGACCTACTCATGAACATTAATCTCTTCTATATAGTGAGGATTTGTGAGTAGGGTGCCGCCTGGAGATAGCTGGGTCCAAGAATGTTCCTAAAGCATACGTAAGCTTTAGTTCAATAGGGCTCTATTGAAGGCCAAGGAGAGTAATAGTTGGCGCCACCAAGAAAGCGCTCACAACCTCCTTATTGGACTCTATATAGAGCTAGTAACTTCTGCGCAATCAGAACGGCCCA-CTGATCGATCGTCCGGGCGCCGGAGATTAAAAGAAAGAGAAGGTAACTCCGTGTTTCAAACACCTCTAGCGTATTAGAGGGCCGCCCAGTGACGTTAAACGGCCGCGGTACCGTGAAGTTTGTTCTTAAGGACGGCCGAGAGTTCTCTCCTCATTCCAATCGTTCTCCGCGGAGTATAAGACGACCCTATGGAGCTTAATTTACTTATCTATAGATAAAAAATTGGTTGTGACCTCGGAGCTCCGAGCTATGATCATCTAAGCCAATTGGAAGTTACCCTAGGGCGCAATCCTATTTTAGATCGACAATAGGGTTTACGTGGATCAGGACCCTAATGGTGAGCTATTAAGGGTCGTTAACGAGTCCTACGTGATCTGACGACCGGATCCAGGTCTCTATCTATAACTTCTCCCAGTACGGATCAGAGAAGTGAAGCCCACTTAAAAGCGCTTCTTAATGATCTAATAAGCCCGGGC------------------------------------------------------------------------------------------------------------------------------------------------------------------------------------------------------------------------------------------------------------------------------------------------------------------------------------------------------------------------------------------------------------------------------------------------------------------------------------------------------------------------------------------------------------------------------------------------------------------------------------------------------------------------------------------------------------------------------------------------------------------------------------------------------------------------------------------------------------------------------------------------------------------------------------------------------------------------------------------------------------------------------------------------------------------------------------------------------------------------------------------------------------------------------------------------------------------------------------------------------------------------------------------------------------------------------------------------------------------------------------------------------------------------------------------------------------------------------------------------------------------------------------------------------------------------------------------------ATGACCAACATTCGCAAAACTCACCCTCTACTAAAAATTATAAATCAATCTTTTATGGACCTCCCAGCACCATCCAACATTTCATCTTGATGAAACTTTGGCTCTCTATTAGGCCTATGCCTAGGCATTCAAATTGACACAGGCCTATTTCTAGCTATACACTACACTTCTGATACTCTCACAGCCTTCTCATCAGTCACTCATATTTGCCGAGACGTCAATTATGGCTGACTTATCCGATATCTTCATGCAAACGGAGCATCTCTATTCTTCATCTGCCTATTCATCCACGTAGGGCGAGGAATTTACTATGGCTCATACTTATTTTTCGAAACATGAAATATTGGTGTAATCCTCTTATTTGTAACAATAGCCACCGCCTTTATAGGTTATGTTCTCCCATGAGGTCAAATATCCTTCTGGGGAGCCACAGTAATTACAAACCTTCTTTCAGCCATTCCCTATATTGGCACAACTTTAGTAGAATGAATCTGAGGTGGATTCTCCGTTGACAAGGCCACTCTTACCCGATTCTTCGCTTTCCATTTCATTCTCCCTTTCATTATTGCAGCCCTAGCCATAGTCCACTTACTATTTCTCCATGAATCTGGATCAAACAACCCCACAGGGCTAGTCTCAGACTGCGACAAAATCCCATTTCACCCGTACTACACAATCAAAGACTTCTTAGGTGTAATCGCCATCTTCATTTTACTTCTCTCACTAGTTCTATTCTCACCAGACCTCTTAGGAGACCCAGACAACTATACCCCTGCAAACCCGCTTAATACTCCTCCACATATTAAGCCAGAATGGTACTTCTTATTTGCATACGCAATTCTCCGATCTATCCCCAATAAACTTGGAGGTGTGCTAGCCCTTGTATTTTCAATCTTAATTCTACTGATTCTCCCCCTACTCCACACATCCAAACAACGAAGCCTAATATTCCGTCCTATTAGCCAATGTTTATTTTGAATCCTAGTAGCCGACCTATTAACACTA---------------------------------------------------------------------------------------------------------------------------------------------------------------------------------------------------------------------------------------------------------------------------------------------------------------------------CCCACCAACCTTACACAGGAGGAACTGCTCAGTGAGCTGGAGAGAAGCATGAGCTACAGGATTCTGGATGGTAATGTGGGCTACTTGCAGATAGACAACATCCCAGGCCAGGAGGTACTGAGCCGACTAGGGGCCTTCCTGGTGGCCCATGTCTGGAGACAGCTCATGGGCACCTCTGCTTTGGTGTTGGACCTGCGGCAGTGCACAGGAGGCCATGTTTCCAGCATCCCTTACCTTATTTCCTACCTGCACCCAGCGGGCACGGTCCTGCACGTTGACACCATTTACAACCGTCCCTCTAACACAACCACTGAGCTCTGGACTTTGCCTCAGGTGCTTGGGGAGAGATACAGTGCTGAGAAGGATGTGGTGGTCCTCACCAGTGGTCAAACCCGGGGTGTGGCTGAGGACATTGTCTACATCCTCAAGCAGATGGGCAGGGCCATAGTGGTGGGTGAACGTACTGGGGGGGTCTCCCTGGACCTCCAGAAGCTAAGGATAGCCAACTCTGACTTCTTCCTCACTCTACCTGTGTCCAGGTCCTTGGGGCCTCTGGGTGGAGGCACCCAGACATGGGAGGGCAGCGGGGTTTTGCCCTGTGTGGGGACTCCAGCAGAGCAAGCCCTCGAGAAAACTCTTGCTATCCTCACACTGCGTCGAGCCCTTCCACAGATCATCCAGCGCCTAGAGAAGGCCCTACAGGACTACTACACGCTGGTGAGTCGTGTGCCTGCACTGTTGCACCTCCTTGCTAACATGGATTTCTCTGCTATAGTCTCTGAGGAGGACCTGGTCAACAAGCTTAATGCTGACCTGCAGGCCGTGTCTGAGGACCCCAGGCTCCTCGTGCAGGATCATAAGGACAGAGAACACTCTCCC------GAACAGGAGACCAGTGACGCCCCTGGGGAATCTCCAGTGGTCCCTGAGGGTGAGGCTGCCCAGCGTGCCCTGGTGGACTCTGAGTCCCAGGTGGCGGTGCTG------------------------------------------------------------------------------------------------------GAGCCAGGAGTCCTTGTGCTGCCTACATCCGTAGCCCCGGTCATCCCCACCACGCCATATGTGGAGGACATTCCAGAGCCACTGCATGACTTCTACTGCAGCAAGCTGCTGGACCTGGCCTTCCTGCTGGACGGCTCCTCCAAGCTGTCGGAGGCTGAGTTTGAGGTGCTGAAAGCCTTTGTGGTAAGCATAATGGAGCGACTGCACATCTCTCAGAAGCGGATCCGTGTGGCCTTGATAGAATACCACGATGGCTCGCACTCCTACATTGAGTTCAAGGACCGGAAGCGGCCATCGGACCTGCGGCGCATCGCTGGCCAGGTGAGGTACGTGGGAAGCAATGTGGCTTCCACCAGTGAAGTTTTGAAGTATACGCTGTTCCAAGTGTTTAGCAAGACAGATCGCCCAGAGGCCTCCCGCATTGCCCTGCTCGTGACAGCCAGCCAGGAGCCCCCACAGATGTCCCGGAACTTCGCTCGCTATGCCCAGGACCTGAAGAAGAAGAAGGTCATCGTGATCCCTGTGGGCATTGGGCCTCATGCCAACATCAAGCAGATCCAGTTCATTGAGAAGCAAGCCCCTGAGAACAAGGTCTTTAAGCTCAGCAGTGTAGATGAGCTGGAACAGAGGAGGGATGAGATCATTAGTTACCTCTGTGACCTGGCTCCAGAGCCACCTCCCCCAACTCAACCCCCCAAAGCAGCACAAGTCACTGTGGGTCCA------------------------GGGCCCACAAGGCCCTCCATGGTCCTGGATGTGGTGTTTGTTCTGGAAGGATCAGATAAGTTTGGTGAAACCAACTTCAACTGGAGCAGGCAGTTCTTGGAGGAGGTGATCCAGCAGATGGACGTGGGCCAGGACAGCATCCACGTCACGGTGCTGCAGTACTCAAATGTGGTCAGAGTGGAGTACACCTTCAGCGAGGCACAGTCCAAGGATGCTATTCTGCAGCACGTGCGGGAAATCCAGTATCTGGGTGGTAACAAGACCAACACAGGACTGGCCCTACAGTACATCTCTGATCACAGCTTTTCTCCTAGCCAGGGGGACCGTGAGCAGGCCCCTAACCTGGTCTACATGGTCACA---------------------------------------------------------------------------------------------------------------------------
	Elephantulus_rupestris	----------ATTAAAGTATCTGCCAACCAAAAATTCTACAATATCACAAAACTTGCCAAGCACCCACGATACAATAAAAAGAAAGCAATCCCACGGTCATTTAAACAAAGTTTAAAAACTCATGTAAAAATAATTATTAAACATAACCTATATGAACGATAAACATTAGATACCTACGTAAACTCT--AGTAAACAGAGAACTACACAATTAAAACTCAAACTTACCCGGATAATATACCCAAACCCCATTGCTAAATCACAAATAAAAACTATAAATTAAACAAACTATACACATTTTACCACACGGACAAATAAAGGAGGATAGTAAGTAGAGAGGAATCTGGCTACACACCAA-------------------------------GAACAAAAGGGAAGAATA------------------------TCAGTAGGTACATGCGTGGCCCTCTCGATAGGAGCGGTAGCACACTAGTAGCTACCCACCCGGGCAGTATTAAGCAATAAACGTTTGACTAACCATGCTGAGGGTTGGTTCGTGGCACCGCTACGAAACCCATTAATGATGGCGTGTGGAATGAAGTTGTTCTGCGCAGGTCACGTAATTTCAAACCACGCTAAGACACATGGGCCCATGCTTAGCGATAATTACAAATATCGCCAGCGCTGGATGGCGGTGCTTTACTAGAAGCCTGTTACATCGCGATCCATCACGTCTATATACCGCCATCTTGCACCCTAGGGTGCGTACAACGTTAGGTCAAGGTGTAACGTGATGGCATAATGGGCTTTCTAGACTCTCAAATGTTATGAGATTTAGAGTCAGGCCTGACTTGAAGCACGCACACGCCCGTCCTCCTCGTATATGAGGAGGTCGTAACGTAAGCATACTAGTGTGCTTGAACAGGAGAATAGAATAAGTAGTAAGAAAGATGAAAGAGTGAAGAACAGCAACTAACCATACCTTTTGCATAATGACAGAAAATGCAACGAGAGAAGTGGCAAAATAGAAAAAACCGATTAAAACCTAAAACTGTAAGTACAGCTAATACAATGGGCTAAAAGCATTAAGTTAAATACTGAAATACTTGAGTAAAGAATTCCCGATGTTTTATGAATTAATAGCGACACAAAAAACTCGGCAAACATCCACAATCAATTACTACACTTATTAACTCTGCAGTAGCATAATCATAATTTAGAATGAACAAGAAACTGAGAAATGACCTTGAAGAGGATAAACCGAAGATTCGGGCAGAAAAAAACACAGTATGATCAACGAACATAACAGGTCCATAACCTCGATGTATCAGCTTGTTCTTAAAGTTAGTAAGGTTGAAAAAAAATAGACTAACAATTAAAGTATATAGAAATACCGGGAGCTCATTAACTTTGCGAAGCTT--AAGCAAACCCGAAACCAGACCTACTTATGAACATTAATCTCCTCTATATAGTGAGGATTTATAAGTAGGGTGCCGCCTGGAGATAGCTGGGTCCAAGAATGTTCTTAAAGCCCTGGCAGGCTTTAATTCAATAGAGCTCTATTGAAGGCCAAGGAGAGTAATAGTTGGCGCCATCAAGAAAGCGCTCATAAACTCCCTTTTGGACTCTATATAGAGTTAATAACTTCTGCGTAATCAGAACGGCCCA-CTGATCGATCGTCCGGACGCCGGAGATTAAAAGAAGAAGAAGGGAACTCCGTGTTTCAAACACCTCTAGCGTATTAGAGGGCCGCCCAGTGACGTTAAACGGCCGCGGTACCGTGAAGTTTGTTCTTAAGGACGGCCGAGATTTCTCTCCTTCCTCTAATCGTTCCCCGCGGGGTATAAGACGACCCTATGGAGCTTAATTTCTTTATCTATAGATAAAAAATTGGTTGTGACCTCGGAGCTCCGATCTATGATCATCTAAGCCAGCTGGAAGTTACCCTAGGGCGCAATCCTACTTGAGATCGACAGTAGGGTTTACGTGGATCAGGACCCTAATGGTGAGCTATTAAAGGTCGTTAACGAGTCCTACGTGATCTGACGACCGGATCCAGGTCTCTATCTATAACTTCTCCCAGTACGGATAAGAGAAGTAGAGCCAACTCCAGAGTGCCCTTTAATGATC--TAAAGTCCGGAC------------------------------------------------------------------------------------------------------------------------------------------------------------------------------------------------------------------------------------------------------------------------------------------------------------------------------------------------------------------------------------------------------------------------------------------------------------------------------------------------------------------------------------------------------------------------------------------------------------------------------------------------------------------------------------------------------------------------------------------------------------------------------------------------------------------------------------------------------------------------------------------------------------------------------------------------------------------------------------------------------------------------------------------------------------------------------------------------------------------------------------------------------------------------------------------------------------------------------------------------------------------------------------------------------------------------------------------------------------------------------------------------------------------------------------------------------------------------------------------------------------------------------------------------------------------------------------------------------------------------------------------------------------------------------------------------------------------------------------------------------------------------------------ACGGCCTTCTCATCAGTCACTCACATCTGCCGAGATGTAAACTACGGCTGATTAATCCGATACCTCCACGCAAACGGAGCCTCCCTCTTCTTTATATGCTTGTTCATCCACGTAGGCCGAGGTATTTACTATGGCTCCTACCTCTACTTTGAAACCTGAAACATTGGAGTAATCCTTTTATTCATCACTATAGCTACAGCATTCATAGGATACGTCCTGCCATGAGGACAAATATCATTCTGAGGGGCTACAGTAATCACAAACCTCCTCTCAGCTATCCCCTATATCGGTACTACCCTAGTAGAATGAATCTGAGGCGGATTTTCCGTAGACAAAGCTACCTTAACCCGCTTCTTCGCCTTTCACTTCATCCTTCCATTCATTATTGCTGCCCTAGCAATAGTCCACCTATTATTTTTACACGAGACAGGATCAAATAACCCCTTAGGCCTAGTTTCTGACTCAGATAAAATCCCATTCCACCCATACTACACAATCAAAGACCTCCTAGGAGTATTTGCTATCCTTGTCCTCCTCCTATCCTTAGTCCTATTCTCGCCCGACCTTCTGGGAGACCCCGACAACTATACCCCTGCCAACCCCCTCAACACACCTCCACATATTAAGCCAGAATGGTACTTCCTATTTGCATACGCTATCCTCCGATCAATCCCTAACAAACTAGGAGGCGTACTAGCCCTAGTACTCTCCATCCTAATCCTAATTATTTTCCCATTACTTCACACCTCCAAACAACGAAGCCTTATATTCCGACCCATCAGCCAATGCTTATTCTGAGTCTTAGTCGCCGACTTACTCACCCTCACATGAATCGGAGGCCAACCAGTAGAACACCCCTATATAATCATCGGCCAATTAGCCTCAATTCTATACTTCACTATTATCCTAGTATTAATACCCATCGCAGGCGTAATCGAAAACCACATCATTAAA------------------------------------------------------------------------------------------------------------------------------------------------------------------------------------------------------------------------------CTGGAGAGAAGCATGAACTACAGGATTCTAGATGGTAATGTGGGCTACTTGCAGATAGACCACATCCCAGGCCAACAGGTACTGAGCCGGCTAGGGGGCTTCCTGGTGGCCCATGTCTGGAGACAGCTCATGGGTACCTCTGCTTTGGTGTTGGACCTGCGGCAGTGCACAGGAGGCCATGTTTCCAGCATCCCATACCTTATTTCCTACCTGCACCCAGCGGGCACGGTGCTGCACGTTGACACCATTTACAACCGTCCCTCTAACACAACCACTGAGCTCTGGACTTTGCCTCAGGTGGTTGGGGAGAGATACAGTGCTGAGAAGGATGTGGTGGTCCTCACCAGTGGTCAAACGCGGGGTGTGGCTGAGGACATTGTCTACATCCTCAAACAGATGGGCAGGGCCATAGTGGTTGGTGAACGTACTGGGGGGACTGCCCTGGATCTCCAGAAGCTAAGGATAGGCAACTCTGACTTCTTCCTCACTCTGCCTGTGTCCAGGTCCTTGGGGCCTCTGGGTGGAGGCAGCCAGACATGGGAGGGCAGCGGGGTTTTGCCCTGTGTGGGGACTCCAGCAGAGCAAGCCCTTGAGAAAACTCTCGCTATCCTCACACTGCGTCGAGCCCTGCCACAGATCATCCAGCGCCTGGAGAAGGCCCTACAGGACTACTACACGGTGGTGAGTCGTGTGCCCGCACTGTTGCACCTCCTTGCTAACATGGATTTCTCTGCTATAGTCTCTGAGGAGGACCTGGTTGCCAAACTAAATGCTGACTTGCAGGCCGTGTCTGAGGACCCCAGGCTCCTGGTGAGGATCATAAAACACAGACAACATTTTCCT------GAGTCAGGAGCCAGTGAACGCCTGGGGACATCTCCA---GTGTCTGAGGGTGAGGCTGCCCAGCGCGCGCTGATGGACTCTGAGTTCCAGGTGGCGGTGCTGCCTGGGAACGTGGGCTAC---------------------------------------------------------------------------------------------------------------------------------------------------------------------------------------------------------------------------------------------------------------------------------------------------------------------------------------------------------------------TTCAAGGACCGGAAGCGGCCATCGGACCTGCGGCGCATCGCTGGCCAGGTGAGGTATGCGGGCAGCAATGTGGCTTCCACCAGTGAAGTTTTGAAGTATACGCTGTTCCAAGTGTTTAGCAAGACAGATCGCCCAGAGGCCTCCCGCATTGCCCTGCTCCTGACGGCCAGCCAGGAGCCCCCACAGATGTCCCGGAACTTCGTCCGCTATGTACAGGGCCTGAAGAAGAAGAAGGTCATCGTGATCCCTGTGAGCATTGGGCCTCATGCCAACTTCAAGCAGATCGACCTCATCAAGAAGCAAGCCCCTGAGAACAAGGCCTTTAAGCTTAGCAGTGTGGATGAGCTGGAACAGAGGAGGGACGAGATCATTAGTTACATCTGTGACCTGGCTCCAGAGCCACCTCCCCCAACTCAACCCCCCAAAGTGGCAAAAGTCACTGTGGGTCCA------------------------GGGCCCACAAGGCCCTCCATGGTCCTGGATGTGGTGTTTGTTCTGGAAGGATCAGATAAGTTTGGTGAAGCCAACTTCAACTGGAGCCGGCAGTTTTTGGAGGAGGTGATCCAGCAGATGGACGTGGGCCAGGACAGCATCCACGTCACGGTACTGCAGTACTCAAACGTGGTCAGGGTGGAGTACACCTTCAGTGAGGCACAGTCCAAGGATGCTATTCTGCAACACGTGCGCGAAATCCAGTATCTGGGTGGCAACAAGACCAACACAGGACTGGCCCTACAGTACATCTCTGATCACAGCTTCTCTCCTAGCCAGGGGGACCGTGAGCAGGCCCCTAAC---------------------------------------------------------------------------------------------------------------------------------------------
	Elephas_maximus	CAATGGCTTACTTAAAGTATCCGCCCGCCAAATACCTAAAAATATCACATAACTCGCCTAGCACCCACGAAACAGTAAATAAAAAGCAATTCCAAGGCCATTAATACAAAGCTAGAAAATCTATGTTTAAATCATAAATAGCCTGAAAATAATTAAACGATAAACATTAGATACCTACCTAAACTTT--CTTTAACAGAGAACTACTCAGATAAAACTTAAACTTATCCGGATAATGAACCCACACCTTATTGCTAATTCACAAATATACACAAAAGATTAATCGAACTACTCACATTATTACAAACGGATAAATGAAGGCGGATAGTAAATAGAGAGGAACAAGGCCACACACTAA-------------------------------AAACAAAAGGGAAGGAAACTAGGTTTCCGGCCTCTTATTGGTCTAGGAAATACATGCGTGGCCTTATCGATGAGAGCGACAGCACACATGTAGCTGTCCACCCGGGCAGTATTTAGCAATTAACGTTAGACTAATTATCCTAAGGACTGGTTCGTGGCACCGCTACGAAGTCCATTAATAAGGGCGTGTATGATAAAGTTTATACGCGCAGATAACGTGACTTTACCATACGCTAGGGTACATGAGCTCATGCCTAGCGATAGCTACAGCTATCGCCAGCGCTGGATGGCGGTGCTTTACTAGGAGCCTGTCTCACCGCGATCCGTCACGTCCATATACCACCATCTTGCACCCCGGGGTGCATATAAAGTTAGGCCGAGGTGTCGCGTGACGGAAAGATGGGCTTTCTAGAAACCACTCTGTAGGTGGTTTTAGAACTAAGCTTAATTTGAAGCGCGTACACGCCCGTCCTCCTCGTATACGAGGAGGTCGTAACGTAAGCGTACTAGTGTGCTTGAACAGGAGAATAGAGATAGTAGCAAGAATGATGAAAGAGTAAAAAATAGCAATTAACCTTACCTTTTGCATAATGATAGAAAAAGCAACGAGACAAGTGGCAAAAAAGAAATAATCGATTAAATATTCATACAGGTAGTACAGCAAATACAATTGATTGGAAGCATTAAGTTAAATAAAGAAATAATTAAGTAAAGAAGTACCTAAGCTTTATGAGTTAATAACAACACACAAAACTCGGCAAACATCCACAATCAATTACTACACTTAAGCACTCTGCAGTAGCATAATCATAATTTTGTATGAACCACAAACTGAGAAATGACCTTGAAGAGGATAAACAGAAGAATTGGGAAGAAAAAAACACGATAAAATCAACGAACATAACAGGTCCCTAACCTCGATGTATCAGCTTGTTCTTAAAGTTAGCAAGGTTGAAAATAAAAAGAACATTAATTAAAGTATATAGAAATTCCGGAGGCCTATTAACTCTGCAAAGCTA--CAGCAGACCCGAAATCAGACCTATCTGATAGTATCGATTTCATCTATATAGTGAAAACTTACAGATAGGGTACCGCCTGATGATAGCTGGGTCCAGGAATGTTCCTAAAACTTACGTAAGTTTTAGTTCAAAAGGGCTCTTTTGACGGCCTTAGCGAGTAATAGTTGGCGCCATCAAGAAAGCGCTCATGATCTCCTAACTGGACTCTATATAGAGTTAGTAATTTCTGCATAATCAGGTCGGCCCA-CTGATCAATTGTCCGGATGCGGGAGATTAAAAGAAGGAAAAGGAAACCCCGTGTTTCAAACACCTCGAGCGTATTCGAGGGCCGCCCAGTGACGTTAAACGGCCGCGGTACCGTGAAGTTTGTTCCTAGGGACGGCCGAGGGTTTTCTCTTTCCTCTAATCATTTCTCGCGAGATATAAGACGACCCTATGGAGCTTAATTAACTAATTTATAAATTAACAATTGGTTGTGACCTCGGAGCTCCGAATTCAGACCGTCAAAATCAATTGGAAGTTACCCTAGGGCGCAATCCTACTCTAGATCGACAGCAGGGTTTACGTGGATCAGGACCCTAATGGTGCGCTATTAAGGGTCGTTAACGAGCCCTACGTGATCTGACGACCGGATCCAGGTCTCTATCTATAATTTATTCCAGTACGGACAGAAAAAATGGGGCCAA-TCTAGA-CGCCTTTTTATGATCAATCTAATCCGGATATGTTTGCTAACCGCTGACTATATTCAACAAACCACAAAGATATTGGAACACTGTATCTACTATTTGGTGCTTGAGCTGGTATAGTAGGGACTGCTTTTAGTATTCTAATTCGGGCAGAATTAGGTCAACCAGGCTCTCTTCTTGGAGACGACCAAATCTATAATGTCATTGTCACAGCACACGCCTTTGTAATAATCTTCTTTATAGTTATGCCAATCATAATTGGAGGCTTTGGAAACTGGTTAATTCCACTTATAATTGGAGCACCTGATATAGCTTTTCCTCGAATAAACAATATAAGTTTCTGACTACTGCCTCCGTCTTTCCTACTACTTTTGGCATCCTCCATAGTAGAAGCTGGAACAGGCACTGGTTGGACCGTATATCCTCCTCTGGCAGGAAACTTAGCCCATGCAGGAGCTTCTGTAGATTTAACTATTTTTTCACTTCACCTTGCAGGAGTATCCTCTATTCTAAGTGCAATTAATTTTATCACTACCATCATCAACATAAAACCCCCAGCCATGTCTCAATATCATATACCCTTATTTGTATGATCCATTTTAGTTACAGCCGTTCTTCTTCTTCTATCTCTCCCAGTTCTAGCAGCAGGTATTACAATACTATTAACGGATCGCAATCTCAATACTACTTTCTTTGACCCTGCAGGAGGAGGAGACCCAGTTCTATACCAACACCTATTCTGGTTTTTTGGACACCCTGAAGTCTATATTCTAATTCTCCCAGGATTTGGAATAGTTTCTCATATCGTTACGTACTACTCAGGGAAAAAAGAACCCTTTGGCTATATAGGGATAGTGTGGGCTATAATATCAATTGGTTTCCTAGGGTTCATTGTATGAGCCCACCATATATTCACCGTAGGTATAGACGTTGACACTCGAGCTTACTTTACATCAGCTACTATAATTATTGCTATTCCAACTGGCGTAAAAGTCTTTAGCTGACTAGCTACCCTTCATGGCGGTAATATTAAATGATCCCCCGCTATAATATGAGCCCTAGGATTTATCTTCTTATTTACAATTGGGGGGTTAACTGGCATTGTCCTTGCTAATTCTTCACTAGACATTGTCCTACATGACACTTACTACGTTGTAGCTCACTTTCACTACGTCTTATCTATAGGTGCAGTTTTTGCCATTATAGGTGGGTTTATTCACTGATTTCCACTATTTTCAGGATACACATTAAATTATACATGAGCTAAAATTCAATTTCTAGTTATATTTATCGGTGTTAATTTGACATTTTTTCCCCAACACTTTCTTGGACTATCTGGCATACCACGTCGATATTCTGACTATCCAGATGCCTACACTGCATGAAACACTGCTTCTTCTATAGGTTCATTTATCTCTTTAGTAGCCGTAATTCTAATAGTCTTTATAATTTGAGAGGCATTTGCTTCTAAGCGCGAAGTTTCTATGATAGAACTCATAACAACAAACGTAGAATGACTCAACGGGTGTCCACCTCCACATCATACATTCGAAGAACCAGCCTACGTAAAAATGACCCACACCCGAAAATCTCACCCCCTGTTTAAAATCATCAACAAATCCTTCATTGATCTACCCACCCCATCTAACATCTCAACATGATGAAATTTCGGCTCACTACTAGGAGCGTGCCTAATTACCCAAATCCTAACAGGATTATTCCTAGCCATACATTACACACCTGACACAATAACTGCATTTTCATCTATATCCCATATCTGCCGAGACGTCAACTACGGCTGAATTATTCGACAACTGCACTCAAACGGAGCATCTATCTTTTTCCTCTGCCTATACACACACATTGGACGAAACATCTACTATGGATCCTATCTATACTCAGAAACCTGAAACACAGGTATTATACTACTACTAATCACCATAGCCACCGCCTTCATAGGATATGTCCTTCCATGAGGACAAATATCATTCTGAGGGGCAACCGTAATTACTAACCTCTTCTCAGCAATTCCCTACATCGGCACAAACCTAGTAGAATGAATTTGAGGAGGCTTTTCGGTAGATAAAGCAACCTTAAACCGATTCTTCGCCTTCCATTTCATCCTTCCATTTACTATAGTTGCACTAGCAGGAGTGCACCTAACCTTTCTTCACGAAACAGGCTCAAACAACCCACTAGGTCTCACTTCAAACTCAGACAAAATTCCCTTTCACCCGTACTATACTATCAAAGACTTCCTAGGACTACTTATCCTAATTTTACTCCTTCTACTCTTAGCCCTACTATCTCCAGACATACTAGGAGACCCTGACAACTACATACCAGCTGATCCACTAAATACTCCCCTACATATCAAACCAGAGTGATACTTCCTTTTTGCTTACGCCATTCTACGATCTGTACCAAATAAACTAGGAGGCGTCCTAGCCCTATTCCTATCAATTCTGATTTTAGGATTAATACCATTTCTCCATACATCCAAGCACCGAAGTATAATACTCCGACCTCTCAGCCAGGTCCTATTCTGAACTCTAACAATAGATTTACTAACACTTACATGAATTGGCAGTCAACCAGTAGAATACCCCTACACCATTATCGGCCAAATAGCCTCAATTCTATACTTCTCCATTATTCTAGCTTTCCTACCAATTGCAGGAATAATCGAAAACTACCTCATCAAG---------------ATGCAGGAAGCCATTGAGCAGGCTATCCGGAGCCGTGAGATCCTGAGCATCTCAAACCCCCAGACGCTGGCTGGCGTGCTGACAGCCGGGGTGCAAAGCTCCCTGAATGACCCTCGCCTACTCATCTCCTATGAGCCCAGCACCCTAGAGGCTCTGCAGCCAGCCTCAGCACCCACCAACCTCACGGAAGAAGAAATGCTCAGTGAGCTGCAGACAAGCATGAGCTACAAGGTTCTGGAGGGCAACGTGGGCTACCTGCGGGTAGACAACATCCCAGGCCAGGAGGTGCTGAACCAGCTGGGGGGCTTCCTGGTGACTCACGTCTGGAAGCAGCTTATGGGCTCCTCTGCCTTAGTGCTGGACCTGCGACACTGCACAGGGGGCCATGTCTCCAGCATCCCTTACCTTATTTCCTACCTGCACCCGGGCGGCACCGTGCTGCACGTGGACACCATTTACAACCGCCCCTCCAATACGACTACGGAGCTCTGGACCTTGCCCCAGGTGCTGGGGGAGAGGTATAGCGCCGACAAGGATGTGGTGGTCCTCACCAGTGGCCACACCAGGGGCGTGGCCGAGGACATCGTCTACATCCTCAAGCAGATGGGCAGGGCCATCGTGGTGGGCGAGCGGACTGAGGGTGGTGCCCTGGACCTCCAGAAGCTGAGGATAGGCCACTCTGACTTCTTCCTCACTCTGCCTGTGTCTAGGTCCTTAGGGCCCCTGGGCGGGGGAAGCCAGACATGGGAAGGCAGTGGGGTGCTGCCCTGTGTAGGAACTCCGGCAGAGGAGGCCCTGGAAAAAGCCCTGGCAATCCTCACGCTACGGCGCGCCCTGCCGCAGATCATCCGGCGGCTGCAGGAGACCCTGCAGGACTATTACACACTGGTGAGCCGAGTGCCCACCCTGCTGCACCTCCTCGCCACCATGGACTTCTCCGCCGTGGTCTCGGAGGAGGACCTGGTTGCCAAGCTCAACGCCGACCTGCAGGCGGTGTCTGAGGACCCCAGACTCCTGGTGCAGGCCCTCAGGCCCAGGGAAAACTCTCCTGAGCCTGAGCCGGAAGCCGACGGAGCCCCAGGGGCAGCCCCCATGGTGCCTGAGGATGAGGCTGCTCAGCGTGCTCTGGTGGAGTCCGAGTTCCAGGTATCGGTGCTGCAGGGTAACGTGGGCTACCTGCGCTTCGACACGTTTGCAGACGTGTCCGTTCTGGAGATGCTG------------------------------------CAGAGGCCGGGAGAGCTTGTGCCGCCCTCAACAGTAGCCCCAGTCAGCGTCACCACGCCTTTTGTGGAGGACATCTCAGAGCCCCTGSATGACCTCTACTGCAGTAAACTGCTGGACCTGGCCTTCCTGCTGGACGGCTCCTCCAAGCTGTCGGAGGCTGAGTTTGATGTGCTAAAGGTCTTTGTGGTGGACATGATGGAGCGGCTGAACATCTCCCAGAAGCGGATCCGTGTGGCCGTGGTGGAGTACCACGATGGCTCGCACTCCTACATCGACCTCAGGGACAGGAAGCAGCCTTCAGAGCTGCGGCGCATCGCTGGTCAGGTGAAGTACGCAGGCAGCCAGGTGGCCTCCACCACTGAGGTCTTGAAGTACACGTTGTTCCAAATCTTTGGCAAGGCCGATCGCCCAGAAGCCTCCCGTATTGCCCTGCTCCTGACAGCCAGTGAAGAGCCCCCACGGATGGCCCGGAAATTGGTCCGATATGTGCAGGGCCTGAAGAAGAAGAAGGTTATTGTGATCCCGGTGGGCATTGGACCTCATGCCAGCCTCAAGCAGGTCCGCCTTATCGAGAAGCAGGCCCCTGAGAACAAAGCCTTTGTGCTTAGCAGCGTGGACGAGCTGGAGCAGCGAAGGGATGAGATTATCAACTACCTCTGTGACCTGGCCCCTGAAGCGCAAGCCCCAACTCAGCACCCCCATGTGGGAAAAGTCACAGTGGGCCCCGACCTCTTAGGAGTTTCTCCCGTGGGGCCCACAAGGAGCCCTAAGCCCCTGAATGTGGTGTTTCTCCTGGAAGGGTCAGACAAGGTTGGGGAAGCCAACTTCAACTGGAGCAAGGAGTTCACGGAGGAGGTGATCCGGCGGATGGATGTGGGCCAGGACAGCGTCCACGTCACCGTGCTGCAGTACTCATACATGGTCACGGTGGAGTACCCCTTCAGCAAGGTGCAGTCCAAGCAGGACATCCTGCAGCACGTGCGGGAGATCCGCTACCAGGGTGGCAACAGGACCAACACTGGGCTGGCCCTACAGTACGTCTCAGAGCACAGCTTCTCTACCAACCAGGGGGACCGAGAGCAGGCACCTAACCTGGTCTACATGGTCACAGGAAACCCTGCCTCTGATGAGATCAAGCGGCTGCCCGGAGACATCCAGGTGGTGCCCATCGGAGTGGGCCCACATCCCAACGTTCAGGAGCTGGAGAGGATC------CCCAATGCCCCT---
	Eremitalpa_granti	TAATGGTTTGATTAAAGTTTCAGCAACCCAAGAATTTAAAATAATCAAATAACTTGCTTAGCACCCACGTTACAACAAAAAGAAAGAAATTCCACGGTCATTAAACCAAAGCTCAGGAAATACTGTAAAAATATAAAATATACTGAAATTACATTACAGATAAACATTAGATACCTACCTAAACTTT--TAAAAACAGAGAACTACTAATATAAAACTTAAACTTATCCGGATAATAAACCCAAACCTCATTGCTAATCCACAAATAAACAAAACAAATTAATAAAACTATTAACATTGATCCAAACGGATAAATAAAGGAGGATAGTAAATAGAGAGGAATTAGGCCACACACCAA-------------------------------AAATAAAAGGGAAGAAAACTAGGTTTCCGGCCTTTTATTAGTGTAGTAAATACATGCGTGACCCTATCGATAGGAGTGGTAGCACACCGGTAGCTACCCACCCGGGCAGTATTTAGCAATTAACGTTAGACTAATTATACTACGGGTTGGTTCGTGGCACCGCTACGAAACCCACTAATAAAGGCGTGTGTGGTAAAGATTTTCTACGTAGAAGACGTGACTTTACCACACGCTAAGACACATGGGCCCATGCTTAGCAATAATTACAATTATTGCCAGCGCCGGATGGCGGTGCTTTACTAGAAGCCTGTTATATCGCGATCCACTTCGTCTATATACCGCCATCTTGCACCCTAGGGTGCATATAACGTTAGGTCAAGGTGTAGCGTAGTGGTTCAATGGGCTTTCTAGAAATTTTTATGTTAAAAATTTTAGAACTAAGCTTAGTTTGAAGCACGTACACGCCCGTCCTCCTCGTATACGAGGAGGTCGTAACGTAAGCATACTAGTGTGCTTGAACAGGAGAATAGAGATAGTAGCAAGAAAGATGAAAGAGTACTAAAAAGCAATTAACCTTACCTTTTGCATAATGATAGACTAAGCATTGAGACAAGTAGCAAAAAAGAAAAAACCGATTGAAAATTAATACTTTTAGTACAGAAAATTCAATTCACTAAAAGCATTAAGTTCAACACAGAACTAATTAAGTAAAGAATTACCAACCTTTTATAAATTAATAACGACACAAAAAACTCGGCAAACACCCACAATCAATAACCACACTTATACACTCTGCAGTAGCATAATCATAATTTTGTATGAATCACAAACTGAGAAATGACCTTGAAGAGGATAAACAGAAGACTTGGGTACAACACAACATGATAAAATCAACGACCATAACAGGTCCATAACCTCGATGTATCAGCTTGTTCTTAAAGTTAGTAAGGTTGAAAAATAATAGAACATTAATTAAAGTATATAGAAATTCCGGAAGCTTATTAACCTTGCAAAGCT--TAAGCAAACCCGAAACCAGACCTACTTAAAGGCGTCGACCTCATCTATATAGTGAGGATCTTTAAGTAGGGTGCCGCCTGGTGATAGCTGGGCCCAGGAATGTTCCTAAGATTTACGTAAATCTTAGATCAAAAGAGCTCTTTTGATGGCCTTAGAGAGTAATAGTTGGCGCCATCAAGAAAGCGCTCATCAACTCCTAACTGGGCTCTATATAGAGTTAATAACTTCTGCACATTCAGACCTATA-A-CTGACCAATTGTCCGGGTGCAGGAGATTTAAAGAGATAAAAGGAAATCCCGTGTTTCAAACACCTCTAGCGTATTAGAGGGCCGCCCGGTGACGTTTAACGGCCGCGGTACCGTGAAGTTTGTTCTTAAGGACGGCCGAGGATTTTCTCTTATCTCCAATCGTTTCCCGCGGGATATAAGACGACCCTATGGAGCTTAATTAACTAATTCATGAATTAGCAATTGGTTGTGACCTCGGAGCTCCGAATCTAGACCGTCAAAATCAATTGGAAGTTACCCTAGGGCGCAATCCTGTTACAGATCGACAACAGGGTTTACGTGGATCAGGACCCCAATGGTGAGCTATTAAAGGTCGTTAACGAGTCCTACGTGATCTGACGACCGGATCCAGGTCTCTATCTATAATTTCTCCCAGTACGGACAAGAGAAATAAGGCCTACTTCGAAGAGCCTTATTATGATCT-TAATACCCGGGCATGTTCATTAACCGTTGATTATTTTCAACTAACCACAAAGATATCGGAACCCTATACTTATTATTTGGTGCTTGAGCAGGAATAGTAGGTACAGCACTCAGCCTTCTAATTCGGGCTGAGCTAGGTCAACCTGGCACATTACTAGGGGATGATCAAATTTATGATGTTATTGTTACAGCCCATGCATTTGTAATAATCTTTTTTATAGTTATGCCCATTATGATTGGGGGCTTTGGAAACTGGTTAGTTCCACTTATAATTGGAGCTCCAGATATAGCTTTCCCACGAATAAATAATATAAGCTTTTGACTTCTGCCCCCTTCATTTTTACTTCTATTAGCCTCATCTATAGTTGAAGCTGGCGCTGGAACTGGATGAACTGTATACCCACCTTTAGCAGGAAATATGGCCCATGCAGGCGCATCAGTCGACTTAACAATTTTCTCATTACACTTAGCAGGTGTATCATCAATTTTAGGTGCTATTAACTTTATTACAACTATTATTAATATAAAACCACCCGCAATATCTCAATATCAAACGCCCCTTTTTGTCTGATCTGTTCTTATCACAGCAGTACTACTACTTTTATCATTACCAGTCTTAGCCGCAGGAATTACTATATTATTAACTGATCGAAATATTAACACAACTTTCTTTGATCCAGCTGGAGGAGGAGACCCTATTCTTTATCAACACCTATTTTGATTCTTCGGACACCCAGAAGTTTATATCCTGATTCTTCCTGGTTTCGGAATAATTTCTCACATCGTGACATATTATTCCGGTAAAAAAGAACCATTCGGATATATGGGCATGGTATGGGCTATAATATCTATTGGATTCCTTGGCTTTATCGTCTGAGCCCATCACATGTTCACTGTTGGAATAGACGTAGACACACGCGCTTACTTTACCTCCGCAACAATAATTATTGCTATTCCTACAGGAGTTAAAGTTTTTAGTTGATTAGCAACTCTTCACGGGGGAAATATTAAATGAGCTCCTGCAATACTCTGAGCACTTGGATTTATTTTTTTATTTACTATTGGAGGCCTAACAGGAATCGTTCTAGCAAATTCATCTCTTGATATTGTTCTTCATGACACTTATTATGTTGTCGCCCACTTTCATTATGTACTTTCAATAGGAGCAGTCTTTGCTATTATAGGAGGCTTCGTCCATTGATTTCCATTATTTACAGGCTATACATTACACCCTACATGAGCCAAAATTCACTTCATTATCATATTCATTGGAGTAAATTTAACTTTTTTCCCACAACACTTTTTAGGATTATCTGGTATACCACGACGTTACTCAGATTACCCAGATGCATATACAACATGAAATACCGTATCATCAATAGGCTCCTTCATTTCCCTAACAGCAGTAATTCTAATAATTTTCATTGTATGAGAAGCATTCGCATCAAAACGTGAAGTCCTAACAGTTGAACTAACCACTACCAATATTGGATGAATTAACGGATGCCCTCCTCCTTATCACACATTCGAAGAACCTACATATATTAAAATGACCAACATACGCAAAACCCACCCTCTACTCAAAATTATTAATCACTCCTTCATTGACCTCCCAGCCCCATCAAATATTTCAGCATGATGAAATTTTGGCTCACTACTAGGCCTTTGCTTAATTATTCAAATCCTTACAGGATTATTCCTAGCAATACATTATACATCAGATACATCAACTGCATTTTCATCAGTCACCCATATTTGCCGAGACGTAAACAACGGATGATTAATCCGATATCTTCACGCCAACGGTGCTTCCATGTTCTTTATCTGCTTATTCACACACGTAGGACGAGGAATCTATTATGGATCCTACCTATTCCTAGAAACATGAAACATCGGAATTATCCTTTTATTCGCTGTTATAGCTACTGCTTTCATAGGCTATGTGCTACCATGAGGCCAAATATCATTCTGAGGAGCTACCGTAATTACAAACTTATTATCAGCAATTCCTTACATCGGTACCACCCTAGTAGAATGAATTTGAGGTGGATTTTCAGTAGACAAAGCTACTCTAACCCGGTTCTTCGCATTTCACTTCATCCTACCATTCATCGTAGCAGCCCTAACAATAGTTCACCTACTATTTCTACACGAAACTGGATCAAACAACCCATCAGGATTAAACTCAGACGCAGACAAAATCCCATTCCACCCATATTACACTGTAAAAGACCTTCTTGGAGTCCTAATACTCTTACTATTTCTACTATTACTTACACTATTCTCACCAGACTTACTAGGAGACCCAGATAACTACATCCCAGCAAACCCACTCAACACACCACCACACATCAAACCAGAATGATACTTCCTATTTGCATACGCCATTCTCCGTTCCATTCCAAATAAACTTGGTGGAGTCCTAGCCCTCGTATTTTCAATCCTCATTCTAGCTGCATTCCCTCTCCTCCACCTATCCAACCAACGTAGCCTAATATTTCGGCCTCTTAGCCAATGTATATTCTGAATTCTAGTGGCAGATCTACTAATTCTCACATGAATTGGAGGCCAACCAGTTGAGCACCCCTTTATCATTATTGGACAACTGGCCTCAATCCTATATTTCTCAACTATTCTCATTCTTATACCCATTTCCAGCATCATCGAAAACCAACTATTAAAA---------------------------------------------------------------------------------------------------------------------------------------------------------------------------------------------------------------------------------------------------------------------------------------------------------------------------------------------------------------------------------------------------------------------------------------------------------------------------------------------------------------------------------------------------------------------------------------------------------------------------------------------------------------------------------------------------------------------------------------------------------------------------------------------------------------------------------------------------------------------------------------------------------------------------------------------------------------------------------------------------------------------------------------------------------------------------------------------------------------------------------------------------------------------------------------------------------------------------------------------------------------------------------------------------------------------------------------------------------------------------------------------------------------------------------------------------------------------------------------------------------------------------------------------------------------------------------------------------------------------------------------------------------------------------------------------------------------------------------------------------------------------------------------------------------------------------------------------------------------------------------------------------------------------------------------------------------------------------------------------------------------------------------------------------------------------------------------------------------------------------------------------------------------------------------------------------------------------------------------------------------------------------------------------------------------------------------------------------------------------------------------------------------------------------------------------------------------------------------------------------------------------------------------------------------------------------------------------------------
	Geogale_aurita	TAATGGTTTGATTAAAGTTTCCGCATACCCAAAATTTAAAAATATCATAAGACTTGCCTAGCACCTACGATACAATTTACAGAAAGTAATTCCACGGTCAATAAATCAAAGCTAAAAAACCATCGTAAAAATAGATAATATATTGAAAATAAATTAA-GATAAACATTAGATACCTACCTAAACCTACCTTAAAACAGAGAACTACTAAAATAAAACTTAAACTCACCCGGATAATAAACCCAAACCTAATGGCTAATTCACAAAAAAATTAAATAAACCAATTAAACTATCAACATTTACAAATACGAATAAATAAAGGAGGATAGTAAATAAAGAGGAAATTGGCTACACACCAA-------------------------------GAATAAAAGGGAAGAAAACCAGGTTTCCAGCCTTTTATTAGTATAGTAAATACATGCGTGGCTCTATCGATAGATGCGGTAGCTCGCAAGCAGCTACCCACCCGGGCAGTATTAAGCCATAAACGTTTGACTTACTATACTTAGAGTTGGTTCGTGGCACCGCTACGAAACTCATTAATAAAGGCGTGTGAAGTAAAGTATCTCTACGTAGTGAACGTAACTTTACTTCACGCTGGGACTCATGGGCCCATGCCTAGCAATTAATCCATAAATTGCCAGCGCTGGATGGCGGTGCTTTACTAGAAGCCTGTAACATCGCGATCCATCATGTCTATATACCGCCATCTTGCACCCTAGGGTGCATATAACGTTAGGTCAAGGTGTAACATGATGGGTTTATGGGCTTTCTAGAAATTTCTATGTAAGAAGTTTTAGAATCAAGCTTGATTTGAAGCACGCACACGCCCGTCCTCCTC---TACGAGGAGGTCGTAACGTAAGCGTACTAGTGCGCTTG---------------------------------------------------------------------------------------------------------------------------------------------------------------------------------------------------------------------------------------------------------------------------------------------------------------------------------------------------------------------------------------------------------------------------------------------------------------------------------------------------------------------------------------------------------------------------------------------------------------------------------------------------------------------------------------------------------------------------------------------------------------------------------------------------------------------------------------------------------------------------------------------------------------------------------------------------------------------------------------------------------------------------------------------------------------------------------------------------------------------------------------------------------------------------------------------------------------------------------------------------------------------------------------------------------------------------------------------------------------------------------------------------------------------------------------------------------------------------------------------------------------------------------------------------------------------------------------------------------------------------------------------------------------------------------------------------------------------------------------------------------------------------------------------------------------------------------------------------------------------------------------------------------------------------------------------------------------------------------------------------------------------------------------------------------------------------------------------------------------------------------------------------------------------------------------------------------------------------------------------------------------------------------------------------------------------------------------------------------------------------------------------------------------------------------------------------------------------------------------------------------------------------------------------------------------------------------------------------------------------------------------------------------------------------------------------------------------------------------------------------------------------------------------------------------------------------------------------------------------------------------------------------------------------------------------------------------------------------------------------------------------------------------------------------------------------------------------------------------------------------------------------------------------------------------------------------------------------------------------------------------------------------------------------------------------------------------------------------------------------------------------------------------------------------------------------------------------------------------------------------------------------------------------------------------------------------------------------------------------------------------------------------------------------------------------------------------------------------------------------------------------------------------------------------------------------------------------------------------------------------------------------------------------------------------------------------------------------------------------------------------------------------------------------------------------------------------------------------------------------------------------------------------------------------------------------------------------------------------------------------------------------------------------------------------------------------------------------------------------------------------------------------------------------------------------------------------------------------------------------------------------------------------------------------------------------------------------------------------------------------------------------------------------------------------------------------------------------------------------------------------------------------------------------------------------------------------------------------------------------------------------------------------------------------------------------------------------------------------------------------------------------------------------------------------------------------------------------------------------------------------------------------------------------------------------------------------------------------------------------------------------------------------------------------------------------------------------------------------------------------------GCGGAGCCAGGAGGCCTTGCGCTGCCCCCCACAGCACTTCCGGCCAGTGCCACCACAGTGTACATGGAGGAGATCCCCGAGCCCCTGCATGACCTCTACTGCAGCAAGCTGCTTGACCTGGTCTTCCTCTTGGATGGCTCCTCCAAGCTGTCAGAGGCTGAGTTTGAGGTGCTGAAGGCCTTTGTGGTGGGCATGATGGAGCGGCTGCACATCTCCCAGAAGCGGATCCGCGTGGCCCTGGTGGAGTACCATGATGGCTCGCACTCCTACATTGAACTCAAGGACCGGAAGCGGCCCTCGGAGCTGCGGCGCATTGCGGGCCAGGTGAAGTACGCGGGCAGCCAGGTGGCTTCCACCAGCGAGGTCCTCAAGTACACGCTCTTCCAGGTCTTCAGCAAGGCCGACCGGCCAGAAGCCTCCCGCGTGGTCCTGCTCCTGACAGCCAGCGAGGAGCCCCCCCGCCTGGCCCGGAACCTGGCCCGCTACGCCCAGGGCCTGAAGAAGAAGAAGGCTGTCGTGATCCCYGTGGGCATYGGGCCCCATGCCAGCCTCAAGCAGCTCCGCCTCATCGAGAAGCAGGCCCCCGAGAACAAGGCCTTCGTGCTYAGCAGCGTGGACGAGCTGGAGCAGAGGAGGGACGAAATTATCAACTACCTTTGTGACCTAGCGCCCGAAGCCCCAGCCTCCACACAGCCCCCTGGCCTGGCCCAAGTCACTGTGGGGCCTGGCCTTTCTGAGGACCCCTCCCTGGGGCCCGAGAGGAAGTCCATGGTCCTGGATGTGGCATTTGTCCTGGAAGGTTCGGACAAGGTGGGCGAGGCCAGCTTCAACCGAAGCAGGGAGTTCATGGAGGAGGTGATCCGGCAGATGGACGTGGGCCAGGACAGCATCCACGTCACCGTGCTGCAGTACTCGTACGTGGTCACGGTGGAGCACACCTTCCGTGAGGAGCAGTCCAAGGCCAATGTYCTGCAGCGCGTGCGGGAGCTACGCTACCAGGGGGGCAACAGGACCAACACCGGGYTGGCTCTGCACTACCTCTCTGAACACAGCTTCTCCCCCAGCCAGGGGGACCGGGAGCAGGCCCCTAACCTG------------------------------------------------------------------------------------------------------------------------------------------
	Hemicentetes_semispinosus	TAATGGTTTTCTTAAAGCCTCCCCTAACCACAAATTAAAAAAGATCACATAACTTGCTTAGCACCCACGATACAATAAAAAGAAAGTAATTCCACGGTCAATAAATCAAAGCTTTAAAAATATTGTAAAAACAGAAAATTAATGGAAATAACATGAATGAAAAACATTAGATACCTATGTAAACTCACCATAAAGCAGAGAACTACTCAAAAAAAACTTAAACTCATCCGGGTAATAAACCCATACCCTATTGCTAATACACAAAAAAATAAAGTAAATTAATCAAACTATATACATTATTATATACGTAAAAAAGAAGGAGGATAGTAAATAGAGTGGAATAAGGCTACACACCAA-------------------------------AAATAAAAGGGAAGAGAACTAGGTTTCCAGCCTTTTATTGATATAGTAAATACATGCGTGGCCCTTTCGACAGGAGCGATAGTTCACTTGTAGCTATCCACCGGGGCAGTATTAAGCAATAAACGTTTGACTTATCATACTATGAGTTGGTTCGTGGCACCGCTACGAAACTCATTAATAAAGGCGTGTGAATTAAAATATTTCTGCGCAATGTACGTGATTTTATTTCACACTAAGAAACATGGGCCCATGCTTAGTGATTAATCAACATATTGCCAGCGCTGGATGGCGGTGCTTCACTAGAAGCCTGTTGTATTGCACTCCACCACGTCTATATACCGCCATCTCGCACTCTAGAGTGCATATAACGTTAGGTCAAGGTGTAACGTGATGGATTAATGGGCTTTCTAGAAATCTTTATGTTTAAGACTTTAGAATTAAGCTTAATTTGAAGCACGCACACGCCCGTCCTCCTC---AATGAGGAGGTCGTAACGTAAGCATACTAGTGTGCTTG---------------------------------------------------------------------------------------------------------------------------------------------------------------------------------------------------------------------------------------------------------------------------------------------------------------------------------------------------------------------------------------------------------------------------------------------------------------------------------------------------------------------------------------------------------------------------------------------------------------------------------------------------------------------------------------------------------------------------------------------------------------------------------------------------------------------------------------------------------------------------------------------------------------------------------------------------------------------------------------------------------------------------------------------------------------------------------------------------------------------------------------------------------------------------------------------------------------------------------------------------------------------------------------------------------------------------------------------------------------------------------------------------------------------------------------------------------------------------------------------------------------------------------------------------------------------------------------------------------------------------------------------------------------------------------------------------------------------------------------------------------------------------------------------------------------------------------------------------------------------------------------------------------------------------------------------------------------------------------------------------------------------------------------------------------------------------------------------------------------------------------------------------------------------------------------------------------------------------------------------------------------------------------------------------------------------------------------------------------------------------------------------------------------------------------------------------------------------------------------------------------------------------------------------------------------------------------------------------------------------------------------------------------------------------------------------------------------------------------------------------------------------------------------------------------------------------------------------------------------------------------------------------------------------------------------------------------------------------------------------------------------------------------------------------------------------------------------------------------------------------------------------------------------------------------------------------------------------------------------------------------------------------------------------------------------------------------------------------------------------------------------------------------------------------------------------------------------------------------------------------------------------------------------------------------------------------------------------------------------------------------------------------------------------------------------------------------------------------------------------------------------------------------------------------------------------------------------------------------------------------------------------------------------------------------------------------------------------------------------------------------------------------------------------------------------------------------------------------------------------------------------------------------------------------------------------------------------------------------------------------------------------------------------------------------------------------------------------------------------------------------------------------------------------------------------------------------------------------------------------------------------------------------------------------------------------------------------------------------------------------------------------------------------------------------------------------------------------------------------------------------------------------------------------------------------------------------------------------------------------------------------------------------------------------------------------------------------------------------------------------------------------------------------------------------------------------------------------------------------------------------------------------------------------------------------------------------------------------------------------------------------------------------------------------------------------------------------------------------------------------------GCAGAGCCAGGAGGCCCTGTGCTGCCCCCCACAGCAGTTCCGGTCAGTGCCACCACGCCGTACGTGGAGGAGATCCCTGAGCCCCTGCACGACCTCTACTGCAGCAAGTTGCTTGACCTGGTCTTCCTGCTTGACGGCTCCTCCAAGCTGTCGGAGGCCGAGTTTGAGGTGCTGAAGGCCTTCGTGGTGGGCACCATGGAGCGGCTGCACATCTCCCAGAAGCGCATCCGGGTGGCCCTGGTGGAGTACCACGACGGCTCACACTCTTACATCGAACTCAAGGACCGGAAGCGGCCCTCGGAGCTGCGGCGCATTGCGGGCCAGGTGAAGTACGCGGGCAGTCAGGTGGCTTCCACCAGCGAGGTCCTGAAGTACACGCTGTTCCAGGTCTTCAGCAAGGTCGACCGCCCCGAAGCCTCCCGCGTGGTCCTGCTCCTGACAGCCAGCGAGGAGCCCCCGCGGATGGCCCGGAACTTGGCCCGTTATGCACAGGGCCTGAAGAAGAAGAAGGCCATCGTGATCCCAGTGGGCATCGGGCCCCACGCCAGCCTCAAGCAGCTCCGCCTCATCGAGAAGCAGGCCCCCGAGAACAAGGCCTTCGTGCTCAGCAGCGTGGATGAGCTGGAGCAGAGGAGGGACGAGATTATCAACTACTTCTGTGACCTGGCACCTGAAGCCCCGGCCTCGACTCAGGCCCCCGAAATGGCCCCGGTCACTGTGGGTCCTGGCCTTTCGAAGGACCCATCCCTGGGGCCCACGAGGAAGTCCATGGCCCTGGATGTGGCATTTGTCCTGGAAGGCTCAGACAAGGTTGGCGAGGCCAACTTCAACCGCAGCAGGGAGTTCATGGAGGAGGTGATCCGGCGGATGGACGTGGGCCAGGACAGCATCCACATCGCGGTGCTGCAGTACTCGTACGTGGTCACNGTGGAGCATGCCTTCCACGAGGCACAGTCCAAGGCCAACATCCTGCAGCGCGTGCGGGAGCTACGCTACCAGGGTGGCAACAGGACCAACACCGGGCTGGCCCTACAGTACCTTTCTGAGCACAGCTTCTCCCCCAGCCAGGGGGACCGTGAGCAGGCCCCCAACCTGGTCTACATGGTCACAGCCAACCCTGCCTCTGATGAGATCAGGCGGCTGCCTGGAGACATCCAGCTGGTGCCCATAGGAGTGGGACCTCATGCCAATGCGCAGGAGCTGGAGAAGGTGGGCTGGCCCAACGCACCCATT
	Limnogale_mergulus	TAGTGGCTTACTTAAAGTTTCAGCATGCCAAAAATTTAAAAAGATCACAAGACTTGCTTAGCGCCTACGATACAACGAATAGAAAGCAATTCCAAGGTCAACAATTCAAAGTTTAGAAAACATTGTAGAAATAGTAAATAAACTGAAACCGCTTGAACGATAAACATTAGATACCTACCTAAACCTTTAATAAAGCAGAGAACTACTCAGCTAAAACTTAAACTGACCCGGGTAATAAACCCACACCCCATTGCTAAATCACAGAGAAACAAAATAAACTAATCAAACCATGAACATTTACCCACACGAAAAAATAAAGGAGGACAGTAAATAGAGTGGAAACCGGACACACACCAACTCAACTAAAATGCTTTATACATAAACTCAACAACAAAAGGGAAGAAAACTAGGTTTCCGGCCTCTTATTGACTAAGTAGATACATGCGTGGCCCTCTCGATAGGTGCGGTAGCCCACTCGTAGCTACCCACCCGGGCAGTATTAAGCCATGAACGTTTGACTTATTATACTTCGAGTTGGTTCGTGGCACCGCTACGAAACTCGTTAATAAGGGTGTGTGAGATAGAATTTCTCTGCGCAGATTACGTGATTCTATCTCACGCTAAGAAACATGGGCCCATGCTTAGCGATTAGTCAACATATCACCAGCGCTGGATGGCGGTACTTTACTAGAAGCCTGTTATATCGCGATCCATCATGTCTATATACCGCCATCTTGCACCCTAGGGTGCATATAACGTTAGGTCAAGGTGTAACATGATGGTCTAATGGGCTTTCTAGAAGCCTTTATGCTAAAGGCTTTAGAGCTAAGCTTAGCTTGAAGTACGCACACGCCCGTCCTCCTC---ATTGAGGAGGTCGTAACGTAAGCATACTAGTGTGCTTG---------------------------------------------------------------------------------------------------------------------------------------------------------------------------------------------------------------------------------------------------------------------------------------------------------------------------------------------------------------------------------------------------------------------------------------------------------------------------------------------------------------------------------------------------------------------------------------------------------------------------------------------------------------------------------------------------------------------------------------------------------------------------------------------------------------------------------------------------------------------------------------------------------------------------------------------------------------------------------------------------------------------------------------------------------------------------------------------------------------------------------------------------------------------------------------------------------------------------------------------------------------------------------------------------------------------------------------------------------------------------------------------------------------------------------------------------------------------------------------------------------------------------------------------------------------------------------------------------------------------------------------------------------------------------------------------------------------------------------------------------------------------------------------------------------------------------------------------------------------------------------------------------------------------------------------------------------------------------------------------------------------------------------------------------------------------------------------------------------------------------------------------------------------------------------------------------------------------------------------------------------------------------------------------------------------------------------------------------------------------------------------------------------------------------------------------------------------------------------------------------------------------------------------------------------------------------------------------------------------------------------------------------------------------------------------------------------------------------------------------------------------------------------------------------------------------------------------------------------------------------------------------------------------------------------------------------------------------------------------------------------------------------------------------------------------------------------------------------------------------------------------------------------------------------------------------------------------------------------------------------------------------------------------------------------------------------------------------------------------------------------------------------------------------------------------------------------------------------------------------------------------------------------------------------------------------------------------------------------------------------------------------------------------------------------------------------------------------------------------------------------------------------------------------------------------------------------------------------------------------------------------------------------------------------------------------------------------------------------------------------------------------------------------------------------------------------------------------------------------------------------------------------------------------------------------------------------------------------------------------------------------------------------------------------------------------------------------------------------------------------------------------------------------------------------------------------------------------------------------------------------------------------------------------------------------------------------------------------------------------------------------------------------------------------------------------------------------------------------------------------------------------------------------------------------------------------------------------------------------------------------------------------------------------------------------------------------------------------------------------------------------------------------------------------------------------------------------------------------------------------------------------------------------------------------------------------------------------------------------------------------------------------------------------------------------------------------------------------------------------------------GTGGAGCCAGGAGACGTTGCGCAGCCCCCCACAGCTCTCCCGGTCACTGTCACCACACCGTACCTGGAGGAGATCCCTGAGCCCCTACACGACGTATACTGCAGCAAGCTGCTCGACCTGGTCTTCCTACTCGACGGCTCCTCCAGGCTCTCGGAGGCTGAGTTTGAGGTGCTGAAGGCCTTCGTGGTGGGCACCATGGAGCGGCTGCACATCTCCCAGAAGCGGATCCGCGTGGCCCTGGTGGAGTACCATGACGGCTCCCATTCTTACATCGAGCTTAAGGACCGGAAGCGGCCCTCGGAACTGCGGCGCATCGCCAGCCAGGTGAAGTACGCGGGCAGCCAGGTGGCCTCCACCAGCGAGGTCCTGAAGTACACGCTGTTCCAGGTCTTCAGCAAGGCTGACCGCCCAGAGGCCTCCCGCGTGGTCCTGCTCCTGACAGCCAGCGAGGAGCCCCCCCGGCTGGCCCGCAACCTGGCCCGCTACGCGCAGGGCCTGAAGAAGAAGAAGGCCATCGTGATCCCGGTGGGCCTGGGGCCCCACGCCAGCATCAAGCAGCTCCGCCTCATTGAGAAGCAGGCMCCTGAGAACAAGGCCTTTGTGCTCAGCAGCGTGGACGAGCTGGAGCAGAGGCGGGACGAAATCATCAATTACTTCTGTGACTTGGCGCCTGCAGCCCCCGCTGCCACTCAGCCCCCCGACCTGGCCCAAGTCACCGTGGGTCCTGGCCTTTCGGAGAACCCGTCCCTGGGGCCCACGGGGAAGTCCATGGCTCTGGACGTGGTGTTTGTCCTGGAAGGCTCAGACAAGGTGGGCGAGGCCAGCTTCAACCGCAGCAGGGAGTTCCTGGAGGAGGTGATCCAGCGGATGGAGGTGGGCCAGGACAGCATCCACATCACGGTGCTGCAGTACTCGTACGTGGTCACGGCGGAGCACACCTTCCGCGAGGTGCAGACCAAGGCCGACGTCCTGCAGCGCGTGCGGGAGCTGCGCTACCAGGGGGGCAACAGGACCAACACCGGGCTGGCCCTCCACTACCTGGCTGAGCACAGCTTCTCCCCTGGCCAGGGGGACCGGGAGCAGGCCCCTAACCTGGTCTACATGGTCACAGCCAGCCCCGCCTCTGATGAGATCAAGCGGCTGCCCGGAGACATCCAGCTAGTGCCCATTGGAGTGGGGCCTGACGCCAATGTGCAGGAGCTGGAGAATATGGCCTGGCCCAAYGCCCCCATT
	Loxodonta_africana	CAATGGCTTACTTAAAGTATCCGCCCGCCAAATACCTAAAAATATCACATGACTCGCCTAGCACCCACGAAACAGTAAATAAAAAGCAATTCCAAGGCCATTAATACAAAGCCAGAAAATCAATGTTTAAATCATAAATAACCTGAAAATAATTAAACGATAAACATTAGATACCTACCTAAACTTT--ACCTAACAGAGAACTACTCAGATAAAACTTAAACTTATCCGGGTAATGAACCCATACCTTATTGCTAATTCACAAACATACACAAAAGATTAATCGAACTACTCACATTATTACAAACGGATAAATGAAGGCGGATAGTAAATAGAGAGGAACAAGGCTACACACTAA-------------------------------AAACAAAAGGGAAGATAACTAGGTTTCCGGCCTCTTATTGGTCTAGGAAATACATGCGTGGCCTTATCGATGAGAGCGGCAGCACACATGTAGCTGTCCACCCGGGCAGTATTTAGCAATTAACGTTAGACTAAGTATCCTATGGACTGGTTCGTGGCACCGCTACGAAGTCCATTAATAAGGGCGTGTATAGTAAAGTTATACTGCGCAGATAACGTGACTTTACCATACGCTAGGGTACATGAGCTCATGCCTAGCGATAGCTACAGCTATCGCCAGCGCTGGATGGCGGTGCTTTACTAGGAGCCTGTCTCACCGCGATCCGTCACGTCCATATACCACCATCTTGCACCCCGGGGTGCATATAAAGTTAGGCCGAGGTGTCGCGTGACGGAAAGATGGGCTTTCTAGAAATCACTCTGTGGGTGGTTTTAGAACTAAGCTTAATTTGAAGCGCGTACACGCCCGTCCTCCTCGTATACGAGGAGGTCGTAACGTAAGCGTACTAGTGCGCTTGAACAGGAGAATAGAGATAGTAGCAAGAATGATGAAAGAGTAAAAAATAGCAATTAACCTTACCTTTTGCATAATGATAGAAAAAGCAACGAGACAAGTGGCAAAGAAGAAATAATCGATTAAATATTTATACAGATAGTACAGCAAACACAATTGATTAGAAGCATTAAGTTAAATAAAGAAATAATTAAGTAAAGAAGTACCTAAGCTTTATGAGTTAATAACAACACACAAAACTCGGCAAACACCCACAATCAATTACTACACTTAAGCACTCTGCAGTAGCATAATCATAATTTTGTATGAACCACAAACTGAGAAATGACCTTGAAGAGGATAAACAGAAGAATTGGGAAGAAAAAATCACGATAAAATCAACGAACATAACAGGTCCCTAACCTCGATGTATCAGCTTGTTCTTAAAGTTAGCAAGGTTGAAAATAAAAAGAACATTAATTAAAGTATATAGAAATTCCGGAGGCCTATTAACTCTGCAAAGCTA--TAGCAGACCCGAAATCAGACCTATCTGATAGTATCGATTTCATCTATATAGTGAAAACTTACAGATAGGGTACCGCCTGATGATAGCTGGGTCCAGGAATGTTCCTAAAACTTACGTAAGTTTTAGTTCAAAAGGGCTCTTTTGACGGCCTTAGCGAGTAATAGTTGGCGCCATCAAGAAAGCGCTCATGATCTCCTAACTGGACTCTATATAGAGTTAGTAATTTCTGCATAATCAGGTCGGCCCG-CTGATCAATTGTCCGGATGCGGGAGATTAAAAGAAGGAAAAGGAAACCCCGTGTTTCAAACACCTCGAGCGTATTCGAGGGCCGCCCAGTGACGTTAAACGGCCGCGGTACCGTGAAGTTTGTTCCTAGGGACGGCCGAGGGTTTTCTCTTTCCTCTAATCATTTCTCGCGAGATATAAGACGACCCTATGGAGCTTAATTAACTAATTTATAAATTAACAATTGGTTGTGACCTCGGAGCTCCGAATTTAGACCGTCAAAATCAATTGGAAGTTACCCTAGGGCGCAATCCTACTCTAGATCGACAGCAGGGTTTACGTGGATCAGGACCCTAATGGTGCGCTATTAAGGGTCGTTAACGAGTCCTACGTGATCTGACGACCGGATCCAGGTCTCTATCTATAATTTATTCCAGTACGGACAGAAAAAATGAGGCCAA-TCTAGA-CGCCTCTTTATGATCAATCTAATCCGGATATGTTTGCTAACCGCTGACTATATTCAACGAACCACAAAGATATCGGAACACTGTATCTATTATTTGGTGCTTGAGCTGGTATAGTAGGGACTGCTTTTAGTATCCTAATTCGGGCAGAACTAGGCCAACCAGGCTCTCTTCTTGGAGATGATCAAATCTACAATGTTATTGTCACAGCACACGCCTTCGTAATAATCTTCTTTATAGTCATGCCAATTATAATTGGAGGCTTTGGAAACTGGTTAATTCCACTTATAATTGGAGCACCTGATATAGCTTTTCCTCGAATAAACAATATGAGTTTTTGACTACTGCCTCCATCTTTCCTACTACTTTTAGCATCCTCTATAGTAGAAGCTGGGGCAGGCACTGGTTGGACCGTATACCCTCCCCTGGCAGGAAACCTGGCCCATGCAGGAGCTTCTGTGGATTTAACTATTTTTTCACTTCACCTTGCAGGAGTATCCTCTATTCTAAGTGCAATTAATTTTATCACTACCATCATCAACATAAAACCTCCAGCTATATCTCAATACCATATACCCTTATTTGTATGGTCCATTTTAATTACAGCCGTCCTTCTTCTTCTATCCCTCCCAGTTCTAGCAGCAGGTATTACAATATTACTAACGGATCGCAATCTCAATACTACTTTTTTTGATCCTGCAGGAGGAGGAGACCCAATTCTATATCAACACCTATTCTGGTTTTTTGGACACCCTGAAGTCTATATTCTAATTCTCCCAGGATTTGGAATAGTTTCTCATATCGTTACATACTACTCAGGAAAAAAAGAACCCTTCGGTTATATAGGGATAGTATGGGCTATAATATCAATTGGCTTCCTAGGATTTATTGTATGAGCCCACCATATATTCACCGTAGGCATAGACGTTGACACTCGAGCTTACTTTACATCAGCTACTATAATTATTGCTATTCCAACTGGCGTAAAAGTCTTTAGTTGACTAGCTACCCTTCATGGCGGTAATATTAAATGATCCCCCGCTATAATATGAGCTCTAGGATTTATCTTCTTGTTTACAATTGGAGGATTAACTGGCATTGTTCTTGCTAATTCTTCACTAGACATTGTCCTACATGACACCTACTACGTTGTAGCTCACTTTCACTACGTCTTGTCTATAGGTGCAGTTTTCGCCATTATGGGTGGATTTATCCACTGATTTCCACTATTTTCAGGATACACATTAAATTATACATGAGCTAAAATTCAATTCCTAGTTATATTTATTGGTGTTAATTTGACATTTTTTCCCCAACACTTTCTTGGACTATCTGGTATGCCACGTCGATATTCTGACTATCCAGATGCCTATACTGCATGAAATACTGCCTCTTCTATAGGTTCATTTATCTCTTTAGTAGCCGTAATTCTAATAGTCTTTATAATTTGAGAGGCATTTGCTTCTAAGCGCGAAGTTTCTGTGATAGAACTCACAACAACAAACGTAGAATGACTCAACGGATGTCCACCTCCACATCATACATTCGAAGAACCAGCCTACGTAAAAATGACCCACATTCGAAAATCTCACCCCTTACTTAAAATCATCAATAAATCCTTCATTGATCTACCTACCCCATCCAACATCTCAACATGATGAAATTTCGGCTCACTACTAGGAGCATGCCTAATTACCCAAATCCTAACAGGATTATTCCTAGCCATACATTATACACCCGACACAATAACTGCATTTTCATCTATATCCCATATTTGCCGAGATGTGAACTACGGCTGAATTATTCGACAACTACACTCAAACGGAGCATCCATTTTCTTCCTCTGCCTATACACACACATTGGACGAAACATCTACTATGGGTCCTACCTATACTCGGAAACTTGAAATACCGGCATTATATTACTACTAATCACCATAGCCACCGCCTTCATAGGATATGTCCTTCCGTGAGGACAAATATCATTCTGAGGGGCAACCGTAATCACTAACCTTTTCTCAGCAATCCCTTATATCGGCACAAACCTAGTAGAATGAATCTGAGGAGGCTTTTCAGTAGATAAAGCAACCTTAAATCGATTTTTCGCCCTCCATTTCATTCTTCCATTTACTATAATTGCACTAGCAGGAGTACACCTAACCTTTCTTCACGAAACAGGCTCAAACAATCCACTGGGCCTCACTTCAGACTCAGACAAAATCCCCTTTCACCCATACTATACCATTAAGGACTTCCTAGGATTACTTATCCTAATTTTACTTCTTCTACTCCTAGCCCTACTATCTCCTGACATACTAGGAGACCCTGACAACTACATACCAGCCGACCCACTAAATACTCCCCTACATATCAAGCCAGAGTGATATTTTCTCTTTGCTTACGCCATCCTACGATCTGTACCAAACAAACTAGGAGGCGTCCTAGCCCTACTCCTATCAATTCTAATCCTAGGATTAATACCACTTCTCCATACATCCAAGCACCGAAGCATAATACTCCGACCTCTTAGCCAAGTCCTATTCTGAACTCTAACAATAGATTTACTAACACTTACATGAATTGGCAGCCAACCAGTAGAATATCCTTACATCATTATTGGTCAAATAGCCTCAATTCTATATTTCTCCATTATCCTAGCCTTCCTGCCAATTGCAGGAGTAATCGAAAACTACCTCATTAAG---------------------------------------------------------------------------------------------------------------------------------------------------------------CTAGAGGCTCTGCAGCCAGCCTCAGCACCCACCAACCTCACGGAAGAAGAAATGCTCAGTGAGCTGCAGACAAGCATGAGCTACAAGGTTCTGGAGGGCAACGTGGGCTACCTGCGGGTAGACAACATCCCAGGCCAGGAGGTGCTGAACCAGCTGGGGGCCTTCCTGGTGACTCACGTCTGGAAGCAGCTTATGGGCTCCTCTGCCTTAGTGCTGGACCTGCGACACTGCACAGGGGGCCATGTCTCCAGCATCCCTTACCTCATTTCCTACCTGCACCCGGGCGGCACCGTGCTGCACGTGGACACCATTTACAACCGCCCCTCCAATACGACTACGGAGCTCTGGACCTTGCCCCAGGTGCTGGGGGAGAGGTATAGCGCCGACAAGGATGTGGTGGTCCTCACCAGTGGCCACACCAGGGGCGTGGCCGAGGACATCGTCTACATCCTCAAGCAGATGGGCAGGGCCATCGTGGTGGGCGAGCGGACTGAGGGTGGTGCCCTGGACCTCCAGAAGCTGAGGATAGGCCACTCTGACTTCTTCCTCACTCTGCCTGTGTCTAGGTCCTTAGGCCCCCTGGGCGGGGGAAGCCAGACATGGGAAGGCAGTGGGGTCCTCCCCTGTGTAGGAACTCCGGAAGAGGAGCCCCTGGAAAAAGCCCTGGCAATCTTAACGCCACGGCGCGCCCTCCCAAAGATCATCCGGCGCCTGCAGGAGACCCTGCAGGACTATTACACACTGTTGAGCCGAGTGCCCACCCTGCTGCACCTCCTCGCCACCATGGACTTCTCCACCGTGGTCTCGGAGGAGGACCTGGTTGCCAAGCTCAACGCCGACCTGCAGGCGGTGTCTGAGGACCCCAGACTCCTGGTGCAGGCCCTCAGGCCCAGGGAAAACTCTCCTGAGCCTGAGCCGGAAACCGACGGAGCCCCAGGGGCAGCCCCCATGGTGCCTGAGGATGAGGCTGCTCAGTGTGCTCTGGTGGAGTCCGAGTTCCAGGTGTCGGTGCTGCAGGGTAACGTGGGCTACCTGCGCTTCGACAGGTTTGCAGACGTGTCCGTTCTGGAGATGCTG------------------------------------CAGAGGCCGGGAAAGCTTGTGCCGCCCTCAACAGTAGCCCCAGTCAGCGTCACCACGCCGTATGTGGAGGACATCTCAGAGCCCCTGCATGACCTCTACTGCAGTAAACTGCTGGACCTGGCCTTCCTGCTGGACGGCTCCTCCAAGCTGTCGGAGGCTGAGTTTGATGTGCTAAAGGTCTTTGTGGTGGACATGATGGAGCGGCTGCACATCTCCCAGAAGCGGATCCGTGTGGCCGTGGTGGAGTACCACGATGGCTCGCACTCCTACATCGACCTCAGGGACAGGAAGCAGCCTTCGGAGCTGCGGCGCATCGCTGGTCAGGTGAAGTACGCAGGCAGCCAGGTGGCCTCCACCACTGAGGTCTTGAAGTACACGTTGTTCCAAATCTTTGGCAAGGCCGATCGCCCAGAAGCCTCCCGTATTGCCCTGCTCCTGACAGCCAGTGAAGAGCCCCCACGGTTGGCCCGGAACTTGGCCCGATATGTGCAGGGCCTGAAGAAGAAGAAGGTTATTGTGATCCCGGTGGGCATTGGACCTCATGCCAGCCTCAAGCAGGTCCGCCTTATCGAGAAGCAGGCCCCTGAGAACAAAGCCTTTGTGCTTAGCAGCGTGGACGAGCTGGAGCAGCGAAGGGATGAGATTATCAACTACCTCTGTGACCTGGCCCCTGAAGCGCAAGCCCCAACTCAGCACCCCCATGTGGCAAAAGTCACAGTGGGCCCCGACCTCTTAGGAGTTTCTCCCGTGGGGCCCACAAGGAGCCCTAAGCCCCTGAATGTGGTGTTTCTCCTGGAAGGGTCAGACAAGGTTGGCGAAGCCAACTTCAACTGGAGCAAGGAGTTCACGGAGGAGGTGATCCGGCGGATGGATGTGGGCCAGGACAGCGTCCACGTCACCGTGCTGCAGTACTCATACATGGTCACGGTGGAGTACCCCTTCAGCAAGGTGCAGTCCAAGCAGGACATCCTGCAGCACGTGCGGGAGATCCGCTACCAGGGTGGCAACAGGACCAACACTGGGCTGGCCCTACAGTACGTCTCAGAGCACAGCTTCTCTACCAGCCAGGGGGACCGAGAGCAGGCACCTAACCTGGTCTACATGGTCACAGGAAGCCCTGCCTCTGATGAGATCAAGCGGCTGCCCGGAGACATCCAGGTGGTGCCCATCGGAGTGGGCCCACATGCCAACGTGCAGGAGCTGGAGAGGATCAGCTGGCCCAATGCCCCT---
	Macroscelides_flavicaudatus	-AACGGTTTGCTTAAAGTATCCGCCATCCAAAAATTAGCCTACATCACAAAACTAGCCTCGCGCCCACGATACAATAAAAAGAAAGCAATCCCACGGTTATTAAACCAAAGTTTAGAAACTTACGTAAAAACCAAAACTCAACTCAAATTACTCGAACGATAAACATTAGATACCTACTTAAACCTA--GATAAACAGAGAACTACGAATTTAAAACTCAAACTTACCCGGATAATAAACCCAAACCCCATTGCTAAATCACAAATAAAATAAATAAACCAAAAAAACTATGGACATTAGCTCATACGAACAAACGAAGGAGGACAGTAAATAGAGAGGAACTAGGCCACACACCAA-------------------------------TAACAAAAGGGAAGATTA--AGGTTTCCAGCCTATTATTAGTTCAGTAGGTACATGCGTGGCCCTCCCGACAGGAGCGGTAGCTCACATGTAGCTACCCACCCGGGCAGTATTAAGCTATAAACGTTTGACTAACTATACTGAGAGTTGGTTCGTGGCACCGCTACGAAACCCATTAATAATGGCGTGTGGAATAAAGCTAGTCTGCGCAGACCACGTAGCTTTAAACCACGCTGAGACACATGGGCCCATGCCCAGCGATAATTACAATTATCGCCAGCGCTGGATGGCGGTGCTTTACTAGAAGCCTGTTACATCGCGATCCATCACACCTATATACCGCCATCTTGCACCCTAGGGTGCGTACAACGTTAGGTCAAGGTGTAGTGTGATGGACAAATGGGCTTTCTAGAATTCTATATGTTATAGAATTTAGAATCAGATCTGATTTGAAGCACGCACACGCCCGTCCTCCTCGTATATGAGGAGGTCGTAACGTAAGCATACTAGTGTGCTTGAACATGAGAATAGAAAGAGTAGTAAGAAAGATGAAAGAGTAAAAAACAGCAATCTAACCTACCTTTTGCATAATGGTAGAAAAAGTACCGAGAGAAGTGGCAAAATAGAAAAAAACGATTAAAACCTAAGACAGTTAGTACAGAGGATTCAACTACCTAAAAGCATTAAGTTAAACATAGAGATAATTGAGTAAAGAATTACCGGAGCTTTATAAGTTAATAACAACACAAAAAACTCGGCAAACACCCACAATCAATTACTACACTTACTAACTCTGCAGTAGCATAATCATAATTTTGTATGAACTAGAAACTGAGAAATGACCTTGAAGAGGATATTAAGAAGAATCGGGCATAAAAAACCACGACACGATCAACGAACATAACAGGTTCATAACCTCGATGTACCAGCTTGTTCTTAAAGTTAGCAAGGTTGAAAAATAATAGAGCAGCAATTAA-GTATATAGAAAAACCGGGAGCTCGCTAACTTTGCAAAGCTT--AAGCAAACCCGAAACCAGACCTACTTATGAACATTAATCTCGTCTATATAGTGAGGATTTATAAGTAGGGTGCCGCCTGGAGATAGCTGGGTCCAAGAATGTTCCTAAATCTTGCGCAAGATTTAATTCAATAGAGCTCTATTGAAGGCCAAGGAGAGTAATAGTTGGCGCCATCAAGAAAGCGCTCCTAA-CTCCCTTTTGGACTCTATATAGAGTTAGCAACTTCTGCATAATCAGAACGACCCA-CTGGTCAGCTGTCCGGGTGCCGGAGATTAAAAGAAGTAGAAGGGAACCCCGTGTTTCAAACACCTCTAGCGTATTAGAGGGCCGCCCAGTGACGTTAAACGGCCGCGGTACCGTGAAGTTTGTCCTCAAGGACGGCCGAGGGTTCTCTCCTACCTCCAATCGTTTCCCGCGGGGTATAAGACGACCCTATGGAGCTTAATTTATTTACCTATAGGTAAAAAATTGGTTGTGACCTCGGAGCTCCGAATCATGATCATCTACATCAATTGGAAGTTACCCTAGGGCGCAATTCTATTCGAGATCGACAATAGAGTTTACGTGGATCAGGACCCCAATGGTGAGCTATTAAAGGTCGTTAACGAGTCCTACGTGATCTGACGACCGGATCCAGGTCTCTATCTATAATTTCTCCCAGTACGGACAAGAGAAATGGGACCAACTCTGGAGAGCCCTTCTATGATTAATTAAACCCGGGT---------------------------------------------------------------------------------------------------------------------------------------------------------------------------------------------------------------------------------------------------------------------------------------------------------------------------------------------------------------------------------------------------------------------------------------------------------------------------------------------------------------------------------------------------------------------------------------------------------------------------------------------------------------------------------------------------------------------------------------------------------------------------------------------------------------------------------------------------------------------------------------------------------------------------------------------------------------------------------------------------------------------------------------------------------------------------------------------------------------------------------------------------------------------------------------------------------------------------------------------------------------------------------------------------------------------------------------------------------------------------------------------------------------------------------------------------------------------------------------------------------------------------------------------------------------------------------------------------------------------------TTACTCAAAATTCTCAACAACTCATTTGTAGATCTACCTGCCCCATCCAACATCTCATCCTGATGAAACTTCGGCTCCCTTTTAGGAATGTGCCTAATCATTCAAATCTCTACAGGCTTATTCCTAGCTATGCACTACACCTCAGATACTATAACAGCTTTTTCATCTGTAACACATATCTGCCGAGACGTTAACTACGGATGACTAATTCGATATATCCATGCAAATGGAGCCTCCCTATTCTTTATCTGCCTATTCATCCACGCAGGACGAGGAATCTACTACGGCTCCTATTTATACTCCGAAACATGAAACATTGGAATTGCCCTTCTATTTATCACAATGGCTACAGCCTTTGTCGGCTATGTCCTACCATGAGGTCAAATATCATTTTGAGGGGCAACAGTAATCACCAACCTTCTATCAGCCATCCCATATGTTGGATCTACATTGGTCGAATGAATTTGAGGAGGGTTTTCAGTAGATAAAGCAACCCTCACACGATTTTTCACCTTCCACTTCATTCTACCATTCATCATCGCCGCACTAGCTATAGTCCACCTGCTATTCCTCCACGAAACAGGATCAAATAATCCACTAGGCTTAATCTCAGACTCCGACAAAATCCCATTCCACCCCTATTATACAATCAAAGACCTCTTAGGAATATTACTAATCATAATACTACTAATAGGCCTAGTATTATTCTCACCAGACCTACTAGGAGACCCAGACAACTACACTCCTGCCAATCCTCTAAACACTCCACCCCACATTAAACCCGAATGATATTTCCTATTTGCATATGCAATTCTACGCTCTATCCCTAATAAACTAGGTGGTGTAGTAGCCCTTGTGATGTCCATCCTAATCCTAGCCATCCTCCCTCTACTCCACACATCAAAACAACGTAGCCTTATATTCCGCCCAATCAGCCAATGC---------------------------------------------------------------------------------------------------------------------------------------------------------------------------------------------------------------------------------------------------------------------------------------------------------------------------------------------------------------------------------------------AGTGAGCTGGAGAGAAGCATGAGCTACAGGATTCTGGATGGTAATGTGGGCTACTTGCAGATAGACCACATCCCAGGCCAGGAGGTACTGAGCCGGCTAGGGGGCTTCTTGGTGGCCCATGTCTGGAGACAGCTCATGGGTACCTCTGCTTTGGTGCTGGACCTGCGACAGTGCACAGGAGGCCATGTTTCCAGCATCCCTTACCTTATTTCCTACCTGCACCCTGGGGGTACTGTGCTGCATGTTGACACCATTTACAACCGTCCCTCTAACACAACCACTGAGCTCTGGACTTTGCCTCAGGTGCTTGGGGAGAGATACAGTGCTGAGAAGGATGTGGTGGTCCTCACCAGTGGTCATACCCGGGGTGTGGCTGAGGACATTGTTTACATCCTCAAGCAGATGGGCAGGGCCATAGTAGTGGGTGAACGTACTGGGGGGAGTGCCCTGGATCTCCAGAAGCTAAGGATAGGCAACTCTGACTTCTTCATCACTCTGCCTGTGTCCAGGTCCTTGGGGCCTCTGGGTGGAGGCAGCCAGACATGGGAGGGCAGTGGGGTTTTGCCCTGTGTGGGGACTCCAGCAGAGCAAGCCCTCGAGAAAGCTCTCTCTATCCTCACACTACGTCGAGTCCTGCCACAGATCATTCAATGCCTGGAGAAGGCCCTACAGGATTACTACACGCTGGTGGGTCGTGTGCCAGCCCTGTTACACCTCCTTGCTAACATGGACTTCTCTGCTGTAGTCTCTGAGGAAGACCTGGTTGCCAAACTAAATGCTGACTTGCAGGCCGTGTCTGAGGACCCCAGGCTCCTGGTGAGGATCATAAAGCACAGACAACATTCTCCT------GAGACAGGAGCAAATGAACGCCTGGGGACATCTCCA---GTGCCAGAGGGTGAGGCTGCCCAGCGCGCGCTTGTGGACTCTGAGTTCCAGGTGGCAGTGCTGCCTGGTAACGTGGGCTAC---------------------------------------------------------------------------------------------------------------------------------------------------------------------------------------------------------------------------------------------------TTTGAGGTGCTGAAAGCCTTTGTGGTAGGCATGATGGAGCGACTGCACATCTCTCAGAAGCGGATCCGTGTGGCCTTGATAGAATACCACGATGGCTCGCACTCCTACATCGAGCTCAAGGATCGGAAGCGGCCATCGGACCTGCGGCGCATCGCTGGCCAGGTGAAGTACGTGGGCAGCAATGTGGCTTCCACCAGTGAAGTTTTGAAGTATACGCTGTTCCAAGTCTTTAGCAAGGCAGATCGCCCAGAGGCCTCCCGCATTGCCCTGCTCTTGACGGCCAGCCAGGAGTCCCCACAGATGGTCCGGGATTTAGTCCGCTATGTGCAGGGCCTGAAGAAGAAGAAGGTCATCGTGATCCCTGTAGGCATTGGGCCTCATGCCAGCCTCAAGCAGATCCGCCTCATTGAGAAGCAAGCCCCTGAGAATAAGGCCTTTGTGCTCAGCAGTGTGGATGAGCTGGAACAGAGGAGGGATGAGATCATTAGTTACCTCTGTGACCTGGCTCCAGAGCCACCTCCCCCAACTCAAACCCCCAACACAGAGCAAGTCACTGTGGGTCCA------------------------GGGCCCACAAGACGCTCCATGGTCCTGGATGTGGCGTTTGTTCTGGAAGGATCAGATAAGTTTGGTGAAGCCAATTTCAACTGGAGCCGGCAGTTCTTGGAGGAGGTGATCCAGCAGATGGACGTGGGCCAGGACAGCATCCACGTCGCAGTGCTGCAGTACTCAAACGTGGTCAAAGTGGAGCACACCTTCAGCGAGGCACAGTCCAAGGATGATATTCTGCAGCACGTGCGGGAAATCCAGTATCTGGGTGGCAACAAGACCAACACAGGACTGGCCCTACAGTACATCTCTAATCACAGCTTCTCTCCTGGCCAGGGGGACCGTGAGCAGGCCCCTAAC---------------------------------------------------------------------------------------------------------------------------------------------
	Macroscelides_micus	-AATGGTTTACTTAAAGTATCTGCTAACCAAAGACTATATTACATCACAAAACTTGCTCAGCACCCACGATACAATAAAAAGAAAGCAATCCCACGGTTATTAAACCAGAGCTTAAAAACTCATGTAAAAACAAAAAATCAATATAAACCAAATGAATGATAAACATTAGATACCTACCTAAACCTC--AGTAAACAGAGAACTACATATATAAAACTCAAACTTACCCGGGTAATAAACCCAAACCACATTGCTAAATCACAAATAAAAAAAGTAAACTAATCAAACTATGAACATTCAAATATACGAACAAATAAAGGTGGACAGTAAATAGAGAGGAAACTGGCCACACACCAA-------------------------------TAACAAAAGGGAAGAAAA--AGGTTTCCGGCCTATTATTAGTTTAGCAAGTACATGCGTGGCCCTTCCGACAGGAGCGGTAGCTCACAAGTAGCTACCCACCCGGGCAGTATTAAGCAATAAACGTTTGACTAACTATGCTAAGAGTTGGTTCGTGGCACCGCTACGAAACTCATTAATAAGGGCGTGTGGAATAAAGTTACTCTGCGCAGACTACGTTACTTTAAACCACGCTAAGATACATGGGCCCATGCTTAGCGATAATTACAATTATCGCCAGCGCTGGATGGCGGTGCTTTACTAGAAGCCTGTTATATCGCGATCCATCACGTCTATATACCGCCATCTTGCACCCTAGGGTGCGTACAACGTTAGGTCAAGGTGTAACGTGATGGTCTAATGGGCTTTCTAGAATTCTAAATGCAGTAGAATTTAGAATTAAGCCTAATTTGAAGCACGCACACGCCCGTCCTCCTCGTATATGAGGAGGTCGTAACGTAAGCATACTAGTGTGCTTGAGCATGTGAATAGATGAAGTAGTAAGAAAGATGAAAGAGTGATAAATAGCAATTAAACATACCTTTTGCATAATGGAAGAAATAGAAATGAGAGCAGTAGCAAAATAGAAAAAACCGATTAAAAACTAAAACAGCTAGTACAGAAAATACAATTTTCCAAAAGCATTAAGTTAAATAAAGAAATTATTGAGTAAAGAAATACCGAAGTCTTATGAATTAATAACGACACAAAAAACTCGGCAAACACCCACAATCAATAACTACACTTATTAACTCTGCAGTAGCATAATCATAATTTTGTATGAACAAGAAACTGAGAAATGACCTTGAAGAGGATGCTAGGAAGATTTGGGCACAAAAAACCATGATAAAATCAACGAACATAACAGGTTCATAACCTCGATGTATCAGATTGTTCTTAAAGTTAGTGAGGTTGAAAACTTATAAATCAAAAATTAAAGTATATAGAAATACCGGGAGCTCATTAACCTTGCAAAGCTG--AAGCAAGCCCGAAACCAAACCTACTTATGAACATTAATCTCGTCTATATAGTGAGGATTTATAAGTAGGGTGCCGTTTGGAGATAGCTGGGTCCAAGAGTGCTCCTAAAG-TTGCGCAAACTTTAGTTCAATAGAGCTCTATTGAAGGCCAAGGAGAGTAATAGTTGGCGCCACCAAGAAAGCGCTCTCAAACTCCCTTTTGGACTCTATATAGAGTTAATAACTTCTGCATAATCAGAACGGCCCA-CTGATCAGCTGTCCGGGTGCCGGAGATTAATAGAAGCAGAAGGGAACCCCGTGTTTCAAACACCTCTAGCGTATTAGAGGGCCGCCCGGTGACGTTAAACGGCCGCGGTACCGTGAAGTTTGTTCTCAAGGACGGCCGAGGGTTCTCTCCTGCTTCCAATCGTTTCCCGCGGGATATAAGACGACCCTATGGAGCTTAATTAACCTACTTATATGTAGGCAATTGGTTGTGACCTCGGAGCTCCGAGATATGATCATCTAAACCAATTGGAAGTTACCCTAGGGCGCAATCCTATTCGAGATCGACAATAGGGTTTACGTGGATCAGGACCCCAATGGTGAGCTATTAAAGGTCGTTAACGAGTCCTACGTGATCTGACGACCGGATCCAGGTCTCTATCTATAATTTCTCCCAGTACGGATAAGAGAAATGGAGCCTACTCTTGAGCGCTCCTATATGATTAATTAAACCCGGGT---------------------------------------------------------------------------------------------------------------------------------------------------------------------------------------------------------------------------------------------------------------------------------------------------------------------------------------------------------------------------------------------------------------------------------------------------------------------------------------------------------------------------------------------------------------------------------------------------------------------------------------------------------------------------------------------------------------------------------------------------------------------------------------------------------------------------------------------------------------------------------------------------------------------------------------------------------------------------------------------------------------------------------------------------------------------------------------------------------------------------------------------------------------------------------------------------------------------------------------------------------------------------------------------------------------------------------------------------------------------------------------------------------------------------------------------------------------------------------------------------------------------------------------------------------------------------------------------------------------------------CTACTTAAAATTATTAACCACTCATTCATTGACCTTCCAGCCCCATCCAACATTTCTTCTTGATGAAACTTCGGCTCACTACTAGGTATGTGCCTAATCATACAAATCCTAACGGGATTATTCCTAGCTATGCACTACACCTCTGATACTACTACAGCATTCTTATCAGTTACACACATCTGTCGAGATGTAAACTACGGCTGATTAATCCGATACCTTCACGCCAACGGAGCATCCCTATTTTTTATTTGCCTATTTATGCATGTTGGACGAGGCCTTTACTACGGCTCGTACTTATTCCTCGAAACATGAAATGTTGGAGTAGTTCTCTTATTTATCACTATGGCCACTGCCTTTATAGGGTATGTCTTACCATGAGGACAGATATCATTCTGAGGCGCCACAGTAATTACAAACCTATTATCAGCTATTCCATATATTGGTACTACACTAGTGGAATGAATCTGAGGGGGCTTTTCAGTAGATAAAGCTACACTAACTCGCTTCTTCGCCTTTCACTTTATCCTGCCATTTATCATTTCCGCACTAGCTTTAATCCACCTACTATTCCTCCATGAAACAGGATCAAACAACCCCTTAGGATTAACCTCAGAGTCAGATAAAGTCCCTTTCCACCCCTACTACACAATCAAAGATCTACTAGGAATTGTACTCACCCTACTACTCCTGTTAACCTTAGTATTATTCTCACCGGATCTTTTAGGAGACCCAGATAACTACATCCCCGCTAACCCACTTAATACACCACCACATATCAAGCCCGAATGATATTTCCTATTTGCCTATGCAATCCTCCGCTCAATCCCTAATAAACTAGGAGGAGTCATAGCCCTTGTACTGTCTATCCTAATTTTAATTATTATACCCTTACTTCACACATCCAAACAACGCAGCCTCATGTTTCGTCCAATTAGTCAATGC---------------------------------------------------------------------------------------------------------------------------------------------------------------------------------------------------------------------------------------------------------------------------------------------------------------------------------------------------------------------------------------------GGTGAGCTGGAGAGAAGCATGAGCTACAGGATTCTGGATGGTAATGTGGGCTACTTGCAGATAGACCACATCCCAGGCCAGGAGGTACTGAGCCGGCTAGGGGGCTTCCTGGTGGCCCATGTCTGGAGACAGCTCATGGGTACCTCTGCTTTGGTGCTGGACCTGCGACACTGCACAGGAGGCCATGTTTCCAGCATCCCTTACCTTATTTCCTACCTACACCCTGGGGGTACGGTGCTGCACATTGACACCATTTACAACCGTCCCTCTAACACAACCACTGAGCTCTGGACTTTGCCTCAGGTGCTTGGGGAGAGATACAGTGCTGAGAAGGATGTGGTGGTCCTCACCAGTGGCCACACCCGGGGTGTGGCTGAGGACATTGTTTATATCCTCAAGCAGATGGGCAGGGCCATAGTGGTGGGTGAACGTACTGGGGGGAGTGCCCTGGATCTCCAGAAGTTAAGGATAGGCAACTCTGACTTCTTCCTCACTCTGCCTGTGTCCAGGTCCTTGGGGCCTCTGGGTGGAGGCAGCCAGACATGGGAGGGCAGTGGGGTTTTGCCCTATGTGGGGACTCCAGCAGAGCAAGCCCTCGAGAAATCTCTCGCTATCCTCACACTACGTCGAGCCCTGCCACAGATCATTCAACGCCTGGAGAAGGCCCTACAGGACTACTACACTCTGGTGGGTCGTGTGCCAGCCCTGTTGCACCTCCTTGCTAACATGGACTTCTCTGCTGTAGTCTCTGAGGAGGATCTGGTTGCCAAACTAAATGCGGACTTGCAGGCCGTTTCCGAGGACCCCAGGCTCCTGGTGAGGATCATAAAGCACAGACAACATTCTCCT------GAGACAGGAGCCAGTGAACTCCTGGGGACATCTCCA---GTGCCAGAGGGTGAGGCTGCCCAGCTCGCTCTTGTGGACTCCGAGTTCCAGGTGGCAGTGCTGCCTGGTAATGTGGGCTAC------------------------------------------------------------------------------------------------------------------------------------------------------------------------------------------------------------------------GGCTCCTCCAAGCTGTCAGAGGCTGAGTTTGAAGTGGTGAAAGCCTTTGTGGTAGGCATGATGGAGCGACTGCACATCTCTCAGAAGCGGATCCGTGTGGCCTTGATAGAATACCATGATGGCTCGCACTCCTACATCGAGCTCAAGGACCGGAAGCGGCCATCAGATCTGCGACGCATCGCTGGCCAGGTGAAGTATGTGGGCAGCAATGTGGCTTCCACCAGTGAAGTTTTGAAGTATACGCTGTTCCAAGTCTTTAACAAGGCAGATCGCCCAGAGGCCTCCCGCATTGCCCTGCTCTTGATGGCCAGCCAGGAGTCCCCACGGATGGTCCGGGACTTAGTCCGCTATGTGCAGGGCCTGAAGAAGAAGAAGGTCATCGTGATCCCTGTGGGCATTGGGCCTCATGCCAGCCTCAAGCAGATCCGCCTCATCGAGAAGCAAGCCCCTGAGAACAAGGCCTTTGTGCTCAGCAGTGTGGATGAGCTGGAACAGAGGAGGGACGAGATCATTAGTTACCTCTGTGACCTGGCTCCAGAGCCACCTCCCCCAACTCAACCCCCCAACATGGCGCAAGTCACTGTGGGTCCA------------------------GGACCCACAAGGCGCTCCATGGTCCTGGATGTGGCGTTTGTTCTGGAAGGATCAGATAAGTTTGGTGAAGCCAACTTCAACTGGAGCCGGCAGCTCTTGGAGGAGGTGATCCAGCAGATGGATGTGGGCCAGGACAGCATCCACGTCACGGTGCTGCAGTACTCAAACGTGGTCAAAGTGGAGTACACCTTCAGTGAGGCACAGTCCAAGGATGATATTCTGCAGCACGTGCGGGAAATCCAGTATCTGGGTGGCAACAAGACCAACACAGGACTGGCCCTACAGTACATCTCTGATCACAGCTTCTCTCTTGGCCAGGGGGACCGTGAGCAGGCCCCTAAC---------------------------------------------------------------------------------------------------------------------------------------------
	Macroscelides_proboscideus	-AATGGTTTACTTAAAGTATCCGCCATCCAAAAATCAGCCCGCATCACAAAACTAGCCTCGCGCCCACGATACAATAAAAAGAAAGCAATCCCACGGTCATTAAACCAGAGTTTAGAAACTTATGTAAAAACCAAAACTCAATTCAAATATAACGAACGATAAACATTAGATACCTACCTAAACCTC--AGTAAACAGAGAACTACGAATTTAAAACTCAAACTTACCCGGATAATAAACCCAAACCCCATTGCTAAATCACAAATAAAACTAATAAACCAAATAAACTATGGACATTAATTCATACGAACAAATAAAGGAGGATAGTAAATAGAGAGGAACTAGGCCACACACCAA-------------------------------CAACAAAAGGGAAGATTA--AGGTTTCCAGCCTATTATTAGTTCAGTAGGTACATGCGTGGCCCTCACGACAGGAGCGGTAGCTCACATGTAGCTACCCACCCGGGCAGTATTAAGCAATAAACGTTTGACTAACCATGCAGAGAGTTGGTTCGTGGCACCGCTACGAAACCCATTAATAATGGCGTGTGGAATAAAGCTAGTCTGCGCAGACCACGTAGCTTTATACCACGCTGAGACACATGGGCCCATGCTCAGCGATGATTACAATCATCGCCAGCGCTGGATGGCGGTGCTTTACTAGAAGCCTGTTACATCGCGATCCATCACACCTATATACCGCCATCTTGCACCCTAGGGTGCGTACAACGTTAGGTCAAGGTGTAGTGTGATGGACAAATGGGCTTTCTAGAATTCTATATGTTGTAGAATTTAGAACCAGATCTGATTTGAAGCACGCACACGCCCGTCCTCCTCGTATATGAGGAGGTCGTAACGTAAGCATACTAGTGTGCTTGAACATGAGAATAGAAAAAGTAGTAAGAAAGATGAAAGAGTAAAAAATAGCAATTAAACCTACCTTTTGCATAATGGTAGAAAAAGTACCGAGAGAAGTAGCAAAATAGAAAAAAACGATTAAAAACTAAAACAGTTAGTACAGAAAACTCAATTACCTAAAAGCATTAAGTTAAATATAGTAATAATTGAGTAAAGAACTACCGGAGCTTTATAAGTTAATAATAACACAAAAAACTCGGCAAACACCCACAATCAATTACTACACTTACTAACTCTGCAGTAGCATAATCATAATTTTGTATGAACTAGAAACTGAGAAATGACCTTGAAGAGGATGACTAGAAGAATCGGGCATAAAAAACCATGACACAATCAACGAACATAACAGGTTCATAACCTCGATGTACCAGATTGTTCTTAAAGTTAGCAAGGTTGAAAAATAATAGAACAATAATTAAAGTATATAGAAATACCGGGAGCTCGCTAACTTTGCAAAGCTG--AAGCAAACCCGAAACCAGACCTACTTATGAACATTAATCTCGTCTATATAGTGAGGATTTGTAAGTAGGGTGCCGCCTGGAGATAGCTGGGTCCAAGAATGTTCCTAAATCTTGCGCAAGATTTAATTCAATAGAGCTCTATTGAAGGCCAAGGAGAGTAATAGTTGGCGCCATCAAGAAAGCGCTCCTAA-CTCCCTTTTGGACTCTATATAGAGTTAGCAACTTCTGCATAATCAGAACGACTCA-CTGATCAGCTGTCCGGATGCCGGAGATTAAAAGAAGTAGAAGGGAACCTCGTGTTTCAAACACCTCTAGCGTATTAGAGGGCCGCCCAGTGACGTTAAACGGCCGCGGTACCGTGAAGTTTGTTCTCAAGGACGGCCGAGGGTTCTCTCCTACTTCCAATCGTTTCCCGCGGGATATAAGACGACCCTATGGAGCTTAATTTATTTACCTATAGGTAAAAAATTGGTTGTGACCTCGGAGCTCCGAATCATGATCATCTACATCAATTGGAAGTTACCCTAGGGCGCAATTCTATTCGAGATCGACAATAGAGTTTACGTGGATCAGGACCCCAATGGTGAGCTATTAAAGGTCGTTAACGAGTCCTACGTGATCTGACGACCGGATCCAGGTCTCTATCTATAATTTCTCCCAGTACGGACAAGAGAAATAGGGCCAACTCCTGAGAGCCCTTCTATGATTAATTAAACCCGGGTATGTTCATCAACCGCTGACTATTCTCAACCAATCACAAAGACATTGGTACTTTATACTTAATTTTTGGAACCTGGGCAGGCATGGTAGGTACCGCATTGAGCATTCTTATCCGAGCCGAACTAGGTCAACCAGGCGCTCTATTAGGCGATGACCAAATCTATAATGTAATTGTTACAGCTCATGCGTTCGTAATGATTTTCTTCATAGTAATACCAATTATGATCGGAGGATTTGGAAACTGACTTGTGCCTTTAATAATTGGAGCTCCAGATATAGCATTCCCACGAATAAACAACATAAGCTTTTGACTATTACCACCATCCTTTCTCCTACTATTAGCTTCCTCAATGGTGGAGGCTGGAGCTGGTACGGGTTGAACCGTCTACCCCCCATTAGCAGGCAATCTAGCCCATTCTGGTGCATCAGTTGACATAACCATTTTCTCCCTGCACTTAGCCGGAGTCTCATCCATTCTTGGTGCGATTAATTTCATCACAACAATTATTAACATAAAACCACCCGCTATATCTCAATATCAGACACCTTTATTTGTGTGGTCTGTTCTCATTACAGCAGTCCTTCTACTTTTATCACTCCCCGTCCTAGCAGCTGCCATTACTATACTTTTAACAGATCGAAACCTTAATACCTCTTTCTTTGATCCTGCAGGAGGAGGAGACCCTATTCTGTACCAACACCTCTTCTGATTCTTTGGACATCCTGAAGTTTATATCCTAATCCTTCCTGGATTTGGTATAATTTCCCATATTGTAACCTACTACTCAGGAAAAAAAGAACCATTTGGATATATGGGGATAGTATGAGCCATAATATCAATTGGCTTTTTAGGCTTTATCGTATGAGCCCACCACATATTTACAGTAGGTATAGACGTAGACACACGAGCCTATTTCACCTCAGCCACTATAATTATCGCCATTCCAACCGGAGTAAAAGTGTTCAGCTGACTTGCCACACTTCACGGAGGTAATATCAAATGATCACCTGCCATACTATGAGCCCTTGGCTTCATCTTCCTATTCACTGTAGGAGGCCTTACCGGTATCGTATTAGCCAACTCTTCCTTAGACATTGTCCTCCATGACACCTATTATGTAGTAGCACACTTCCACTATGTCCTTTCTATAGGAGCAGTATTCGCTATTATAGGTGGCCTGGTCCACTGATTCCCACTATTTACAGGCTACACCCTAAATGAAACCTGAGCAAAAACTCAATTCGCCATCATATTCGTAGGAGTAAACCTAACATTCTTCCCACAACATTTCCTAGGCCTATCAGGTATACCTCGACGCTATTCAGATTACCCAGACGCCTATACTACATGAAATACACTATCATCTACAGGATCTTTCATCTCCATAGTCGCTGTTATCCTTATAGTGTTTATCGTCTGAGAAGCATTTGCCTCTAAACGAGAAGTAAAAACGGTAGAACTTACAATAACCAACATCGAATGAATTAATGGCTGCCCTCCACCTTACCATACATTTGAAGAACCCGCATTCATTATA---------------------------TTACTCAAAATCCTCAACCATTCGTTTGTAGATTTACCTGCTCCATCTAACATTTCATCCTGATGAAACTTTGGCTCACTATTAGGAATATGCCTAATCATTCAAATCTTAACAGGCTTATTCCTAGCCATACATTACACCTCAGACACCATAACAGCATTTTCATCCGTAACGCACATCTGCCGAGATGTCAACTACGGATGACTTATCCGATATATACACGCTAATGGGGCCTCCCTATTTTTTATCTGCCTATTCATTCATGCAGGCCGTGGTATCTACTACGGCTCATACTTATACTCTGAAACATGAAACATCGGAGTAGCCCTCCTATTCATCACCATGGCTACAGCCTTTGTAGGTTACGTTCTACCATGGGGTCAAATATCATTCTGAGGAGCAACAGTAATCACCAACCTCCTATCGGCCATCCCATACGTTGGATCTACACTAGTAGAATGAATTTGAGGAGGATTTTCAGTAGATAAAGCAACCCTTACACGATTCTTCGCCTTTCACTTTATTCTCCCATTTATCATCGCCGCACTGGCAATAGTACATCTTTTATTTCTACACGAAACAGGATCAAACAACCCATTAGGCCTAATCTCAGATTCCGATAAAATTCCATTCCATCCTTATTATACAATTAAAGACTTACTAGGTATACTCTTAACTATTCTTCTACTTACAGGCCTAGTATTATTTTCACCAGATCTACTGGGTGACCCAGATAATTATACCCCAGCCAACCCTCTAAACACCCCACCACATATCAAACCCGAATGATATTTCCTATTTGCATACGCAATCCTACGATCAGTCCCCAATAAACTGGGAGGCGTAGTAGCCCTAGTAATATCCATTCTAATCCTAGCTATCATACCCTTACTCCACACATCAAAACACCGAAGCCTAATATTCCGCCCCATCAGCCAATGT---------------------------------------------------------------------------------------------------------------------------------------------------------------------------------------------------------------------------------------------------------------------------------------------------------------------------------------------------------------------------------------------AGTGAGCTGGAGAGAAGCATGAGCTACAGGATTCTGGATGGTAATGTGGGCTACTTGCAGATAGACCACATCCCAGGCCAGGAGGTACTGAGCCGGCTAGGGGGCTTCTTGGTGGCCCATGTCTGGAGACAGCTCATGGGTACCTCTGCTTTGGTGCTGGACTTGCGACAGTGCACAGGAGGCCATGTTTCCAGCATCCCTTACCTTATTTCCTACCTGCACCCTGAGGGTACGGTGCTGCATGTTGACACCATTTACAACCGTCCCTCTAACACAACCACTGAGCTCTGGACTTTGCCTCAGGTGCTTGGGGAGAGATACAGTGCTGAGAAGGATGTGGTGGTCCTCACCAGTGGTCATACCCGGGGTGTGGCTGAGGACATTGTTTACATCCTCAAGCAGATGGGCAGGGCCATAGTAGTGGGTGAACGTACTGGGGGGAGTGCCCTGGATCTCCAGAAGCTAAGGATAGGCAACTCTGACTTCTTCATCACTCTGCCTGTGTCCAGGTCCTTGGGGCCTCTGGGTGGAGGCAGCCAGACATGGGAGGGCAGTGGGGTTTTGCCCTATGTGGGGACTCCAGCAGAGCAAGCCCTCGAGAAAGCTCTCTCTATCCTCACACTACGTCGAGTCCTGCCACAAATCATTCAATGCCTGGAGAAGGCCCTACAGGATTACTACACGCTGGTGGGTCGTGTGCCAGCCCTGTTACACCTCCTTGCTAACATGGACTTCTCTGCTGTAGTCTCTGAGGAAGACCTGGTTGCCAAACTAAATGCTGACTTGCAGGCCGTGTCTGAGGACCCCAGGCTCCTGGTGAGGATCATAAAGCACAGACAACATTCTCCT------GAGACAGGAGCCAATGAACGCCTGGGAACATCTCCA---GTGCCAGAGGGTGAGGCTGCCCAGCGCGCGCTTGTGGACTCTGAGTTCCAGGTGGCAGTGCTGCCTGGTAACGTGGGCTAC------------------------------------------------------------------------------------------------------------------------------------------------------------------------------------------------------------------------GGCTCCTCCAAGCTGTCAGAGGCTGAGTTTGAGGTGCTGAAAGCCTTTGTGGTAGGCATGATGGAGCGACTGCACATCTCTCAGAAGCGGATCCGTGTGGCCTTGATAGAATACCACGATGGCTCGCACTCCTACATCGAGCTCAAGGATCGGAAGCGGCCATCGGACTTGCGGCGCATCGCTGGCCAGGTGAAGTACGTGGGCAGCAATGTGGCTTCCACCAGTGAAGTTTTGAAGTATACGCTGTTCCAAGTCTTTAGCAAGGCAGATCGCCCAGAGGCCTCCCGCATTGCCCTGCTCTTGACGGCCAGCCAGGAGTCCCCACAGATGGTCCGGGATTTAGTCCGCTATGTGCAGGGCCTGAAGAAGAAGAAGGTCATCGTGATCCCTGTGGGCATTGGGCCTCATGCCAGCCTCAAGCAGATCCGCCTCATTGAGAAGCAAGCCCCTGAGAATAAGGCCTTTGTGCTCAGCAGTGTGGATGAGCTGGAACAGAGGAGGGATGAGATCATTAGTTACCTCTGTGACCTGGCTCCAGAGCCACCTCCCCCAACTCAAACCCCCAACATAGAGCAAGTCACTGTGGGTCCA------------------------GGGCCCACAAGACGCTCCATGGTCCTGGATGTGGCGTTTGTTCTGGAAGGATCAGATAAGTTTGGTGAAGCCAACTTCAACTGGAGCCGGCAGTTCTTGGAGGAGGTGATCCAGCAGATGGACGTGGGCCAGGACAGCATCCACGTCGCAGTGCTGCAGTACTCAAACGTGGTCAAAGTGGAGCACACCTTCAGTGAGGCACAGTCCAAGGACGATATTCTGCAGCACGTGCGGGAAATCCAGTATCTGGGTGGCAACAAGACCAACACAGGACTGGCCCTACAGTACATCTCTGATCACAGCTTCTCTCCTGGCCAGGGGGACCGTGAGCAGGCCCCTAAC---------------------------------------------------------------------------------------------------------------------------------------------
	Microgale_majori	TAATGGTTTACTTAGAGTATCAGCGAGCCAAAAATTTAAAAAGATCACAAGACTTGCTTAGCGCCCACGATACAACAAAAAGAAAGTAACTCCACGGTCAATGATTCAAAGCTTAGAAACCATTGTAGAAATAGGAAATAAACTGAAATTGCCTGAACGATAAACATTAGATACCTACCTAAACTTTCAAAAAAGCAGAGAACTACTCAGCTAAAACTTAAACTAACCCGGGTAATGAACCCACACCCCATTGCTAAGTCACAGAGAAATAAAACAAACTAATCAAACAATGAACATTTCCCCATACGAAGAAATAAAGGAGGACAGTAAATAGAGCGGAAACTGGCCACACACCAACTCAACTACAATGTTTTGTAAATAACCTCAATAACAAAAGGGAAGAGAACTAGGTTTCCGGCCTCTTATTAGCTTAGTAAATACATGCGTGGCCCTTTCGACAGGCGCGGTAGCACACATGTAGCTACCCACCCGGGCAGTATTAAGCTATGAACGTTTGACTTATTATACTTCGAGTCGGTTCGTGGCACCGCTACGAGACTCGTTAATAAGGGCGTGTGAGATAGAATTTTTCTGCGCAAATGACGTGATCCTATCTCACGCTAGGGGACATGGGCCCATGCCTAGCGATTAATCAATAGTCCGCCAGCGCTGGATGGCGGTGCTTCACTAGAAGCCTGTTATATCGCGATCCATCATGTCTATATACCGCCATCTTGCACCCTAGGGTGCATATAACGTTAGGTCAAGGTGTAACATGATGGTCTAATGGGCTTTCTAGAAGCCTTTATGTCGAAGGATTTAGAACTGAGCTCAATTTGAAGTACGCACACGCCCGTCCTCCTC---ATTGAGGAGGTCGTAACGTAAGCATACTAGTGTGCTTG------------------------------------------------------------------------------------------------------------------------------------------------------------------------------------------------------------------------------------------------------------------------------------------------------------------------------------------------------------------------------------------------------------------------------------------------------------------------------------------------------------------------------------------------------------------------------------------------------------------------------------------------------------------------------------------------------------------------------------------------------------------------------------------------------------------------------------------------------------------------------------------------------------------------------------------------------------------------------------------------------------------------------------------------------------------------------------------------------------------------------------------------------------------------------------------------------------------------------------------------------------------------------------------------------------------------------------------------------------------------------------------------------------------------------------------------------------------------------------------------------------------------------------------------------------------------------------------------------------------------------------------------------------------------------------------------------------------------------------------------------------------------------------------------------------------------------------------------------------------------------------------------------------------------------------------------------------------------------------------------------------------------------------------------------------------------------------------------------------------------------------------------------------------------------------------------------------------------------------------------------------------------------------------------------------------------------------------------------------------------------------------------------------------------------------------------------------------------------------------------------------------------------------------------------------------------------------------------------------------------------------------------------------------------------------------------------------------------------------------------------------------------------------------------------------------------------------------------------------------------------------------------------------------------------------------------------------------------------------------------------------------------------------------------------------------------------------------------------------------------------------------------------------------------------------------------------------------------------------------------------------------------------------------------------------------------------------------------------------------------------------------------------------------------------------------------------------------------------------------------------------------------------------------------------------------------------------------------------------------------------------------------------------------------------------------------------------------------------------------------------------------------------------------------------------------------------------------------------------------------------------------------------------------------------------------------------------------------------------------------------------------------------------------------------------------------------------------------------------------------------------------------------------------------------------------------------------------------------------------------------------------------------------------------------------------------------------------------------------------------------------------------------------------------------------------------------------------------------------------------------------------------------------------------------------------------------------------------------------------------------------------------------------------------------------------------------------------------------------------------------------------------------------------------------------------------------------------------------------------------------------------------------------------------------------------------------------------------------------------------------------------------------------------------------------------------------------------------------------------------------------------------------------------------------------------------------------------------------------------------------------------------------------------------------------------------------------------------------------------------------------------------------CGGCCCCCCACAGCTCTCCCGGTCACTGTCACCACGCCGTACCCGGAGGAGATCCCCGAGCCCCTGCACGACCTCTACTGCAGCAAGCTGCTCGACCTGGTCTTCCTGCTCGACGGCTCCTCCAAGCTCTCGGAGGCCGAGTTCGAGGTGCTGAAGGCCTTCGTGGTGGGCACCATGGAGCGGCTGCACATCTCCCAGAAGCGGATCCGCGTGGCCCTGGTGGAGTACCACGACGGCTCCCATTCCTACATCGAGCTCAGGGACCGGAAGCGGCCCTCGGAGCTGCGGCGCATCGCCAGCCAGGTGAAGTACGCGGGCAGCCCGGTGGCCTCCACCAGCGAGGTCCTGAAGTACACGCTGTTCCAGGTCTTCAGCAAGGCCGACCGCCCCGAGGCCTCCCGCGTGGTCCTGCTGCTGACGGCCAGCGAGGAGCCCCCCCGGCTGGCCCGCAACCTGGCCCGCTACGCGCAGGGCCTGAAGAAGAAGAAGGCCATCGTGATCCCCGTGGGCCTGGGGCCCCACGCCAGCCTCAAGCAGCTCCGCCTCATTGAGAAGCAGGCCCCCGAGAACAAGGCCTTCGTGCTCAGCAGCGTGGACGAGCTGGAACAGAGGCGGGACGAGATCATCAACTACTTCTGCGACTTGGCGCCCGCGGCCCCCGCCGCCACTCGGCCCCCCGACCTGGCCCCGGCCACCGCGGGTCCTGGCCTGTCGGAGAACCCGTCCCTGGGGCCCGCGGGGAAGTCCATGGCTCTGGACGTGGTGTTTGTCCTGGAAGGCTCGGACAAGGTGGGCGAGGCCAGCTTCAACCGCAGCAAGGAGTTCCTGGAGGAGGTGATCCGGCGGATGGAGGTGGGCCGGGACAGCATCCACGTCACGGTGCTGCAGTACTCGTACGTGGTCACGGTGGAGCACACCTTCCGCGAGGCGCAGACCAAGGCCGACGTCCTGCAGAGCGTGCGGGAGCTGCGCTACCAGGGGGGCAACAGGACCAACACC---------------------------------------------------------------------------------------------------------------------------------------------------------------------------------------------------------------------
	Micropotamogale_lamottei	CAATGGTTTACTTAAAGTATCAGCACCCCAAGAATTGAATAAAATCATAAAACTTGCTAAGCACCCACGACACAATAAAAAGAAAGCAATTCCACGGTCAATAATCCAAAGTTTAAGACTTATTGTAAAAATAGAGAACCCATTGAAGTAAAGTGA-TGATAAACATTAGATACCTACTTAAACCAATATAAAAACAGAGGACTACTAAAATAAAACTCAAACTCACCCGGATAATAATCCAATACCTCATAGCTACTACACAAATAAAATTAATAAACTAATAAAACTATGTACATTAACCGACACGGATAAATGAAGGAGGACAGTAAACAGAGAGGAATTTGGCCACACACCAA-------------------------------CAATAAAAGGGAAGAAAACTAGGTTTCCGGCCTTTTATTAATTAGGTAAATACATGCGTGGCCCTATCGACAGGAGCGGTAGCACACTCGTAGCTGCCCACCCGGGCAGTATTGAGCAATAAACGTTTGACTAATTATACACGGGGTCGGCTCGTGGCGCCGCTACGAAACCCATTAATAATGGCGTGTGCGATAAAACTTTCTTGTACAAGCTACGTAACTTTATCGCACGCTAAGAGACATGGGCCCATGCTTAGCGGTTTTTCAATATACCGCCAGCGCTGGATGGCGGTGCTTCACTAGAAGCCTGTTATATCGCGATCCACTACGTCTATATACCGCCATCTTGCACCCTAGGGTGCATATAACGTTAGGTCAAGGTGTAACGTAGTGGATAAATGGGCTCTCTAAGAACCTTTATGAATATAGTTTTAGAATTAAGCTTAATTTGAAGCACGCACACGCCCGTCCTCCTC---ATGGAGGAGGTCGTAACGTAAGTATACTAGTGTGCTTGAACAGGAGAATAGAGCCAGTAGTAA-AAAGATGAAAGAGTAAAAAATAGCAATTAAACATACCTTTTGCATAATGATAGAAAAAGCTACGAGACCAGTTGCAAAGTAGAAAAAATCGATTCATA-TTAAAACACATAGTACAGACAATTCAATAGACTAAAAGCATTAAGTTTAATAATGAACTAATTAAGTAAGAAAATACCTTAGTTTCATAGATTAATAACAACACAAAAAACTCGGCAAACTACCACAATCAATCTTAACACTT----ACTCTGCAGTAGCATAATCATAAATTTGTATGAAATTAAAACTGAGAAATGACCTTGAAGAGGATAAAAAGAAGAATTGGGAACAAAAAAACAGAACTATATCAACGACCATAACAGGTTCCTAACCTCGATGTATCAGCTTGTTCTTAAAGTTAGAAAGGTTGAAAATTAATAGACAATCAATTAAAGTATATAGAAATGCCGGAAGCTTGTTAACCTTGCACAATT--TTAGCAAGCCCGAAACCAGACCTACCTAAAAATATTAATCTCATCTATATAGTGAGGATTTTTGGGTAGGGTGCCGCCTGGTAATAGCTGGGTCCACGAATGTTCCTAAAATTTACGTAAGTTTTAGGTTAAAAGAGCTCTTTTAACGGCCATAGAGAGTAATAG---GCGCCACCAAGAAAGCGCTCTCTAGCTCCTATCTGGACTCTATATAGAGTTAACAACTTTTGCACAAACCTAACGATC-A-TTGTTCAATTGTCCGGGTGCAGGAGATTCAAAGAAGTAAAAGGAAATCCCGTGTTTCAAACACCTCTAGCGTATTAGAGGGCCGCCCAGTGA--TTAAACGGCCGCGGTACCGTGAAGTTTGTCTCCAGAGACGGCCGAGGATTTTCTCTTACTTTTAATCGTTCCCCGCGGGGCATAAGACGACCCTATGGAGCTTAATGAA-CAACTCATGAGCTGCTAATTGGTTGTGACCTCGGAGCTCCGATCTAAGACCGTCAAAGTCAATTGGAAGTTACCCTAGGGCGCAATCTTACTCAAGATCGACAGTAAGGTTTACGTGGATCAGGACCCAAGTGGTGAGCTACTAAAGGTCGTTAACGAGTCCTACGTGATCTGACGACCGGATCCAGGTCTCTATCTATGATTTCTCCTAGTACGGACAAGAGAAATAAGGCCAACTACCTAGTGCCTTTATATGATCTCAATAACCCGGGT---------------------------------------------------------------------------------------------------------------------------------------------------------------------------------------------------------------------------------------------------------------------------------------------------------------------------------------------------------------------------------------------------------------------------------------------------------------------------------------------------------------------------------------------------------------------------------------------------------------------------------------------------------------------------------------------------------------------------------------------------------------------------------------------------------------------------------------------------------------------------------------------------------------------------------------------------------------------------------------------------------------------------------------------------------------------------------------------------------------------------------------------------------------------------------------------------------------------------------------------------------------------------------------------------------------------------------------------------------------------------------------------------------------------------------------------------------------------------------------------------------------------------------------------------------------------------------------------------------------------------------------------------------------------------------------------------------------------------------------------------------------------------------------------------------------------------------------------------------------------------------------------------------------------------------------------------------------------------------------------------------------------------------------------------------------------------------------------------------------------------------------------------------------------------------------------------------------------------------------------------------------------------------------------------------------------------------------------------------------------------------------------------------------------------------------------------------------------------------------------------------------------------------------------------------------------------------------------------------------------------------------------------------------------------------------------------------------------------------------------------------------------------------------------------------------------------------------------------------------------------------------------------------------------------------------------------------------------------------------------------------------------------------------------------------------------------------------------------------------------------------------------------------------------------------------------------------------------------------------------------------------------------------------------------------------------------------------------------------------------------------------------------------------------------------------------------------------------------------------------------------------------------------------------------------------------------------------------------------------------------------------------------------------------------------------------------------------------------------------------------------------------------------------------------------------------------------------------------------------------------------------------------------------------------------------------------------------------------------------------------------------------------------------------------------------------------------------------------------------------------------------------------------------------------------------------------------------------------------------------GGCTCCTCCAAGCTATCGGAGGCCGAGTTCCAGGTGCTGAAGGCCTTTGTGGTGGGCATAATGGAAAGGCTGCACATCTCCCAGAAGCGGATCCGCGTGGCCCTGGTGGAGTACCACGACGGCTCGCACGCTTACATCGAGCTCAAGGACCGCAAGCGGCCGGCCGAGCTGCGGCGCATCGCTGGTCAGGTGAGGTACGCCGGCAGCCAGGTGGCGTCCACCAGCGAGGTCCTCAAGTACACGCTGTTCCAGGTCTTCAGCAAGATGGACCGCCCCCAAGCCTCCCGCATCGTCCTGCTCCTGACCGCCAGCGAGGAGCCCCCGCGGATGGTCCGGAACTTGGCCCGCTATGTGCAGGGTCTGAAGAAGAAGAAAGCCATTGTGATACCCGTGGGCATCGGGCCCCACGCCAGCCTCAAGCAGATCCGCCTCATCGAGAAGCAGGACCCCCAGAACAGGGCCTTTGTCTTAAGCAGCGTGCATGAGCTGGAGCAGAGCAGGGACGACATTATCAACTACCTCTGCGACCTGGCCCCGCAAGTCCCGGCCTCCACCCAGCCCCCCGACGTGGCCCAGGTCACCGTGGGCCCTGGCCTCTCGGAGGCCCCATCCCCGGGGCCCCCCAGGAAGTCCGCGGCCCTGGATGTGGCTTTTGTCCTGGAAGGGTCCGACCAGGTCGGCGAGGCCGGCTTCAACCGCAGCAGGGAGTTCATGGAGGAGGTGCTCCGGCGCATGGACGTGGGCCAGGACAGCATCCACGTCACCGTGCTGCAGTACTCATACGCCGTCACGGCCGAGCACACCTTCAGCCAGGCCCAGTCCAAGGCCCACGTGCTGCAGCGCGTGCGGGAGCTGCGCTACCAGGGCGGCAACAGGACCAACACCGGGCTGGCGCTGCAGTACCTCTCCGAACACAGCTTTTCCACGCGCCAGGGGGACCGCGAGCTGGCGCCCAACCTGGTCTACATGGTC------------------------------------------------------------------------------------------------------------------------------
	Nesogale_talazaci	CAATGGTTTGCTTAAAGTTTCAGCACTCCAAGAATTTAAAAAGATCACAAGACTTGCTTAGCACCCACGATACAACAAAAAGAAAGAAACTCCACGGTCAATAAACCAAAGTTTAGAAAACATTGTAAAAACAGTAAATAAACCAAAATTAAATGAACGATAAACATTAGATACCTACCTAAACCTCCAAAAAAGCAGAGAACTACTCAATTAAAACTTAAACTAACCCGGGTAATAAACCCATACCCCATTGCTAAATCACAAAGAAACAGAACAAACTAATCAAACTATGAACATTTACCCACACGAAGAAATAAAGGAGGACAGTAAATAGAGTGGAAACCGGCCACACACCAACTCAATCATAGTGTTTAATAAATTAAACCTACAACAAAAGGGAAGAAAACTAGGTTTCCGGCCTCTTATTAATTAAGTAAATACATGCGTGGCCCTTTCGATAGGTGCGGTAGCTCACATGTAGCTACCCACCCGGGCAGTATTAAGCCATGAACGTTTGACTTATTATACTTTGAGTTGGTTCGTGGCACCGCTACGAAACTCATTAATAAGGGCGTGTGAGATAAAATTTTTCTGCGCAAATGACGTGATTTTATCTCACGCTAAGAAACATGGGCCCATGCTTAGCGATCAATCAATATGCCGCCAGCGCTGGATGGCGGTGCTTCACTAGAAGCCTGTTATATCGCGATCCATCATGTCTATATACCGCCATCTTGCACCCTAGGGTGCATATAACGTTAGGTCAAGGTGTAACATGATGGTCTAATGGGCTTTCTAGAAGCCTTCATGTCGAAGGATTTAGAACTGAGCTCAATTTGAAGCACGCACACGCCCGTCCTCCTC---ATTGAGGAGGTCGTAACGTAAGCATACTAGTGTGCTTG---------------------------------------------------------------------------------------------------------------------------------------------------------------------------------------------------------------------------------------------------------------------------------------------------------------------------------------------------------------------------------------------------------------------------------------------------------------------------------------------------------------------------------------------------------------------------------------------------------------------------------------------------------------------------------------------------------------------------------------------------------------------------------------------------------------------------------------------------------------------------------------------------------------------------------------------------------------------------------------------------------------------------------------------------------------------------------------------------------------------------------------------------------------------------------------------------------------------------------------------------------------------------------------------------------------------------------------------------------------------------------------------------------------------------------------------------------------------------------------------------------------------------------------------------------------------------------------------------------------------------------------------------------------------------------------------------------------------------------------------------------------------------------------------------------------------------------------------------------------------------------------------------------------------------------------------------------------------------------------------------------------------------------------------------------------------------------------------------------------------------------------------------------------------------------------------------------------------------------------------------------------------------------------------------------------------------------------------------------------------------------------------------------------------------------------------------------------------------------------------------------------------------------------------------------------------------------------------------------------------------------------------------------------------------------------------------------------------------------------------------------------------------------------------------------------------------------------------------------------------------------------------------------------------------------------------------------------------------------------------------------------------------------------------------------------------------------------------------------------------------------------------------------------------------------------------------------------------------------------------------------------------------------------------------------------------------------------------------------------------------------------------------------------------------------------------------------------------------------------------------------------------------------------------------------------------------------------------------------------------------------------------------------------------------------------------------------------------------------------------------------------------------------------------------------------------------------------------------------------------------------------------------------------------------------------------------------------------------------------------------------------------------------------------------------------------------------------------------------------------------------------------------------------------------------------------------------------------------------------------------------------------------------------------------------------------------------------------------------------------------------------------------------------------------------------------------------------------------------------------------------------------------------------------------------------------------------------------------------------------------------------------------------------------------------------------------------------------------------------------------------------------------------------------------------------------------------------------------------------------------------------------------------------------------------------------------------------------------------------------------------------------------------------------------------------------------------------------------------------------------------------------------------------------------------------------------------------------------------------------------------------------------------------------------------------------------------------------------------------------------------GCGGAGCCAGAAGACCTTGCGCGGCCCCCCACAGCTCTCCCGGTCACTGTCACCACACCGTTCCTGGAGGAGATCCCCGAGCCCCTGCACGACCTCTACTGCAGCAAGTTGCTCGACCTGGTCTTCCTGCTTGACGGCTCCTCCAGGCTCTCGGAGGCCGAGTTCGAGGTGCTGAAGGCCTTCGTGGTGGGCACCATGGAGCGGCTGCACATCTCCCAGAAGTGGATCCGCGTGGCCCTGGTGGAGTACCACGATGGTTCCCACTCCTACATTGAGCTCAAGGACCGGAAGCGGCCCTCGGAGCTGCGGCGCATCGCCGGCCAGGTGAAGTACGCGGGCAGCCAGGTGGCCTCCACCAGTGAGGTCCTGAAGTACACGCTGTTCCAGGTCTTCAGCAAGGCCGACCGCCCCGAGGCCTCCCGCGTGGTCCTGCTCCTGACGGCCAGCGAGGAGCCCCCCCGGCTGGCCCGCAACCTGGCCCGCTATGCACAGGGCCTGAAGAAGAAGAAGGCCGTGGTGATCCCCGTGGGCCTGGGGCCCCACGCCAGCCTCAAGCAGCTCCGCCTCATCGAGAAGCAGGCCCCCGAGAACAAGGCCTTCGTGCTCAGCAGTGTGGACGAGCTGGAGCAGAGGCGGGACGAGATCATCAACTACTTCTGTGACCTGGCGCCTGCAGCCCCCGCCGCCACTCAGCCCCCCGACCTGGCCCAAGTCACCGTGGGACCTGGTCTTTCGCAGAACCCATCCCTGGGCCCCACAAGGAAGTCCATGGCCCTGGACGTGGTGTTTGTCCTGGAAGGCTCAGACAAAGTGGGCGAGGCCAGTTTCAACCGCAGCAGGGAGTTCCTGGAGGAGGTGATCCAACGGATGGAGGTGGGCCGGGACAGCATCCACATCACGGTGCTGCAGTACTCGTACGTGGTCACGGCGGAGCACACCTTCCGTGAGGCGCAGACCAAGGCCGACATCCTGCAGCGCGTGCGGGAGCTGCGCTACCAAGGGGGCAACAGGACCAACACTGGCCTGGCTCTCCACTACCTGGCTGAGCACAGCTTCTCCCCCGGCCAGGGGGACCGGGAGCAGGCCCCTAACCTG------------------------------------------------------------------------------------------------------------------------------------------
	Orycteropus_afer	TAATGGTTTGTTTAAAGTATCTGCCTCCCAAAAATCTAAAAACATCACATGACTTGCTAAACGCCCACGATACAATAAAAAGAAAGAAATTCCACGGTCATTAATACAAAGCTTAGAAATGAATGTAAAAATCCAAAATAAAACGAAACCACTTGAATGATAAACATTAGATACCTACATAAACTTA--CTCAAACAGAGAACTACAAACATAAAACTCAAACTTATCCGGGTAATAAACCCATACCTCATTGCCAATACACAAATACAAATAATAAACAAATTAAACAATCAACATTATTTCATACGAAAAAATAAAGGAGGATAGTAAATAGAGAGGAATAAGGCCACACACCAA-------------------------------TAACAAAAGGGAAGATAATTAGGTTTCCAGCCTTCTATTAGTACAGTAAATACATGCGTGGCCCTATCGATAGGAGCGGTAGCTCACCAGTAGCTGCCCACCCGGGCAGTATTTAGCAATGAACGTTTGACTAATTATACTATGGGTTGGTTCGTGGCACCGCTACGAAACCCATTAATAGTGGCGTATGAGGTAAAGTTAATCAGCGCTGATTACGTTACTTTACCTCATGCTAGGATACATGGGCCCATGCCTAGCAATATTTACAATTATTGCCAGCGCTGGATGGCGGTGCTTTACTAGAAGCCTGTTATATCGCGATCCATCACGCCTATATACCGCCATCTTGCACCCTAGGGTGCATATAACGTTAGGTCAAGGTGTAGCGTGATGGATAAATGGGCTTTCTAGAAACCCAAATGCCAAGGCTTTTAGAATTAAGCTTAATTTGAAGCACGCACACGCCCGTCCTCCTCCTATACGAGGAGGTCGTAACGTAAGCATACTAGTGTGCTTGAACAGGAGAATAGCGACAGTAGTAAGAAAGATGAAAGAGTGAAAAACAGCAATTAGCCCTACCTTTAGCATAATGATAGAATGTGTTTTGAGACAAGTAGCAAAAAAGAAAAAACCGATT-AATACTAAAACATATAGTACAGACAATTCAATTAACTAAAAGCATTAAGTTATATACAGAAATAATTAAGTAAGAATATACCAAAATCCTATAAGTTAATAACAACACAAAAAACTCGGCAAACTTCCACAATCAATGACTACACTTACACACTCTGCAGTAGCATAATCATAAATTTGCATGAATCACAAACTGAGAAATGACCTTGAAGAGGATGCAACGAAGAATAGGGCATAAAAAACCATGATACAATCAACGAACATAACAGGTCCCTAACCTCGATGTATTAGCTTGTTCTTAAAGTTAGCAAGGTTGAAAATGAATAGAACAATAATTAAAGTATATAGAAATTCCGGAAGCTTATTAACCTTGCAAAATTA--CAGCAACCCCGAAACCAGACCTACTTAAAGTCATCGATCTCATCTATATAGTGAGGAACATTAAGTAGGGTGCCGCCTGGTGATAGCTGGATCCAAGAATGTTCCTAAAATTTACGTAAGTTTTAGATCAAAAGAGCTCTTTTGACGGCCTTAGAGAGTAATAGTAGGCGCCATCAAGAAAGCGCTCACCAACTCCTAATTGGATTCTATATAGAGTTAATAACTTCTGCACAATCAGATCGGCCA--CTGGTCAACTGTCCGGGTGCAGGAGATTAAAAAAAGCAAAAGGGAATCCCGTGTTTCAAACACCTCTAGCGTATTAGAGGGCCGCCCAGTGACGTTAAACGGCCGCGGTACCGTGAAGTTTGTTCTCAAGGACGGCCGAGAATTCTCTCTTGCTTTTTATCGTTTCCCGCGGGTTATAAGACGACCCTATGGAGCTTAATTAATTAATTCATGAATTAACAATTGGTTGTGACCTCGGAGCTCCGAGTTAAGACCGTCTAAACCATTTGGAAGTTACCCTAGGGCGCAATCCTATTCTAGATCGACGATAGGGTTTACGTGGATCAGGACCCCAATGGTGAGCTATTAAAGGTCGTTAACGAGTCCTACGTGATCTGACGACCGGATCCAGGTCTCTATCTATAATTTTTCCCAGTACGGAAAAGAAAAATAGAGCCTACTCCAGAAGCGCTCTTTAATGTATATAAAATCCGGATATGTTCGTCAACCGATGATTATATTCAACCAACCATAAAGATATTGGAACACTATACCTTCTATTCGGTGCTTGAGCCGGAATAGTGGGAACAGCCCTAAGCTTATTAATCCGAGCTGAACTAGGTCAGCCTGGTGCTCTACTAGGAGACGACCAAATCTATAACGTTGTTGTAACAGCTCATGCATTCGTAATAATTTTCTTTATAGTGATGCCTATTATAATTGGAGGTTTTGGAAACTGATTAGTACCCCTAATAATTGGAGCACCTGACATAGCATTCCCTCGAATAAACAATATAAGCTTCTGACTATTGCCCCCTTCATTCCTCCTATTATTAGCCTCATCTATAGTAGAAGCTGGTGCAGGGACAGGCTGAACAGTCTACCCGCCCTTAGCAGGAAATCTCGCCCATGCAGGTGCCTCAGTAGACTTAACAATCTTTTCCCTTCATCTAGCAGGTGTGTCATCCATCCTAGGAGCAATCAATTTCATTACCACTATTATCAATATAAAACCACCAGCCTTATCACAGTATCAAACACCATTATTTGTATGATCCGTATTAATCACCGCCGTCCTATTACTCTTGTCTTTACCAGTTTTAGCCGCAGGAATTACTATGCTACTGACTGATCGGAACCTAAATACAACTTTTTTCGATCCTGCTGGAGGAGGAGACCCAATTCTCTATCAACACCTATTCTGATTCTTTGGACACCCAGAAGTGTACATCCTTATTCTTCCAGGTTTTGGAATAATCTCCCATATTGTAACTTACTACTCTGGAAAAAAAGAACCTTTTGGCTATATAGGAATAGTTTGAGCTATAATATCTATTGGATTTTTAGGCTTTATTGTCTGAGCCCATCACATATTCACCGTAGGGATGGACGTTGATACCCGAGCATACTTCACATCTGCAACCATAATTATCGCTATTCCCACAGGAGTAAAAGTATTCAGCTGACTAGCCACCCTTCACGGCGGCAATATCAAATGGTCCCCTGCCATATTATGGGCCCTAGGATTTATCTTCTTATTTACGGTAGGAGGCCTTACAGGCATTGTTCTAGCCAACTCATCACTAGACATCGTCCTACACGATACATATTATGTTGTAGCCCATTTCCACTATGTATTATCAATAGGAGCAGTATTCGCCATTATGGGAGGATTCGTACACTGATTCCCATTATTCTCAGGATATACTCTTAACCTTACCTGAGCTAAAATTCACTTTATCATTATATTTGTAGGAGTAAACCTAACATTTTTCCCACAACATTTTCTAGGTCTTTCAGGCATACCACGTCGTTACTCCGACTACCCAGATGCATACACCACATGAAATACTATTTCATCAATAGGTTCATTCATCTCATTAACAGCTGTAATCCTAATAATCTTTATTATTTGAGAGGCTTTTGCTTCAAAACGAGAAGTAACAACCGTAGAACTAACTACAACTAACCTAGAATGATTACACGGCTGTCCACCACCCTACCACACATTTGAAGAGCCCGCTTTTATCAAAATGACCAACATTCGTAAAACCCACCCTCTTATCAAAATTATTAATCACTCATTTATTGACCTTCCAACTCCTTCTAACATCTCAGCATGATGAAACTTTGGATCCCTCCTTGGAATCTGCCTCATCATCCAAATTGTCACAGGCCTATTTTTAGCTATACACTACACATCAGATACCTCAACCGCATTCTCATCTGTAACCCATATTTGCCGAGATGTAAACTACGGCTGACTAATCCGCTATCTTCACGCAAACGGAGCATCCATATTCTTCATCTGCTTATTTATCCACATTGGACGAGGGATTTATTACGGATCATACCTATACTCTGAAACCTGGAACATCGGAATTATCCTCCTATTCACCACAATAGCTACTGCTTTCATAGGATACGTCCTTCCATGGGGACAAATATCTTTTTGAGGCGCTACCGTAATTACAAACCTTTTATCTGCCATTCCATACATTGGCACCAACCTAGTAGAATGGATTTGAGGCGGCTTTTCAGTTGACAAAGCAACACTAACACGATTCTTCGCCTTCCACTTTATCCTGCCATTTATTATTGCAGCTCTAGCTATAGTCCATCTACTATTTCTACACGAAACAGGATCTAACAACCCTTTAGGATTAATTTCTGACTCAGACAAAATCCCTTTCCACCCTTACTACACAATCAAAGACCTTCTAGGCTTATGCCTACTAATCCTACTATTACTCCTACTTGTATTATTTTCTCCAGACCTATTAGGAGACCCGAGCAACTATACCCCAGCTAACCCACTAAGCACACCTCCCCATATCAAACCAGAATGATACTTCCTATTTGCGTACGCCATCCTACGATCAATCCCAAACAAATTAGGAGGAGTGCTAGCCCTAGTAGCCTCCATTCTAATTCTAGCAATCTTCCCACTCTTACATACAGCAAAACAACGAAGCATAACATTCCGTCCACTTAGCCAATGCCTATTCTGAATTCTAGTAGCAGACCTAATTACACTCACATGAATTGGGGGCCAACCAGTAGAACACCCATTCATCATCATTGGCCAACTAGCATCAATCCTATACTTTATTATTATCCTGATCCTTATACCTATCACCAGCATAATTGAAAACAAAATACTTAAA------CTGATGGGGATGCAAGATGCCATCGAACAGGCTATCCGGAGCCATGAGATCCTGGGTATCTCAGACCCCCAGACACTGGCTGATGTGCTGACAGCTGGAGTGCAGAGCTCCCTGAATGACCCTCGCTTGCTCATCTCCTATGAGCCCAGTACCCTAGAGATTCCACAACTAGCCCCAACACCTGCCAACCTCACACAAGAGGAACTGCTTAGTGAGCTGCAGAGGAGCATGAGCTACCAGGTTCTGGAGGGCAATGTGGGCTACCTACGAGTAGACAGCATCCCAGGCCAGGAAGTACTGAGCCAGCTGGAGGACTTCCTGGTACCCCACGTGTGGAGGCAGCTCATGGGCTCCTCTGCATTGGTGTTGGACCTGCGGTACTGCACAGGAGGCCATGTCTCCAGCATCCCTTACTTCATCTCCTACTTGCACCCAGGAGGCACAGTGCTGCATGTGGATACCATTTACAACCGCCCCTCCAACACAACTACTGAACTCTGGACCTTACCACAGGTGCATGGGGAAAGGTACAGTGCTGACAAGGATGTGGTGCTCCTCACCAGTGGCCACACCAGAGGTGTGGCTGAGGATATCATCTACATCCTCAAGCAGATGGGCAGGGCCATTGTGGTTGGCGAGCGAACTGAGGGAGGTGCCCTGGACCTCCAGAAGCTAAGAATAGGCCACTCTGACTTCTTCCTCACTTTGCCTGTGTCTAGATCCTTGGGTCCTTTGGGCAGGGGGAGCCAGACATGGGAGGGCAGTGGGGTGCTACCCTGTGTGGGGACTCCGGAAGAACAGACCCTAGAGAAAGCGCTGGCTATCCTAACCCTGCGCCGAACCCTCCCAAAGATAATCCAGCGCCTACAGGAGGCCCTCCAAGACTACAACACATTGGTAGGCCGTGTGCCTGCCCTGCTGCACCACCTTTCCACCATGGACTTTTCTACCGTGGTTTCTGAGGAGGACCTGGTCGCCAAGCTTAATGCTGATCTGCAGGCTGTGTCTGAGGACCCCAGGCTCCTGGTGCAAGTCTTTAAGTCCAGAGAAAACTCTCCTGGGCATGAGCCTGGAGCTGATGGACCCCCTAGTACAGTCCCTGTGGTGCCTGAGGATGAGGCTGCCCAGCGTGCCCTGGTGGAGTCGGAGTTCCAGGTGTCAGTGCTGCCGGGTAATGTGGGCTACTTGCGCTTTGACAGGTTTGCTGATGTGTCCATTCTGGAAGTCCTG------------------------------------CAGGAGTCAGGAATCCTTGTGCTGTCCCCCACGGCAGCCCCATTCAGTGCCACCACACCATACATGGAAGATATTCCAGAGCCCCTACATGACCTCTACTGCAGCAAGCTGCTGGACTTGGCCATCCTGCTGGATGGCTCCTCCAAGCTGTCAGAGGCTGAATTCGAAGTGCTCAAAGTCTTTGTGGTGGGCATGATGGAACGGCTGCACATCTCCCAGAAGCGGATCCGTGTGGCTGTCGTGGAATACCATGATGGCTCACACTCCTACATTGATCTCAAGGATCGGAAGCGGCCCTCGGAGCTGCGGCGCATTGGGGGGAAGGTCAAGTACGTGGGCAGCCAGTTGGCCTCCACCAGTGAGATCTTGAAGTACACGATGTTCCAAATCTTTGTCGAGAATGGCCGCCCCGAAGCCTCCCGTACTGCTGTGCTCCTGACAGCCAGCCGGGAACCCCCACGGATGGCCCGCAACTTGGGCCGCTATGTCCAGGGCCTGAAGAAGAGGAAGGCCATTGTGATCCCCGTGGGCATTGGGCCCCATGCCAGCCTCAAGCAGATCCGCCTCATTGAGAAGCAAGCCCCTGAGAACAAGGCCTTTGTGTTTAGCAGTGTGGATGAATTGGAACAGAGAACGGATGAGATTATCAACTATCTCTGTGACCTGGCCCCTGAAGCGCCAGCCCCAACTCAGTTCCCCCCCATGGCACAAGTCACTGTGAGTCCTGGTCCCTTGGGGCTTTCACCTCTGGGACCCACAAGGAGCTCCATGGTTCTGGATGTGGTGTTTGTCTTAGAAGGGTCAGACAAGGTTGGTGAAGCCAACTTCAACCGAAGCAGGGAGTTCATGGAGGAGGTGATCCAGCGGATGGATGTGGGCCAGAATGGCATCCACATCACTGTTCTGCAGTACTCGTACATGGTCACAGTGGAGTACATGTTCAGGGAAGCACAGTCCAAGGGGGACATCCTGCAGCACATACACAAGATCCGCTACCAGGGTGGCAACAGGACCAACACTGGGCTGGCCCTACAGTATGTCTCTGAGCACAGCTTCTCTACCAGCCAGGGGGACCGTGAGGAGGCACCTAACCTGGTCTACATGGTGACAGGAAACCCTGCCTCTGATGAGATCAGGCGGCTGCCTGGAGATATCCAGGTGGTGCCCATTGGAGTGGGCCCTCATGCCAACATGCAGGAGCTGGAGAAGATTGGCTGGCCCAAT---------
	Oryzorictes_hova	TAATGGTTTTCTTAAAGTCTCAGCCCCCCAAAAATTTAAAACTATCACATGACTTGCTTAGCACCCACGTAACAACAAAAAGAAAGCAACTCCACGGTCAAGAATTCAAAGCTTAAAAAGCATTGTAAAAATAACAAATAAACTGAAATAACCTGAACGATAAACATTAGATACCTACCTAAACCTACCAAAAACCAGAGAACTACACAAATAAAACTTAAACTTATCCGGATAATAAACCCATACCCCATCGCTAAATCACAAAAAAATAAAATAAACTAATAAAACTATACACATTCCCCTATACGAAAAAATAAAGGAGGAAAGTAAGTAGAGTGGAAACCGGCCACACACCAA-------------------------------TAACAAAAGGGAAGAAACCCAGGTTTCCAGCCTTTTATTAGTCTAGCAAATACATGCGTGGCCCTTCCGGAAGGAGCGGTAGCCCACAAGTAGCTACCCACCCGGGCAGTATTAAGCAATAAACGTTTGACTTATTATGCTATGAGGCGGTTCGTGGCACCGCTACGAGACTCACTAATAAAGGCGTGTGAGATAAAATTTTTTTACGCAAGCGACGTGATTTTATCCCACGCTAGGACACATGGGCCCATGCTTAGCGATTAAACAATATATCGCCAGCGCTGGATGGCGGTGCTTCACTAGAAGCCTGTTATATCGCGTTCCATTACGTCTATATACCGCCATCTTGCACCCTAGGGTGCATATAACGTTAGGTCAAGGTGTAACGTAATGGACTAATGGGCTTTCTAGAAACCCTTATGTTAACGGTTTTAGAACTTAGCTAAGTTTGAAGCACGCACACGCCCGTCCTCCTC---CCTGAGGAGGTCGTAACGTAAGCATACTAGTGTGCTTG---------------------------------------------------------------------------------------------------------------------------------------------------------------------------------------------------------------------------------------------------------------------------------------------------------------------------------------------------------------------------------------------------------------------------------------------------------------------------------------------------------------------------------------------------------------------------------------------------------------------------------------------------------------------------------------------------------------------------------------------------------------------------------------------------------------------------------------------------------------------------------------------------------------------------------------------------------------------------------------------------------------------------------------------------------------------------------------------------------------------------------------------------------------------------------------------------------------------------------------------------------------------------------------------------------------------------------------------------------------------------------------------------------------------------------------------------------------------------------------------------------------------------------------------------------------------------------------------------------------------------------------------------------------------------------------------------------------------------------------------------------------------------------------------------------------------------------------------------------------------------------------------------------------------------------------------------------------------------------------------------------------------------------------------------------------------------------------------------------------------------------------------------------------------------------------------------------------------------------------------------------------------------------------------------------------------------------------------------------------------------------------------------------------------------------------------------------------------------------------------------------------------------------------------------------------------------------------------------------------------------------------------------------------------------------------------------------------------------------------------------------------------------------------------------------------------------------------------------------------------------------------------------------------------------------------------------------------------------------------------------------------------------------------------------------------------------------------------------------------------------------------------------------------------------------------------------------------------------------------------------------------------------------------------------------------------------------------------------------------------------------------------------------------------------------------------------------------------------------------------------------------------------------------------------------------------------------------------------------------------------------------------------------------------------------------------------------------------------------------------------------------------------------------------------------------------------------------------------------------------------------------------------------------------------------------------------------------------------------------------------------------------------------------------------------------------------------------------------------------------------------------------------------------------------------------------------------------------------------------------------------------------------------------------------------------------------------------------------------------------------------------------------------------------------------------------------------------------------------------------------------------------------------------------------------------------------------------------------------------------------------------------------------------------------------------------------------------------------------------------------------------------------------------------------------------------------------------------------------------------------------------------------------------------------------------------------------------------------------------------------------------------------------------------------------------------------------------------------------------------------------------------------------------------------------------------------------------------------------------------------------------------------------------------------------------------------------------------------------------------------------------------GGCCTTGAGCCGCCCCCCACTGCACTTCCGTTCAGTGTCACCACGCCATACATGGAGGAGATCCCCGAGCCCCTGCACGACCTCTACTGCAGCAAGCTGCTCGACCTGGTCTTCCTGCTGGACGGCTCCTCCAAGCTGTCGGAGGCCGAGTTTGAGGTGCTGAAGGCCTTCGTGGTGGGCACCATGGAGCGGCTGCACATCTCCCAGAAGCGGATCCGCGTGGCGCTGGTGGAGTACCACGACGGCTCTCACTCCTACATCGAGCTCAAGGACCGGAAGCGGCCCTCGGAGCTGCGGCGCATCGCGGGCCAGGTGAAGTACGCGGGCAGTCAGGTGGCTTCCACCAGCGAGGTCCTCAAGTACACACTGTTCCAGGTCTTCAGCAAGGCTGACCGCCCCGAGGCCTCCCGCGTGGTCCTGCTCCTGACGGCCAGCGAGGAGCCCCCCCGCATGGCCCGGAACCTGGCCCGCTATGCCCAAGGCCTAAAGAAGAAGAAGGCCATCGTGCTCCCAGTGGGCATCGGGCCCCATGCCAGCCTCAAGCAGCTGCGCATCATCGAGAAGCAGGCACCCGAGAACAAGGCCTTTGTGCTCAGCAGTGTGGATGAGCTGGAGCAGAGGAGGGACGAGATTATCAACTACTTCTGTGACCTGGCACCCGAAGCCCCGGCCTCCACCCAGCCCCCTGACCTGGCCCAAGTCACGGTGGGTCCTGGCCTTTCCAAGGACCCATCCCTGGGGCCGGGGGGAAAGTCCATGGCCCTGGACGTGGCGTTTGTCCTGGAAGGCTCAGACAAGGTTGGCGAGGCCAGCTTCAACCGCAGCAGGGAGTTCATGGAGGAGGTGATCCGGCGGATGGACGTGGGCCGGGACAGCATCCACGTCACCGTGCTGCAGTTCTCGTACGTGGTCACGGTGGAGCACACCTTCCGCGAGGCACAGACGAAGGCCGACATCCTGCAGCGCGTGCGGGAGCTTCGCTACCAGGGGGGCAACAGGACCAACACCGGGCTGGCCCTCCATTACCTTTCTGAGCACAGCTTCTCCCCCAGCCAGGGGGACCGCCAGCAGGCCCCTAACCTG------------------------------------------------------------------------------------------------------------------------------------------
	Petrodromus_tetradactylus	----------CTTAAAGTATCCGCTGACCGAAGATTTTGAGATATCACAAGACTTGCTCAGCACCCACGATACAATAAAAAGAAAGTAATCCCACGGTCATTAACCCAGAGTTTAAAAATTCATGTAAAAATAACAAACAAACCTAAATTAAGTGAACGATAAACATTAGATACCTACTTAAACTCA--AGTAAACAGAGAACTACGTACATAAAACTCAAACTTACCCGGATAATAAACCCAAACCCGATTGCTAAGTCACAAATAAAATAAACAAATCAAACAAACTATAGACATTAGTCCACACGAACAAACGAAGGAGGACAGTAAATAGAGAGGAACATGGCCACACACCAA-------------------------------GAACAAAAGGGAAGATTA------------------------TTGGCAGGTACATGCGTGGCCCTCACGATAGGAGCGGTAGCCCACCGGTAGCTGCCCACCCGGGCAGTATTAAGCAATAAACGTTTGACTAACCATGCCAAGAGTCGGTTCGTGGCACCGCTACGAGACTCACTAATAAGGGCGTGTGGAATAAAGTTGTTCTGCGCAGAACACGTGACTTTACCCCACGCTGGGGCACATGGGCCCATGCCCAGCGATAATTACAATTATCGCCAGCGCTGGATGGCGGTGCTTTACTAGAAGCCTGTTGCAACGCGATCCATCACGTCTATATACCGCCATCTTGCACCCTAGGGTGCGTGCAACGTTAGGTCAAGGTGTAACGTGATGGAA-AATGGGCTTTCTAGAATTCTACGTGCACCAGAATTTAGAGTCCGGCCCGACTTGAAGCACGCACACGCCCGTCCTCCTCGTATATGAGGAGGTCGTAACGTAAGCATACTAGTGTGCTTGAACATGCGAATAGACGAAGTAGCAAGAAAGATGAAAGAGTACATAACAGCAATTATCACTACCTTTTGCATAATGATAGTAAGAGCACCGAGAGAAGTGGCAAAATAGAAAATACCGATTGAAAATTTACACAGTCAGTACAGAAAATACAATTAACTAAAAGCATTAAGTTAAATACAGAAATAATTGAGTAAAGAAAAACCGAAGCTTTATGAATTAATAACGACACAAAAAACTCGGCAAACACCCACAATCAATAATAACACTTATTAACTCTGCAGTAGCATAATCATAATTTTGTATGAATTAGAAACTGAGAAATGACCTTGAAGAGGATAATACGAAGACTCGGGCACAAATCAACATGATATAATCAATGAACATAACAGGTTCATAACCTCGATGTATCAGATTGTTCTTAAAGTTAGTAAGGTTGAAAATTAATAGAACAATGATC-TAGTATATAGAAAA-CCGGGAGCTCATTAACTTTGCAAAGCTG--AAGCAATCCCGAAACCAGACCTACTTGTGAACATTAATCTCATCTATATAGTGAGGATTTGCAAGTAGGGTGCCGCCTGGAGATAGCTGGGTCCGAGAATGTTCCTAAAGCACGCGTAGGCTTTAGTTCAATAGAGCTCTATTGAAGGCCAAGGAGAGTAATAGTTGGCGCCACCAAGAAAGCGCTCCTGAACTCCCTATCGGACTCTATATAGAGTTAGTAACTTCTGCATAATCAGAACGGCCCG-CTGATCGGCCGTCCGGATGCCGGAGATTAACAGAAGCAGAAGGGAACCCCGTGTTTCAAACACCTCTAGCGTATTAGAGGGCCGCCCAGTGACGTTAAACGGCCGCGGTACCGTGAAGTTTGTTCTCAAGGACGGCCGAGGGTTCTCTCCTGCCTCCAATCGTTTCCCGCGGGATATAAGACGACCCTATGGAGCTTAATTTAACTGCCTATAGGCAGAAAATTGGTTGTGACCTCGGAGCTCCGAACCACGATCATCTAAGTCAATTGGAAGTTACCCTAGGGCGCAATCCTATTCTAGATCGACAATAGGGTTTACGTGGATCAGGACCCCAATGGTGAGCTATTAAAGGTCGTTAACGAGTCCTACGTGATCTGACGACCGGATCCAGGTCTCTATCTATAGCTTCTCCCAGTACGGACAAGAGAAGCGGAGCCAACTCCAGAGTGCCCTTAAATGATTAATTTAGCCCGGGC---------------------------------------------------------------------------------------------------------------------------------------------------------------------------------------------------------------------------------------------------------------------------------------------------------------------------------------------------------------------------------------------------------------------------------------------------------------------------------------------------------------------------------------------------------------------------------------------------------------------------------------------------------------------------------------------------------------------------------------------------------------------------------------------------------------------------------------------------------------------------------------------------------------------------------------------------------------------------------------------------------------------------------------------------------------------------------------------------------------------------------------------------------------------------------------------------------------------------------------------------------------------------------------------------------------------------------------------------------------------------------------------------------------------------------------------------------------------------------------------------------------------------------------------------------------------------------------------------------------------------------------------------------------------------------------------------------------------------------------------------TTCCTAGCCATGCACTACACCTCCGACACCCTCACCGCATTCTCCTCAGTAACCCACATTTGCCGGGACGTAAACTACGGATGACTAATCCGCTATATCCATGCCAACGGAGCCTCCCTATTCTTTATCTGCCTATTTATTCACGTCGGACGCGGTATCTACTACGGCTCCTATCTATTCTTCGAAACATGAAATATTGGAGTACTACTACTATTTGCAACCATGGCCACAGCATTCATGGGCTATGTACTCCCATGAGGGCAGATATCATTTTGAGGCGCAACCGTGATTACAAACTTGCTCTCAGCCATCCCATACATCGGCTCCACCCTCGTCGAATGAATCTGAGGCGGATTTTCTGTAGACAAAGCCACCCTAACCCGATTCTTCGCCTTCCACTTCATCCTCCCCTTCATCATTGCCGCACTAGCACTAGTCCACCTACTGTTCCTACACGAAACCGGCTCAAACAACCCCTTAGGACTAATCTCAGACTCTGACAAGATCCCATTCCACCCCTACTACACCATCAAAGACCTCCTAGGTATGTTCCTAACACTACTGCTACTACTCCTACTAGTCCTCTTCTCACCCGACCTGCTAGGAGACCCAGACAACTACACCCCAGCCAACCCCCTCAACACCCCGCCCCACATCAAACCAGAGTGATATTTTCTATTTGCATACGCCATCCTCCGATCCATCCCTAATAAACTTGGAGGNGTTCTAGCCCTAATCTTCTCAATTCTCATCCTCATCATCCTACCACTACTCCACACATCAAAACAACGCAGCCTAATATTTCGCCCAATTAGCCAGTGCTTATTCTGAATCTTAGTAGCAGACCTACTCACACTAACCTGAATCGGAGGACAACCAGTGGAGCACCCCTATATCATTATTGGCCAAGTAGCCTCTATCCTTTACTTC---------------------------------------------------------------------------------------------------------------------------------------------------------------------------------------------------------------------------------------------------------------------------------------CTGGAGAGAAGCATGAGCTACAGGATTCTGGATGGTAATGTGGGTTACTTGCAGATAGACCACATCCCAGGCCAGGAGGTACTGAACCGGCTAGGGGGCTTCCTGGTGGCCCATGTCTGGAGACAGCTCCTGGGTACCTCTGCTTTGGTGCTGGACCTGCGACAGTGCACAGGAGGCCATGTTTCCAGCATCCCTTACCTTATTTCCTACCTGCACCCTGGGGGCACAGTGCTGCACGTTGACACCATTTACAATCGTCCCTCTAACACAACCACTGAGCTCTGGACTTTGCCTCAGGTGCTTGGGGAGAGATACAGTGCTGAGAAGGATGTGGTGGTCCTCACTAGTGGTCACACCCGGGGTGTGGCTGAGGACATTGTTTACATCCTCAAGCAGATGGGCAGGGCCATAGTGGTGGGTGAACGTACTGGGGGGAGTGCCCTGGATCTCCAGAAGCTAAGGATAGGCAACTCCGACTTCTTCCTCACTCTGCCTGTGTCCAGGTCCTTGGGGCCTCTGGGTGGAGGTAGCCAGACATGGGAGGGCAGTGGGGTTTTGCCCTATGTGGGGACTCCAGCAGAGCAAGCCCTGGAGAAAGCTCTCGCTATCCTCACACTCCGTCGAGCCCTACCACAGATCATTCAACGCCTGGAAAAGGCCCTACAAGACTACTACACGCTTGTGGGTCGTGTACCAGCCCTGTTGCACCTCCTAGCTAACATGGACTTCTCTGCTGTAGTCTCTGAGGAGGACCTGGTTGCCAAACTAAATGCTGACTTGCAGGCCGTGTCTGAGGACCCCAGGCTCCTGGTGAGGATCATAAAGCACAGACAACATTCTCCT------GAGTCAGGAGCCAGTGAASGCCAGGGGACATCTCCA---GTGCCTGAGGGTGAGGCTGCCCAGCGAGCTCTGGTGGACTCTGAGTTCCAGGTGGAGGTGCTGCCCGGGAACGTGGGCTAC---------------------------------------------------------------------------------------------------------------------------------------------------------------------------------------------------------------------------------------------------------GTGCTGAAAGCCTTTGTGGTAGGCGTGATGGAGCGACTGCACATCTCTCAGAAGCGGATCCGTGTGGCCTTGATAGAATACCACGATGGCTCACACTCCTACATCGAGCTCAAGGACCGGAAGCGACCATCGGACCTGAGGCGTATCGCTGGCCAGGTGAAGTACGTGGGCAGCAACGTAGCTTCTACCAGTGAAGTTATGAAGTATATACTGTTCCAAGTCTTTGGCAAGATGGATCGCCCAGAGGCCTCCCGCATTGCCCTGCTCTTGACGGCAAGCCAGGAGTCCCCACGGATGGTCCGGGACTTAGTCCACTATGTGCAGGGCCTGAAGAGGAAGAAGGTCATCGTGATCCCTGTGGGCATTGGGCCTCATGCCAGCGTCAAGCAGATCCGCCTCATCGAGAAGCAAGCCCCTGAGAACAAGGCTTTTTTGCTCAGCAGTGTGGATGAGCTGGAAGAGAGGAGGGACGAGATCATTAGTTACCTCTGTGACCTGGCTCCAGAGCCACCTCCCCCAACTCAGCCCCCCAATGTGGCACAAGTCACTGTGGGCCCA------------------------GGGCCCACAAGGCACTCCCGGGTCCTGGATGTGGCGTTTGTTCTGGAAGGATCAGATAAATTTGGTGAAGCCAACTTCAACTGGAGCCGGCAGTTCTTGGAAGAGGTGATCCAGCAGATGGACGTAGGCCAGGACAGCATCCATGTCATGGTGCTGCAGTACTCAAATGTGGTCAGAGTGGAGTACAACTTCAGCGAGGCACAGTCCAAGGATGCTATTCTGCAGCACGTGCGGGAAATCCAGTATCTGGGTGGCAACAAGACCAACACGGGACTGGCCCTACAGTACATCTCTGATCACAGCTTCTCTCCTAGTCAGGGGGACCGTGAGCAGGCCCCTAAC---------------------------------------------------------------------------------------------------------------------------------------------
	Petrosaltator_rozeti	----------CTTAAAGTATCCGCCAACCAAAAATTCCACAACATCACAAGACTTGCTTAGCGCCCACGATACAATAAAAAGAAAGTAATCCCACGGTCATTAACCCAGAGTTTAAAAATCTATGTAAAAAACAAAAATATACCTAAAAGACATGAACGATAAACATTAGATACCTACCTAAACCTC--AATAAACAGAGAACTACACACATAAAACTCAAACTTACCCGGATAATAAACCCAGACCACATTGCCAAATCACAAATAAAATCAATAAATTAAACAAACTATGAACATTACCCCACACGAACAAATGAAGGAGGACAGTAAATAGAGAGGAACCAGGCCACACACCAA-------------------------------AAACAAAAGGGAAGATTA------------------------TTAGTAGGTACATGCGTGGCCCTCTCATTAGGAGCGGTAGCCCACTAGTAGCTACCCACCCGGGCAGTATTAAGCAATAAACGTTTGACTAACCATACTAAGAGTTGGTTCGTGGCACCGCTACGAGACTCGTTAATAAGGGCGTGTGGATTAAAGTTATTCTGCGCAGAATACGTGACTTTAAACCACGCTAAGATACATGGGCCCATGCTTAGCGATAATTACAATTATCGCCAGCGCTGGATGGCGGTGCTTTACTAGAAGCCTGTTGCATCGCGATCCATCACGTCTATATACCGCCATCTTGCACCCTAGGGTGCGTACAACGTTAGGTCAAGGTGTAACGTGATGGCACAATGGGCTTTCTAGAATTCTATGTGGCATAGAATTTAGAGTCAGGCCTGACTTGAAGCACGCACACGCCCGTCCTCCTCGCATGCGAGGAGGTCGTAACGTAAGCATACTAGTGTGCTTGAACATGAGAATAGACTAAGTAGTAAGAAAGATGAAAGAGTACTAAACAGTAATAACCCCTACCTTTTGCATAATGAAAGAAAATGCACCGAGAGCAGTAGCAAAACAGAAAAAATCGATTAAAAGCTAAAACAGTTAGTACAGCAAATACAACCTCCTAAGAGCATTAAGTTAAATACAGAAATAATTTAGTAAAGAAACACCGAAGCTTTATGAATTAATAATGACACATAAAACTCGGCAAACACCCACAATCAATTACCACACTTACCAACTCTGCAGTAGCATAATCATAATTTTGTATGAATTAGAAACTGAGAAATAACCTTGAAGAGGATGATAAGAAGAATCGGGCACAAAACAACATGATACAATCAATGAACATAACAGGTCCATAACCTCGATGTATCAGATTGTTCTTAAAGTTAGCAAGGTTGAAAATTAATAGAAAAATAATTAAAGTATATAGAAATACCGGGAGCTCGCTAACGTTGCAAAGCTG--AAGCAACCCCGAAACCAGACCTACTTATGAACATTAATCTCGTCTATATAGTGAGGATTCCTAAGTAGGGTGCCGCCTGGAGATAGCTGGGTCCAAGAATGTTCCTAAAGTCTGCGCAAACTTTAGGTCAATAGGGCCCTATTGAAGGCCAAGGAGAATAATAGTTGGCGCCATCAAGAAAGCGCTCTCAACTTCCCTTTTGGACTCTATATAGAGTTAGTAACTTCTGCACAATCAGAACGGCCCA-CTGATCGATCGTCCGGGTGCCGGAGATTATCAGAAGTAGAAGGGAACCCCGTGTTTCAAACACCTCTAGCGTATTAGAGGGCCGCCCAGTGACGTTAAACGGCCGCGGTACCGTGAAGTTTGTTCCTAGGGACGGCCGAGGGTTCTCTCCTACCTCTAATCGTTCCCCGCGGGGTATAAGACGACCCTATGGAGCTTAGTTTACTTCCCTATAGGGAAATAACTGGTTGTGACCTCGGAGCTCCGAACCATGATCATCTAAGTCAATTGGAAGTTACCCTAGGGCGCAATCCTATTTTAGATCGACAATAGGGTTTACGTGGATCAGGACCCCAATGGTGAGCTATTAAAGGTCGTTAACGAGTCCTACGTGATCTGACGACCGGATCCAGGTCTCTATCTATAATTTCTCCCAGTACGGATAAGAGAAATAGG-CCAACCCTAGAGCGCCTTTAAATGATAAATTTAGCCCGGGC------------------------------------------------------------------------------------------------------------------------------------------------------------------------------------------------------------------------------------------------------------------------------------------------------------------------------------------------------------------------------------------------------------------------------------------------------------------------------------------------------------------------------------------------------------------------------------------------------------------------------------------------------------------------------------------------------------------------------------------------------------------------------------------------------------------------------------------------------------------------------------------------------------------------------------------------------------------------------------------------------------------------------------------------------------------------------------------------------------------------------------------------------------------------------------------------------------------------------------------------------------------------------------------------------------------------------------------------------------------------------------------------------------------------------------------------------------------------------------------------------------------------------------------------------------------------------------------------------------------------------------ATCATCAACCACTCCTTCATTGACCTCCCAACCCCCTCATGCATTTCCTCATGATGAAACTTTGGATCCCTCCTAGGTCTCTGCCTAATCATCCAAATCCTAACGGGCCTATTCCTAGCAATACACTATACCTCGGACACACTTACTGCATTCTCCTCTGTTACTCATATCTGTCGAGACGTTAACTATGGTTGATTGATCCGATACATGCACGCCAACGGAGCATCCCTATTCTTTATATGTTTATTCATCCACGTAGGCCGTGGTATTTACTACGGCTCATACCTATTTCTTGAAACATGAAATATTGGAGTTATCTTATTATTTATCACCATGGCAACAGCCTTTATAGGTTACGTATTACCATGAGGACAAATATCATTCTGAGGAGCTACTGTAATTACCAATTTATTATCGGCCATCCCATATATTGGTACCACATTAGTAGAATGAATTTGAGGTGGATTTTCTGTAGATAAGGCAACCCTTACTCGATTTTTCGCCTTCCACTTTATCCTCCCATTTATTATCGCAGCCCTAGCAATAGTCCACCTTCTATTCCTACACGAGACTGGCTCAAATAACCCAACAGGCCTAATCTCGGATGCCGATAAAATTCCATTCCACCCATACTACACCATCAAGGACTTACTAGGTGTTTTCCTAGTCCTACTAATTCTCCTACTATTAGTTCTTTTTTCACCCGATCTGCTAGGAGATCCAGATAACTATACCCCAGCCAACCCACTCAACACCCCTCCCCACATTAAGCCAGAATGATACTTCCTATTTGCCTACGCAATCCTCCGCTCAATCCCAAACAAACTAGGAGGGGTACTCGCACTAATTATATCAATCCTCATCCTCCTCATTCTACCGCTTTTACACACATCTAAGCAACGAAGCCTCATGTTCCGACCTATCAGCCAGTTC---------------------------------------------------------------------------------------------------------------------------------------------------------------------------------------------------------------------------------------------------------------------------------------------------------------------------------------------------------------------------------------------------CTGGAGAGAAGCATGAGCTACAGGATTCTGGATGGTAATGTGGGATACTTGCAGATAGACCACATCCCAGGCCAGGAGGTACTGAGTCAGCTAGGGGGCTTCCTGGTGGCCCGTGTCTGGAGACAGCTCATGGGTACCTCTGCTTTGGTGCTGGACCTGCGACAGTGCACAGGAGGCCATGTTTCCAGCATCCCTTACCTTATTTCCTACCTTCATCCTGGGGGCACTGTGCTGCATGTTGACACCATTTACAACCGTCCCTCTAATACAACCACTGAGCTCTGGACTTTGCCTCAAGTGCTTGGGGAGAGATACAGTGCTGAGAAAGATGTGGTGGTCCTCACCAGTGGTCACACCCAGGGTGTAGCTGAGGACATTGTTTACATCCTCAAGCAGATGGGCAGGGCCATAGTGGTGGGTGAACGTACTGGGGGGAGTGCCCTGGATCTCCAGAAGCTAAGGATAGGTAACTCTGACTTCTTCCTCACTCTGCCTGTGTCCAGGTCCTTGGGGCCTCTGGGTGGAGGCAGCCAGACATGGGAGGGCAGTGGGGTTTTGCCCTATGTGGGAACTCCAGCAGAGCAAGCCCTCGAGAAAGCTCTTGCTATCCTCACACTACGTCGAGCCCTGCCACAGATCATTCAACGCCTGGAAAAGGCCCTACAAGACTACTACACGCTTGTGGGTCGTGTGCCAGCCCTGTTGCACCTCCTAGCTAACATGGACTTCTCTGCTGTAGTCTCTGAGGAGGACCTAGTTGCCAAACTAAATGCTGACTTGCAGGCTGTGTCTGAGGACCCCAGGCTCCTGGTGAGGATCATAAAGCACAGGCAACATTCATCT------GAGTCAGGAGCCAGTGAACGCCTGGGGACATCTCCA---GTGCCTGAGGATGAGGCTGCCCAGCGAGCTCTGGTGGACTCTGAGTTCCAAGTGGCGGTGCTGCCTGGGAACGTGGGCTAC---------------------------------------------------------------------------------------------------------------------------------------------------------------------------------------------------------------------------------------------------------GTTCTGAAAGCCTTTGTGGTAGGCGTGATGGAGCGACTGCACATCTCTCAGAAGCGGATCCGTGTGGCCTTGATAGAATACCACGATGGCTCACACTCCTACATCGAGCTTAAGGACCGGAAGCGACCATCGGACCTGAGGCGTATTGCTGGCCAGGTGAAGTACGTGGGCAGCAGTGTAGCTTCTACCAGTGAAGTTTTGAAGTATACACTGTTCCAAGTCTTTGGCAAGACAGATCGCCCAGAGGCCTCCCGCATTGCCCTGCTTTTGACGGCAAGCCAGGAGTCCCCACAGATGGTCCGAGACTTAGTCCGCTATGTGCAGGGCCTGAAGAGGAAGAAGGTCATCGTGATTCCTGTGGGCATTGGGCCTCATGCCAGCATCAGGCAGATCCACCTCATTGAGAAGCAAGCCCCTGAGAACAAGGCTTTTGTGCTCAGCAGTGTGGATGAGCTGGAACAGAGGAGGGACGAGATCATTAGTTACCTCTGTGACCTGGCTCCAGAGCCACCTCCCCCAACTCAACCCCCCAAGATGGCACAAGTCACTGTGGGCCCA------------------------GGGCCCACAAGGCACTCCAGGGTCCTGGATGTGGCGTTTGTTCTGGAAGGATCAGATAAATTTGGTGAAGCCAACTTCAACTGGAGCCGGCAGTTCTTGGAAGAGGTGATCCAGCAGATGGACGTGGGCCAGGACGGCATCCACGTCACGGTGCTGCAGTACTCAAACGTGGTCAGAGTGGAGTACAACTTCAGCGAGGCACAGTCCAAGGATGCTATTCTGCAGCACGTGCGGGAAATCCAGTATCTGGGTGGCAACAAGACCAACACGGGACTGGCCCTGCAGTACATCTCTGATCACAGCTTCTCTCCTAGCCAGGGGGACCGTGAGCAGGCCCCTAAC---------------------------------------------------------------------------------------------------------------------------------------------
	Potamogale_velox	TACTGGTTTTGTTAAAGTATCCGCATTACAAATAAAACAGTTAATCATAAAACTTGCTAAGCACCCACGATACAATAAAAAGCAAGTAATTCCACGGTCATCAAATCAAAGTTATAAATTTAATGTAAAAACAGAAACCTAACTGAAAC-ATACGTTAGACAAACATTAGATACCTACTTAAACTTAAAACAAAACAGAGGACTACTTAAATAAAACTTAAACTCACCCGGATAATAAACCCACACCTCATTGCTAATTCACAAAAAAAACACAAAAATAAACAAAACTATGAACATTAACTTATACGGATAAATGAAGGAGGATAGTAAATAGAGAGGAACCTGGCAACACACCAA-------------------------------TAACAAAAGGGAAGAAAATTAGGTTTCCGGCCTTTTATTAATTAAGTAGTTACATGCGTGTCTCTATCGATAGAAATGGTAGCACACTTGTAGCTGCCCACCCGGGCAGTATTAAGCAATAAACGTTTGACTTAATATACTTAGGGTTGGCTCGTGGCGCCGCTACGAAACCCATTAATAAAGGCGTGTGTGGTAAAGTTTTCATGTACAAGCTACGTGACTTTACTACACGCCTAGAAACATGGGCCCATGCTAAGCAATGTTTCAAAACATTGCCAGCGCTGGATGGCGGTGCTTCACTAGAAGCCTGTTGAATCGCGATCCATTACGTCTGTATACCGCCATCTTGCACCCTAGGGTGCATATAACGTTAGGTCAAGGTGTAACGTAATGGTCTAATGGGCTTTCTAGAAACCAAATTGTCTCGGTTTTTAGAATTAAGCTTAATTTGAAGCACGCACACGCCCGTCCTCCTC---ATTGAGGAGGTCGTAACGTAAGCATACTAGTGTGCTTG------------------------------------------------------------------------------------------------------------------------------------------------------------------------------------------------------------------------------------------------------------------------------------------------------------------------------------------------------------------------------------------------------------------------------------------------------------------------------------------------------------------------------------------------------------------------------------------------------------------------------------------------------------------------------------------------------------------------------------------------------------------------------------------------------------------------------------------------------------------------------------------------------------------------------------------------------------------------------------------------------------------------------------------------------------------------------------------------------------------------------------------------------------------------------------------------------------------------------------------------------------------------------------------------------------------------------------------------------------------------------------------------------------------------------------------------------------------------------------------------------------------------------------------------------------------------------------------------------------------------------------------------------------------------------------------------------------------------------------------------------------------------------------------------------------------------------------------------------------------------------------------------------------------------------------------------------------------------------------------------------------------------------------------------------------------------------------------------------------------------------------------------------------------------------------------------------------------------------------------------------------------------------------------------------------------------------------------------------------------------------------------------------------------------------------------------------------------------------------------------------------------------------------------------------------------------------------------------------------------------------------------------------------------------------------------------------------------------------------------------------------------------------------------------------------------------------------------------------------------------------------------------------------------------------------------------------------------------------------------------------------------------------------------------------------------------------------------------------------------------------------------------------------------------------------------------------------------------------------------------------------------------------------------------------------------------------------------------------------------------------------------------------------------------------------------------------------------------------------------------------------------------------------------------------------------------------------------------------------------------------------------------------------------------------------------------------------------------------------------------------------------------------------------------------------------------------------------------------------------------------------------------------------------------------------------------------------------------------------------------------------------------------------------------------------------------------------------------------------------------------------------------------------------------------------------------------------------------------------------------------------------------------------------------------------------------------------------------------------------------------------------------------------------------------------------------------------------------------------------------------------------------------------------------------------------------------------------------------------------------------------------------------------------------------------------------------------------------------------------------------------------------------------------------------------------------------------------------------------------------------------------------------------------------------------------------------------------------------------------------------------------------------------------------------------------------------------------------------------------------------------------------------------------------------------------------------------------------------------------------------------------------------------------------------------------------------------------------------------------------------------------------------------------------------------------------------------------------------------------------------------------------------------------------------------------------------------------------------------------------------------------------------------------------------------------------------------------------------------------------------------------------------------------------------------------------------------------------------------------------------------------------------------------------------------------------------------------------------------------------------------------------------------------------------------------------------------------------------------------------------------------------------------------------------------------------------------------------------------------------------------------------------------------------------------------------------------------------------------------------------------------------------------------------------------------------------------------------------------------------------------------------------------------------------------------------------------------------------------------------------------------------------------------
	Procavia_capensis	TAATGGTTTACTTAAAGCATCCGCACCCCAAAAATTATAAAAAATCACACAACTTGCATAGCACCCACGAAACAATAAAAAGAAAGCAATTCCACGGTCATTAAACCAAAGTTTAAAAATTAACGTAAAAACAAAAAATAACCAGAAATAACATGAACGATAAACATTAGATACCTACCTAAACCCC--ATTAGACAGAGAACTACCAAAAAAAAACTCAAACTCATCCGGATAATAAACCCAAACCTCATTGCCTGCCCACAAATAAAAGGTAAAAAACAACAAAATAATACACATTCACACATACGAATAAATGAAGGGGGACAGTAAATAGAGAGGAATCAGGCCACACACCAA-------------------------------AAACAAAAGGGAAGAAAACTAGGTTTCCGGCCTCTTATTAGTTCAGTAAGTACATGCGTGGCCCTATCGACAGGAGCGGTAGCACACACGTAGCTACCCACCCGGGCAGTATTTAGCAATTAACGTTAGACTAACTATACTATGGGTTGGTTCGTGGCACCGCTACGAAACCCATTAATAAGGGCGTATGTGATAAAGCCATTCTGCACCAATTACGTGGCTTTATCACATGCTAAGACACATGGGCCCATGCTCAGCAGCATCTACAGCTGTTGCCAGCGCTGGATGGCGGTGCTTCACTAGAAGCCTGTCCAATCGCGATCCACCATGTCTATATACCGCCATCTTGCACCCTAGGGTGCATATAAAGTTAGGTCAAGGTGTAGCATGGTGGCTAGATGGGCTCTTTAAAGGTTGCTATGTTAGCCACTTTAGAATTAAGCTTAATTTGAAGCACGCACACGCCCGTCCTCCTCGTATTCGAGGAGGTCGTAACGTAAGCATACTAGTGTGCTTGAACAGGAGAATAGAGACAGTAGCAA-AAAGATGAAAGAGTACAAAACTGCAATTAACCGTACCTTTTGCATAATGATAGAACAAGCAACGAGACAAGTAGCAAAAAAGAAAAAACCGATT-AATATTTAGACATATAGTACAGACAATACAATTAACTAAAAGCATTAAGTTAAACAAAGAGATAATTGAGTAAAGAAATTCCAGAACTTTAATAGTTAATAACAACCCACAAAACTCAGCAAACACCCACAATCGATAACAATACTTACATACTCTGCGGTAGCATAATCATAATTTAGCATGAACCACAAACTGAGAAATGACCCTGAAGAGGACAAAAAGAAGATTTGGGAACAAAAAACCACAACATAATCAACGAACATAACAGGTCCCTAACCTCGATGTATTAGCTTGTTCTTAAAGTTAGCAAGGTTGAAAAATAAGAGACAATTAATTAAAGTATATAGAAATTCCGGAAGCCTATTAACCCTGCAAAGCTG--CAGCAGGCCCGAAACCGGACCTACCTACGAGCGTTAACCCCGTCTATATAGTGGGGACTTGTAGGTAGGGTGCCGCCCGGTGATAGCTGGATCCAGGAATGTTCCTAAAACTTACGTAAGTTTTAGCTCAAAAGAGCTCTTTTGACGGCCTTAGAGAGTAACAGTTGGCGCCACCAAGAAAGCGCTCACTAACTCCTAACTGGATTCTATATAGAGTTAATAACTTCTGCATAATCAGAACGGCCCA-CTGACCACCTGTCCGGATGCGGGAGATTAAAAGAGATAAAAGGAAGCCCCGTGTTTCAAACACCTTAAGCGTATTTAAGGGCCGCCCAGTGACGTTAAACGGCCGCGGTACCGTGAAGCTTGTTCCTAGGGACGGCCGAGGGCTATCTCTTATCTCCAATCGTTCCCCGCGGGGTATAAGACGACCCCATGGAGCTTAATTAACTAATTCATGAGTTAGCAATTGGTTGTGACCTCGGAGCTCCGAACCTAGACCGCCAAAGTCAATTGGAAGTTACCCTGGGGCGCAATCCTATTCTAGATCGACAATAGGGTTTACGTGGATCAGGGCCCCATTGGTGCGCTATTAAAGGTCGTTAACGAGTCCTACGTGATCTGACGACCGGATCCAGGTCTCTATCTATACTTTCTCCCAGTACGGACAAGAGAAACAAGGCCTACTAATCAGCGCCTTTTTATGATCATTAAAGTCCGGACATGTTCATCAACCGTTGATTGTTTTCAACCAACCATAAAGACATCGGCACTTTGTACTTACTATTTGGAGCTTGAGCTGGAATAGTAGGAACCGCCCTAAGCATCCTAATCCGGGCCGAACTCGGCCAACCAGGAGCCCTACTGGGAGATGATCAAATCTACAACGTTGTAGTTACAGCTCACGCATTTGTAATAATTTTCTTCATAGTAATGCCAATTATAATCGGAGGGTTCGGCAACTGACTAGTCCCCTTAATAATTGGCTCCCCGGATATAGCATTCCCACGAATAAACAACATGAGCTTCTGACTATTACCCCCATCCTTTCTACTTCTGCTAGCCTCTTCTATAGTAGAAGCCGGAGCAGGAACAGGCTGAACAGTATACCCGCCTCTGGCGGGTAATTTAGCCCACGCAGGGGCCTCTGTAGACCTTACAATCTTCTCACTACACCTAGCAGGGGTTTCCTCAATCTTAGGGGCTATCAACTTCATCACCACTATCATTAACATAAAACCCCCAGCAACCACCCAATACCAAACACCCCTATTCGTTTGATCCGTACTAATCACTGCTGTACTCCTTTTATTATCCCTACCAGTGCTAGCAGCCGGAATTACAATACTACTAACAGATCGAAACATCAACACAACCTTTTTCGACCCAGCGGGTGGAGGAGACCCAGTTCTATACCAACATCTATTCTGATTCTTCGGACACCCTGAAGTTTACATCCTCATTTTACCCGGATTTGGAATAATCTCCCACATTGTCACCTACTACTCAGGCAAAAAAGAACCTTTCGGTTACATAGGTATGGTATGAGCCATAATATCAATTGGCTTCTTAGGATTTATTGTATGAGCTCACCATATATTCACAGTGGGAATAGACGTAGACACCCGAGCTTATTTTACGTCAGCCACCATAATTATCGCAATCCCAACAGGAGTAAAAGTATTCAGCTGACTAGCAACCCTTCACGGAGGTAATATTAACTGATCCCCCGCCATACTATGAGCCCTAGGATTCATCTTCCTATTCACAGTAGGTGGCCTCACAGGGATCGTACTCGCCAACTCTTCCTTAGACATTGTCCTTCATGACACTTACTACGTTGTAGCCCACTTCCACTACGTCCTGTCAATAGGAGCTGTCTTCGCAATCATGGGAGGATTCGTCCACTGATTTCCCCTATTCTCTGGATATACACTAAATCTCACATGGGCCAAAATCCACTTCATCATCATATTCGTAGGAGTAAATCTAACATTCTTCCCACAGCACTTCCTAGGACTATCCGGCATACCTCGTCGATATTCCGACTACCCAGATGCATACACAGCATGAAACATAGTCTCCTCAATAGGATCCTTCATTTCCCTAACAGCCGTAATCCTCATAGTATTCATTGTGTGAGAAGCATTCGCTTCTAAACGAGAGGTATCCAAAGTAGAACTAACAACAACAAACCTGGAGTGATTAAATGGCTGCCCTCCCCCTTACCACACATTTGAAGAACCAGCATTCGTTAAGATGACCAACATTCGAAAAAACCACCCACTACTTAAAACCATCAACGACGCCTTCATTGATCTACCAACGCCATCCAACATCTCAACATGATGAAACTTCGGATCACTCCTAGGAGCCTGCCTAATCATCCAAGTTCTAACAGGCCTATTCCTAGCTATACATTACACATCAGATACAATAACCGCATTCACATCAGTAACCCACATTTGTCGAGACGTAAACCATGGATGAATAATCCGATACTTACATGCCAATGGAGCATCCCTATTCTTCGTATGCCTTTACGCCCACATCGGACGGGGTATTTACTACGGATCCTACCTGTACTCAGAAACCTGAAATATCGGAGTTTTACTCTTACTAACAACAATAGCAACAGCATTTTTAGGATACGTCCTACCATGGGGACAAATATCATTCTGAGGAGCAACAGTAATTACAAACCTACTATCAGCCCTACCCTACATTGGCACCGACCTTGTAGAATGAATCTGAGGAGGATTCTCAGTGGACAAAGCCACCTTGACCCGATTCTTCGCCTTTCACTTCATCATACCATTTATCATTATAGCCCTAGCAATAGTCCACCTTCTATTCTTACACGAAACAGGCTCTAACAACCCACTAGGACTAATCTCCAACGCCGACAAAATCCCATTTCACCCCTATTATACCATAAAAGACCTAGCAGGACTAGTACTACTCATCCTAACACTCCTAACACTAACTCTACTCTTCCCAGACATACTAGGAGACCCCGATAACTATACACCCGCCAACCCCCTCAACACCCCTCCACACATCAAACCCGAATGATACTTCCTATTCGCATACGCAATCCTACGATCCATTCCAAATAAACTAGGAGGAGTAATTGCCCTAATCATATCAATTCTCATTCTAGCACTCCTCCCCCTACTCCACACATCAAAACAGCGAAGCCTAATATTTCGTCCACTCAGCCAATGCCTATTCTGACTTCTAGTAGCTGACCTCATCACACTAACCTGAATCGGGGGCCAACCAGTAGAACACCCATACATCATCATTGGTCAAATGGCATCAACCCTATACTTCACTATCTTCCTAGTACTGATACCAATTGCAGGTTTAATCGAAAACCACATACTTAAAGAGAACCTTATGGGGATGCAGGAAGCCATTGAGCAGGCAATCCGGAGCCGTGAGATTCTGGGCATCTCAGACCCCCATGTGCTGGCTGGTGTGCTGACCGCTGGGGTACAGAGCTCCCTGAACGACCCTCGCCTGCTCATCTCCTATGAGCCCAGCACCATAGAGGCTCTGCAGCCAGCCCCAGCACCAACCAACCTCACACAAGAGGAACTGCTCAGTGAACTGCAGACAAGCATCAGCTACAAGGTTCTGGAGGGCAACGTGGGTTACCTGCGGGTAGACAACATTCCGGGTCAAGATGTGCTGAACCAGCTGGGGGGCTTCCTGGTGACTCATGTGTGGAAGCAGCTCATGGGCTCCTCTGCCTTAGTGCTGGACCTAAGGCACTGCACGGGGGGCCATGTCTCCAGTATCCCTTACCTCATCTCCTACCTGCATCCAGGGGGCACTGTGCTGCACGTGGACACCATTTACAACCGCCCCTCCAATACAACTACTGAGCTCTGGACCTTGCCCCAGGTGCTGGGGGAGAGATACAGTGCTGACAAGGATGTGGTGGTCCTCACCAGTGGCCACACCAGGGGTGTGGCCGAGGACATCGTCTACATCCTCAAGCAGATGGGCAGGGCCATTGTGGTAGGCGAGCGGACCGAGGGTGGTGCCCTGGACCTCCAGAAGCTGCGAATAGGTCACTCAGACTTCTTTTTCACTCTGCCTGTGTCCAGGTCACTGGGCCCCTTAGGCAGGGGAAGCCAGACATGGGAGGGCAGTGGGGTGCTGCCCTGTGTGGGAACTCCGGCAGAGGAAGCTCTGGAGAAAGCGCTGGCCATCCTTACTCTACGACGTGCCCTGCCGCAGATCATCCGACGCCTAGGGGAGGCCCTGCAGGACTACTACACACTGGTCAGCCGAGTGCCTGCCCTGCTGCACCACCTCACCACCATGGACTTCTCTGCAGTGGTCTCCGAGGAGGATTTGGTTGCCAAGCTCAATGCCAACCTGCAGGCAGTGTCTGAGGACCCCAGACTCTTGGTCCAAGCTCTGGGGCCTAGAGAAAACTCTCCCCCATCTGAGTCAGAAGCCGACAGACCTCCAGGGACAGCCTCCATGGTCCCTCAGGATGAGGCTGCCCAGCGTGCCCTGGTAGAGTCCGAGTTCCAGGTGTCGGTGCTATCGGGTAATGTGGGCTACCTGCGATTCGACAGGTTTGCAGACGTGTCAATTCTGGAAGTACTGGGCCCACACATCCTGCGCCATGTGTGGGAGCCCTTGCAGGAGCCCAGT---ATTGTGCTGCCCCCAACAGTGGTCCCAGTCAGTGCCACCACGCCATATGTGGAGGACATTCCAGAGCCTTTGCACGACCTCTACTGCAGCAAGCTGCTGGACATAGCCTTCCTGCTGGATGACTCCTCCAAGCTGTCGGAGGCTGAGTTTGGGGTACTGAAGGGTTTTGTGGTGGACATGATGGAGCGGCTACACATCTCCCAGAAGCGGGTCCGTGTGGCTGTGGTGGAGTACCATGATGGCTCGCACTCCTATATTGACCTCAGGGACCGGAAGCGGCCCTCAGAACTGCGACGCATCGCCAGTCAGGTCAAGTACGTGGGCAGCCAGTTGGCCTCCACCAGTGAGGTCTTGAAGTACACGGTGTTCCAAATCTTTGGCAAGAATGACCGCCCCGAAGCCTCCCGTGCTGCTGTGCTCCTGACAGCCAGCCAGGAACCCCCACGGATGGCACGGAATTTGGTC---------------CTGAAGAAGAAGAAGGTCATCATGATCCCGGTGGGCATTGGACCCCATGTCAACACTAAGGAGATTCGCACTATTGAGAATATGGCCCCCGAGAACAAGGCCTTCCTGCTTAATAGTGTAGACGAGCTGGAGCAGAGAAGGGATGAGATTGTCAACTACTTCTGTGATCTGGCGCCTGAAGCACCACCCCCAACTCATCCGCCTGACATGGCAAAAGTCACAGTGGTTCCTGACCTCTTGGAAATTCCTCCTTTGGGGCCTACAAGGAGCTCCATCGCCCTGGATGTGGTGTTTCTCCTGGAGGGGTCAGACAACATTGGTGAAGCCAACTTCAACCGGAGTAAGCAGTTCTTGGAGGAGGTTATTCAACAGATGGATGTAGGCCAGGGCACCATCCACATCACCGTGCTGCAGTACTCATACACGGTCACAGTGGAGTACACCTTCAGCAAGGCACAGTCCAAGGCAGACATCCTGCAGCACGTGCGGGAGATTCGCTACCAGGGTGGCAACAGAACCAACACTGGGCTGGCCCTGCAGTACGTCTCTGAGCACAGTTTCTCCACCAGGCAAGGGGATCGTGAGCAGGCGCCTAACTTGGTCTACATGGTGACAGGAAACCCTGCCTCTGATGAGATCAAGCGGCTACCAGGTGACATCCAAGTGGTGCCCATTGGAGTGGGCCCCCATGCCAATGCACAGGAGCTGGAGAGGATCAGCTGGCCCAGTGCCCCCATT
	revoilii_GBR941_CASMAM32723	-AATGGTTTACTTAAAGTATCCGCCAACCTAAAATTTTACGATATCACAAAACTTGCTCAGCACCCACGATACAATAAAAAGAAAGTAATCCCACGGTCATTAACCCAAAGTTTAAAAATCTATGTAAAAACAATAAATAAACTTAAAATACATGAACGATAAACATTAGATACCTACCTAAACCAC--AGTAAACAGAGAACTACACACATAAAACTCAAACTTACCCGGATAATAAACCCAAACCACATCGCTAAATCACAAATAAAACCAATAAAATAAACAAACTATGAACATTTATACAAACGGACAAACAAAGGAGGACAGTAAATAGAGAGGAACCAGGCCACACACCAA-------------------------------GAACAAAAGGGAAGATTA--AGGTTTCCGGCCTATTATTAGTTTAGTAAGTACATGCGTGGCCCTCTCGATAGGAGCGGTAGCACACCCGTAGCTACCCACCCGGGCAGTATTAAGCAATGAACGTTTGACTAACTATACTAAGAGTTGGTTCGTGGCACCGCTACGAGACTCATTAATAAGGGCGTGTGGAATAAAGTTCACCTGCGCAGGTTACGTAACTTTACACCACGCTAAGACACATGGGCCCATGCTTAGCGATGTTTACAAACATCGCCAGCGCTGGATGGCGGTGCTTTACTAGAAGCCTGTTACATCGCGATCCATCACGTCTATATACCGCCATCTTGCACCCTAGGGTGCGTACAACGTTAGGTCAAGGTGTAACGTGATGGCATAATGGGCTTTCTAGAATTCTACCTGAACTAGAATTTAGAATCAGGCCTGATTTGAAGCACGCACACGCCCGTCCTCCTCATGTATGAGGAGGTCGTAACGTAAGCATACTAGTGTGCTTGAACATGTGAATAGATCAAGTAGCAAGAAAGCTGAAAGAGTACAAAACAGCAATTATTCCTACCTTTTGCATAATGGTAGAAAATGCAACGAGAGAAGTGGCAAAATAGAAATAATCGATTAAAAATTCAAACAGCTAGGACAGTAAATACAATTGCCTAAAAGCATTAAGTTAAATATAGAAATAATTGAGTAAAGAAACACCGAAGCTTTATAAGTTAATAACAACACAAAAAACTCGGCAAGCACCCACAATCAATTACTACACTTACTAACTCTGCAGTAGCATAATCATAATTTTGTATGAACTAGAAACTGAGAAATGACCTTGAAGAGGATATAATGAAGAATTGGGCAAAAAATAACACTATATAATCAACGAACATAACAGGTCCATAACCTCGATGTATCAGATTGTTCTTAAAGTTAGTAAGGTTGAAAACTAAAAGACCAACAATTAAAGTATATAGAAATACCGGGAGCTCATTAACATTGCAAAGCTG--AAGCAATCCCGAAACCAGACCTACTCGTGAACATTAATCTCATCTATATAGTGAGGATTTGCGAGTAGGGTGCCGCCTGGAGATAGCTGGGTCCA-GAATGTTCCTAAAGCATGCGTAAGCTTTAGTTCAATAGGGCTCTATTGAAGGCCAAGGTGAGTAATAGTTGGCGCCACCAAGAAAGCGCTCACAACCTCCTTATTGGACTCTATTTAGAGTTAGTAACTTCTGCATAATCAGAACGACTCA-CTGATCAATTGTCCGGATGCCGGAGATTAAAAGAAGTAGAAGGGAACCCCGTGTTTCAAACACCTCTAGCGTATTAGAGGGCCGCCCAGTGACGTTAAACGGCCGCGGTACCGTGAAGTTTGTTCTCAAGGACGGCCGAGGGCTCTCTCCTACCTCCAATCGTTCCCCGCGGGGCATGAGACGACCCTATGGAGCTTAATTAACTTACCTATAGGTAAAAAATTGGTTGTGACCTCGGAGCTCCGAACAACGACCGTCTAAGTCAGCTGGAAGTTACCCTAGGGCGCAATCCTATTCTAGATCGACAATAGGGTTTACGTGGATCAGGACCCTAATGGTGAGCTATTAAAGGTCGTTAACGAGTCCTACGTGATCTGACGACCGGATCCAGGTCTCTATCTATCATTTCTCCCGGTACGGACAAGAGAAATGGGGCCAACTTTTAAGCGCCCTTAAGTGATAAACTTAACCCGGGCATGTTCATCAACCGTTGACTTTTCTCCACAAACCACAAAGACATTGGCACTCTTTACCTAGTATTTGGAACCTGAGCTGGTATAGTAGGCACAGCACTCAGCATCCTCATTCGAGCCGAACTAGGCCAACCAGGAGCCTTGTTGGGTGATGACCAAATCTATAATGTCATCGTCACAGCCCATGCTTTCGTTATAATTTTCTTCATAGTTATACCCATTATAATTGGGGGCTTTGGAAACTGACTAGTTCCTCTCATAATTGGAGCCCCTGACATAGCTTTCCCGCGAATAAACAATATAAGCTTCTGACTCCTACCCCCATCATTCCTCCTACTTATAGCCTCCTCCCTAGTAGAAGCTGGAGCAGGAACCGGTTGAACCGTATACCCCCCACTAGCCGGAAACCTAGCCCATGCCGGAGCATCCGTAGACATAACTATCTTTTCCCTCCACTTAGCTGGAGTATCATCTATCCTCGGAGCAATTAACTTTATCACGACTATCATCAACATAAAACCCCCGGCTATAACTCAATACCAAACCCCTTTATTCGTCTGATCTGTATTAATTACAGCAGTTCTACTACTCCTCTCCCTGCCAGTTTTAGCCGCCGGCATTACAATACTCCTAACAGACCGTAACCTTAATACCACCTTCTTCGACCCCGCAGGAGGCGGTGACCCGATTCTCTACCAACACCTTTTCTGATTCTTCGGCCACCCGGAAGTCTACATTCTAATCCTTCCCGGCTTTGGTATAATTTCTCACATTGTAACCTACTACTCAGGGAAAAAAGAGCCTTTTGGTTATATAGGAATGGTTTGAGCCATAATATCAATTGGCTTCCTAGGCTTTATCGTTTGAGCTCACCATATGTTTACAGTCGGTATAGATGTAGACACTCGAGCCTATTTTACCTCCGCTACAATAATTATCGCTATCCCAACTGGTGTTAAAGTATTTAGCTGATTAGCTACCCTGCACGGAGGCAATATTAAATGATCCCCTGCCATACTATGAGCCCTAGGTTTTATCTTTCTTTTTACAGTAGGAGGGCTTACTGGAATTGTTCTAGCCAACTCCTCCTTAGACATTGTCCTTCATGATACATATTATGTTGTAGCTCACTTCCACTATGTACTGTCCATAGGGGCCGTCTTTGCCATTATAGGAGGACTAGTCCACTGATTCCCCCTATTCACAGGCTATACTCTCAATGACACCTGAGCTAAAATCCAGTTTGCCATTATATTTGTAGGGGTAAACTTAACATTCTTCCCTCAACATTTCCTAGGTTTATCAGGCATGCCACGTCGTTATTCTGACTACCCTGATGCCTATACAATATGAAACACCCTTTCATCAACAGGATCTTTTATCTCAATAACAGCAGTTATTCTCATAGTATTTATTGTTTGAGAAGCATTCGCCTCTAAACGCGAAGTACAATCTATAGAAATAACTACAACCAATATCGAATGAATTAATGGCTGCCCTCCCCCTTATCACACATTTGAAGAACCAGCTTTTATTAAAATGACCAACATTCGCAAAACACACCCCTTACTAAAAATCATCAACCACTCCTTCATCGACCTACCAGCCCCATCAAACATCTCATCATGATGAAATTTCGGCTCCCTCTTAGGAATATGCCTAATCATCCAAATCCTTACAGGCCTCTTCCTAGCAATACACTACACCTCCGATACAACAACGGCCTTCTCATCAGTTACCCACATCTGCCGAGACGTAAACTATGGATGACTGATCCGCTATCTCCATGCAAACGGAGCTTCCTTATTTTTCATCTGCCTATTCATTCACGTCGGACGAGGAATCTACTATGGATCTTACCTATTCTTCGAAACATGAAACATCGGAGTCATTCTACTATTTGCAACCATAGCAACAGCCTTCATAGGATATGTCCTACCATGAGGACAAATATCTTTCTGAGGGGCCACCGTCATCACCAACCTCCTATCAGCTATCCCCTATATCGGCTCAACATTAGTAGAATGAATCTGAGGGGGCTTTTCAGTAGATAAAGCTACCCTAACCCGATTTTTTGCCTTCCACTTTATCTTCCCATTCATCATCGCCGCATTAGCAGGAGTCCACTTACTTTTCCTCCATGAAACAGGCTCAAACAACCCAACAGGACTCATCTCTGACTCTGATAAAATCCCATTCCACCCATACTACACCATTAAAGACCTACTAGGAGCATCCCTCATTCTCCTTCTCCTCCTCCTCTTAGTACTCTTCTCACCTGACCTATTAGGCGACCCCGACAATTATACACCCGCTAATCCACTTAACACTCCACCACACATCAAGCCGGAATGATACTTCCTGTTTGCCTATGCAATCTTACGATCCATCCCAAATAAACTAGGAGGGGTCCTAGCCCTAATTTTATCAATCCTCATTCTAATCATCTTTCCCCTGCTCCACACATCCAAACAACGCAGTCTCATATTTCGACCCATCAGCCAATGCTTATTCTGAATCTTAGTAGGAGACCTGCTCACACTAACCTGAATCGGAGGACAACCAGTCGAACACCCATACATCATCATCGGACAAGTAGCCTCAATCATGTACTTTCTACTCATCCTCGTGATAATACCTATTGCCGGCCTAATAGAAAACCGTCTACTTAAA------------------------------------------------------------------------------------------------------------------------------------------------------------------------------------------------------------------------------CTGGAGAGAAGCATGAGCTACAGGATTCTGGATGGTAATGTCGGTTACTTGCAGATAGACCACATCCCAGGCCAGGAGGTACTGAGCCAGCTAGGGGGCTTCCTGGTGGCCCATGTCTGGAGACAGCTCATGGGTACCTCTGCTTTGGTGCTGGACCTGCGACAGTGCACAGGAGGCCATGTTTCCAGCATCCCTTACCTTATTTCCTACCTGCATCCTGGGGGCACAGTGCTGCATGTTGACACCATTTACAATCGTCCCTCTAATACAACCACTGAGCTCTGGACTTTGCCTCAGGTGCTTGGGGAGAGATACAGTGCTGAGAAAGATGTGGTGGTCCTCACTAGTGGTCACACCCAGGGTGTGGCTGAGGACATTGTTTACATCCTCAAGCAGATGGGCAGGGCCATAGTGGTCGGTGAACGTACTGGGGGGAGTGCCCTGGATCTCCAGAAGCTAAGGATAGGTAACTCCGACTTCTTCCTCACTCTGCCTGTGTCCAGGTCCTTGGGGCCTCTGGGTGGAGGCAGCCAGACATGGGAGGGCAGTGGGGTTTTGCCCTATGTGGGGACTCCAGCAGAGCAAGCCCTCGAGAAAGCTCTCGCTATCCTCACACTACGTCGAGCCCTACCACAGATCATTCAACGCCTGGAAAAGGCCCTACAAGACTACTACACGCTTGTGGGTCGTGTACCAGCCCTGTTGCACCTCCTTGCTAACATGGACTTCTCTGCTGTAGTCTCTGAGGAGGACCTGGTTGCCAAACTAAATGCTGACTTGCAGGCCGTGTCTGAGGACCCCAGGCTCCTGGTCAGGATCATAAAGCACAGACAACATTCTTCT------GAGTCAGGAGCCAGTGAAGGCCAGGGGACATCTCCA---GTGCCAGAGGATGAGGCTGCCCAGCGCGCTCTTGTGGACTCTGAGTTCCAGGTGGAAGTGCTGCCTGGTAACGTGGGCTAC------------------------------------------------------------------------------------AAGCCGGAAGACTTTGTGCTGCCTGCCTCGGTAGCCCCGGTCCTCGCCACCACGCCATATGTGGAGGACATTCCAGAGCCCCTGCATGACTTCTACTGCAGCAAGCTGCTGGACCTGGCCTTCCTGCTGGACGGCTCCTCCAAGCTGTCTGAGGCTGAGTTTGAGGTGCTGAAAGCCTTTGTGGTAGGCATGATGGAGCGCCTGCACATCTCTCAGAAGCGGATCCGTGTGGCCTTGATAGAATACCACGATGGCTCACACTCCTACATCGAGCTCAAGGACCGGAAGCGGCCATCGGACCTGAGGCGTATCGCCAGCCAGGTGAAGTACGTGGGCAGCGATGTAGCTTCCACCAGTGAAGTTTTGAAGTACACACTGTACCAAGTCTTTGGCAAGACAGATCGCCCAGAGGCCTCCCGCATTGCCCTGCTCTTGACGGCAAGCCAGGAGTCCCCAAGGATGGTCCGGCTCTTAGTCCGCTATGTGCAGGGCCTGAAGAAGAAGAAGGTCATCGTGATCCCTGTGGGCATTGGGCCTCATGCCAGTGTCAGGCAGGTCCAACTCATCGAGAAGCAAGCCCCCGAGAACAAGGCCTTTGTGCTCAGCAGTGTGGATGAGCTGGAACAGAGGAGGGACGAGATCATTCGTTACCTCTGTGACCTGGCTCCAGAGCCACCTCCCCCAACTCAAGCCCCCAACATGGCACAAGTCACGGTGGGCCCA------------------------GGGCCCACAAGGCACTCCATGGTCCTAGATGTGGCATTTGTTCTAGAAGGATCAGATAAGTTTGGTGAAGCCAACTTCAACTGGAGCCGGCAGTTCTTGGAGGAGGTGATCCAGCAGATGGATGTGGGCCAGGACAGAATCCACGTCACGGTGCTGCAGTACTCAAACGTGGTCAGAGTGGAGTACAGCTTCAGTGAGGCACAGTCCAAGGATGCTATTCTGCAGCACGTGCGGGAAATCCAGTACCTGGGTGGCAACAAGACCAACACGGGACTGGCCCTACAGTACATCTCTGATCACAGCTTCTCTCCTGGCCAGGGGGACCGTGAGCAGGCCCCTAACCTGGTCTACATGGTCACAGCAAACCCTGCCTCTGATGAGATCAAGAGGCTGCCTGGAGACATCCAGTTAGTGCCCATCGGAGTGGGCCCTCATGCCAACGTGCAGGAGCTGGAGAGGATCAGCTGGCCC------------
	revoilii_GBR953_CASMAM32725	-AATGGTTTGCTTAAAGTATCCGCCAACCTAAAATTTTACGATATCACAAAACTTGCTCAGCACCCACGATACAATAAAAAGAAAGTAATCCCACGGTCATTAACCCAAAGTTTAAAAATCTATGTAAAAACAATAAATAAACTTAAAATACATGAACGATAAACATTAGATACCTACTTAAACCAC--AGTAAACAGAGAACTACACACATAAAACTCAAACTTACCCGGATAATAAACCCAAACCACATCGCTAAATCACAAATAAAACCAATAAAATAAACAAACTATGAACATTTATACAAACGGACAAACAAAGGAGGACAGTAAATAGAGAGGAACCAGGCCACACACCAA-------------------------------GAACAAAAGGGAAGATTA--AGGTTTCCGGCCTATTATTAGTTTAGTAAGTACATGCGTGGCCCTCTCGATAGGAGCGGTAGCACACCCGTAGCTACCCACCCGGGCAGTATTAAGCAATGAACGTTTGACTAACTATACTAAGAGTCGGTTCGTGGCACCGCTACGAGACTCATTAATAAGGGCGTGTGGAATAAAGTTCACCTGCGCAGGTTACGTAACTTTACACCACGCTAAGACACATGGGCCCATGCTTAGCGATGTTTACAAACATCGCCAGCGCTGGATGGCGGTGCTTTACTAGAAGCCTGTTACATCGCGATCCATCACGTCTATATACCGCCATCTTGCACCCTAGGGTGCGTACAACGTTAGGTCAAGGTGTAACGTGATGGCATAATGGGCTTTCTAGAATTCTACCTGAACTAGAATTTAGAATCAGGCCTGATTTGAAGCACGCACACGCCCGTCCTCCTCATGTATGAGGAGGTCGTAACGTAAGCATACTAGTGTGCTTGAACATGTGAATAGATCAAGTAGCAAGAAAGCTGAAAGAGTACAAAACAGCAATTATTCCTACCTTTTGCATAATGGTAGAAAATGCAACGAGAGAAGTGGCAAAATAGAAATAATCGATTAAAAATTCAAACAGCTAGGACAGTAAATACAATTGCCTAAAAGCATTAAGTTAAATATAGAAATAATTGAGTAAAGAAACACCGAAGCTTTATAAGTTAATAACAACACAAAAAACTCGGCAAGCACCCACAATCAATTACTACACTTACTAACTCTGCAGTAGCATAATCATAATTTTGTATGAACTAGAAACTGAGAAATGACCTTGAAAAGGATATAATGAAGAATTGGGCAAAAAATAACACTATATAATCAACGAACATAACAGGTCCATAACCTCGATGTATCAGATTGTTCTTAAAGTTAGTAAGGTTGAAAACTAAAAGACCAACAATTAAAGTATATAGAAATACCGGGAGCTCACTAACATTGCAAAGCTG--AAGCAATCCCGAAACCAGACCTACTCGTGAACATTAATCTCATCTATATAGTGAGGATTTGCGAGTAGGGTGCCGCCTGGAGATAGCTGGGTCCA-GAATGTTCCTAAAGCATGCGTAAGCTTTAGTTCAATAGGGCTCTATTGAAGGCCAAGGTGAGTAATAGTTGGCGCCACCAAGAAAGCGCTCACAACCTCCTTATTGGACTCTATTTAGAGTTAGTAACTTCTGCATAATCAGAACGACTCA-CTGATCAATTGTCCGGATGCCGGAGATTAAAAGAAGTAGAAGGGAACCCCGTGTTTCAAACACCTCTAGCGTATTAGAGGGCCGCCCAGTGACGTTAAACGGCCGCGGTACCGTGAAGTTTGTTCTCAAGGACGGCCGAGGGCTCTCTCCTACCTCCAATCGTTCCCCGCGGGGTATAAGACGACCCTATGGAGCTTAATTAACTTACCTATAGGTAAAAAATTGGTTGTGACCTCGGAGCTCCGAACAACGACCGTCTAAGTCAGCTGGAAGTTACCCTAGGGCGCAATCCTATTCTAGATCGACAATAGGGTTTACGTGGATCAGGACCCTAATGGTGAGCTATTAAAGGTCGTTAACGAGTCCTACGTGATCTGACGACCGGATCCAGGTCTCTATCTATCATTTCTCCCGGTACGGACAAGAGAAATGGGGCCAACTTTTAAGCGCCCTTAAATGATAAACTTAACCCGGGCATGTTCATCAACCGTTGACTTTTCTCCACAAACCACAAAGACATTGGCACTCTTTACCTAGTATTTGGAACCTGAGCTGGTATAGTAGGCACAGCACTCAGCATCCTCATTCGAGCCGAACTAGGCCAACCAGGAGCCTTGTTGGGTGATGACCAGATCTATAACGTCATCGTCACAGCCCATGCTTTCGTTATAATTTTCTTCATAGTTATACCCATTATAATTGGGGGCTTTGGAAACTGACTAGTTCCTCTCATAATTGGAGCCCCTGACATAGCTTTCCCGCGAATAAACAATATAAGCTTCTGACTCCTACCCCCATCATTCCTCCTACTTATAGCCTCCTCCCTAGTAGAAGCTGGAGCAGGAACCGGTTGAACCGTATACCCCCCACTAGCCGGAAACCTAGCCCATGCCGGAGCATCTGTAGACATAACTATCTTTTCCCTCCACTTAGCTGGAGTATCATCTATCCTCGGAGCAATTAACTTTATCACGACTATCATCAACATAAAACCCCCGGCTATAACTCAATACCAAACCCCTTTATTCGTCTGATCTGTATTAATTACAGCAGTTCTACTACTCCTCTCCCTGCCAGTTTTAGCCGCCGGCATTACAATACTCCTAACAGACCGTAACCTTAATACCACCTTCTTCGACCCCGCAGGAGGCGGTGACCCGATTCTCTACCAACACCTTTTCTGATTCTTCGGCCACCCGGAAGTCTACATTCTAATCCTTCCCGGCTTTGGTATAATTTCTCACATTGTAACCTACTACTCAGGGAAAAAAGAGCCTTTTGGTTATATAGGAATAGTTTGAGCCATAATATCAATTGGCTTCCTAGGCTTTATCGTTTGAGCTCACCATATATTTACAGTCGGTATAGATGTAGACACTCGAGCCTATTTTACCTCCGCTACAATAATTATCGCTATCCCAACTGGTGTTAAAGTATTTAGCTGATTGGCTACCCTGCACGGAGGCAATATTAAATGATCCCCTGCCATACTATGAGCCCTAGGTTTTATCTTTCTTTTTACAGTAGGGGGGCTTACTGGAATTGTTCTAGCCAACTCCTCCTTAGACATTGTCCTTCATGATACATATTATGTTGTAGCTCACTTCCACTATGTACTGTCCATAGGGGCCGTCTTTGCCATTATAGGAGGACTAGTCCACTGATTCCCCCTATTCACAGGCTATACTCTCAATGACACCTGAGCTAAAATCCAGTTTGCCATTATATTTGTAGGGGTAAACTTAACATTCTTCCCTCAACATTTCCTAGGTTTATCAGGCATGCCACGTCGTTATTCTGACTACCCTGATGCCTATACAATATGAAATACCCTTTCATCAACAGGATCTTTTATCTCAATAACAGCAGTTATTCTCATAGTATTTATTGTTTGAGAAGCATTCGCCTCTAAACGCGAAGTACAATCTATAGAAATAACTACAACCAATATCGAATGAATTAATGGCTGCCCTCCCCCTTATCACACATTTGAAGAACCAGCTTTTATTAAAATGACCAACATTCGCAAAACACACCCCTTACTAAAAATCATCAACCACTCCTTCATCGACCTACCAGCCCCATCAAACATCTCATCATGATGAAATTTCGGCTCCCTCTTAGGAATATGCCTAATCATCCAAATCCTTACAGGCCTCTTCCTAGCAATACACTACACCTCCGATACAACAACAGCCTTCTCATCAGTTACCCACATCTGCCGAGACGTAAACTATGGATGACTGATCCGCTATCTCCATGCAAACGGAGCTTCCTTATTTTTCATCTGCCTATTCATTCACGTCGGACGAGGAATCTACTATGGATCTTACCTATTCTTCGAAACATGAAACATCGGAGTCATTCTACTATTTGCAACCATAGCAACAGCCTTCATAGGATATGTCCTACCATGAGGACAAATATCTTTCTGAGGGGCCACCGTCATCACCAACCTCCTATCAGCTATCCCCTATATCGGCTCAACATTAGTAGAATGAATCTGAGGGGGCTTTTCAGTAGATAAAGCTACCCTAACCCGATTTTTTGCCTTCCACTTTATCTTCCCATTCATCATCGCCGCATTAGCAGGAGTCCACTTACTTTTCCTCCATGAAACAGGCTCAAACAACCCAACAGGACTCATCTCTGACTCTGATAAAATCCCATTCCACCCATACTACACCATTAAAGACCTACTAGGAGCATCCCTCATTCTCCTTCTCCTCCTCCTCTTAGTACTCTTCTCACCTGACCTATTAGGCGACCCCGACAATTATACACCCGCTAATCCACTTAACACTCCACCACACATCAAGCCGGAATGATACTTCCTGTTTGCCTATGCAATCCTACGATCCATCCCAAATAAACTAGGAGGGGTCCTAGCCCTAATTTTATCAATCCTCATTCTAATCATCTTCCCCCTGCTCCACACATCCAAACAACGCAGTCTCATATTTCGACCCATCAGCCAATGCTTATTCTGAATCTTAGTAGGAGACCTGCTCACACTAACCTGAATCGGAGGACAACCAGTCGAACACCCATACATCATCATCGGACAAGTAGCCTCAATCATGTACTTTCTACTCATCCTCGTGATAATACCTATTGCCGGCCTAATAGAAAACCGTCTACTTAAA------------------------------------------------------------------------------------------------------------------------------------------------------------------------------------------------------------------------------CTGGAGAGAAGCATGAGCTACAGGATTCTGGATGGTAATGTGGGTTACTTGCAGATAGACCACATCCCAGGCCAGGAGGTACTGAGCCAGCTAGGGGGCTTCCTGGTGGCCCATGTCTGGAGACAGCTCATGGGTACCTCTGCTTTGGTCCTGGACCTGCGACAGTGCACAGGAGGCCATGTTTCCAGCATCCCTTACCTTATTTCCTACCTGCATCCTGGGGGCACAGTGCTGCATGTTGACACCATTTACAATCGTCCCTCTAATACAACCACTGAGCTCTGGACTTTGCCTCAGGTGCTTGGGGAGAGATACAGTGCTGAGAAAGATGTGGTGGTCCTCACTAGTGGTCACACCCAGGGTGTGGCTGAGGACATTGTTTACATCCTCAAGCAGATGGGCAGGGGCATAGTGGTGGGTGAACGTACTGGGGGGAGTGCCCTGGATCTCCAGAAGCTAAGGATAGGTAACTCCGACTTCTTCCTCACTCTGCCTGTGTCCAGGTCCTTGGGGCCTCTGGGTGGAGGCAGCCAGACATGGGAGGGCAGTGGGGTATTGCCCTATGTGGGGACTCCAGCAGAGCAAGGCCTCGAGAAAGCTCTCGCTATCCTCACACTACGTCGAGCCCTACCACAGATCATTCAACGCCTGGAAAAGGCCCTTCAAGACTACTACACGCTTGTGGGTCGTGTACCAGCCCTGTTGCACCTCCTTGCTAACATGGACTTCTCTGCTGTAGTCTCTGAGGAGGACCTGGTAGCCAAACTAAATGCTGACTTGCAGGCCGTGTCTGAGGACCCCTGGCTCCTGGTGAGGATCATAAAGCACAGACAACATTCTTCT------GAGTCAGGAGCCAGTGAAGGCCAGGGGACATCTCCA---GTGCCAGAGGATGAGGCTGCCCAGCGCGCTCTTGTCGACTCTGAGTTCCAGGTGGAAGTGCTGCCTGGTAACGTGGGCTAC------------------------------------------------------------------------------------AAGCCGGAAGACTTTGTGCTGCCTGCCTCGGTAGCCCCAGTCCTCGCCACCACGCCATATGTGGAGGACATTCCAGAGCCCCTGCATGACTTCTACTGCAGCAAGCTGCTGGACCTGGCCTACCTGCTGGACGGCTCCTCCAAGCTGTCTGAGGCTGAGTTTGAGGTGCTGAAAGCCTTTGTGGTAGGCATGATGGAGCGCCTGCACATCTCTCAGATGCGGATCCGTGTGGCCTTGATAGAATACCACGATGGCTCACACTCCTACATCGAGCTCAAGGACCGGAAGCGGCCATCGGACCTGAGGCGTATCGCCAGCCAGGTGAAGTACGTGGGCAGCGATGTTGCTTCCACCAGTGAAGTTTTGAAGTACACACTGTACCAAGTCTTTGGCAAGACAGATCGCCCAGAGGCCTCCCGCATTGCCCTGCTCTTGACGGCAAGCCAGGAGTCCCCAAGGATGGTCCGGCTCTTAGTGCGCTATGTGCAGGGCCTGAAGAAGAAGAAGGTCATCGTGATCCCTGTGGGCATTGGGCCTCATGCCAGTGTCAGGCAGGTCCAACTCATTGAGAAGCAAGCCCCCGAGAACAAGGCCTTTGTGCTCAGCAGTGTGGATGAGCTGGAACAGAGGAGGGACGAGATCATTCGTTACCTCTGTGACCTGGCTCCAGAGCCACCTCCCCCAACTCAACCCCCCAACATGGCACAAGTCACGGTGGGCCCA------------------------GGGCCCACAAGGCACTCCATGGTCCTAGATGTGGCATTTGTTCTAGAAGGATCAGATAAGTTTGGTGAAGCCAACTTCAACTGGAGCCGGCAGTTCTTGGAGGAGGTCATCCAGCAGATGGATGTGGGCCAGGACAGAATCCACGTCACGGTGCTGCAGTACTCAAACGTGGTCAGAGTGGAGTACAGCTTCAGTGAGGCACAGTCCAAGGATGCTATTCTGCAGCATGTGCGGGAAATCCAGTACCTGGGTGGCAACAAGACCAACACGGGACTGGCCCTACAGTACATCTCTGATCACTGCTTCTCTCCTGGCCAGGGGGACCGTGAGCAGGCCCCTAACCTGGTCTACATGGTCACAGCAATCCCTGCCTCTGATGAGATCAAGAGGCTGCCTGGAGACATCCAGTTAGTGCCCATCGGAGTGGGCCCTCATGCCAACGTGCAGGAGCTGGAGAGGATCAGCTGGCCC------------
	revoilii_GBR957_CASMAM32726	-AATGGCTTACTTAAAGTATCCGCCAACCTAAAATTTTACGATATCACAAAACTTGCTCAGCACCCACGATACAATAAAAAGAAAGTAATCCCACGGTCATTAACCCAAAGTTTAAAAATCTATGTAAAAACAATAAATAAACTTAAAATACATGAACGATAAACATTAGATACCTACTTAAACCAC--AGTAAACAGAGAACTACACACATAAAACTCAAACTTACCCGGATAATAAACCCAAACCACATCGCTAAATCACAAATAAAACCAATAAAATAAACAAACTATGAACATTTATACAAACGGACAAACAAAGGAGGACAGTAAATAGAGAGGAACCAGGCCACACACCAA-------------------------------GAACAAAAGGGAAGATTA--AGGTTTCCGGCCTATTATTAGTTTAGTAAGTACATGCGTGGCCCTCTCGATAGGAGCGGTAGCACACCCGTAGCTACCCACCCGGGCAGTATTAAGCAATGAACGTTTGACTAACTATACTAAGAGTTGGTTCGTGGCACCGCTACGAGACTCATTAATAAGGGCGTGTGGAATAAAGTTCACCTGCGCAGGTTACGTAACTTTACACCACGCTAAGACACATGGGCCCATGCTTAGCGATGTTTACAAACATCGCCAGCGCTGGATGGCGGTGCTTTACTAGAAGCCTGTTACATCGCGATCCATCACGTCTATATACCGCCATCTTGCACCCTAGGGTGCGTACAACGTTAGGTCAAGGTGTAACGTGATGGCATAATGGGCTTTCTAGAATTCTACCTGAACTAGAATTTAGAATCAGGCCTGATTTGAAGCACGCACACGCCCGTCCTCCTCATGTATGAGGAGGTCGTAACGTAAGCATACTAGTGTGCTTGAACATGTGAATAGATCAAGTAGCAAGAAAGCTGAAAGAGTACAAAACAGCAATTATACCTACCTTTTGCATAATGGTAGAAAATGCAACGAGAGAAGTGGCAAAATAGAAATAATCGATTAAAAATTCAAACAGCTAGGACAGTAAATACAATTGCCTAAAAGCATTAAGTTAAATATAGAAATAATTGAGTAAAGAAACACCGAAGCTTTATAAGTTAATAACAACACAAAAAACTCGGCAAGCACCCACAATCAATTACTACACTTACTAACTCTGCAGTAGCATAATCATAATTTTGTATGAACTAGAAACTGAGAAATGACCTTGAAGAGGATATAATGAAGAATTGGGCAAAAAATAACACTATATAATCAACGAACATAACAGGTCCATAACCTCGATGTATCAGATTGTTCTTAAAGTTAGTAAGGTTGAAAACTAAAAGACCAACAATTAAAGTATATAGAAATACCGGGAGCTCATTAACATTGCAAAGCTG--AAGCAATCCCGAAACCAGACCTACTCGTGAACATTAATCTCATCTATATAGTGAAGATTTGCGAGTAGGGTGCCGCCTGGAGATAGCTGGGTCCA-GAATGTTCCTAAAGCATGCGTAAGCTTTAGTTCAATAGGGCTCTATTGAAGGCCAAGGTGAGTAATAGTTGGCGCCACCAAGAAAGCGCTCACAACCTCCTTATTGGACTCTATTTAGAGTTAGTAACTTCTGCATAATCAGAACGACTCA-CTGATCAATTGTCCGGATGCCGGAGATTAAAAGAAGTAGAAGGGAACCCCGTGTTTCAAACACCTCTAGCGTATTAGAGGGCCGCCCAGTGACGTTAAACGGCCGCGGTACCGTGAAGTTTGTTCTCAAGGACGGCCGAGGGCTCTCTCCTACCTCCAATCGTTCCCCGCGGGGTATAAGACGACCCTATGGAGCTTAATTAACTTACCTATAGGTAAAAAATTGGTTGTGACCTCGGAGCTCCGAACAACGACCGTCTAAGTCAGCTGGAAGTTACCCTAGGGCGCAATCCTATTCTAGATCGACAATAGGGTTTACGTGGATCAGGACCCTAATGGTGAGCTATTAAAGGTCGTTAACGAGTCCTACGTGATCTGACGACCGGATCCAGGTCTCTATCTATCATTTCTCCCGGTACGGACAAGAGAAATGGGGCCAACTTTTAAGCGCCCTTAAGTGATAAACTTAACCCGGGCATGTTCATCAACCGTTGACTTTTCTCCACAAACCACAAAGACATTGGCACTCTTTACCTAGTATTTGGAACCTGAGCTGGTATAGTAGGCACAGCACTCAGCATCCTCATTCGAGCCGAACTAGGCCAACCAGGAGCCTTGTTGGGTGATGACCAAATCTATAACGTCATCGTCACAGCCCATGCTTTCGTTATAATTTTCTTCATAGTTATACCCATTATAATTGGGGGCTTTGGAAACTGACTAGTTCCTCTCATAATTGGAGCCCCTGACATAGCTTTCCCGCGAATAAACAATATAAGCTTCTGACTCCTACCCCCATCATTCCTCCTACTTATAGCCTCCTCCCTAGTAGAAGCTGGAGCAGGAACCGGTTGAACCGTATACCCCCCACTAGCCGGAAACCTAGCCCATGCCGGAGCATCTGTAGACATAACTATCTTTTCCCTCCACTTAGCTGGAGTATCATCTATCCTCGGAGCAATTAACTTTATCACGACTATCATCAACATAAAACCCCCGGCTATAACTCAATACCAAACCCCTTTATTCGTCTGATCTGTATTAATTACAGCAGTTCTACTACTCCTCTCCCTGCCAGTTTTAGCCGCCGGCATTACAATACTCCTAACAGACCGTAACCTTAATACCACCTTCTTCGACCCCGCAGGAGGCGGTGACCCGATTCTCTACCAACACCTTTTCTGATTCTTCGGCCACCCGGAAGTCTACATTCTAATCCTTCCCGGCTTTGGTATAATTTCTCACATTGTAACCTACTACTCAGGGAAAAAAGAGCCTTTTGGTTATATAGGAATGGTTTGAGCCATAATATCAATTGGCTTCCTAGGCTTTATCGTTTGAGCTCACCATATATTTACAGTCGGTATAGATGTAGACACTCGAGCCTATTTTACCTCCGCTACAATAATTATCGCTATCCCAACTGGTGTTAAAGTATTTAGCTGATTAGCTACCCTGCACGGAGGCAATATTAAATGATCCCCTGCCATACTATGAGCCCTAGGTTTTATCTTTCTTTTTACAGTAGGAGGGCTTACTGGAATTGTTCTAGCCAACTCCTCCTTAGACATTGTCCTTCATGATACATATTATGTTGTAGCTCACTTCCACTATGTACTGTCCATAGGGGCCGTCTTTGCCATTATAGGAGGACTAGTCCACTGATTCCCCCTATTCACAGGCTATACTCTCAATGACACCTGAGCTAAAATCCAGTTTGCCATTATATTTGTAGGGGTAAACTTAACATTCTTCCCTCAACATTTCCTAGGTTTATCAGGCATGCCACGTCGTTATTCTGACTACCCTGATGCCTATACAATATGAAATACCCTTTCATCAACAGGATCTTTTATCTCAATAACAGCAGTTATTCTCATAGTATTTATTGTTTGAGAAGCATTCGCCTCTAAACGCGAAGTACAATCTATAGAAATAACTACAACCAATATCGAATGAATTAATGGCTGCCCTCCCCCTTATCACACATTTGAAGAACCAGCTTTTATTAAAATGACCAACATTCGCAAAACACACCCCTTACTAAAAATCATCAACCACTCCTTCATCGACCTACCAGCCCCATCAAACATCTCATCATGATGAAATTTCGGCTCCCTCTTAGGAATATGCCTAATCATCCAAATCCTTACAGGCCTCTTCCTAGCAATACACTACACCTCCGATACAACAACGGCCTTCTCATCAGTTACCCACATCTGCCGAGACGTAAACTATGGATGACTGATCCGCTATCTCCATGCAAACGGAGCTTCCTTATTTTTCATCTGCCTATTCATTCACGTCGGACGAGGAATCTACTATGGATCTTACCTATTCTTCGAAACATGAAACATCGGAGTCATTCTACTATTTGCAACCATAGCAACAGCCTTCATAGGATATGTCCTACCATGAGGACAAATATCTTTCTGAGGGGCCACCGTCATCACCAACCTCCTATCAGCTATCCCCTATATCGGCTCAACATTAGTAGAATGAATCTGAGGGGGCTTTTCAGTAGATAAAGCTACCCTAACCCGATTTTTTGCCTTCCACTTTATCTTCCCATTCATCATCGCCGCATTAGCAGGAGTCCACTTACTTTTCCTCCATGAAACAGGCTCAAACAACCCAACAGGACTCATCTCTGACTCTGATAAAATCCCATTCCACCCATACTACACCATTAAAGACCTACTAGGAGCATCCCTCATTCTCCTTCTCCTCCTCCTCTTAGTACTCTTCTCACCTGACCTATTAGGCGACCCCGACAATTATACACCCGCTAATCCACTTAACACTCCACCACACATCAAGCCGGAATGATACTTCCTGTTTGCCTATGCAATCTTACGATCCATCCCAAATAAACTAGGAGGGGTCCTAGCTCTAATTTTATCAATCCTCATTCTAATCATCTTTCCCCTGCTCCACACATCCAAACAACGCAGTCTCATATTTCGACCCATCAGCCAATGCTTATTCTGAATCTTAGTAGGAGACCTGCTCACACTAACCTGAATCGGAGGACAACCAGTCGAACACCCATACATCATCATCGGACAAGTAGCCTCAATCATGTACTTTCTACTCATCCTCGTGATAATACCTATTGCCGGCCTAATAGAAAACCGTCTACTTAAA------------------------------------------------------------------------------------------------------------------------------------------------------------------------------------------------------------------------------CTGGAGAGAAGCATGAGCTACAGGATTCTGGATGGTAATGTGGGTTACTTGCAGATAGACCACATCCCAGGCCAGGAGGTACTGAGCCAGCTAGGGGGCTTCCTGGTGGCCCATGTCTGGAGACAGCTCATGGGTACCTCTGCTTTGGTGCTGGACCTGCGACAGTGCACAGGAGGCCATGTTTCCAGCATCCCTTACCTTATTTCCTACCTGCATCCTGGGGGCACAGTGCTGCATGTTGACACCATTTACAATCGTCCCTCTAATACAACCACTGAGCTCTGGACTTTGCCTCAGGTGCTTGGGGAGAGATACAGTGCTGAGAAAGATGTGGTGGTCCTCACTAGTGGTCACACCCAGGGTGTGGCTGAGGACATTGTTTACATCCTCAAGCAGATGGGCAGGGCCATAGTGGTGGGTGAACGTACTGGGGGGAGTGCCCTGGATCTCCAGAAGCTAAGGATAGGTAACTCCGACTTCTTCCTCACTCTGCCTGTGTCCAGGTCCTTGGGGCCTCTGGGTGGAGGCAGCCAGACATGGGAGGGCAGTGGGGTTTTGCCCTATGTGGGGACTCCAGCAGAGCAAGCCCTCGAGAAAGCTCTCGCTATCCTCACACTACGTCGAGCCCTACCACAGATCATTCAACGCCTGGAAAAGGCCCTACAAGACTACTACACGCTTGTGGGTCGTGTACCAGCCCTGTTGCACCTCCTTGCTAACATGGACTTCTCTGCTGTAGTCTCTGAGGAGGACCTGGTTGCCAAACTAAATGCTGACTTGCAGGCCGTGTCTGAGGACCCCAGGCTCCTGGTGAGGATCATAAAGCACAGACAACATTCTTCT------GAGTCAGGAGCCAGTGAAGGCCAGGGGACATCTCCA---GTGCCAGAGGATGAGGCTGCCCAGCGCGCTCTTGTGGACTCTGAGTTCCAGGTGGAAGTGCTGCCTGGTAACGTGGGCTAC------------------------------------------------------------------------------------AAGCCGGAAGACTTTGTGCTGCCTGCCTCGGTAGCCCCGGTCCTCGCCACCACGCCATATGTGGAGGACATTCCAGAGCCCCTGCATGACTTCTACTGCAGCAAGCTGCTGGACCTGGCCTTCCTGCTGGACGGGTCCTCCAAGCTGTCTGAGGCTGAGTTTGAGGTGCTGAAAGCCTTTGTGGTAGGCATGATGGAGCGCCTGCACATCTCTCAGAAGCGGATCCGTGTGGCCTTGATAGAATACCACGATGGCTCACACTCCTACATCGAGCTCAAGGACCGGAAGCGGCCATCGGACCTGAGGCGTATCGCCAGCCAGGTGAAGTACGTGGGCAGCGATGTAGCTTCCACCAGTGAAGTTTTGAAGTACACACTGTACCAAGTCTTTGGCAAGACAGATCGCCCAGAGGCCTCCCGCATTGCCCTGCTCTTGACGGCAAGCCAGGAGTCCCCAAGGATGGTCCGGCTCTTAGTCCGCTATGTGCAGGGCCTGAAGAAGAAGAAGGTCATCGTGATCCCTGTGGGCATTGGGCCTCATGCCAGTGTCAGGCAGGTCCAACTCATCGAGAAGCAAGCCCCCGAGAACAAGGCCTTTGTGCTCAGCAGTGTGGATGAGCTGGAACAGAGGAGGGACGAGATCATTCGTTACCTCTGTGACCTGGCTCCAGAGCCACCTCCCCCAACTCAAGCCCCCAACATGGCACAAGTCACGGTGGGCCCA------------------------GGGCCCACAAGGCACTCCATGGTCCTAGATGTGGCATTTGTTCTAGAAGGATCAGATAAGTTTGGTGAAGCCAACTTCAACTGGAGCCGGCAGTTCTTGGAGGAGGTGATCCAGCAGATGGATGTGGGCCAGGACAGAATCCACGTCACGGTGCTGCAGTACTCAAACGTGGTCAGAGTGGAGTACAGCTTCAGTGAGGCACAGTCCAAGGATGCTATTCTGCAGCATGTGCGGGAAATCCAGTACCTGGGTGGCAACAAGACCAACACGGGACTGGCCCTACAGTACATCTCTGATCACAGCTTCTCTCCTGGCCAGGGGGACCGTGAGCAGGCCCCTAACCTGGTCTACATGGTCACAGCAAACCCTGCCTCTGATGAGATCAAGAGGCTGCCTGGAGACATCCAGTTAGTGCCCATCGGAGTGGGCCCTCATGCCAACGTGCAGGAGCTGGAGAGGATCAGCTGGCCC------------
	revoilii_NHMUK1897x8x9x6	--------------AAGTATCCGCCAACCTAAAATTTTACGATATCACAAAACTTGCTCAGCACCCACGATACAATAAAAAGAAAGCAATCCCACGGTCATTAACCCAAAGTTTATAAATCTATGTAAAAACAATAAATAAACTTAAACTACATGAACGATAAACATTAGATACCTACTTAAACCAC--AGCAAACAGAGAACTACACACATAAAACTCAAACTTACCCGGATAATAAACCCAAACCACATCGCTAAATCACAAATATAACCAATAAAATAAACAAACTATGAACATTTCATCAAACGGACAAACAAAGGAGGACAGTAAATAGAGAGGAACCAGGCCACACACCAA-------------------------------AAACAAAAGGGAAGAATA----------------------------------CATGCGTGGCCCTCTCGATAGGAGCGGTAGCACACCCGTAGCTACCCACCCGGGCAGTATTAAGCAATGAACGTTTGACTAACTATACTAAGAGTTGGTTCGTGGCACCGCTACGAGACTCATTAATAAGGGCGTGTGGAATAAAGTTCACCTGCGCAGGTTACGTAACTTTACACCACGCTAAGACACATGGGCCCATGCTTAGCGATGTTTACAAACATCGCCAGCGCTGGATGGCGGTGCTTTACTAGAAGCCTGTTACATCGCGATCCATCACGTCTATATACCGCCATCTTGCACCCTAGGGTGCGTACAACGTTAGGTCAAGGTGTAACGTGATGGCATAATGGGCTTTCTAGAATTCTACCTGAACTAGAATTTAGAATCAGGCCTGATTTGAAGCACGCACACGCCCGTCCTCCTC------GAGGAGGTCGTAACGTAAGCATACTAGTGTGCTTGAWCAGGMGAATAGA---AGTAGTAAGAAAGATGAAAGA----------GCAATTATTCCTACCTTTTGCATAATGGTAGAAAATGCAACGAGAGAAGTGGCAAAATAGAAATAATCGATTAAAAATTCAAACAGCTAGGACAGTAAATACAATTGCCTAAAAGCATTAAGTTAAATAC-GAAATAMTTRAGTAAAGAA---CCG-RGYTTTATAAGTTAATAACAACACAAAAAACTCGGCAAGCACCCACAATCAATTAC-ACACTTACTAACTCTGCAGTAGCATAATCATAATTTTGTATGAACTAGAAACTGAGAAATGACCTTGAAGAGGATATAATGAAGAT---------------------------------------------------------------------------------------------------------AATT-TAGTATATAGAAAA-CCGGGAGCTCACTAACATTGCAAAGCTG--AAGCAATCCCGAAACCAGACCTACTCGTGAACATTAATCTCATCTATATAGTGAGGATTTGCGAGTAGGGTGCCGCCTGGAGATAGCTGGGTCCAAGAATGTTCCTAAAGCATGCGTAAGCTTTAGTTCAATAGGGCTCTATTGAAGGCCAAGGTGAGTAATAGTTGGCGCCACCAAGAAAGCGCTC------TCCCTTTTGGAYTCTATATAGAGYTARYAACTTCTGCRYAATCAGAACGACTCA-CTGATCGATTTTCCGGATGCCGGAGATTAAAAGAAGAAGAAGGGAACCCCGTGTTTCAAACACCTCTAGCGTATTAGAGGGCCGCCCAGTGACGTTAAACGGCCGCGGTACCGTGAAGTTTGTTCTCAAGGACGGCCGAGGGCTCTCTCCTACCTCCAATCGTTCCCCGCGGGGTATAAGACGACCCTATGGAGCTTAAT---------------------------------------------------------------------------------------------------------------------------------------------------------------------------------------------------------------------------------------------------------------------------------------------------------------------------------------------------------------------------------------------------------------------------------------------------------------------------------------------------------------------------------------------------------------------------------------------------------------------------------------------------------------------------------------------------------------------------------------------------------------------------------------------------------------------------------------------------------------------------------------------------------------------------------------------------------------------------------------------------------------------------------------------------------------------------------------------------------------------------------------------------------------------------------------------------------------------------------------------------------------------------------------------------------------------------------------------------------------------------------------------------------------------------------------------------------------------------------------------------------------------------------------------------------------------------------------------------------------------------------------------------------------------------------------------------------------------------------------------------------------------------------------------------------------------------------------------------------------------------------------------------------------------------------------------------------------------------------------------------------------------------------------------------------------------------------------------------------------------------------------------------------------------------------------------------------------------------------------------------------------------------------------------------------------------------------------------------------------------------------------------------------------------------------------------------------------------------------------------------------------------------------------------------------------------------------------------------------------------------------------------------------------------------------------------------------------------------------------------------------------------------------------------------------------------------------------------------------------------------------------------------------------------------------------------------------------------------------------------------------------------------------------------------------------------------------------------------------------------------------------------------------------------------------------------------------------------------------------------------------------------------------------------------------------------------------------------------------------------------------------------------------------------------------------------------------------------------------------------------------------------------------------------------------------------------------------------------------------------------------------------------------------------------------------------------------------------------------------------------------------------------------------------------------------------------------------------------------------------------------------------------------------------------------------------------------------------------------------------------------------------------------------------------------------------------------------------------------------------------------------------------------------------------------------------------------------------------------------------------------------------------------------------------------------------------------------------------------------------------------------------------------------------------------------------------------------------------------------------------------------------------------------------------------------------------------------------------------------------------------------------------------------------------------------------------------------------------------------------------------------------------------------------------------------------------------------------------------------------------------------------------------------------------------------------------------------------------------------------------------------------------------------------------------------------------------------------------------------------------------------------------------------------------------------------------------------------------------------------------------------------------------------------------------------------------------------------------------------------------------------------------------------------------------------------------------------------------------------------------------------------------------------------------------------------------------------------------------------------------------------------------------------------------
	Rhynchocyon_chrysopygus	TAATGGTTTAATTAAAGTATCTGCCCCCCGAAAATTTTATTATATCACATAACTTGCACAGCACCCACGAAACAACAAAAAGAAAGCAACTCCACGGTCAACAACCCAAAGATTATAAACTCATGTAGAAATAATAAATACTCTGAAAACAAAAGAATGATAAACATTAGATACCTACTTAAACCTA--AGTAAACAGAGAACTACGAAAATAAAACTCAAACTTATCCGGTTAATAAACCCAAACCCTATTGCTAATCCACAAATAAAAATCAAAAATTAATTAAATTATAAACATTAAAATAAACGAATAAATAAAGGAGGATAGTAAATAGAGAGGAATTAGGCCACACACCAA-------------------------------AAACAAAAGGGAAGATTA--AGGTTTCCAGCCTGCTATTAGTTTAGCAAATACATGCGTGGCCCTACCTGGAGGAGCGGTAGCACACTAGTAGCTACCCACCCGGGCAGTATTAAGCAATAAACGTTCGACTAATTATGCTAAGGGCTGGTTCGTGGCANNGCTACGAAGCCCATTAATAGAGGCGTGTGGGATAAAGTTAACCTGCGCAGGCCACGTGACTTTATCCCACGCTAAGACACATGGGCCCATGCCTAGCGTTAATTACAATTACTGCCAGCGCTGGATGGCGGTGCTTTACTAGAAGCCTGTTGTATCGCGCTCCATCATGTCTATATACCGCCATCTTGCACCCTAGGGTGCATATAACGTTAGGTCAAGGTGTAACATGATGGACTAATGGGCTCTCTAGAGACCCTTATGAGAAAGGTTTTAGAGCCAAGCTTGACTTGAAGCACGCACACGCCCGTCCTCCTCATGCACGAGGAGGTCGTAACGTAAGCATACTAGTGTGCTTGAACAGGAGAATAGAGAAAGTAGCAAGAACGATGAAAGAGTAATAAATAGCAATTAAACGTACCTTTTGCATCATGGTAGAAAAAGCACCGAGAAAAGTAGCAAAAAAGAAAAAATCGA-----------------------------------------------------------------------------------------------------------------------------------------------------------------------------------------------------------------------------------------------------------------------------------------------------------------------------------------------AATTAAAGTATATAGAAATACCGGAAGCTTATTAACTTTGCAAAGCCCTTCAGCAAACCCGAAACCAGACCTACTCACGAACATAAATCTCGTCTATATAGTGAGGATTTGTGAGTAGGGTGCCGCCT----------------------------------------------------------------------------------------------------------------------------------------------------------------------------------------------------------------------------------------------------------------------------------------------------------------------------------------------------------------------------------------------------------------------------------------------------------------------------------------------------------------------------------------------------------------------------------------------------------------------------------------------------------------------------------------------------------------------------------------------------------------------------------------------------------------------------------------------------------------------------------------------------------------------------------------------------------------------------------------------------------------------------------------------------------------------------------------------------------------------------------------------------------------------------------------------------------------------------------------------------------------------------------------------------------------------------------------------------------------------------------------------------------------------------------------------------------------------------------------------------------------------------------------------------------------------------------------------------------------------------------------------------------------------------------------------------------------------------------------------------------------------------------------------------------------------------------------------------------------------------------------------------------------------------------------------------------------------------------------------------------------------------------------------------------------------------------------------------------------------------------------------------------------------------------------------------------------------------------------------------------------------------------------------------------------------------------------------------------------------------------------------------------------------------------------------------------------------------------------------------------------------------------------------------------------------------------------------------------------------------------------------------------------------------------------------------------------------------------------------------------------------------------------------------------------------------------------------------------------------------------------------------------------------------------------------------------------------------------------------------------------------------------------------------------------------------------------------------------------------------------------------------------------------------------------------------------------------------------------------------------------------------------------------------------------------------------------------------------------------------------------------------------------------------------------------------------------------------------------------------------------------------------------------------------------------------------------------------------------------------------------------------------------------------------------AGAAGCATGAGCTACAAGGTTCTGGAGGGCAATGTGGGCTACCTGAGAATAGACAGTATCCCAGACCAGGAGGTACTAAGCCAGCTGGGGGGTTTTCTAGTGACTCATGTCTGGAGGCAGCTCATGGGCTCCTCTGCTTTGGTGTTGGATCTGCGGCACTGCACAGGAGGCCATGTTTCCAGCATCCCTTACCTGGTTTCCTACTTGCACCCAGGGGGCACGGTTTTGCACGTGGACACTATTTACAACCGTCCCTCTAATACAACTACTGAACTCTGGACCTTGCCTCAGGTGCTTGGGGAGAGATACAGTGCTGACAAGGACATGGTAGTCCTCACCAGTGGTCACACCAGGGGTGTGGCTGAAGACATTGTCTACATTCTCAAGCAGATGGGTAGGGCCATAGTGGTGGGTGAACGGACTAAGGGAAGTGCCCTAGAACTCCAGAAGCTAAGGATAGGCCACTCTGACTTCTTCCTCACTTTGCCTGTGTCCAGGTCATTGGGGCCNCTGGGTGGAGGAAGCCAGACATGGGAAGGCAGTGGAGTTCTGCCTTGTGTGGGAACTCCAGCAGAGCAAGCCCTAGAAAAAGCACTGGGTATCCTCACACTGCGTAGAGCCCTGCCGCAGATTATCCAGCGCCTGGAAGAGGCCCTGAAGAACTACTACACGCTTGTCAGTCGTGTACCTGCCCTACTG------------------------------ATAGTATCTGAGGAGGACCTGGTTGCAAAGCTAAATGCTGACTTGCAGGCTGTGTCTGAGGACCCCAGACTCCTGGTGCGAGCCATTATGCCTAGAGAAAATTCTCCTAAGCCTGAACCTGGAGCCAATGAACAGCTGGGGACACTTCCTGCAGTGCCTGAAGATGAGGCTGCCAGGCAAGCCCTGGTGAAGTCTGAGTTCCAAGTGTCTGTGCTGCCTGGA------------------------------------------------------------------------------------------------------------------------------------------------------------------------------------------------------------------------------------------------------------------------------------------------------------------------------------------------------------------------------------------------------------------------------------------------------------------------------------------------------------------------------------------------------------------------------------------------------------------------------------------------------------------------------------------------------------------------------------------------------------------------------------------------------------------------------------------------------------------------------------------------------------------------------------------------------------------------------------------------------------------------------------------------------------------------------------------------------------------------------------------------------------------------------------------------------------------------------------------------------------------------------------------------------------------------------------------------------------------------------
	Rhynchocyon_cirnei_cirnei	TAATGGTTTAATTAAAGTATCTGCCCCCCGAAAATTTAATCATATCACATAACTTGCACAGCACCCACGAAACAACAAAAAGAAAGCAACTCCACGGTCAACAACTCAAAGATTATAAATTCATGTAAAAATAATAAATACCCTGAAAACAAAAGAATGATAAACATTAGATACCTACTTAAACCTA--AGTAAACAGAGAACTACGAAAATAAAACTCAAACTTATCCGGATAATAAACCCAAACCCTATTGCTAATCCACAAATAAAAGTCAAAAATTAATTAAATTATAAACATTTTAACAAACGAACAAATAAAGGAGGATAGTAAATAGAGAGGAATCAGGCCACACACCAA-------------------------------AAACAAAAGGGAAGATTA--AGGTTTCCAGCCTGCTATTAGTTTAGCAAATACATGCGTGGCCCTACCTGGAGGAGCGGTAGCACACTAGTAGCTACCCACCCGGGCAGTATTAAGCAATAAACGTTCGACTAATTATGCTAAGGGCTGGTTCGTGGCACCGCTACGAAGCCCATTAATAGAGGCGTGTGGGATAAAGTTAACCTGCGCAGGTCACGTGACTTTATCCCACGCTAAGATACATGGGCCCATGCCTAGCGTTAATTACAATTACTGCCAGCGCTGGATGGCGGTGCTTTACTAGAAGCCTGTTGTATCGCGCTCCATCATGTCTATATACCGCCATCTTGCACCCTAGGGTGCATATAACGTTAGGTCAAGGTGTAACATGATGGACTAATGGGCTCTCTAGAGACCCTTATGAGAAAGGTTTTAGAGCCAAGCTTGGCTTGAAGCACGCACACGCCCGTCCTCCTCATGCACGAGGAGGTCGTAACGTAAGCATACTAGTGTGCTTGAACAGGAGAATAGAGAAAGTAGCAAGAACGATGAAAGAGTAGTAAATAGCACTTAAACGTACCTTTTGCATCATGGTAGAAAAAGCATCGAGAAAAGTAGCAAAAAAGAAAAAATCGATTAAAAGTTAATACAGCTAGTACATTTATTACAATTGGCTAAAAGCATTAAGTTAAATATAATAATAATTGAGTAAGAAAACACCTAAGCTTTATGAGTTAATAACAACACTTAAAACTCGGCAAACATCCACAATCAATTACTACCCTTACTAACTCTGCAGTAGCATAATCATAAATTTGTATGAACTTCAAACTGAGAAATGACCCTGAAGAGGATACGAAGAAGATTAGGGTATAATTCAACAAGATATTATCAACGAACATAACAGGTCCATAACCTCGATGTATCAGCTTGTTCTTAAAGTTAGTAAGGTTGAAAAATAATAGAAAAATAATTAAAGTATATAGAAATACCGGAAGCTTATTAACCTTGCAAAGCCCTTCAGCAAACCCGAAACCAGACCTACTCACGAACATAAATCTCGTCTATATAGTGAGGATTTGTGAGTAGGGTGCCGCCTGGAGATAGCTGGGTTCAGGAATGTTCCTAAATTTACTGTAAA-TTTAGATCAATAGAGCTCTATTGATGGCCTTAGAGAGTAATAGTAGGCGCCATCAAGAAAGCGCTCACAAACTCCTAACTGAACTCTATTTAGAGTTAGTAACT-CTGCACAATCAGAACGGCCC-ACTGATTAGCTATCCGGGTGCAGGAGATTAAAAGAAGTAAAAGGGAATCCCGTGTTTCAAACACCTCTAGCGTATTAGAGGGCCGCCCAGTGACGTTTAACGGCCGCGGTACCGTGAAGTTTGTTCTCAAGGACGGCCGAGGATTCTCTCTTACTTCCAATCGTTCCCCGCGGGGTATAAGACGACCCTATGGAGCTTAATCTAACTACCTATGGGTAGAAGATTGGTTGTGACCTCGGAGCTCCGAGCCAAGACCGTCTAAGCCCAGTGGAAGTTACCCTAGGGCGCAATCCTATTCTAGATCGACAATAGGGTTTACGTGGATCAGGACCCCAATGGTGAGCTATTAAAGGTCGTTAACGAGTCCTACGTGATCTGACGACCGGATCCAGGTCTCTATCTATAATTTCTCCTAGTACGGACCAGAGAAATAAGGCCTACTTGTAAGCGCCTTTAAATGATTAATTTACCCCGGGG------------------------------------------------------------------------------------------------------------------------------------------------------------------------------------------------------------------------------------------------------------------------------------------------------------------------------------------------------------------------------------------------------------------------------------------------------------------------------------------------------------------------------------------------------------------------------------------------------------------------------------------------------------------------------------------------------------------------------------------------------------------------------------------------------------------------------------------------------------------------------------------------------------------------------------------------------------------------------------------------------------------------------------------------------------------------------------------------------------------------------------------------------------------------------------------------------------------------------------------------------------------------------------------------------------------------------------------------------------------------------------------------------------------------------------------------------------------------------------------------------------------------------------------------------------------------------------------------------------------------------------------------------------------------------------------------------------------------------------------------------------------------------------------------------------------------------------------------------------------------------------------------------------------------------------------------------------------------------------------------------------------------------------------------------------------------------------------------------------------------------------------------------------------------------------------------------------------------------------------------------------------------------------------------------------------------------------------------------------------------------------------------------------------------------------------------------------------------------------------------------------------------------------------------------------------------------------------------------------------------------------------------------------------------------------------------------------------------------------------------------------------------------------------------------------------------------------------------------------------------------------------------------------------------------------------------------------------------------------------------------AGTGAACTGCAAAGAAGCATGAGCTACAAGGTTCTGGAGGGCAATGTGGGCTACCTGAGAATAGACAGTATCCCAGACCAGGAGGTACTAAGCCAGCTGGGGGGTTTTCTAGTGACTCATGTCTGGAGGCAGCTCATGGGCTCCTCTGCTTTGGTGTTGGATCTGCGGCACTGCACAGGAGGCCATGTTTCCAGCATCCCTTACCTGGTTTCCTACTTGCACCCAGGGGGCACGGTTTTGCACGTGGACACTATTTACAACCGTCCCTCTAATACAACTACTGAACTCTGGACCTTGCCTCAGGTGCTTGGGGAGAGATACAGTGCTGACAAGGACATGGTAGTCCTCACCAGTGGTCATACCAGGGGTGTGGCTGAAGACATTGTCTACATTCTCAAGCAGATGGGTAGGGCCATAGTGGTGGGTGAACGGACTAAGGGAAGTGCCCTAGAACTCCAGAAGCTAAGGATAGGCCACTCTGACTTCTTCCTCACTTTGCCTGTGTCCAGGTCATTGGGGCCTCTGGGTGGAGGAAGCCAGACATGGGAAGGAAGTGGAGTTCTGCCTTGTGTGGGAACTCCAGCAGAGCAAGCCCTAGAAAAAGCACTGGGTATCCTCACACTGCGTAGAGCCCTGCCGCAGATTATCCAGCGCCTGGAAGAGGCCCTGAAGAACTACTACACGCTTGTCAGTCGTGTACCTGCCCTACTGCACCTCCTTGCCAACATGGATTTCTCTGCTATAGTATCTGAGGAGGACCTGGTTGCAAAGCTAAATGCTGACTTGCAGGCTGTGTCTGAGGACCCCAGACTCCTGGTGCGAGCCATTATGCCTAGAGAAAATTCTCCTAAGCCTGAACCTGGAGCCAATGAACAGCTGGGGACACTTCCTGCAGTGCCTGAAGATGAGGCTGCCAGGCAAGCCCTGGTGAAGTCTGAGTTCCAAGTGTCTGTGCTGCCTGGAAATGTGGGATAC---------------------------------------------------------------------------------------------------------------------------------------------------------------------------------------------------------------------------------------TCAGAGGCAGAGTTTGAAGTACTGAAGGCCTTTGTGGTGAGCGTGATGGAGCGACTACACATCTCTCAGAAGCGGATCCGTGTGGCCTTGGTGGAATACCATGAAGGCTCACACTCCTACATTGAGCTCAAGGATCGGAAGCGGCCTTCAGAGCTGCGGCGCATCGCTGGCCAGGTGAAGTATGCGGGCAGCAATGTGGCTTCCACTAATGAGGTCCTGAAGTATACATTGTTCCAAGTGTTTGGCAACATAGACCGCCCAGAGGCCTCCCGTATTGTCCTGCTCTTGACGGCCAGCCAAGATCCCACACGGGGGACCCGGAACTTGATCCGCTATTTGCAGGGCCTGAAGAAGAAGAAGGTCATCGTGATCCCAGTGGGCATTGAGCCCCATGCCAACCTCAAGCAGATCCAACTCATTGAGAAGCAAGCCCCTGAGAATAAGGCCTTTAGGCTTAGCAGTGTGTATGAGCTGGAGCAGAGAAGGGATGAGATTATCAGTTATTTTTGTGACCTAGCTCCTGAGCCATCTCCCCCTACTAAGCTCCCCGCCACGGCACAAGTCACAGTGAGCCCTGGCATCTCAGGAGTTACGTTCCCAGCACCTACACGGAGCTCCATGGTGCTGGATGTGGTGTTTGTCCTGGAAGGGTCGGATAAAGTTGGTGAAGCCAACTTCAACTGGAGCAAACAGTTCTTGGAGGAGGTGATCCGGCAGATGGACGTGGGCCAGGACAGCATTCATGTCACTGTGCTGCAGTACTCATACGTGGTCACAGTGGAGTACACCTTCAGTGAGGCACAGTCCAAGGCTGATATCCTGCAGCATGTGCAGAAGATCCAGTATCAGGGTGGCAACAGGACCAACACCGGGCTGGCCCTACAGTACATCTCTGAGCACAGCTTCTCTACCAGCCAGGGAGACCGTGAGCAGGCCCCTAATCTGGTCTACATGGTCACAGCAAACCCTGCCTCCGATGAGATTAAGAGACTGCCTGGAGACATCCAGGTGGTGCCCATTGGAGTGGGCCCCCATGCCAAC------------------------------------------
	Rhynchocyon_cirnei_macrurus	TAATGGTTTAATTAAAGTATCTGCCCCCCGAAAATTTAATCATATCACATAACTTGCACAGCACCCACGAAACAACAAAAAGAAAGCAACTCCACGGTCAACAACTCAAAGATTATAAATTCATGTAAAAATAATAAATACCCTGAAAACAAAAGAATGATAAACATTAGATACCTACTTAAACCTA--AGTAAACAGAGAACTACGAAAATAAAACTCAAACTTATCCGGATAATAAACCCAAACCCTATTGCTAATCCACAAATAAAAGTCAAAAATTAATTAAATTATAAACATTTTAACAAACGAACAAATAAAGGAGGATAGTAAATAGAGAGGAATCAGGCCACACACCAA-------------------------------AAACAAAAGGGAAGATTA--AGGTTTCCAGCCTGCTATTAGTTTAGCAAATACATGCGTGGCCCTACCTGGAGGAGCGGTAGCACACCAGTAGCTACCCACCCGGGCAGTATTAAGCAATAAACGTTCGACTAATTATGCTAAGGGCTGGTTCGTGGCACCGCTACGAAGCCCATTAATAGAGGCGTGTGGGATAAAGTTAACCTGCGCAGGTCACGTGACTTTATCCCACGCTAAGATACATGGGCCCATGCCTAGCATTAATTACAATTACTGCCAGCGCTGGATGGCGGTGCTTTACTAGAAGCCTGTTGTATCGCGCTCCATCATGTCTATATACCGCCATCTTGCACCCTAGGGTGCATATAACGTTAGGTCAAGGTGTAACATGATGGACTAATGGGCTCTCTAGAGACCCTTATGAGAAAGGTTTTAGAGCCAAGCTTGGCTTGAAGCACGCACACGCCCGTCCTCCTCATGCACGAGGAGGTCGTAACGTAAGCATACTAGTGTGCTTGAACAGGAGAATAGAGAAAGTAGCAAGAACGATGAAAGAGTAGTAAATAGCACTTAAACGTACCTTTTGCATCATGGTAGAAAAAGCATCGAGAAAAGTAGCAAAAAAGAAAAAACCGATTAAAAGTTAATACAGCTAGTACATTTATTACAATTGACTAAAAGCATTAAGTTAAATATAATAATAATTGAGTAAGAAAGAACCTAAGCTTTATGAGTTAATAACAACACTTAAAACTCGGCAAACATCCACAATCAATTACTACCCTTACTAACTCTGCAGTAGCATAATCATAAATTTGTATGAACTTCAAACTGAGAAATGACCCTGAAGAGGATACGAAGAAGATTCGGGTATAATTCAACAAGATATTATCAACGAACATAACAGGTCCATAACCTCGATGTATCAGCTTGTTCTTAAAGTTAGTAAGGTTGAAAAATAATAGCAAAGAAATTAAAGTATATAGAAATACCGGAAGCTTATTAACCTTGCAAAGCCCTTCAGCAAACCCGAAACCAGACCTACTCACGAACATAAATCTCGTCTATATAGTGAGGATTTGTGAGTAGGGTGCCGCCTGGAGATAGCTGGGTTCAGGAATGTTCCTAAATTTACCGTAAA-TTTAGATCAATAGAGCTCTATTGATGGCCTTAGAGAGTAATAGTAGGCGCCATCAAGAAAGCGCTCACAAACTCCTAACTGAACTCTATATAGAGTTAGTAACT-CTGCACAATCAGAACGGCCC-ACTGATTAGCTATCCGGGTGCAGGAGATTAAAAGAAGTAAAAGGGAATCCCGTGTTTCAAACACCTCTAGCGTATTAGAGGGCCGCCCAGTGACGTTTAACGGCCGCGGTACCGTGAAGTTTGTTCTCAAGGACGGCCGAGGATTCTCTCTTACTTCCAATCGTTCCCCGCGGGGTATAAGACGACCCTATGGAGCTTAATCTAACTACCTATAGGTAGAAGATTGGTTGTGACCTCGGAGCTCCGAGCCAAGACCGTCTAAGCCCAGTGGAAGTTACCCTAGGGCGCAATCCTATTCTAGATCGACAATAGGGTTTACGTGGATCAGGACCCCAATGGTGAGCTATTAAAGGTCGTTAACGAGTCCTACGTGATCTGACGACCGGATCCAGGTCTCTATCTATAATTTCTCCTAGTACGGACCAGAGAAATAAGGCCTACTTGTAAGCGCCTTTAAATGATTAATTTACCCCAGGG---------------------------------------------------------------------------------------------------------------------------------------------------------------------------------------------------------------------------------------------------------------------------------------------------------------------------------------------------------------------------------------------------------------------------------------------------------------------------------------------------------------------------------------------------------------------------------------------------------------------------------------------------------------------------------------------------------------------------------------------------------------------------------------------------------------------------------------------------------------------------------------------------------------------------------------------------------------------------------------------------------------------------------------------------------------------------------------------------------------------------------------------------------------------------------------------------------------------------------------------------------------------------------------------------------------------------------------------------------------------------------------------------------------------------------------------------------------------------------------------------------------------------------------------------------------------------------------------------------------------------------------------------------------------------------------------------------------------------------------------------------------------------------------------------------------------------------------------------------------------------------------------------------------------------------------------------------------------------------------------------------------------------------------------------------------------------------------------------------------------------------------------------------------------------------------------------------------------------------------------------------------------------------------------------------------------------------------------------------------------------------------------------------------------------------------------------------------------------------------------------------------------------------------------------------------------------------------------------------------------------------------------------------------------------------------------------------------------------------------------------------------------------------------------------------------------------------------------------------------------------------------------------------------------------------------------CTAGAGGCTCCAGGACCTGCCCCAGTGCCTGCCAACCTCACACAAGAGGAACTGCTTAGTGAACTGCAAAGAAGCATGAGCTACAAGGTTCTGGAGGGCAATGTGGGCTACCTGAGAATAGACAGTATCCCAGACCAGGAGGTACTAAGCCAGCTGGGGGGTTTTCTAGTGACTCATGTCTGGAGGCAGCTCATGGGCTCCTCTGCTTTGGTGTTGGATCTGCGGCACTGCACAGGAGGCCATGTTTCCAGCATCCCTTACCTGGTTTCCTACTTGCACCCAGGGGGCACGGTTTTGCACGTGGACACTATTTACAACCGTCCCTCTAATACAACTACTGAACTCTGGACCTTGCCTCAGGTGCTTGGGGAGAGATACAGTGCTGACAAGGACATGGTAGTCCTCACCAGTGGTCATACCAGGGGTGTGGCTGAAGACATTGTCTACATTCTCAAGCAGATGGGTAGGGCCATAGTGGTGGGTGAACGGACTAAGGGAAGTGCCCTAGAACTCCAGAAGCTAAGGATAGGCCACTCTGACTTCTTCCTCACTTTGCCTGTGTCCAGGTCATTGGGGCCTCTGGGTGGAGGAAGCCAGACATGGGAAGGAAGTGGAGTTCTGCCTTGTGTGGGAACTCCAGCAGAGCAAGCCCTAGAAAAAGCACTGGGTATCCTCACACTGCGTAGAGCCCTGCCGCAGATTATCCAGCGCCTGGAAGAGGCCCTGAAGAACTACTACACGCTTGTCAGTCGTGTACCTGCCCTACTGCACCTCCTTGCCAACATGGATTTCTCTGCTATAGTATCTGAGGAGGACCTGGTTGCAAAGCTAAATGCTGACTTGCAGGCTGTGTCTGAGGACCCCAGACTCCTGGTGCGAGCCATTATGCCTAGAGAAAATTCTCCTAAGCCTGAACCTGGAGCCAATGAACAGCTGGGGACACTTCCTGCAGTGCCTGAAGATGAGGCTGCCAGGCAAGCCCTGGTGAAGTCTGAGTTCCAAGTGTCTGTGCTGCCTGGAAATGTGGGATACCTGCGCTTTGACAGGTTTGCAGATGTGTCCACTATGGAGGTGCTG---------------------------------------------------------------------------CCGGTCAGCGCCACCACGCCATATGTGGAAGACTCCTCTGAGCCCCTGCATGACTTCTACTGCAGCAAGCTGCTGGACCTGGTCTTCCTGATGGATGGCTCCTCCAAGCTGTCAGAGGCAGAGTTTGAAGTACTGAAGGCCTTTGTGGTGAGCGTGATGGAGCGACTACACATCTCTCAGAAGCGGATCCGTGTGGCCTTGGTGGAATACCATGAAGGCTCACACTCCTACATTGAGCTCAAGGATCGGAAGCGGCCTTCAGAGCTGCGGCGCATCGCTGGCCAGGTGAAGTATGCGGGCAGCAATGTGGCTTCCACTAATGAGGTCCTGAAGTATACATTGTTCCAAGTGTTTGGCAACATAGACCGCCCAGAGGCCTCCCGTATTGTCCTGCTCTTGACGGCCAGCCAAGATCCCACACGGGGGACCCGGAACTTGATCCGCTATTTGCAGGGCCTGAAGAAGAAGAAGGTCATCGTGATCCCAGTGGGCATTGAGCCCCATGCCAACCTCAAGCAGATCCAACTCATTGAGAAGCAAGCCCCTGAGAATAAGGCCTTTAGGCTTAGCAGTGTGTATGAGCTGGAGCAGAGAAGGGATGAGATTATCAGTTATTTTTGTGACCTAGCTCCTGAGCCATCTCCCCCTACTAAGCTCCCCGCCACGGCACAAGTCACAGTGAGCCCTGGCATCTCAGGAGTTACGTTCCCAGCACCTACACGGAGCTCCATGGTGCTGGATGTGGTGTTTGTCCTGGAAGGGTCGGATAAAGTTGGTGAAGCCAACTTCAACTGGAGCAAACAGTTCTTGGAGGAGGTGATCCGGCAGATGGACGTGGGCCAGGACAGCATTCATGTCACTGTGCTGCAGTACTCATATGTGGTCACAGTGGAGTACACCTTCAGTGAGGCACAGTCCAAGGCTGATATCCTGCAGCATGTGCAGAAGATCCAGTATCAGGGTGGCAACAGGACCAACACCGGGCTGGCCCTACAGTACATCTCTGAGCACAGCTTCTCTACCAGCCAGGGAGACCGTGAGCAGGCCCCTAATCTGGTCTACATGGTCACAGCAAACCCTGCCTCCGATGAGATTAAGAGACTGCCTGGAGACATCCAGGTGGTGCCCATTGGAGTGGGCCCCCATGCCAACATGCAGGAGCTGGAGAGG------------------------
	Rhynchocyon_cirnei_reichardi	TAATGGTTTAATTAAAGTATCTGCCCCCCGAAAATTTAATCATATCACATAACTTGCACAGCACCCACGAAACAACAAAAAGAAAGCAATTCCACGGTCAACAACTCAAAGATTATAAATTCATGTAAAAATAATAAATACCCTGAAAACAAAAGAATGATAAACATTAGATACCTACTTAAACCTA--AGTAAACAGAGAACTACGAAAATAAAACTCAAACTCATCCGGATAATAAACCCAAACCCCATTGCTAATCCACAAATAAAAATCAAAAATTAATTAAATTATAAACATTTCAACAAACGAATAAATAAAGGAGGATAGTAAATAGAGAGGAATCAGGCCACACACCAA-------------------------------AAACAAAAGGGAAGATTA--AGGTTTCCAGCCTGCTATTAGTTTAGCAAATACATGCGTGGCCCTACCTGGAGGAGCGGTAGCACACTAGTAGCTACCCACCCGGGCAGTATTAAGCAATAAACGTTCGACTAATTATGCTAAGGGCTGGTTCGTGGCACCGCTACGAAGCCCACTAATAGAGGCGTGTGGGATAAAGTTAACCTGCGCAGGTCACGTGACTTTATCCCACGCTAAGATACATGGGCCCATGCCTAGCATTAATTACAATTACTGCCAGCGCTGGATGGCGGTGCTTTACTAGAAGCCTGTTGTATCGCGCTCCATCATGTCTATATACCGCCATCTTGCACCCTAGGGTGCATATAACGTTAGGTCAAGGTGTAACATGATGGACTAATGGGCTCTCTAGAGACCCTTATGAGAAAGGTTTTAGAGCCAAGCTTAGCTTGAAGCACGCACACGCCCGTCCTCCTCATGCACGAGGAGGTCGTAACGTAAGCATACTAGTGTGCTTGAACAGGAGAATAGAGAAAGTAGCAAGAACGATGAAAGAGTAATAAATAGCACTTAAACGTACCTTTTGCATCATGGTAGAAAGAGCATCGAGAAAAGTAGCAAAAAAGAAAAAACCGATTAAAAGTTAATACAGTTAGTACATTTATTACAATTGACCAAAAGCATTAAGTTAAATATAATAATAATTGAGTAAGAAAGCACCTAAGCTTTATGAGTTAATAACGACACTTAAAACTCGGCAAACATCCACAATCAATTACTACCCTTATTAACTCTGCAGTAGCATAATCATAAATTTGTATGAACTTCAAACTGAGAAATGACCTTGAAGAGGATACGAAGAAGATTCGGGTATAATTCAACAAGATATTATCAACGAACATAACAGGTCCATAACCTCGATGTATCAGCTTGTTCTTAAAGTTAGTAAGGTTGAAAAACAATAGAAAAATAATTAAAGTATATAGAAATACCGGAAGCTTATTAACCTTGCAAAGCCCTTCAGCAAACCCGAAACCAGACCTACTCACGAACATAAATCTCGTCTATATAGTGAGGATTTGTGAGTAGGGTGCCGCCTGGAGATAGCTGGGTTCAGGAATGTTCCTAAATTTACCGTAAA-TTTAGATCAATAGAGCTCTATTGATGGCCTTAGAGAGTAATAGTAGGCGCCATCAAGAAAGCGCTCACAAACTCCTAACTGAACTCTATATAGAGTTAGTAACT-CTGCACAATCAGAACGGCCC-ACTGATTAGCTATCCGGGTGCAGGAGATTAAAAGAAGTAAAAGGGAATCCCGTGTTTCAAACACCTCTAGCGTATTAGAGGGCCGCCCAGTGACGTTTAACGGCCGCGGTACCGTGAAGTTTGTTCTCAAGGACGGCCGAGGATTCTCTCTTACTTCCAATCGTTCCCCGCGGGGTATAAGACGACCCTATGGAGCTTAATCTAACTACCTATGGGTAGAAGATTGGTTGTGACCTCGGAGCTCCGAGCCAAGACCGTCTAAGCCCAGTGGAAGTTACCCTAGGGCGCAATCCTATTCTAGATCGACAATAGGGTTTACGTGGATCAGGACCCCAATGGTGAGCTATTAAAGGTCGTTAACGAGTCCTACGTGATCTGACGACCGGATCCAGGTCTCTATCTATAATTTCTCCTAGTACGGACCAGAGAAATAAGGCCTACTTGTAAGCGCCTTTAAATGATTAATTTACCCCGGGG------------------------------------------------------------------------------------------------------------------------------------------------------------------------------------------------------------------------------------------------------------------------------------------------------------------------------------------------------------------------------------------------------------------------------------------------------------------------------------------------------------------------------------------------------------------------------------------------------------------------------------------------------------------------------------------------------------------------------------------------------------------------------------------------------------------------------------------------------------------------------------------------------------------------------------------------------------------------------------------------------------------------------------------------------------------------------------------------------------------------------------------------------------------------------------------------------------------------------------------------------------------------------------------------------------------------------------------------------------------------------------------------------------------------------------------------------------------------------------------------------------------------------------------------------------------------------------------------------------------------------------------------------------------------------------------------------------------------------------------------------------------------------------------------------------------------------------------------------------------------------------------------------------------------------------------------------------------------------------------------------------------------------------------------------------------------------------------------------------------------------------------------------------------------------------------------------------------------------------------------------------------------------------------------------------------------------------------------------------------------------------------------------------------------------------------------------------------------------------------------------------------------------------------------------------------------------------------------------------------------------------------------------------------------------------------------------------------------------------------------------------------------------------------------------------------------------------------------------------------------------------------------------------------------------------------------------------------------------------------------------AGTGAACTGCAAAGAAGCATGAGCTACAAGGTTCTGGAGGGCAATGTGGGCTACCTGAGAATAGACAGTATCCCAGACCAGGAGGTACTAAGCCAGCTGGGGGGTTTTCTAGTGACTCATGTCTGGAGGCAGCTCATGGGCTCCTCTGCTTTGGTGTTGGATCTGCGGCACTGCACAGGAGGCCATGTTTCCAGCATCCCTTACCTGGTTTCCTACTTGCACCCAGGGGGCACGGTTTTGCACGTGGACACTATTTACAACCGTCCCTCTAATACAACTACTGAACTCTGGACCTTGCCTCAGGTGCTTGGGGAGAGATACAGTGCTGACAAGGACATGGTAGTCCTCACCAGTGGTCATACCAGGGGTGTGGCTGAAGACATTGTCTACATTCTCAAGCAGATGGGTAGGGCCATAGTGGTGGGTGAACGGACTAAGGGAAGTGCCCTAGAACTCCAGAAGCTAAGGATAGGCCACTCTGACTTCTTCCTCACTTTGCCTGTGTCCAGGTCATTGGGGCCTCTGGGTGGAGGAAGCCAGACATGGGAAGGAAGTGGAGTTCTGCCTTGTGTGGGAACTCCAGCAGAGCAAGCCCTAGAAAAAGCACTGGGTATCCTCACACTGCGTAGAGCCCTGCCGCAGATTATCCAGCGCCTGGAAGAGGCCCTGAAGAACTACTACACGCTTGTCAGTCGTGTACCTGCCCTACTGCACCTCCTTGCCAACATGGATTTCTCTGCTATAGTATCTGAGGAGGACCTGGTTGCAAAGCTAAATGCTGACTTGCAGGCTGTGTCTGAGGACCCCAGACTCCTGGTGCGAGCCATTATGCCTAGAGAAAATTCTCCTAAGCCTGAACCTGGAGCCAATGAACAGCTGGGGACACTTCCTGCAGTGCCTGAAGATGAGGCTGCCAGGCAAGCCCTGGTGAAGTCTGAGTTCCAAGTGTCTGTGCTGCCTGGAAATGTGGGATAC---------------------------------------------------------------------------------------------------------------------------------------------------------------------------------------------------------------------------------------TCAGAGGCAGAGTTTGAAGTACTGAAGGCCTTTGTGGTGAGCGTGATGGAGCGACTACACATCTCTCAGAAGCGGATCCGTGTGGCCTTGGTGGAATACCATGAAGGCTCACACTCCTACATTGAGCTCAAGGACCGGAAGCGGCCTTCAGAGCTACGGCGCATCGCTGGCCAGGTGAAGTATGCGGGCAGCAATGTGGCTTCCACTAATGAGGTCCTGAAGTATACATTGTTCCAAGTGTTTGGCAACATAGACCGCCCAGAGGCCTCCCGTATTGTCCTGCTCTTGACGGCCAGCCAAGATCCCACACGGGGGACCCGGAACTTGATCCGCTATTTGCAGGGCCTGAAGAAGAAGAAGGTCATCGTGATCCCAGTGGGCATTGAGCCCCATGCCAACCTCAAGCAGATCCAACTCATTGAGAAGCAAGCCCCTGAGAATAAGGCCTTTAGGCTTAGCAGTGTGTATGAGCTGGAGCAGAGAAGGGATGAGATTATCAGTTATTTTTGTGACCTAGCTCCTGAGCCATCTCCCCCTACTAAGCTCCCCGCCACGGCACAAGTCACAGTGAGCCCTGGCATCTCAGGAGTTACGTTCCCAGCACCTACACGGAGCTCCATGGTGCTGGATGTGGTGTTTGTCCTGGAAGGGTCGGATAAAGTTGGTGAAGCCAACTTCAACTGGAGCAAACAGTTCTTGGAGGAGGTGATCCGGCAGATGGACGTGGGCCAGGACAGCATTCATGTCACTGTGCTGCAGTACTCATACGTGGTCACAGTGGAGTACACCTTCAGTGAGGCACAGTCCAAGGCTGATATCCTGCAGCATGTGCAGAAGATCCAGTATCAGGGTGGCAACAGGACCAACACCGGGCTGGCCCTACAGTACATCTCTGAGCACAGCTTCTCTACCAGCCAGGGAGACCGTGAGCAGGCCCCTAATCTGGTCTACATGGTCACAGCAAACCCTGCCTCCGATGAGATTAAGAGACTGCCTGGAGACATCCAGGTGGTGCCCATTGGAGTG---------------------------------------------------------
	Rhynchocyon_cirnei_shirensis	CAATGGTTTAATTAAAGTATCTGCCCCCCGAAAATTTAATCATATCACATAACTTGCACAGCACCCACGAAACAACAAAAAGAAAGCAACTCCACGGTCAACAACTCAAAGATTATAAATTCATGTAAAAATAATAAATACCCTGAAAACAAAAGAATGATAAACATTAGATACCTACTTAAACCTA--AGTAAACAGAGAACTACGAAAATAAAACTCAAACTTATCCGGATAATAAACCCAAACCCTATTGCTAATCCACAAATAAAAGCCAAAAATTAATTAAATTATAAACATTTTAACAAACGAACAAATAAAGGAGGATAGTAAATAGAGAGGAATCAGGCCACACACCAA---------------------------------------------------AGGTTTCCAGCCTGCTATTAGTTTAGCAAATACATGCGTGGCCCTACCTGGAGGAGCGGTAGCACACTAGTAGCTACCCACCCGGGCAGTATTAAGCAATAAACGTTCGACTAATTATGCTAAGGGCTGGTTCGTGGCACCGCTACGAAGCCCATTAATAGAGGCGTGTGGGATAAAGTTAACCTGCGCAGGTCACGTGACTTTATCCCACGCTAAGATACATGGGCCCATGCCTAGCATTAATTACAATTACTGCCAGCGCTGGATGGCGGTGCTTTACTAGAAGCCTGTTGTATCGCGCTCCATCATGTCTATATACCGCCATCTTGCACCCTAGGGTGCATATAACGTTAGGTCAAGGTGTAACATGATGGACTAATGGGCTCTCTAGAGACCCTTATGAGAAAGGTTTTAGAGCCAAGCTTAGCTTGAAGCACGCACACGCCCGTCCTCCTCATG--------------------------------------AACAGGAGAATAGAGAAAGTAGCAAGAACGATGAAAGAGTAGTAAATAGCACTTAAACGTACCTTTTGCATCATGGTAGAAAAAGCATCGAGAAAAGTAGCAAAAAAGAAAAAATCGA-----------------------------------------------------------------------------------------------------------------------------------------------------------------------------------------------------------------------------------------------------------------------------------------------------------------------------------------------AATTAAAGTATATAGAAATACCGGAAGCTTATTAACCTTGCAAAGCCCTTCAGCAAACCCGAAACCAGACCTACTCACGAACATAAATCTCGTCTATATAGTGAGGATTTGTGAGTAGGGTGCCGCCT-------------------------------------------------------------------------------------------------------------------------------------------------------------------------------------------------------------------------------------------------------------------------------------------------------------------------------------------------------------------------------------------------------------------------------------------------------------------------------------------------------------------------------------------------------------------------------------------------------------------------------------------------------------------------------------------------------------------------------------------------------------------------------------------------------------------------------------------------------------------------------------------------------------------------------------------------------------------------------------------------------------------------------------------------------------------------------------------------------------------------------------------------------------------------------------------------------------------------------------------------------------------------------------------------------------------------------------------------------------------------------------------------------------------------------------------------------------------------------------------------------------------------------------------------------------------------------------------------------------------------------------------------------------------------------------------------------------------------------------------------------------------------------------------------------------------------------------------------------------------------------------------------------------------------------------------------------------------------------------------------------------------------------------------------------------------------------------------------------------------------------------------------------------------------------------------------------------------------------------------------------------------------------------------------------------------------------------------------------------------------------------------------------------------------------------------------------------------------------------------------------------------------------------------------------------------------------------------------------------------------------------------------------------------------------------------------------------------------------------------------------------------------------------------------------------------------------------------------------------------------------------------------------------------------------------------------------------------------------------------------------------------------------------------------------------------------------------------------------------------------------------------------------------------------------------------------------------------------------------------------------------------------------------------------------------------------------------------------------------------------------------------------------------------------------------------------------------------------------------------------------------------------------------------------------------------------------------------------------------------------------------------------------------------------------------------------------------------------------------------------------------------------------------------------------------------------------------------------------------------------------------------------------------------------------------------------------------------------------------------------------------------------------------------------------------------------------------------------------------------------------------------------------------------------------------------------------------------------------------------------------------------------------------------------------------------------------------------------------------------------------------------------------------------------------------------------------------------------------------------------------------------------------------------------------------------------------------------------------------------------------------------------------------------------------------------------------------------------------------------------------------------------------------------------------------------------------------------------------------------------------------------------------------------------------------------------------------------------------------------------------------------------------------------------------------------------------------------------------------------------------------------------------------------------------------------------------------------------------------------------------------------------------------------------------------------------------------------------------------------------------------------------------------------------------------------------------------------------------------------------------------------------------------------------------------------------------------------------------------------------------------------------------------------------------------------------------------------------------------------------------------------------------------------------------------------------------------------------------------------------------------------------------------------------------------------------------------------------------------------------------------------------------------------------------------
	Rhynchocyon_petersi_adersi	CAATGGTTTAATTAAAGTATCTGCCCCCCGAAAATTTAATCATATCACATAACTTGCACAGCACCTACGAAACAACAAAAAGAAAGCAATTCCACGGTCAACAACCCAAAGATTATAAATTTATGTAAAAATAATAAATACTCTGAAAACAAAAGAATGATAAACATTAGATACCTACTTAAACCTA--AGTAAACAGAGAACTACGAAAATAAAACTCAAACTTATCCGGATAATAAACCCAAACCCTATTGCTAATCCACAAATAAAAATCAAAAATTAATTAAATTATAAACATTTAAATATACGAACAAATAAAGGAGGATAGTAAATAGAGAGGAATTAGGCCACACACCAA-------------------------------AAACAAAAGGGAAGATTA--AGGTTTCCAGCCTGCTATTAGTTTAGCAAATACATGCGTGGCCCTACCTGGAGGAGCGGTAGCACACTAGTAGCTACCCACCCGGGCAGTATTAAGCAATAAACGTTCGACTAATTATGCTAAGGGCTGGTTCGTGGCACCGCTACGAAGCCCATTAATAGAGGCGTGTGGGATAAAGTTAACCTGCGCAGGTCACGTGACTTTATCCCACGCTAAGATACATGGGCCCATGCCTAGCGTTAATTACAATTACTGCCAGCGCTGGATGGCGGTGCTTTACTAGAAGCCTGTTGTATCGCGCTCCATCATGTCTATATACCGCCATCTTGCACCCTAGGGTGCATATAACGTTAGGTCAAGGTGTAACATGATGGACTAATGGGCTCTCTAGAGACCCTTATGAGAAAGGTTTTAGAGCCAAGCTTGACTTGAAGCACGCACACGCCCGTCCTCCTCATGCACGAGGAGGTCGTAACGTAAGCATACTAGTGTGCTTGAACAGGAGAATAGAGAAAGTAGCAAGAACGATGAAAGAGTAGTAAATAGCACTTAAACGTACCTTTTGCATCATGGTAGAAAAAGCATCGAGAAAAGTAGCAAAAAAGAAAAAACCGA-----------------------------------------------------------------------------------------------------------------------------------------------------------------------------------------------------------------------------------------------------------------------------------------------------------------------------------------------AATTAAAGTATATAGAAATACCGGAAGCTTGTTAACCTTGCAAAGCCCTTTAGCAAACCCGAAACCAGACCTACTCACGAACATAAATCTCGTCTATATAGTGAGGATTTGTGAGTAGGGTGCCGCCT-------------------------------------------------------------------------------------------------------------------------------------------------------------------------------------------------------------------------------------------------------------------------------------------------------------------------------------------------------------------------------------------------------------------------------------------------------------------------------------------------------------------------------------------------------------------------------------------------------------------------------------------------------------------------------------------------------------------------------------------------------------------------------------------------------------------------------------------------------------------------------------------------------------------------------------------------------------------------------------------------------------------------------------------------------------------------------------------------------------------------------------------------------------------------------------------------------------------------------------------------------------------------------------------------------------------------------------------------------------------------------------------------------------------------------------------------------------------------------------------------------------------------------------------------------------------------------------------------------------------------------------------------------------------------------------------------------------------------------------------------------------------------------------------------------------------------------------------------------------------------------------------------------------------------------------------------------------------------------------------------------------------------------------------------------------------------------------------------------------------------------------------------------------------------------------------------------------------------------------------------------------------------------------------------------------------------------------------------------------------------------------------------------------------------------------------------------------------------------------------------------------------------------------------------------------------------------------------------------------------------------------------------------------------------------------------------------------------------------------------------------------------------------------------------------------------------------------------------------------------------------------------------------------------------------------------------------------------------------------------------------------------------------------------------------------------------------------------------------------------------------------------------------------------------------------------------------------------------------------------------------------------------------------------------------------------------------------------------------------------------------------------------------------------------------------------------------------------------------------------------------------------------------------------------------------------------------------------------------------------------------------------------------------------------------------------------------------------------------------------------------------------------------------------------------------------------------------------------------------------------------------------------------------------------------------------------------------------------------------------------------------------------------------------------------------------------------------------------------------------------------------------------------------------------------------------------------------------------------------------------------------------------------------------------------------------------------------------------------------------------------------------------------------------------------------------------------------------------------------------------------------------------------------------------------------------------------------------------------------------------------------------------------------------------------------------------------------------------------------------------------------------------------------------------------------------------------------------------------------------------------------------------------------------------------------------------------------------------------------------------------------------------------------------------------------------------------------------------------------------------------------------------------------------------------------------------------------------------------------------------------------------------------------------------------------------------------------------------------------------------------------------------------------------------------------------------------------------------------------------------------------------------------------------------------------------------------------------------------------------------------------------------------------------------------------------------------------------------------------------------------------------------------------------------------------------------------------------------------------------------------------------------------------------------------------------------------------------------------------------------------------------------------------------------------------
	Rhynchocyon_petersi_petersi	CAATGGTTTAATTAAAGTATCTGCCCCCCGAAAATTTAATCATATCACATAACTTGCACAGCACCTACGAAACAACAAAAAGAAAGCAACTCCACGGTCAACAACCCAAAGATTATAAATTTATGTAAAAATAATAAATACTCTGAAAACAAAAGAACGATAAACATTAGATACCTACTTAAACCTA--AGTAAACAGAGAACTACGAAAATAAAACTCAAACTTATCCGGATAATAAACCCAAACCCTATTGCTAATCCACAAATAAAAATCAAAAATTAATTAAATTATAAACATTTAAATATACGAACAAATAAAGGAGGATAGTAAATAGAGAGGAATTAGGCCACACACCAA-------------------------------AAACAAAAGGGAAGATTA--AGGTTTCCAGCCTGCTATTAGTTTAGCAAATACATGCGTGGCCCTACCTGGAGGAGCGGTAGCACACTAGTAGCTACCCACCCGGGCAGTATTAAGCAATAAACGTTCGACTAATTATGCTAAGGGCTGGTTCGTGGCACCGCTACGAAGCCCATTAATAGAGGCGTGTGGGATAAAGTTAACCTGCGCAGGTTACGTGACTTTATCCCACGCTAAGATACATGGGCCCATGCCTAGCGTTAATTACAATTACTGCCAGCGCTGGATGGCGGTGCTTTACTAGAAGCCTGTTGTATCGCGCTCCATCATGTCTATATACCGCCATCTTGCACCCTAGGGTGCATATAACGTTAGGTCAAGGTGTAACATGATGGACTAATGGGCTCTCTAGAGACCCTTATGAGAAAGGTTTTAGAGCCAAGCTTGACTTGAAGCACGCACACGCCCGTCCTCCTCATGCACGAGGAGGTCGTAACGTAAGCATACTAGTGTGCTTGAACAGGAGAATAGAGAAAGTAGCAAGAACGATGAAAGAGTAGTAAATAGCACTTAAACGTACCTTTTGCATCATGGTAGAAAAAGCATCGAGAAAAGTAGCAAAAAAGAAAAAACCGATTAAAAGTTAATACAGCTAGTACATTAATTACAATTAGCTAAAAGCATTAAGTTAAATATAACAATAATTGAGTAAGAAAATACCCAAGCTTTATGAGTTAATAACAACACTCAAAACTCGGCAAACATCCACAATCAATTACTACCCTTATTAACTCTGCAGTAGCATAATCATAAATTTGTATGAATTTCAAACTGAGAAATGACCTTGAAGAGGATATGAAGAAGATTCGGGCATAATTCAACAAGATATTATCAACGAACATAACAGGTCCATAACCTCGATGTATCAGCTTGTTCTTAAAGTTAGCAAGGTTGAAAAATAATAGAAAAATAATTAAAGTATATAGAAATACCGGAAGCTTGTTAACCTTGCAAAGCCCTTTAGCAAACCCGAAACCAGACCTACTCACGAACATAAATCTCGTCTATATAGTGAGGATTTGTGAGTAGGGTGCCGCCTGGAGATAGCTGGGTTCAGGAATGTTCCTAAATTTACCGTAAA-TTTAGATCAATAGAGCTCTATTGATGGCCTTAGAGAGTAATAGTAGGCGCCATCAAGAAAGCGCTCACAAACTCCTAACTGAACTCTATATAGAGTTAATAACT-CTGCACAATCAGAACGGCCC-ACTGATTAGCTATCCGGGTGCAGGAGATTAAAAGAAGTAAAAGGGAATCCCGTGTTTCAAACACCTCTAGCGTATTAGAGGGCCGCCCAGTGACGTTTAACGGCCGCGGTACCGTGAAGTTTGTTCTCAAGGACGGCCGAGGATTCTCTCTTACTTCCAATCGTTCCCCGCGGGGTATAAGACGACCCTATGGAGCTTAATCTAACTATCTATAGGTAGAAGATTGGTTGTGACCTCGGAGCTCCGAGCCAAGACCGTCTAAGCCCAGTGGAAGTTACCCTAGGGCGCAATCCTATTCTAGATCGACAATAGGGTTTACGTGGATCAGGACCCCAATGGTGAGCTATTAAAGGTCGTTAACGAGTCCTACGTGATCTGACGACCGGATCCAGGTCTCTATCTATAATTTCTCCTAGTACGGACCAGAGAAATAAGGCCTACTTGCAAGCGCCTTTAAATGATCAATTTACCCCGGGG------------------------------------------------------TACTTATTATTTGGAACTTGAGCAGGGATAGTAGGAACTGCCCTAAGTATTCTTATTCGAGCTGAGTTAGGCCAACCAGGAACTCTCTTAGGAGATGACCAAATCTATAATGTTGTTGTTACAGCCCATGCTTTCGTTATAATTTTCTTTATAGTCATGCCTATTATAATTGGTGGCTTTGGAAACTGACTAGTTCCTTTAATGATCGGAGCCCCAGATATAGCCTTCCCACGTATAAATAATATAAGCTTCTGACTTCTACCACCTTCTTTTCTACTACTACTAGCCTCTTCCATAGTAGAAGCAGGGGCAGGCACAGGATGGACTGTTTATCCTCCATTAGCAGGTAACTTAGCCCATGCAGGAGCCTCAGTTGACATAACTATTTTCTCTTTGCATTTAGCTGGTGTGTCTTCAATCTTAGGGGCAATCAACTTTATCACCACTATTATTAATATAAAACCTCCTGCTATGTCACAATATCAAACTCCACTATTTGTTTGATCAGTACTCATTACAGCAGTCCTTTTACTCCTATCACTCCCAGTCCTAGCAGCAGGAATTACTATACTACTAACAGACCGAAACATTAATACTACTTTCTTTGACCCAGCAGGAGGGGGAGACCCAATCCTA------------------------------------------------------------------------------------------------------------------------------------------------------------------------------------------------------------------------------------------------------------------------------------------------------------------------------------------------------------------------------------------------------------------------------------------------------------------------------------------------------------------------------------------------------------------------------------------------------------------------------------------------------------------------------------------------------------------------------------------------------------------------------------------------------------------------------------------------------------------------------------------------------------------------------------------------------------------------------------------------------------------------------------------------------------------------------------------------------------------------------------------------------------------------------------------------------------------------------------------------------------------------------------------------------------------------------------------------------------------------------------------------------------------------------------------------------------------------------------------------------------------------------------------------------------------------------------------------------------------------------------------------------------------------------------------------------------------------------------------------------------------------------------------------------------------------------------------------------------------------------------------------------------------------------------------------------------------------------------------------------------------------------------------------------------------------------------------------------------------------------------------------------------------------------------------------------------------------------------------------------------------------------------AGTGAACTGCAAAGAAGCATGAGCTACAAGGTTCTGGAGGGCAATGTGGGCTACCTGAGAATAGACAGTATCCCAGACCAGGAGGTACTAAGCCAGCTGGGGGGTTTTCTAGTGACTCATGTCTGGAGGCAGCTCATGGGCTCCTCTGCTTTGGTGTTGGATCTGCGGCACTGCACAGGAGGCCATGTTTCCAGCATCCCTTACCTGGTTTCCTACTTGCACCCAGGGGGCACGGTTTTGCACGTGGACACTATTTACAACCGTCCCTCTAATACAACTACTGAACTCTGGACCTTGCCTCAGGTGCTTGGGGAGAGATACAGTGCTGACAAGGACATGGTAGTCCTCACCAGTGGTCATACCAGGGGTGTGGCTGAAGACATTGTCTACATTCTCAAGCAGATGGGTAGGGCCATAGTGGTGGGTGAACGGACTAAGGGAAGTGCCCTAGAACTCCAGAAGCTAAGGATAGGCCACTCTGACTTCTTCCTCACTTTGCCTGTGTCCAGGTCATTGGGGCCTCTGGGTGGAGGAAGCCAGACATGGGAAGGAAGTGGAGTTCTGCCTTGTGTGGGAACTCCAGCAGAGCAAGCCCTAGAAAAAGCACTGGGTATCCTCACACTGCGTAGAGCCCTGCCGCAGATTATCCAGCGCCTGGAAGAGGCCCTGAAGAACTACTACACGCTTGTCAGTCGTGTACCTGCCCTACTGCACCTCCTTGCCAACATGGATTTCTCTGCTATAGTATCTGAGGAGGACCTGGTTGCAAAGCTAAATGCTGACTTGCAGGCTGTGTCTGAGGACCCCAGACTCCTGGTGCGAGCCATTATGCCTAGAGAAAATTCTCCTAAGCCTGAACCTGGAGCCAATGAACAGCTGGGGACACTTCCTGCAGTGCCTGAAGATGAGGCTGCCAGGCAAGCCCTGGTGAAGTCTGAGTTCCAA---------------------------------------------------------------------------------------------------------------------------------------------------------------------------------------------------------------------------------------------------------------------TCAGAGGCAGAGTTTGAAGTACTGAAGGCCTTTGTGGTGAGCGTGATGGAGCGACTACACATCTCTCAGAAGCGGATCCGTGTGGCCTTGGTGGAATACCATGAAGGCTCACACTCCTACATTGAGCTCAAGGATCGGAAGCGGCCTTCAGAGCTGCGGCGCATCGCTGGCCAGGTGAAGTATGCGGGCAGCAATGTGGCTTCCACTAATGAGGTCCTGAAGTATACATTGTTCCAAGTGTTTGGCAACATAGACCGCCCAGAGGCCTCCCGTATTGTCCTGCTCTTGACGGCCAGCCAAGATCCCACACGGGGGACCCGGAACTTGATCCGCTATTTGCAGGGCCTGAAGAAGAAGAAGGTCATCGTGATCCCAGTGGGCATTGAGCCCCATGCCAACCTCAAGCAGATCCAACTCATTGAGAAGCAAGCCCCTGAGAATAAGGCCTTTAGGCTTAGCAGTGTGTATGAGCTGGAGCAGAGAAGGGATGAGATTATCAGTTATTTTTGTGACCTAGCTCCTGAGCCATCTCCCCCTACTAAGCTCCCCGCCACGGCACAAGTCACAGTGAGCCCTGGCATCTCAGGAGTTACGTTCCCAGCACCTACACGGAGCTCCATGGTGCTGGATGTGGTGTTTGTCCTGGAAGGGTCGGATAAAGTTGGTGAAGCCAACTTCAACTGGAGCAAACAGTTCTTGGAGGAGGTGATCCGGCAGATGGACGTGGGCCAGGACAGCATTCATGTCACTGTGCTGCAGTACTCATACGTGGTCACAGTGGAGTACACCTTCAGTGAGGCACAGTCCAAGGCTGATATCCTGCAGCATGTGCAGAAGATCCAGTATCAGGGTGGCAACAGGACCAACACCGGGCTGGCCCTACAGTACATCTCTGAGCACAGCTTCTCTACCAGCCAGGGAGACCGTGAGCAGGCCCCTAATCTGGTCTACATGGTCACAGCAAACCCTGCCTCCGATGAGATTAAGAGACTGCCTGGAGACATCCAGGTGGTGCCCATTGGAGTGGGCCCCCATGCCAAC------------------------------------------
	Rhynchocyon_stuhlmanni	TAATGGTTTAATTAAAGTATCTGCCCCCCGAAAATTTAATCATATCACATAACTTGCACAGCACCCACGAAACAACAAAAAGAAAGCAACTCCACGGTCAACAACCCAAAGACTATAAATTCATGTAAAAATAATAAATACCCTGAAAACATAAGAATGATAAACATTAGATACCTACTTAAACCTA--AGTAAACAGAGAACTACGAAAATAAAACTCAAACTTATCCGGATAATAAACCCAAACCCTATTGCTAATCCACAAATAAAAATTAAAAATTAATTAAATTATAAACATTTTAACAAACGAATAAATAAAGGAGGATAGTAAATAGAGAGGAACTAGGCCACACACCAA-------------------------------AAACAAAAGGGAAGACTA--AGGTTTCCAGCCTGCTATTAGTTTAGCAAATACATGCGTGGCCCTACCTGGAGGAGCGGTAGCACACTAGTAGCTACCCACCCGGGCAGTATTAAGCAATAAACGTTCGACTAATTATGCTAAGGGCTGGTTCGTGGCACCGCTACGAAGCCCATTAATAGAGGCGTGTGGGATAAAGTTAACCTGCGCAGGTCACGTGACTTTATCCCACGCTAAGATACATGGGCCCATGCCTAGCATTAATTACAATTACTGCCAGCGCTGGATGGCGGTGCTTTACTAGAAGCCTGTTGTATCGCGCTCCATCATGTCTATATACCGCCATCTTGCACCCTAGGGTGCATATAACGTTAGGTCAAGGTGTAACATGATGGACTAATGGGCTCTCTAGAGACCCTTATGAGAAAGGTTTTAGAGCTAAGCTTGGCTTGAAGCACGCACACGCCCGTCCTCCTCATGCACGAGGAGGTCGTAACGTAAGCATACTAGTGTGCTTGAACAGGAGAATAGAGAAAGTAGCAAGAACGATGAAAGAGTAATAAACAGCACTTAAACGTACCTTTTGCATCATGGTAGAAAAAGCATCGAGAAAAGTAGCAAAAAAGAAAAAATCGATTAAAAGTTAATACAGCTAGTACATTAATTACAATTGACTAAAAGCATTAAGTTAAATATAACAATAATTGAGTAAGAAAACACCTAAGCTTTATGAGTTAATAATAACACTTAAAACTCGGCAAACATCCACAATCAATTACTACCCTTATTAACTCTGCAGTAGCATAATCATAAATTTGTATGAACTTCAAACTGAGAAATGACCTTGAAGAGGATGCGAAGAAGATTCGGGTATAATTCAACAAGATATTATCAACGAACATAACAGGTCCATAACCTCGATGTACCAGCTTGTTCTTAAAGTTAGTAAGGTTGAAA--------------AATTAAAGTATATAGAAATACCGGAAGCTTACTAACTTTGCAAAGACCTTCAGCAAACCCGAAACCAGACCTACTCATGAACATAAATCTCGTCTATATAGTGAGGATTTGTGAGTAGGGTGCCGCCTGGAGATAGCTGGGTTCAGGAATGTTCCTAAATTTACCGTAAA-TTTAGATCAATAGAGCTCTATTGATGGCCTTAGAGAGTAATAGTAGGCGCCATCAAGAAAGCGCTCACAAACTCCCAACTGAACTCTATATAGAGTTAGTAACT-CTGCACAATCAGAACGGCCC-ACTGATTAGCTATCCGGGTGCAGGAGATTAAAAGAAGTAAAAGGGAATCCCGTGTTTCAAACACCTCTAGCGTATTAGAGGGCCGCCCAGTGACGTTTAACGGCCGCGGTACCGTGAAGTTTGTTCTCAAGGACGGCCGAGGATTCTCTCTTACTTCCAATCGTTCCCCGCGGGGTATAAGACGACCCTATGGAGCTTAATCTAACTACCTATAGGTAGAAGTTTGGTTGTGACCTCGGAGCTCCGAGCCAAGACCGTCTAAGCCCAGTGGAAGTTACCCTAGGGCGCAATCCTATTCTAGATCAACAATAGGGTTTACGTGGATCAGGACCCCAGTGGTGAGCTATTAAAGGTCGTTAACGAGTCCTACGTGATCTGACGACCGGATCCAGGTCTCTATCTATAATTTCTCCTAGTACGGACCAGAGAAATGAGGCCCACTTGTAAGCGCCTT--------------------------------------------------------------------------------------------------------------------------------------------------------------------------------------------------------------------------------------------------------------------------------------------------------------------------------------------------------------------------------------------------------------------------------------------------------------------------------------------------------------------------------------------------------------------------------------------------------------------------------------------------------------------------------------------------------------------------------------------------------------------------------------------------------------------------------------------------------------------------------------------------------------------------------------------------------------------------------------------------------------------------------------------------------------------------------------------------------------------------------------------------------------------------------------------------------------------------------------------------------------------------------------------------------------------------------------------------------------------------------------------------------------------------------------------------------------------------------------------------------------------------------------------------------------------------------------------------------------------------------------------------------------------------------------------------------------------------------------------------------------------------------------------------------------------------------------------------------------------------------------------------------------------------------------------------------------------------------------------------------------------------------------------------------------------------------------------------------------------------------------------------------------------------------------------------------------------------------------------------------------------------------------------------------------------------------------------------------------------------------------------------------------------------------------------------------------------------------------------------------------------------------------------------------------------------------------------------------------------------------------------------------------------------------------------------------------------------------------------------------------------------------------------------------------------------------------------------------------------------------------------------------------------------------------------------------------------------------------------------------------------------------------CAAAGAAGCATGAGCTACAAGGTTCTGGAGGGCAATGTGGGCTACCTGAGAATAGACAGTATCCCAGACCAGGAGGTACTAAGCCAGCTGGGGGGTTTTCTAGTGACTCATGTCTGGAGGCAGCTCATGGGCTCCTCTGCTTTGGTGTTGGATCTGCGGCACTGCACAGGAGGCCATGTTTCCAGCATCCCTTACCTGGTTTCCTACTTGCACCCAGGGGGCACGGTTTTGCACGTGGACACTATTTACAACCGTCCCTCTAATACAACTACTGAACTCTGGACCTTGCCTCAGGTGCTTGGGGAGAGATACAGTGCTGACAAGGACATGGTAGTCCTCACCAGTGGTCACACCAGGGGTGTGGCTGAAGACATTGTCTACATTCTCAAGCAGATGGGTAGGGCCATAGTGGTGGGTGAACGGACTAAGGGAAGTGCCCTAGAACTCCAGAAGCTAAGGATAGGCCACTCTGACTTCTTCCTCACTTTGCCTGTGTCCAGGTCATTGGGGCCTCTGGGTGGAGGAATCCAGACATGGGAAGGCAGTGGAGTTCTGCCTTGTGTGGGAACTCCAGCAGAGCAAGCCCTAGAAAAAGCACTGGGTATCCTCACACTGCGTAGAGCCCTGCCGCAGATTATCCAGCGCCTGGAAGAGGCCCTGAAGAACTACTACACGCTTGTCAGTCGTGTACCTGCCCTACTGCACCTCCTTGCCAACATGGATTTCTCTGCTATAGTATCTGAGGAGGACCTGGTTGCAAAGCTAAATGCTGACTTGCAGGCTGTGTCTGAGGACCCCAGACTCCTGGTGCGAGCCATTATGCCTAGAGAAAATTCTCCTAAGCCTGAACCTGGAGCCAATGAACAGCTGGGGACACTTCCTGCAGTGCCTGAAGATGAGGCTGCCAGGCAAGCCCTGGTGAAGTCTGAGTTCCAAGTGTCTGTGCTGCATGGAAATGTGGGATAC---------------------------------------------------------------------------------------------------------------------------------------------------------------------------------------------------------------------------TCCTCCAAGCTGTCAGAGGCAGAGTTTGAAGTACTGAAGGCCTTTGTGGTGAGCGTGATGGAGCGACTACACATCTCTCAGAAGCGGATCCGTGTGGCCTTGGTGGAATACCATGAAGGCTCACACTCCTACATTGAGCTCAAGGACCGGAAGCGGCCTTCAGAGCTGCGGCGCATCGCTGGGCAGGTGAAGTATGCGGGCAGCAATGTGGCTTCCACTAATGAGGTCCTGAAGTATACATTGTTCCAAGTGTTTGGCAACATAGACCGCCCAGAGGCCTCCCGTATTGTCCTGCTCTTGACGGCCAGCCAAGATCCCACACGGGGGACCCGGAACTTGATCCGCTATTTGCAGGGCCTGAAGAAGAAGAAGGTCATCGTGATCCCAGTGGGCATTGAGCCCCATGCCAACCTCAAGCAGATCCAACTCATTGAGAAGCAAGCCCCTGAGAATAAGGCCTTTAGGCTTAGCAGTGTGTATGAGCTGGAGCAGAGAAGGGATGAGATTATCAGTTATTTTTGTGACCTAGCTCCTGAGCCATCTCCCCCTACTAAGCTCCCCGCCACGGCACAAGTCACAGTGAGCCCTGGCATCTCAGGAGTTACGTTCCCAGCACCTACACGGAGCTCCATGGTGCTGGATGTGGTGTTTGTCCTGGAAGGGTCGGATAAAGTTGGTGAAGCCAACTTCAACTGGAGCAAACAGTTCTTGGAGGAGGTGATCCGGCAGATGGACGTGGGCCAGGACAGCATTCATGTCACTGTGCTGCAGTACTCATACGTGGTCACAGTGGAGTACACCTTCAGTGAGGCACAGTCCAAGGCTGATATCCTGCAGCATGTGCAGAAGATCCAGTATCAGGGTGGCAACAGGACCAACACCGGGCTGGCCCTACAGTACATCTCTGAGCACAGCTTCTCTACCAGCCAGGGAGACCGTGAGCAGGCCCCTAATCTGGTCTACATGGTCACAGCAAACCCTGCCTCCGATGAGATTAAGAGACTGCCTGGAGACATCCAGGTGGTGCCCATTGGAGTG---------------------------------------------------------
	Rhynchocyon_udzungwensis	CAATGGTTTAATTAAAGTATCTGCCCCCCGAAAATTTAATCATATCACATAACTTGCACAGCACCTACGAAACAACAAAAAGAAAGCAACTCCACGGTCAACAACCCAAAGATTATAAATTTATGTAAAAATAATAAATACCCTGAAAACAAAAGAATGATAAACATTAGATACCTACCTAAACCTA--AGTAAACAGAGAACTACGAAAATAAAACTCAAACTTATCCGGATAATAAACCCAAACCCTATTGCTAATCCACAAATAAAAACCAAAAATTAATTAAATTATAAACATTTAAATAACGAACAAAATAAAGGAGGATAGTAAATAGAGAGGAATTAGGCCACACACCAA-------------------------------AAACAAAAGGGAAGATTA--AGGTTTCCAGCCTGCTATTAGTTTAGCAAATACATGCGTGGCCCTACCTGGAGGAGCGGTAGCACACTAGTAGCTACCCACCCGGGCAGTATTAAGCAATAAACGTTCGACTAATTATGCTAAGGGCTGGTTCGTGGCACCGCTACGAAGCCCATTAATAGAGGCGTGTGGGATAAAGTTAACCTGCGCAGGTCACGTGACTTTATCCCACGCTAAGATACATGGGCCCATGCCTAGCGTTAATTACAATTACTGCCAGCGCTGGATGGCGGTGCTTTACTAGAAGCCTGTTGTATCGCGCTCCATCATGTCTATATACCGCCATCTTGCACCCTAGGGTGCATATAACGTTAGGTCAAGGTGTAACATGATGGACTAATGGGCTCTCTAGAGCCCTTATGAGTAAAGGTTTTAGAGCCAAGCTTGACTTGAAGCACGCACACGCCCGTCCTCCTCATGCACGAGGAGGTCGTAACGTAAGCATACTAGTGTGCTTGAACAGGAGAATAGAGAAAGTAGCAAGAACGATGAAAGAGTAGTAAATAGCACTTAAACGTACCTTTTGCATCATGGTAGAAAAAGCATCGAGAAAAGTAGCAAAAAAGAAAAAACCGATTAAAAGTTAATACAGCTAGTACATTAATTACAATTAACTAAAAGCATTAAGTTAAATATAACAATAATTGAGTAAGAAAATACCCAAGCTTTATGAGTTAATAACAACACTCAAAACTCGGCAAACATCCACAATCAATTACTACCCTTATTAACTCTGCAGTAGCATAATCATAAATTTGTATGAATTTCAAACTGAGAAATGACCTTGAAGAGGATATGAAGAAGATTCGGGCATAATTCAACAAGATATTATCAACGAACATAACAGGTCCATAACCTCGATGTATCAGCTTGTTCTTAAAGTTAGTAAGGTTGAAAAATAATAGAAAAATAATTAAAGTATATAGAAATACCGGAAGCTTGTTAACCTTGCAAAGCCCTTCAGCAAACCCGAAACCAGACCTACTCACGAACATAAATCTCGTCTATATAGTGAGGATTTGTGAGTAGGGTGCCGCCTGGAGATAGCTGGGTTCAGGAATGTTCCTAAATTTACCGTAAA-TTTAGATCAATAGAGCTCTATTGATGGCCTTAGAGAGTAATAGTAGGCGCCATCAAGAAAGCGCTCACAAACTCCTAACTGAACTCTATATAGAGTTAATAACT-CTGCACAATCAGAACGGCCC-ACTGATTAGCTATCCGGGTGCAGGAGATTAAAAGAAGTAAAAGGGAATCCCGTGTTTCAAACACCTCTAGCGTATTAGAGGGCCGCCCAGTGACGTTTAACGGCCGCGGTACCGTGAAGTTTGTTCTCAAGGACGGCCGAGGATTCTCTCTTACTTCCAATCGTTCCCCGCGGGGTATAAGACGACCCTATGGAGCTTAATCTAATTACCTATAGGTAAAAGATTGGTTGTGACCTCGGAGCTCCGAGCCAAGACCGTCTAAGCCCAGCGGAAGTTACCCTAGGGCGCAATCCTATTCTAGATCGACAATAGGGTTTACGTGGATCAGGACCCCAATGGTGAGCTATTAAAGGTCGTTAACGAGTCCTACGTGATCTGACGACCGGATCCAGGTCTCTATCTATAATTTCTCCTAGTACGGACCAGAGAAATAAGGCCTACTTGCAAGCGCCTTTAAATGATCAATTTACCCCGGGG---------------------------------------------------------------------------------------------------------------------------------------------------------------------------------------------------------------------------------------------------------------------------------------------------------------------------------------------------------------------------------------------------------------------------------------------------------------------------------------------------------------------------------------------------------------------------------------------------------------------------------------------------------------------------------------------------------------------------------------------------------------------------------------------------------------------------------------------------------------------------------------------------------------------------------------------------------------------------------------------------------------------------------------------------------------------------------------------------------------------------------------------------------------------------------------------------------------------------------------------------------------------------------------------------------------------------------------------------------------------------------------------------------------------------------------------------------------------------------------------------------------------------------------------------------------------------------------------------------------------------CTCTTCAAAATCATTAACCAATCCTTTATCGACCTTCCAGCCCCCTCAAATATCTCTGCCTGATGGAACTTTGGATCATTACTAGGATTATGCCTTATTATCCAAATTGCTACTGGACTATTTCTAGCCATACATTATACCTCAGACACATTAACAGCCTTTTCTTCCGTTACCCATATTTGCCGCGACGTTAACTACGGATGAATTATCCGCTATCTTCATGCTAACGGCGCATCCTTATTCTTTATCTGCCTGTACATCCATATCGGTCGAGGAATTTATTATGGCTCCTATCTATACCTAGAAACATGAAATATCGGAGTAATCCTTTTATTCACAGTAATAGCCACAGCTTTCATAGGATACGTGCTACCCTGAGGCCAAATATCATTCTGAGGGGCTACAGTAATTACTAATCTATTATCCGCTATTCCTTACATCGGTTCTACNNTAGTTGAATGAATCTGAGGGGGATTCTCAGTGGACAAAGCTACTCTAACACGATTTTTTGCCTTCCACTTTATTCTCCCATTCATTATTACAGCATTAGCAGTAGTTCACCTGCTATTCCTCCATGAAACAGGCTCAAACAACCCAACTGGCCTAATCGCCGATTCAGACAAAATCCCATTCCACCCATACTACACTATTAAAGACCTACTAGGAGTATTCATCGTCTTCTTATTTCTCCTACTTCTAGTACTATTCTCACCAGATATATTAGGAGACCCGGATAATTATACACCAGCTAATCCACTTAACACTCCCCCTCACATTAAACCAGAATGATACTTCCTATTTGCATATGCAATCCTACGTTCTATTCCAAATAAACTAGGAGGTGTGCTAGCCCTAATCCTCTCCATCCTCATCCTCGCCATTCTTCCCCTACTACACACCTCAAAACAACGCAGCCTTATATTCCGACCA---------------------------------------------------------------------------------------------------------------------------------------------------------------------------------------------------------------------------------------------------------------------------------------------------------------------------------------------------------------------------------------------------------AGTGAACTGCAAAGAAGCATGAGCTACAAGGTTCTGGAGGGCAATGTGGGCTACCTGAGAATAGACAGTATCCCAGACCAGGAGGTACTAAGCCAGCTGGGGGGTTTTCTAGTGACTCATGTCTGGAGGCAGCTCATGGGCTCCTCTGCTTTGGTGTTGGATCTGCGGCACTGCACAGGAGGCCATGTTTCCAGCATCCCTTACCTGGTTTCCTACTTGCACCCAGGGGGCACGGTTTTGCACGTGGACACTATTTACAACCGTCCCTCTAATACAACTACTGAACTCTGGACCTTGCCTCAGGTGCTTGGGGAGAGATACAGTGCTGACAAGGACATGGTAGTCCTCACCAGTGGTCACACCAGGGGTGTGGCTGAAGACATTGTCTACATTCTCAAGCAGATGGGTAGGGCCATAGTGGTGGGTGAACGGACTAAGGGAAGTGCCCTAGAACTCCAGAAGCTAAGGATAGGCCACTCTGACTTCTTCCTCACTTTGCCTGTGTCCAGGTCATTGGGGCCTCTGGGTGGAGGAAGCCAGACATGGGAAGGCAGTGGAGTTCTGCCTTGTGTGGGAACTCCAGCAGAGCAAGCCCTAGAAAAAGCACTGGGTATCCTCACACTGCGTAGAGCCCTGCCGCAGATTATCCAGCGCCTGGAAGAGGCCCTGAAGAACTACTACACGCTTGTCAGTCGTGTACCTGCCCTACTGCACCTCCTTGCCAACATGGATTTCTCTGCTATAGTATCTGAGGAGGACCTGGTTGCAAAGCTAAATGCTGACTTGCAGGCTGTGTCTGAGGACCCCAGACTCCTGGTGCGAGCCATTATGCCTAGAGAAAATTCTCCTAAGCCTGAACCTGGAGCCAATGAACAGCTGGGGACACTTCCTGCAGTGCCTGAAGATGAGGCTGCCAGGCAAGCCCTGGTGAAGTCTGAGTTCCAAGTGTCTGTGCTGCCTGGAAATGTGGGATAC---------------------------------------------------------------------------------------------------------------------------------------------------------------------------------------------------------------------------------------TCAGAGGCAGAGTTTGAAGTACTGAAGGCCTTTGTGGTGAGCGTGATGGAGCGACTACACATCTCTCAGAAGCGGATCCGTGTGGCCTTGGTGGAATACCATGAAGGCTCACACTCCTACATTGAGCTCAAGGACCGGAAGCGGCCTTCAGAGCTGAGGCGCATCGCTGGCCAGGTGAAGTATGCGGGCAGCAATGTGGCTTCCACTAATGAGGTCCTGAAGTATACATTGTTCCAAGTGTTTGGCAACATAGACCGCCCAGAGGCCTCCCGTATTGTCCTGCTCTTGACGGCCAGCCAAGATCCCACACGGGGGACCCGGAACTTGATCCGCTATTTGCAGGGCCTGAAGAAGAAGAAGGTCATCGTGATCCCAGTGGGCATTGAGCCCCATGCCAACCTCAAGCAGATCCAACTCATTGAGAAGCAAGCCCCTGAGAATAAGGCCTTTAGGCTTAGCAGTGTGTATGAGCTGGAGCAGAGAAGGGATGAGATTATCAGTTATTTCTGTGACCTAGCTCCTGAGCCATCTCCCCCTACTAAGCTCCCCGCCACGGCACAAGTCACAGTGAGCCCTGGCATCTCAGGAGTTACGTTCCCAGCACCTACACGGAGCTCCATGGTGCTGGATGTGGTGTTTGTCCTGGAAGGGTCGGATAAAGTTGGTGAAGCCAACTTCAACTGGAGCAAACAGTTCTTGGAGGAGGTGATCCGGCAGATGGACGTGGGCCAGGACAGCATTCATGTCACTGTGCTGCAGTACTCATACGTGGTCACAGTGGAGTACACCTTCAGTGAGGCACAGTCCAAGGCTGATATCCTGCAGCATGTGCAGAAGATCCAGTATCAGGGTGGCAACAGGACCAACACCGGGCTGGCCCTACAGTACATCTCTGAGCACAGCTTCTCTACCAGCCAGGGAGACCGTGAGCAGGCCCCTAATCTGGTCTACATGGTCACAGCAAACCCTGCCTCCGATGAAATTAAGAGACTGCCTGGAGACATCCAGGTGGTGCCCATTGGAGTGGGCCCCCATGCCAAC------------------------------------------
	Setifer_setosus	CAATGGTTTTATTAAAGTATCAGCACCCCAAAAATTAAAAAAAATCACACAACTTGCTATGCACCCACGATACAACAAAAAGAAAGCAACTCCACGGTCAAGAAATCAAAGCTTAGAAAACATTGTAAAAACAAATAATAAATAGAAATAATTTGAACGATAAACATTAGATACCTACTTAAACCTACCACAAAGCAGAGAACTACT-AGAAAAAACTTAAACTCATCTGGATAATACACCCATACCCTATTGCTAAGTCACAAAGAAAAATATCAAAAAAATAAAACAATAAACATTAAACCAAACGAAAAAATAAAGGAGGATAGTAAATAGAGTGGAAATCGGCTACACACCAA-------------------------------AAACAAAAGGGAAGAAAACTAGGTTTCTAGCCTTTTATTAGCTTAATAAATACATGCGTGGCCCTTTTAAGAGGAGCGGTAGCACACTTGTAGCTACCCACCTGGGCAGTATTAAGCAATAAACGTTTGACTTATTATATTATAAGTCGGTTCGTGGCACCGCTACGAGACTTACTAATAAAGGCGTGTGAGATAAAATAATTCTGCGCGAATAACGTAATTTTATCTCACGCTAAGGAACATGGGCCCATGCTTAGCGGTCAGTCAACATGCCGCCAGTGCTAGATGGCGGTGCTTCACTAGAAGCCTGTTATATTGCACTCCACCACGTCTATATACCGCCATCCTGCACCCCGGCGTGCATATAACGTTAGGTCAAGGTGTAACGTGGTGGTCCAATGGGCTTTCTAGAAATACTAATGCTTAGTATTTTAGAACTGGGCTCAGTTTGAAGCACGCACACGCCCGTCCTCCTC---ACTGAGGAGGTCGTAACGTAAGCGTACTAGTGTGCTTG---------------------------------------------------------------------------------------------------------------------------------------------------------------------------------------------------------------------------------------------------------------------------------------------------------------------------------------------------------------------------------------------------------------------------------------------------------------------------------------------------------------------------------------------------------------------------------------------------------------------------------------------------------------------------------------------------------------------------------------------------------------------------------------------------------------------------------------------------------------------------------------------------------------------------------------------------------------------------------------------------------------------------------------------------------------------------------------------------------------------------------------------------------------------------------------------------------------------------------------------------------------------------------------------------------------------------------------------------------------------------------------------------------------------------------------------------------------------------------------------------------------------------------------------------------------------------------------------------------------------------------------------------------------------------------------------------------------------------------------------------------------------------------------------------------------------------------------------------------------------------------------------------------------------------------------------------------------------------------------------------------------------------------------------------------------------------------------------------------------------------------------------------------------------------------------------------------------------------------------------------------------------------------------------------------------------------------------------------------------------------------------------------------------------------------------------------------------------------------------------------------------------------------------------------------------------------------------------------------------------------------------------------------------------------------------------------------------------------------------------------------------------------------------------------------------------------------------------------------------------------------------------------------------------------------------------------------------------------------------------------------------------------------------------------------------------------------------------------------------------------------------------------------------------------------------------------------------------------------------------------------------------------------------------------------------------------------------------------------------------------------------------------------------------------------------------------------------------------------------------------------------------------------------------------------------------------------------------------------------------------------------------------------------------------------------------------------------------------------------------------------------------------------------------------------------------------------------------------------------------------------------------------------------------------------------------------------------------------------------------------------------------------------------------------------------------------------------------------------------------------------------------------------------------------------------------------------------------------------------------------------------------------------------------------------------------------------------------------------------------------------------------------------------------------------------------------------------------------------------------------------------------------------------------------------------------------------------------------------------------------------------------------------------------------------------------------------------------------------------------------------------------------------------------------------------------------------------------------------------------------------------------------------------------------------------------------------------------------------------------------------------------------------------------------------------------------------------------------------------------------------------------------------------------------------------------------------------------------------------------------------------------------------------------------------------------------------------------------------------------------------GCGGAGCCAGGAGGCCCTGGGCTGCCCCCCACAGAAGTCCCGGTCAGTGCCACCACGCGGTACGTGGAGGAGATCCCCGAGCCCATGCACGACCTGTACTGCAGCAAGCTGCTCGACCTGGTCTTCCTGCTCGACGGCTCCTCCAGGCTGTCCGAGGCCGAGTTTGAGGTGCTGAAGGCCTTTGTGGTGGGCATGATGGAGCGGCTGCACATCTCCCAGAAACGCATCCGGGTGGCCTTGGTGGAGTACCATGACGGCTCACACTCTTACATCGAACTCAAGGACCGGAAGCGGCCCTCGGAGCTGCGGCGCATTGCGGGCCAGGTGAAGTATGCGGGCAGCCAGGTGGCTTCCACCACCGAGGTCCTGAAGTACACGCTGTTCCAGGTCTTCAGCAAGGTGGACCGCCCCGAAGCCTCCCGCGTGGTCCTGCTCCTGACAGCCAGCGAGGAGCCCCCCCGGATGGCCCGGAACTTGGCCCGCTATGCACAGGGCCTGAAGAAGAAGAAGGCCATCGTGATCCCAGTGGGCATCGGGCCCCACGTCAGCCTCAAGCAGCTCCGCCTCATTGAGAAGCAGGCCCCCGAGAACAAGGCCTTCGTGCTCAGCAGCGTGGATGAGCTGGAGCAGAGGAGGGACGAGATTATCAACTACCTCTGCGACCTGGCACCCGAAGCCCCAGCCCCAACTCAGCCCCCCGACATGGCCCAAGTCACTGTGGGTCCTGGCCTTTCGAAGGACCCATCCCTGGAGCCCACGAGGAAGCCCCTGGCCCTGGATGTGGCATTTGTCCTGGAAGGCTCAGACAAGGTTGGCGAGGCCAGCTTCAACCGCTGCAGGGAGTTCATGGAGGAGGTGATCCGGCGGATGGACGTGGGCCAGGACAGCATCCACGTCACTGTGCTACAGTACTCGTACGTGGTCACGGTGGAGCACACCTTCCGTGAGGCACAGTCCAAGGCCGACATCCTGCAGCGCGTGCGGGAGCTACGCTACCTGGGTGGCAACAGGACCAACACCGGGCTGGCCCTACAGTACCTCTCTGAGCACAGCTTCTCCTCCCACCAGGGGGACCGTAAGCAGGCCCCCAACCTG------------------------------------------------------------------------------------------------------------------------------------------
	Tenrec_ecaudatus	TAATGGCTTGTTTAAAGTATCTTCATCCCAAAAATTAAGAAATATCACATCACTTGCTAAGCACCCACGATACAACAAAAAGAAAGTAACTCCACGGTCAATAATTCAAAGCTTAGAAAATATTGTAAAAACAGATTATTAACAGAAATCATTTGAACGATAAACATTAGATACCTACATAAACTTATAATAAAACAGAGAACTACTTAAAAAAAACTTAAACTTATCCGGATAATAAACCCATACCTTATTGCCAAACCACAAAAAAATAAAATAAACAAATGAAATTATGAACATTATTACAAACGGATAAATAAAGGAGGACAGTAAATAGAGAGGAATAAGGCTACACACCAA-------------------------------AAACAAAAGGGAAGAAGAATAGGTTTCCAGCCTTTTATTAGTATAGTAAATACATGCGTGGCCCTTCCGAAAGGAGCGGTAGTTCACTTGTAGCTACCCACCTGGGCAGTATTAAGCAATAAACGTTTGACTTATTATACTATGAGTTGGTTCGTGGCACCGCTACGAGACTCACTAATAAAGGCGTGTGAGATAAAATATATCTGCGCAGAATACGTGATTTTATCTCACGCTAAGAAACATGGGCCCATGCTTAGTGATCAATCAATATGTCGCCAGCGCTGGATGGCGGTGCTTCACTAGAAGCCTGTTGTATTGCACTCCATTACGTCTATATACCGCCATCTTGCACCCTAGGGTGCATATAACGTTAGGTCAAGGTGTAACGTAATGGACTAATGGGCTTTCTAGAAATTTTAATGTCTAAAATTTTAGAACTAAGCTTAGTTTGAAGCGCGCACACGCCCGTCCTCCTC---TTTGAGGAGGTCGTAACGTAAGTATACTAGTGTGCTTGAACAGGAGAATAGAGACAGTAGTAAGAAAGATGAAAGAGTATAAAAAAGCAATTAACACTACCTTTCGCATAATGATAGAAAGAGCTACGAGACAAGTAGCAAAAAAGATAAAATCGATTGAAA-TTTAAACTTATAGGACAGATAATTCAATTATCTAAAAGCATTAAGTTCAATAATGAGACTCTTAAGTAAAGAATTACCGAAGTGTTATAAATTAATAATAACACACAAAACTCGGCAAACTTCCACAATCAATTCCAACTCTTATGTACTCTGCAGTAGCATAATCATAAATTTGCATGAATAACAAACTGAGAAATGACCTTGAAGAGGATAAGACGAAGACTTGGGAACAAAAAAACAAGATAAAATCAATGACCATAACAGGTTCATAACCTCGATGTATCAGCTTGTTCTTAAAGTTAGAAAGGTTGAAAATTCATAGATCACCAATTAAAGTATATAGAAATTCCGGAAGCTTATTAACTTTGCAAAGCT--GAAGCAAACCCGAAACCAGACCTACCTAAGAGCATTAATCTCATCTATATAGTGAGGACTTCTAGGTAGGGCACCGTCTGGTGATAGCTGGGTCCAAGAATGTTCCTAAAATTTACGTAAATTTTAGATTTAAAGAGCTCTTTAAATGGCCTTAGTGAGTAATAGTTGGCGCCATCAAGAAAGCGCTCTCAAACTCCTAATTGGACTCTACGTAGAGTTAATAATTTCTGCACAATCAGAACGATC-A-CTGATCAATTGTCCGGGTGCAGGAGATTAAAAAAAATAAAAGGAAATCCCGTGTTTCAAACACCTCTAGCGTATTAGAGGGCCGCCCAGTGACGTTAAACGGCCGCGGTACCGTGAAGTTTGTTCTCAAGGACGGCCGAGGATTTTCTCTTATTTTTAATCATTTCCCGCGGGATATAAGACGACCCTATGGAGCTTAATTAATTTATTTATAAATAAAATATTGGTTGTGACCTCGGAGCTCCGAACCTAAACCGTTGCAGTCAATTGGAAGTTACCCTAGGGCGCAATCCTATTAAAGATCGACAATAGGGTTTACGTGGATCAGGACCCTGATGGTGAGCTATCAAAGGTCGTTAACGAGTCCTACGTGATCTGACGACCGGATCCAGGTCTCTATCTATAATTTCTCCTAGTACGGACCAGAGAAATAAGGCCAACTTTAAGCGCCTTTTATATGATCTAAATTACTCGAGT------------------------------------------------------------------------------------------------------------------------------------------------------------------------------------------------------------------------------------------------------------------------------------------------------------------------------------------------------------------------------------------------------------------------------------------------------------------------------------------------------------------------------------------------------------------------------------------------------------------------------------------------------------------------------------------------------------------------------------------------------------------------------------------------------------------------------------------------------------------------------------------------------------------------------------------------------------------------------------------------------------------------------------------------------------------------------------------------------------------------------------------------------------------------------------------------------------------------------------------------------------------------------------------------------------------------------------------------------------------------------------------------------------------------------------------------------------------------------------------------------------------------------------------------------------------------------------------------------------------------------------------------------------------------------------------------------------------------------------------------------------------------------------------------------------------------------------------------------------------------------------------------------------------------------------------------------------------------------------------------------------------------------------------------------------------------------------------------------------------------------------------------------------------------------------------------------------------------------------------------------------------------------------------------------------------------------------------------------------------------------------------------------------------------------------------------------------------------------------------------------------------------------------------------------------------------------------------------------------------------------------------------------------------------------------------------------------------------------------------------------------------------------------------------------------------------------------------------------------------------------------------------------------------------------------------------------------------------------------------------------------------------------------------------------------------------------------------------------------------------------------------------------------------------------------------------------------------------------------------------------------------------------------------------------------------------------------------------------------------------------------------------------------------------------------------------------------------------------------------------------------------------------------------------------------------------------------------------------------------------------------------------------------------------------------------------------------------------------------------------------------------------------------------------------------------------------------------------------------------------------------------------------------------------------------------------------------------------------------------------------------------------------------------------------------------------------------------------------GCGGAGCCAGGAGGCCCTGCACTGCCCCCCACAGCAGTTCCGGTCAGTGCCACCACGCCGTACGTGGAGGAGATCCCCGAGCCCCTGCACGACCTCTACTGCAGCAAGCTGCTCGACCTGGTCTTCCTGCTCGACGGCTCCTCCAAGCTGTCGGAGGCCGAGTTTGAGGTGCTGAAGGCCTTCGTGGTGGGCACCATGGAGCGACTGCACATCTCCCAAAAGCGCATCCGGGTGGCCCTGGTAGAGTACCATGACGGCTCACACTCTTACATCGAACTCAAGGACCGGAAGCGGCCCTCGGAGCTGCGGCGCATTGCGGGCCAGGTGAAGTACGCGGGCAGCCAGGTGGCTTCTACCAGCGAGGTCCTGAAGTACACGCTGTTCCAGGTCTTCAGCAAGGTCGACCGCCCGGAAGCCTCCCGAGTGGTCCTGCTCCTGACAGCCAGCGAGGAGCCCCCCCGGATGGCCCGGAACTTGGCCCGCTATGCACAGGGCCTGAAGAAGAAGAAGGCCATCGTGATCCCAGTGGGCATCGGGCCCCACGCCAGCCTCAAGCAGCTCCGCCTCATCGAGAAGCAGGCCCCTGAGAACAAGGCCTTCATGCTCAGCAGCGTGGATGAGCTGGAGCAGAGGAGGGACGAGATTATCAACTACTTCTGTGACCTGGCACCCGAAGCCCCAGCCTCAACTCAGCCCCCCAAAATGGCCCAAGTCACTGTGGGTCCTAGCCTTTCGAAGGACCCATYCCTGGGGCCCGCGAGGAAGTCCATGGCCCTGGATGTGGCATTTGTCCTAGAAGGCTCAGACAAGGTTGGTGAGGCCAACTTCAACCGCAGCAGGGAGTTCATGGAGGAGGTGATCCGGCGGATGGACGTGGGCCAGGACAGCATCCACGTCACGGTGCTGCAGTACTCGTACGTGGTCACGGTGGAGCATGCCTTCAGCGAGGCACAGTCCAAGGCCAACATCCTGCAGCGTGTGCGGGAGCTACGCTACCAGGGTGGCAACAGGACCAACACTGGGCTGGCCCTACAGTACCTCTCTGAGCACAGCTTCTCCCCCAGCCAGGGGGACCGTGAGCAGGCCCCCAACCTG------------------------------------------------------------------------------------------------------------------------------------------
	Trichechus_manatus	CAATGGTTTTCTTAAAGTATCCGCGCGCCAAAAATTCAATAAGATCACACAACTTGCTTAGCACCCACGATACAATAAAAAGAAAGAAATTCCACGGCCATTAAATCAGAGCTTAGAAATTAACGTAAAAATAAAAAATAACCCGAAACCAGCTGAATGATAAACATTAGATACCTACCTAAACCTC--GCTAAACAGAGAACTACTAAAGTAAAACTCAAACTCATCCGGATAATAAACCCAAACCTCATAGCTAATTCACACATAGATCCAAAAGATCGATCAAACCATTCACATTCTCACAAACGGACAAATAAAGGAGGATAGTAATCAGAGAGGAATTAGGCCACACACCAA-------------------------------GAACAAAAGGGAAGATCACTAGGTTTCCGGCCTCTTATTAGTTCAGTGAGCACATGCGTGGCCCTATCGACAGGAGCGGTAGCACACATGTAGCTACCCACCCGGGCAGTGTTTAGCCATAAACGTTTGACTAACTACGCTAAGGGTTGGTTCGTGGCACCGCTACGAAACCCATTAATAAGGGCGTGTGTGATAAAGTTAATCTGCGCGGATTACGTGACTTTATCACACGCTAGGACACATGGGCCCATGCCTAGCAATGGCTACAGCCATTGCCAGCGCTGGATGGCGGTGCTTTACTAGAAGCCTGTCCCATCGCGATCCACCACGCCTATATACCGCCATCTTGCACCCTAGGGTGCATATAAAGTTAGGTCAAGGTGTAGCGTGGTGGCAAGATGGGCTTTCTAGAAGTTATTATGTAAATGACTTTAGAATTAAGCTTAATTTGAAGCACGCACACGCCCGTCCTCCTCATATATGAGGAGGTCGTAACGTAAGCATACTAGTGTGCTTGAACAGGAGAATAGAGACAGTAGTAAGAAAGATGAAAGAGTACAAAACAGCAATTAACCATACCTTTTGCATAATGATAGAACACGCAGTGAGACTAGTGGCAAAAAGGAAAAAACCGATTGATA-TTTATACAGGTAGTACAGACAATACAATTAGCTAGAAGCATTAAGTTAAATATAGAAATAATTAAGTAAAGAATTACCTAAGCTTTATGAGTTAATAACAACACACAAAACTCGGCAAACACCCACAATCAATATTAACACTTACACACTCTGCAGTAGCATAATCATAATTTTGTATGAATCACAAACTGAGAAATGACCTTGAAGAGGATAATCCGAAGAATTGGGAACAAGAAAACATGATACAATCAACGAACATAACAGGTCCATAACCTCGATGTATCAGCTTGTTCTTAAAGTTAGCAAGGTTGAAAATTAAAAGACCACTAATTAAAGTATATAGAAATTCCGGAAGCTTATTAACTCTGCGAAGCTG--CAGCAGACCCGAAACCGGACCTACCTACAAGCGTCCGACTCATCTATATAGTGAGGACTTGAAGGTAGGGTGCCGCCCGGTGATAGCTGGGTCCAGGAATGTTCCTAAAATTTACGTAAACTTTAGCTCAAAAGAGCTCTTTTGACGGCCCTAGAGAGTAATAGTAGGCGCCACCAAGAAAGCGCTCGCCATCTCCTAGCTGGACTCTATATAGAGTTAATAACTTCTGCATAATCAGAACGGCCCA-CTGATCAATTGTCCGGATGCGGGAGATTAAAAGAAGTAAAAGGAGACCCCGTGTTTCAAACACCTCTAGCGTATTGGAGGGCCGCCCAGTGACGTTCAACGGCCGCGGTACCGTGAAGTTTGTTCCTAGGGACGGCCGAGAGTCTTCTCTTTCTTCCAATCGTTCCCCGCGGGGTATAAGACGACCCTATGGAGCTTAATTAACTAACTTATGAGTTAACAATTGGTTGTGACCTCGGAGCTCCGAACTCAGACCGTCAAAGTCAATTGGAAGTTACCCTAGGGCGCAATCCTATTTTAGATCGACAATAGGGTTTACGTGGATCAGGACCCCAATGGTGAGCTATTAAAGGTCGTTAACGAGTCCTACGTGATCTGACGACCGGATCCAGGTCTCTATCTATAATTTCTCCCAGTACGGACAAGAGAAATAGAGCCTACTCTGGAGCGCTCTTCTATGATCAATATAGCCCGGGCATGTTCATCAATCGTTGATTATTCTCAACCAATCACAAAGATATTGGCACCCTGTATTTACTATTCGGCGCTTGAGCCGGAATGGTAGGAACTGCTCTGAGCATTCTAATTCGGGCCGAATTAGGCCAGCCCGGCACCCTCCTGGGAGATGATCAAATCTACAATGTCATCGTAACAGCCCATGCCTTCGTAATAATTTTCTTCATGGTTATGCCCATCATAATCGGAGGATTTGGGAACTGACTAGTCCCTCTAATAATTGGAGCCCCCGACATGGCGTTCCCCCGAATAAATAATATGAGCTTCTGACTCCTACCTCCATCATTTCTACTCCTTCTAGCCTCATCTATAATTGAAGCTGGGGCTGGAACAGGCTGAACAGTCTACCCACCTCTAGCTGGGAACCTAGCCCATGCCGGAGCCTCGGTAGATCTGACTATCTTCTCGCTCCATCTGGCTGGAGTATCTTCAATTCTAGGGGCTATTAACTTTATCACTACAATTATCAACATGAAACCTCCAGCCATATCTCAATACCAAACTCCCCTGTTTGTCTGATCTGTTCTAGTCACAGCCGTCCTTCTTCTTCTGTCCCTCCCAGTTCTAGCAGCAGGAATCACTATACTCCTGACGGACCGCAACCTAAACACTACCTTCTTTGACCCGGCTGGAGGGGGAGACCCAATCCTGTACCAACACCTATTCTGATTCTTCGGGCACCCTGAAGTGTACATTCTTATCCTACCCGGCTTCGGTATAATTTCACACATCGTCACTTATTATTCAGGTAAAAAAGAACCATTCGGTTATATAGGTATGGTTTGGGCCATAATGTCTATCGGCTTTCTCGGTTTCATCGTATGAGCTCATCATATATTCACCGTAGGTATAGATGTGGACACTCGAGCCTACTTTACGTCAGCCACAATAATTATTGCCATCCCCACAGGTGTTAAAGTATTCAGCTGATTAGCCACGCTACACGGTGGCAATATCAAATGATCTCCTGCCCTACTATGAGCCCTGGGCTTTATCTTCCTGTTCACAGTCGGAGGCCTAACAGGAATTGTCCTAGCCAACTCATCATTAGATGTCATCCTCCATGACACCTACTATGTCGTAGCACACTTTCACTATGTCCTCTCTATAGGTGCAGTATTCGCCATTATGGGTGGATTCGTGCACTGATTCCCTCTATTTTCAGGATACACACTTAATCAAACATGAGCCAAAATCCACTTCCTAATCATATTTGTTGGTGTTAACCTAACATTCTTTCCCCAACATTTCCTTGGTCTATCCGGCATACCTCGTCGATACTCAGACTACCCAGATGCCTACACCATGTGAAACACTGTGTCCTCTATGGGGTCGTTTATCTCTCTCACGGCCGTTATCCTAATAGTATTCATAGTGTGAGAAGCGTTCGCCTCTAAACGAGAAGTTTCCACAGTTGAGCTAACAACAACTAACCTTGAATGACTCAACGGCTGCCCACCATCATATCACACATTCGAGGAACCAGCCTACGTCAAGATGACCAACATTCGAAAATCACACCCACTAATCAAAATCTTGAATGACTCCTTCATCGACTTGCCAACTCCAACAAACATCTCATCATGATGAAACTTTGGCTCACTACTTGGGGCATGCCTAATCATTCAAATTCTCACAGGATTATTCCTAGCCATACACTACACATCAGACACGCTAACCGCATTCTCTTCAGTAGCCCACATTTGCCGAGACGTCAACTATGGTTGAATCATTCGCTACCTCCATGCCAACGGAGCATCAATATTTTTCCTATGTCTCTACGCCCACATTGGACGTGGAATCTATTACGGCTCCTACTTATATTCAGAAACCTGAAACATTGGAATCATCCTACTACTCACAATTATAGCCACTGCTTTCATAGGATACGTCCTCCCATGAGGACAGATATCATTCTGAGGGGCAACTGTAATCACCAACCTTCTATCAGCCATCCCCTACATCGGCACCAACCTAGTAGAATGAGTCTGAGGTGGATTCTCAGTAGACAAAGCTACCCTCACCCGATTTTTCGCGTTACACTTCACCCTACCTTTCGTCGTAACCGCCCTAGTAACCGTCCATCTCCTATTCCTTCACGAGACAGGGTCCAACAACCCCACAGGCCTAATCTCCGATTCCGACAAAATTCCATTTCATCCATACTACTCAATCAAAGACCTGCTTGGCCTATTCCTCCTCATCCTAATCCTACTCCTACCGACCTTATTCTCCCCAGACATGTTAGGAGACCCAGACAACTACACACCCGCAAATCCACTAAGCACCCCACCCCACATTAAACCAGAATGGTACTTCCTATTTGCATACGCCATCCTTCGATCCATCCCCAACAAACTAGGTGGGGTCTTAGCCCTAGTCCTCTCTATCCTAATTCTAGCCCTCCTCCCTCTCCTCCACACATCCAAACAACGTAGCCTATTGTTCCGGCCCCTAAGCCAATGCCTATTCTGAATCCTAGTAACCGACCTAATCACACTTACATGAATTGGCGGCCAACCGGTTGAGCACCCATACATTGTCATCGGCCAACTAGCCTCAATCCTGTACTTCTCCATCATCCTCATCTTTATACCTATCGCAGGCCTAATTGAAAACCACCTTCTTAAA---------------ATGCAGGAAGCCACTGAGCAGGCTATCCGGAGCCGTGAGATCCTGGGCATCTCAGACCCCCAGACGCTGGCTGGCGTGCTGACGGCGAGGGTGCAGAGCTCCCTGAATGACCCTCGCCTGCTCATCTCCTATGAGCCCAGCACCCTAGAGCCTCTCCAGCCAGCCCCAGCACCCACCAACCTCACGCAAGAGGAACTGCTCAGTGAGCTGCAGACCAGCATGAGCTACAAGGTTCTGGATGGCAATGTGGGCTACCTGCGGGTAGACAACATCCCTGGCCAGGAGGTGCTGACCCGTCTGGGGGGCTTCCTGGTGACTCACGTCTGGAAGCAGCTCGTGGGCTCCTCTGCCTTAGTTCTGGACCTGCGGCACTGCACGGGTGGCCACGTCTCCAGCATCCCTTACATCATCTCTTACCTTCACCCCGGGGGCACGGTGCTGCATGTGGACACCATTTACAACCGCCCCTCCAATACGACAACGGAGCTCTGGACCTTGCCCCAGGTGCTGGGGGAGAGGTACAGCCCCGATAAGGATGTGGTGGTCCTCACCAGTGGCCACACCAGCGGCGTGGCCGAAGACATCGTCTACATCCTTAAGCAGATGGGCAGGGCCATAGTGGTGGGTGAGCGGACGGAGGGCAGTGCCCTGCACCTCCAGAAGCTGAGGATAGGTCACTCTGACTTCTTTCTCACTCTGCCTGTGTCCAGGTCCTTGGGGCCTTTGGGCAGGGGAAGCCAGACATGGGAGGGCAGCGGGGTGCTACCCTGTGTGGGAACTCCGGCAGAGGAGGCCCTGGAGAAAGCGCTGGCCATCCTCACGCTACGACGCGCCGTGCCGCAGATCATCCGGCGCCTGGAGGAGGCCCTGCAGGACTACTACACGTTGGTGGGCCGAGTGCCCGCCCTGCTGCACCTCCTCGCCACCATGGACTTCTCCGCTGTGGTCTCGGAGGAGGACCTGGTTGCCAAGCTCAACGCTGACCTGCAGGCCGTGTCTGAGGACCCCAGACTCCTCGTGCAGGCCCTCAGGCCCAGAGAAAACTCTCCCGCGCCGGAGCCCGAAGCCGACGGACCCCCAGGGGCAGCCCCCATCGTGCTGGAGGATGAGGCTGCCCAGCGTGCCCTGGTGGAGTCCGAGTTCCAGGTGTCGGTGCTGCCGGGTAACGTAGGCTACCTGCGCTTCGACAGGTTTAGAGACGTATCCATTCTGGAGGTGCTGGGTCCACACATCTTGCGCCAGGTGTGGGAGCCCCTGCAGAAGCCAGGAGGCCTTGCGCTGCCCCCAACAGTAGCCCCAGTCAGTGCCACCACGCCATATGTGGAGGACATCCCAGAGCCCCTGCACGACCTCTACTGTAGCAAGCTGCTGGACCTGGCTTTCCTGCTGGACGGCTCCTCCAAGCTGTCAGAGGCTGAGTTTGACGTGCTAAAGGTCTTTGTGGTGGACATGATGGAGCGGCTGCACATCTCCCAGAAGCGGATCCGTGTGGCCGTGGTGGAGTACCATGACGGCTCCCACTCCTACATTGACCTCAGGGACCGGAAGCGGCCCTCAGAGCTTCGACGCATTGCTGGTCAGGTGAAGTATGTGGGCAGCCAGGTGGCCTCCACCAGTGAGGTCTTGAAGTACACCCTGTTCCAAATCTTTGGCAAGGCTGACCGCCCCGAAGCCTCCCGCATTGCCCTGCTCCTGACAGCTAGCCAGGAGCCCCCACGGATGGCCCGGAACTTGGTCCGCTATGTGCAGGGCCTGAAGAAGAAGAAGGTCATTGTGATCCCGGTGGGCATTGGGCCCCATGCCAACATCAAGCAAATCCGTCTTATTGAGAAGCAGTCCCCTGAGAACAAGGCCTTTGTGCTTAGCAGTGTGGACGAGCTAGAGCAGAGAAGGGACGAGATTGTCAACTTCCTCTGTGACCTGGCCCCTGAAGTGCCAGCCCCAACTGAGCCTCCCAGYGTGGCACAAGTCACAGTGGGTCCTGGCTTCTTGGGGGTTTCTTCTTTGGGGCCCACCAGGAGCTCCATGGTCCTGGATGTGGTGTTTCTCGTGGAGGGGTCAGACAAGGTTGGCGAAGCCAGCTTCAACCGGAGCAAGGAGTTCATGGAGGAGGTGATCCAGCGGATGGACGTGGGCCAGGACAGCATCCACATCACCGTGCTGCAGTACTCGTACATGGTCAYGGTGGAGTACACCTTCAGTGAGACACAGTCCAAGGGAGACATTCTGCAGCATGTGCGAGAGATCCGCTACCAGGGTGGCAACAGGACCAACACTGGGCTGGCCCTACAGTACGTCTCTGAGCACAGCTTCTCTACGAGCCAGGGGGACCGTGAGCAGGCGCCTAACCTGGTCTACATGATCACAGGAAACCCTGCCTCTGATGAGATCAAGCGGCTGCCTGGAGACATTCAAGTGGTGCCCATTGGAGTGGGCCCGCATGTGAACAAGCAGGAGCTGGAGAGGATCAGCTGGCCCAATGCCCCC---
	Heterohyrax_brucei	-----------------------------------------------------------------------------------------------------------------------------------------------------------------------------------------------------------------------------------------------------------------------------------------------------------------------------------------------------------------------------------------------------------------------------------------------------------------------------------------------------------------------------------------------------------------------------------------------------------------------------------------------------------------------------------------------------------------------------------------------------------------------------------------------------------------------------------------------------------------------------------------------------------------------------------------------------------------------------------------------------------------------------------------------------------------------------------------------------------------------------------------------------------------------------------------------------------------------------------------------------------------------------------------------------------------------------------------------------------------------------------------------------------------------------------------------------------------------------------------------------------------------------------------------------------------------------------------------------------------------------------------------------------------------------------------------------------------------------------------------------------------------------------------------------------------------------------------------------------------------------------------------------------------------------------------------------------------------------------------------------------------------------------------------------------------------------------------------------------------------------------------------------------------------------------------------------------------------------------------------------------------------------------------------------------------------------------------------------------------------------------------------------------------------------------------------------------------------------------------------------------------------------------------------------------------------------------------------------------------------------------------------------------------------------------------------------------------------------------------------------------------------------------------------------------------------------------------------------------------------------------------------------------------------------------------------------------------------------------------------------------------------------------------------------------------------------------------------------------------------------------------------------------------------------------------------------------------------------------------------------------------------------------------------------------------------------------------------------------------------------------------------------------------------------------------------------------------------------------------------------------------------------------------------------------------------------------------------------------------------------------------------------------------------------------------------------------------------------------------------------------------------------------------------------------------------------------------------------------------------------------------------------------------------------------------------------------CTAACAGGCCTATTTTTAGCTATACATTATACATCAGACACAACAACCGCATTCGCATCAGTAACCCACATCTGTCGAGACGTAAACCACGGCTGAATAATCCGATATCTACACGCCAACGGAGCATCTATATTCTTTGTTTGCCTCTACGCTCACATCGGACGAGGTATTTACTACGGATCCTACCTATACCCAGAAACCTGAAACATTGGAGTTTTACTCCTACTAACAACTATAGCAACAGCATTCATAGGATACGTCCTACCATGAGGACAAATATCATTCTGGGGAGCAACAGTAATCACAAACCTACTATCAGCCCTACCCTACATCGGCACCGACCTTGTAGAATGAATCTGAGGAGGATTCTCAGTTGACAAAGCCACCCTAACTCGGTTTTTCGCCTTCCACTTCATTATACCATTCATCATCGTATCCTTAGCAGTAGTTCACCTCTTATTCCTCCATGAAACAGGCTCTAACAACCCGCTAGGACTAATCTCCAACTCTGACAAAATCCCATTCCACCCCTACTACACCATAAAAGACCTAGCAGGACTAATACTACTCATCCTAACCCTCCTAACACTTACTCTCTTC---------------------------------------------------------------------------------------------------------------------------------------------------------------------------------------------------------------------------------------------------------------------------------------------------------------------------------------------------------------------------------------------------------------GAGAACCTTATGGGGATGCAGGAAGCCATTGAGCAGGCAATCCGGAGCCGTGAGATTCTGGGCATCTCAGACCCCCATGTGCTGGCTGGTGTGCTGACCGCTGGGGTACAGAGCTCCCTGAACGACCCTCGCCTGCTCATCTCCTATGAGCCCAGCACCATAGAGGCTCTGCAGCCAGCCCCAGCACCAACCAACCTCACACAAGAGGAACTGCTCAGTGAACTGCAGACAAGCATGAGCTACAAGGTTCTGGAGGGCAACGTGGGTTACCTGCGGGTAGACAACATTCCAGGTCAAGATGTGCTGAACCAGCTGGGGGGCTTCCTGGTGACTCACGTGTGGAAGCAGCTCATGGGCTCCTCTGCCTTAGTGCTGGACCTAAGGCACTGCACGGGGGGCCATGTCTCCAGTATCCCTTACCTCATCTCCTACCTGCATCCAGGGGGCACTGTGCTGCACGTGGACACCATTTACAACCGCCCCTCCAATACAACTACTGAGCTCTGGACCTTGCCCCAGGTGCTGGGGGAGAGATACAGTGCTGACAAGGATGTGGTGGTCCTCACCAGTGGCCACACCAGGGGTGTGGCCGAGGACATCGTCTACATCCTCAAGCAGATGGGCAGGGCCATTGTGGTAGGCGAGCGGACCGAGGGTGGTGCCCTGGACCTCCAGAAGCTGCGAATAGGTCACTCAGACTTCTTTTTCACTCTGCCTGTGTCCAGGTCACTGGGCCCCTTAGGCAGGGGAAGCCAGACATGGGAGGGCAGTGGGGTGCTACCCTGTGTGGGAACTCCGGCAGAGGAAGCTCTGGAGAAAGCGCTGGCCATCCTTACTCTACGACGTGCCCTGCCGCAGATCATCCGACGCCTAGGGGAGGCCCTGCAGGACTACTACACACTGGTCGGCCGAGTGCCTGCCCTGCTGCACCACCTCACCACCATGGACTTCTCTGCAGTGGTCTCCGAGGAGGATTTGGTTGCCAAGCTCAATGCCGACCTGCAGGCAGTGTCTGAGGACCCCAGACTCTTGGTCCAAGCTCTGGGGCCTAGAGAAAACTCTCCCCCATCTGAGTCAGAAGCCGACAGACCTCCAGGGACAGCCTCCATGGTCCCTCAGGATGAGGCTGCCCAGCGTGCCCTGGTAGAGTCCGAGTTCCAGGTGTCGGTGCTACCGGGTAATGTGGGCTACCTGCGATTCGACAGGTTTGCAGACGTGTCAATTCTGGAAGTACTGGGCCCACACATCCTGCGCCAGGTGTGGGAGCCCTTGCAGGAGCCCAGT---ATTGTGCTGCCCCCAACGGTAGTCCCAGTCAGTGCCACCACGCCATATGTGGAGGACATTCCAGAGCCTTTGCACGACCTCTACTGCAGCAAGCTGCTGGACATAGCCTTCCTGCTGGACGGCTCCTCCAAGCTGTCGGAGGCTGAGTTTGAGGTACTGAAGGGTTTTGTGGTGGACATGATGGAGCGGCTACACATCTCCCAGAAGCGGGTCCGTGTGGCTGTGGTGGAGTACCATGATGGCTCGCACTCCTATATTGACCTCAGGGACCGGAAGCGGCCCTCAGAACTGCGACGCATCGCCAGTCAGGTCAAGTACGTGGGCAGCCAGTTGGCCTCCACCAGTGAGGTCTTGAAGTACACGGTGTTCCAAATCTTTGGCAAGAATGACCGCCCCGAAGCCTCCCGTGCTGCTGTGCTCCTGACAGCCAGCCAGGAACCCCCACGGATGGCACGGAATTTGGTCCGCTATGTGCGGGAACTGAAGAAGAAGAAGGTCATCATGATCCCGGTGGGCATCGGACCCCATGTCAACGTCAAGCAGATTCGCACTATTGAGAATATGGCCCCTGAGAACAAGGCCTTCCTGCTTAGTAGTGTAGACGAGCTGGAGGAGAGAAGGGACGAGATTGTCAACTACTTCTGTGATCTGGCGCCTGAAGCACCACCCCCAACTCATCCGCCTGACATGGCAAAAGTCACAGTGGTTCCAGACCTCTTGGAAATTCCTCCTTTGGGGCCTACAAGGAGCTCCATCGTCCTGGATGTGGTGTTTCTCCTGGAGGGGTCAGACGACATTGGTGAAGCCAACTTCAACCGGAGTAAGCAGTTCTTGGAGGAGGTTATTCAACAGATGGATGTAGGCCAGGGCACCATCCACATCACCGTGCTGCAGTATTCATACACGGTCACAGTGGAGTACACCTTCAGCAAGGCACAGTCCAAGGCAGACATCCTGCAGCATGTGCGGGAGATTCGCTACCAGGGTGGCAACAGAACCAACACTGGGCTGGCCCTGCAGTACGTCTCTGAGCACAGTTTCTCCACGAGGCAAGGGGATCGTGAGCAGGCGCCTAACTTGGTCTACATGGTGACAGGAAACCCTGCCTCTGATGAGATCAAGCGGCTACCAGGTGACATCCAGGTGGTGCCCATTGGAGTGGGCCCCCATGCCAATGCACAGGAGCTGGAGAGGATCAGCTGGCCCARTGCCCCCATT
	Neamblysomus_julianae	-----------------------------------------------------------------------------------------------------------------------------------------------------------------------------------------------------------------------------------------------------------------------------------------------------------------------------------------------------------------------------------------------------------------------------------------------------------------------------------------------------------------------------------------------------------------------------------------------------------------------------------------------------------------------------------------------------------------------------------------------------------------------------------------------------------------------------------------------------------------------------------------------------------------------------------------------------------------------------------------------------------------------------------------------------------------------------------------------------------------------------------------------------------------------------------------------------------------------------------------------------------------------------------------------------------------------------------------------------------------------------------------------------------------------------------------------------------------------------------------------------------------------------------------------------------------------------------------------------------------------------------------------------------------------------------------------------------------------------------------------------------------------------------------------------------------------------------------------------------------------------------------------------------------------------------------------------------------------------------------------------------------------------------------------------------------------------------------------------------------------------------------------------------------------------------------------------------------------------------------------------------------------------------------------------------------------------------------------------------------------------------------------------------------------------------------------------------------------------------------------------------------------------------------------------------------------------------------------------------------------------------------------------------------------------------------------------------------------------------------------------------------------------------------------------------------------------------------------------------------------------------------------------------------------------------------------------------------------------------------------------------------------------------------------------------------------------------------------------------------------------------------------------------------------------------------------------------------------------------------------------------------------------------------------------------------------------------------------------------------------------------------------------------------------------------------------------------------------------------------------------------------------------------------------------------------------------------------------------------------------------------------------------------------------------------------------------------------------------------------------------------------------------------------------------------------------------------------------------------------------------------------------------------------------------------------------------------CTTACAGGCCTATTCCTAGCAATACACTACACATCCGACACATCCACCGCATTTTCATCAGTCACACATATTTGCCGAGATGTAAACAACGGATGACTTATTCGATACTTACATGCTAACGGCGCATCAATATTCTTCATTTGCTTATTCACACACATCGGACGAGGCATTTACTACGGATCCTACCTACTCTTAGAAACATGAAATATCGGAATTATCCTCCTATTCGCTGTCATAGCTACAGCTTTCATAGGCTATGTCCTACCCTGAGGACAAATATCCTTCTGAGGTGCTACCGTAATTACAAATCTACTATCAGCAATTCCCTATATCGGAACCACCCTAGTCGAATGAATCTGAGGTGGTTTCTCAGTAGACAAAGCCACCTTAACCCGATTCTTCGCATTCCACTTTATTCTCCCATTCATTGTAGCCGCCTTAACAATAGTCCACCTATTGTTTCTCCACGAAACCGGATCAAATAACCCATCAGGACTAAATTCAGATGCAGACAAAATTCCATTCCACCCCTATTATACCGTAAAAGACCTTCTAGGTGCTATAATCTTACTTCTATTCCTACTACTCCTAACCCTATTCTCCCCAGACTTACTTGGCGACCCAGACAACTACACTCCAGCTAACCCTCTCAACACACCACCACACATTAAACCAGAATGATATTTCCTCTTCGCTTACGCCATTCTACGTTCAATCCCAAACAAACTAGGAGGAGTATTAGCCCTAGTATTCTCAATCCTAATTCTAGCTGCATTCCCCCTACTCCACATATCCAATCAACGCAGCCTAATATTTCGCCCACTAAGCCAATGCATATTCTGAATCTTAGTAGCAGACCTACTTATCCTAACATGAATTGGAGGTCAACCAGTTGAACATCCATTCATCATCATCGGACAATTAGCC---------------------------------------------------------------------------------------------------------------------------------------------------------------------------------------------------------------------------------------------------------------------------------------------------------------------------------------------------------------------------------------------------------------------------------------------------------------------------------------------------------------------------------------------------------------------------------------------------------------------------------------------------------------------------------------------------------------------------------------------------------------------------------------------------------------------------------------------------------------------------------------------------------------------------------------------------------------------------------------------------------------------------------------------------------------------------------------------------------------------------------------------------------------------------------------------------------------------------------------------------------------------------------------------------------------------------------------------------------------------------------------------------------------------------------------------------------------------------------------------------------------------------------------------------------------------------------------------------------------------------------------------------------------------------------------------------------------------------------------------------------------------------------------------------------------------------------------------------------------------------------------------------------------------------------------------------------------------------------------------------------------------------------------------------------------------------------------------------------------------------------------------------------------------------------------------------------------------------------------------------------------------------------------------------------------------------------------------------------------------------------------------------------------------------------------------------------------------------------------------------------------------------------------------------------------------------------------------------------------------------------------------------------------------------------

;
end;
