# Supplementary material for: New records of a lost species and a geographic range expansion for sengis in the Horn of Africa
Source: PeerJ. 2020 Aug 18;8:e9652. doi: 10.7717/peerj.9652 (PMC7441985; doi:10.7717/peerj.9652)
Supplement: Supplemental Information 3 [file peerj-08-9652-s003.zip › Data_S3_DNA_Alignments_and_Phylogenetic_Analysis/2_Phylogenetic_Analysis/1_PartitionFinder/1_PartitionFinder_input/alignment.phy]

 49 7307
revoilii_GBR941_CASMAM32723 -AATGGTTTACTTAAAGTATCCGCCAACCTAAAATTTTACGATATCACAAAACTTGCTCAGCACCCACGATACAATAAAAAGAAAGTAATCCCACGGTCATTAACCCAAAGTTTAAAAATCTATGTAAAAACAATAAATAAACTTAAAATACATGAACGATAAACATTAGATACCTACCTAAACCAC--AGTAAACAGAGAACTACACACATAAAACTCAAACTTACCCGGATAATAAACCCAAACCACATCGCTAAATCACAAATAAAACCAATAAAATAAACAAACTATGAACATTTATACAAACGGACAAACAAAGGAGGACAGTAAATAGAGAGGAACCAGGCCACACACCAA-------------------------------GAACAAAAGGGAAGATTA--AGGTTTCCGGCCTATTATTAGTTTAGTAAGTACATGCGTGGCCCTCTCGATAGGAGCGGTAGCACACCCGTAGCTACCCACCCGGGCAGTATTAAGCAATGAACGTTTGACTAACTATACTAAGAGTTGGTTCGTGGCACCGCTACGAGACTCATTAATAAGGGCGTGTGGAATAAAGTTCACCTGCGCAGGTTACGTAACTTTACACCACGCTAAGACACATGGGCCCATGCTTAGCGATGTTTACAAACATCGCCAGCGCTGGATGGCGGTGCTTTACTAGAAGCCTGTTACATCGCGATCCATCACGTCTATATACCGCCATCTTGCACCCTAGGGTGCGTACAACGTTAGGTCAAGGTGTAACGTGATGGCATAATGGGCTTTCTAGAATTCTACCTGAACTAGAATTTAGAATCAGGCCTGATTTGAAGCACGCACACGCCCGTCCTCCTCATGTATGAGGAGGTCGTAACGTAAGCATACTAGTGTGCTTGAACATGTGAATAGATCAAGTAGCAAGAAAGCTGAAAGAGTACAAAACAGCAATTATTCCTACCTTTTGCATAATGGTAGAAAATGCAACGAGAGAAGTGGCAAAATAGAAATAATCGATTAAAAATTCAAACAGCTAGGACAGTAAATACAATTGCCTAAAAGCATTAAGTTAAATATAGAAATAATTGAGTAAAGAAACACCGAAGCTTTATAAGTTAATAACAACACAAAAAACTCGGCAAGCACCCACAATCAATTACTACACTTACTAACTCTGCAGTAGCATAATCATAATTTTGTATGAACTAGAAACTGAGAAATGACCTTGAAGAGGATATAATGAAGAATTGGGCAAAAAATAACACTATATAATCAACGAACATAACAGGTCCATAACCTCGATGTATCAGATTGTTCTTAAAGTTAGTAAGGTTGAAAACTAAAAGACCAACAATTAAAGTATATAGAAATACCGGGAGCTCATTAACATTGCAAAGCTG--AAGCAATCCCGAAACCAGACCTACTCGTGAACATTAATCTCATCTATATAGTGAGGATTTGCGAGTAGGGTGCCGCCTGGAGATAGCTGGGTCCA-GAATGTTCCTAAAGCATGCGTAAGCTTTAGTTCAATAGGGCTCTATTGAAGGCCAAGGTGAGTAATAGTTGGCGCCACCAAGAAAGCGCTCACAACCTCCTTATTGGACTCTATTTAGAGTTAGTAACTTCTGCATAATCAGAACGACTCA-CTGATCAATTGTCCGGATGCCGGAGATTAAAAGAAGTAGAAGGGAACCCCGTGTTTCAAACACCTCTAGCGTATTAGAGGGCCGCCCAGTGACGTTAAACGGCCGCGGTACCGTGAAGTTTGTTCTCAAGGACGGCCGAGGGCTCTCTCCTACCTCCAATCGTTCCCCGCGGGGCATGAGACGACCCTATGGAGCTTAATTAACTTACCTATAGGTAAAAAATTGGTTGTGACCTCGGAGCTCCGAACAACGACCGTCTAAGTCAGCTGGAAGTTACCCTAGGGCGCAATCCTATTCTAGATCGACAATAGGGTTTACGTGGATCAGGACCCTAATGGTGAGCTATTAAAGGTCGTTAACGAGTCCTACGTGATCTGACGACCGGATCCAGGTCTCTATCTATCATTTCTCCCGGTACGGACAAGAGAAATGGGGCCAACTTTTAAGCGCCCTTAAGTGATAAACTTAACCCGGGCATGTTCATCAACCGTTGACTTTTCTCCACAAACCACAAAGACATTGGCACTCTTTACCTAGTATTTGGAACCTGAGCTGGTATAGTAGGCACAGCACTCAGCATCCTCATTCGAGCCGAACTAGGCCAACCAGGAGCCTTGTTGGGTGATGACCAAATCTATAATGTCATCGTCACAGCCCATGCTTTCGTTATAATTTTCTTCATAGTTATACCCATTATAATTGGGGGCTTTGGAAACTGACTAGTTCCTCTCATAATTGGAGCCCCTGACATAGCTTTCCCGCGAATAAACAATATAAGCTTCTGACTCCTACCCCCATCATTCCTCCTACTTATAGCCTCCTCCCTAGTAGAAGCTGGAGCAGGAACCGGTTGAACCGTATACCCCCCACTAGCCGGAAACCTAGCCCATGCCGGAGCATCCGTAGACATAACTATCTTTTCCCTCCACTTAGCTGGAGTATCATCTATCCTCGGAGCAATTAACTTTATCACGACTATCATCAACATAAAACCCCCGGCTATAACTCAATACCAAACCCCTTTATTCGTCTGATCTGTATTAATTACAGCAGTTCTACTACTCCTCTCCCTGCCAGTTTTAGCCGCCGGCATTACAATACTCCTAACAGACCGTAACCTTAATACCACCTTCTTCGACCCCGCAGGAGGCGGTGACCCGATTCTCTACCAACACCTTTTCTGATTCTTCGGCCACCCGGAAGTCTACATTCTAATCCTTCCCGGCTTTGGTATAATTTCTCACATTGTAACCTACTACTCAGGGAAAAAAGAGCCTTTTGGTTATATAGGAATGGTTTGAGCCATAATATCAATTGGCTTCCTAGGCTTTATCGTTTGAGCTCACCATATGTTTACAGTCGGTATAGATGTAGACACTCGAGCCTATTTTACCTCCGCTACAATAATTATCGCTATCCCAACTGGTGTTAAAGTATTTAGCTGATTAGCTACCCTGCACGGAGGCAATATTAAATGATCCCCTGCCATACTATGAGCCCTAGGTTTTATCTTTCTTTTTACAGTAGGAGGGCTTACTGGAATTGTTCTAGCCAACTCCTCCTTAGACATTGTCCTTCATGATACATATTATGTTGTAGCTCACTTCCACTATGTACTGTCCATAGGGGCCGTCTTTGCCATTATAGGAGGACTAGTCCACTGATTCCCCCTATTCACAGGCTATACTCTCAATGACACCTGAGCTAAAATCCAGTTTGCCATTATATTTGTAGGGGTAAACTTAACATTCTTCCCTCAACATTTCCTAGGTTTATCAGGCATGCCACGTCGTTATTCTGACTACCCTGATGCCTATACAATATGAAACACCCTTTCATCAACAGGATCTTTTATCTCAATAACAGCAGTTATTCTCATAGTATTTATTGTTTGAGAAGCATTCGCCTCTAAACGCGAAGTACAATCTATAGAAATAACTACAACCAATATCGAATGAATTAATGGCTGCCCTCCCCCTTATCACACATTTGAAGAACCAGCTTTTATTAAAATGACCAACATTCGCAAAACACACCCCTTACTAAAAATCATCAACCACTCCTTCATCGACCTACCAGCCCCATCAAACATCTCATCATGATGAAATTTCGGCTCCCTCTTAGGAATATGCCTAATCATCCAAATCCTTACAGGCCTCTTCCTAGCAATACACTACACCTCCGATACAACAACGGCCTTCTCATCAGTTACCCACATCTGCCGAGACGTAAACTATGGATGACTGATCCGCTATCTCCATGCAAACGGAGCTTCCTTATTTTTCATCTGCCTATTCATTCACGTCGGACGAGGAATCTACTATGGATCTTACCTATTCTTCGAAACATGAAACATCGGAGTCATTCTACTATTTGCAACCATAGCAACAGCCTTCATAGGATATGTCCTACCATGAGGACAAATATCTTTCTGAGGGGCCACCGTCATCACCAACCTCCTATCAGCTATCCCCTATATCGGCTCAACATTAGTAGAATGAATCTGAGGGGGCTTTTCAGTAGATAAAGCTACCCTAACCCGATTTTTTGCCTTCCACTTTATCTTCCCATTCATCATCGCCGCATTAGCAGGAGTCCACTTACTTTTCCTCCATGAAACAGGCTCAAACAACCCAACAGGACTCATCTCTGACTCTGATAAAATCCCATTCCACCCATACTACACCATTAAAGACCTACTAGGAGCATCCCTCATTCTCCTTCTCCTCCTCCTCTTAGTACTCTTCTCACCTGACCTATTAGGCGACCCCGACAATTATACACCCGCTAATCCACTTAACACTCCACCACACATCAAGCCGGAATGATACTTCCTGTTTGCCTATGCAATCTTACGATCCATCCCAAATAAACTAGGAGGGGTCCTAGCCCTAATTTTATCAATCCTCATTCTAATCATCTTTCCCCTGCTCCACACATCCAAACAACGCAGTCTCATATTTCGACCCATCAGCCAATGCTTATTCTGAATCTTAGTAGGAGACCTGCTCACACTAACCTGAATCGGAGGACAACCAGTCGAACACCCATACATCATCATCGGACAAGTAGCCTCAATCATGTACTTTCTACTCATCCTCGTGATAATACCTATTGCCGGCCTAATAGAAAACCGTCTACTTAAA------------------------------------------------------------------------------------------------------------------------------------------------------------------------------------------------------------------------------CTGGAGAGAAGCATGAGCTACAGGATTCTGGATGGTAATGTCGGTTACTTGCAGATAGACCACATCCCAGGCCAGGAGGTACTGAGCCAGCTAGGGGGCTTCCTGGTGGCCCATGTCTGGAGACAGCTCATGGGTACCTCTGCTTTGGTGCTGGACCTGCGACAGTGCACAGGAGGCCATGTTTCCAGCATCCCTTACCTTATTTCCTACCTGCATCCTGGGGGCACAGTGCTGCATGTTGACACCATTTACAATCGTCCCTCTAATACAACCACTGAGCTCTGGACTTTGCCTCAGGTGCTTGGGGAGAGATACAGTGCTGAGAAAGATGTGGTGGTCCTCACTAGTGGTCACACCCAGGGTGTGGCTGAGGACATTGTTTACATCCTCAAGCAGATGGGCAGGGCCATAGTGGTCGGTGAACGTACTGGGGGGAGTGCCCTGGATCTCCAGAAGCTAAGGATAGGTAACTCCGACTTCTTCCTCACTCTGCCTGTGTCCAGGTCCTTGGGGCCTCTGGGTGGAGGCAGCCAGACATGGGAGGGCAGTGGGGTTTTGCCCTATGTGGGGACTCCAGCAGAGCAAGCCCTCGAGAAAGCTCTCGCTATCCTCACACTACGTCGAGCCCTACCACAGATCATTCAACGCCTGGAAAAGGCCCTACAAGACTACTACACGCTTGTGGGTCGTGTACCAGCCCTGTTGCACCTCCTTGCTAACATGGACTTCTCTGCTGTAGTCTCTGAGGAGGACCTGGTTGCCAAACTAAATGCTGACTTGCAGGCCGTGTCTGAGGACCCCAGGCTCCTGGTCAGGATCATAAAGCACAGACAACATTCTTCT------GAGTCAGGAGCCAGTGAAGGCCAGGGGACATCTCCA---GTGCCAGAGGATGAGGCTGCCCAGCGCGCTCTTGTGGACTCTGAGTTCCAGGTGGAAGTGCTGCCTGGTAACGTGGGCTAC------------------------------------------------------------------------------------AAGCCGGAAGACTTTGTGCTGCCTGCCTCGGTAGCCCCGGTCCTCGCCACCACGCCATATGTGGAGGACATTCCAGAGCCCCTGCATGACTTCTACTGCAGCAAGCTGCTGGACCTGGCCTTCCTGCTGGACGGCTCCTCCAAGCTGTCTGAGGCTGAGTTTGAGGTGCTGAAAGCCTTTGTGGTAGGCATGATGGAGCGCCTGCACATCTCTCAGAAGCGGATCCGTGTGGCCTTGATAGAATACCACGATGGCTCACACTCCTACATCGAGCTCAAGGACCGGAAGCGGCCATCGGACCTGAGGCGTATCGCCAGCCAGGTGAAGTACGTGGGCAGCGATGTAGCTTCCACCAGTGAAGTTTTGAAGTACACACTGTACCAAGTCTTTGGCAAGACAGATCGCCCAGAGGCCTCCCGCATTGCCCTGCTCTTGACGGCAAGCCAGGAGTCCCCAAGGATGGTCCGGCTCTTAGTCCGCTATGTGCAGGGCCTGAAGAAGAAGAAGGTCATCGTGATCCCTGTGGGCATTGGGCCTCATGCCAGTGTCAGGCAGGTCCAACTCATCGAGAAGCAAGCCCCCGAGAACAAGGCCTTTGTGCTCAGCAGTGTGGATGAGCTGGAACAGAGGAGGGACGAGATCATTCGTTACCTCTGTGACCTGGCTCCAGAGCCACCTCCCCCAACTCAAGCCCCCAACATGGCACAAGTCACGGTGGGCCCA------------------------GGGCCCACAAGGCACTCCATGGTCCTAGATGTGGCATTTGTTCTAGAAGGATCAGATAAGTTTGGTGAAGCCAACTTCAACTGGAGCCGGCAGTTCTTGGAGGAGGTGATCCAGCAGATGGATGTGGGCCAGGACAGAATCCACGTCACGGTGCTGCAGTACTCAAACGTGGTCAGAGTGGAGTACAGCTTCAGTGAGGCACAGTCCAAGGATGCTATTCTGCAGCACGTGCGGGAAATCCAGTACCTGGGTGGCAACAAGACCAACACGGGACTGGCCCTACAGTACATCTCTGATCACAGCTTCTCTCCTGGCCAGGGGGACCGTGAGCAGGCCCCTAACCTGGTCTACATGGTCACAGCAAACCCTGCCTCTGATGAGATCAAGAGGCTGCCTGGAGACATCCAGTTAGTGCCCATCGGAGTGGGCCCTCATGCCAACGTGCAGGAGCTGGAGAGGATCAGCTGGCCC------------
revoilii_GBR953_CASMAM32725 -AATGGTTTGCTTAAAGTATCCGCCAACCTAAAATTTTACGATATCACAAAACTTGCTCAGCACCCACGATACAATAAAAAGAAAGTAATCCCACGGTCATTAACCCAAAGTTTAAAAATCTATGTAAAAACAATAAATAAACTTAAAATACATGAACGATAAACATTAGATACCTACTTAAACCAC--AGTAAACAGAGAACTACACACATAAAACTCAAACTTACCCGGATAATAAACCCAAACCACATCGCTAAATCACAAATAAAACCAATAAAATAAACAAACTATGAACATTTATACAAACGGACAAACAAAGGAGGACAGTAAATAGAGAGGAACCAGGCCACACACCAA-------------------------------GAACAAAAGGGAAGATTA--AGGTTTCCGGCCTATTATTAGTTTAGTAAGTACATGCGTGGCCCTCTCGATAGGAGCGGTAGCACACCCGTAGCTACCCACCCGGGCAGTATTAAGCAATGAACGTTTGACTAACTATACTAAGAGTCGGTTCGTGGCACCGCTACGAGACTCATTAATAAGGGCGTGTGGAATAAAGTTCACCTGCGCAGGTTACGTAACTTTACACCACGCTAAGACACATGGGCCCATGCTTAGCGATGTTTACAAACATCGCCAGCGCTGGATGGCGGTGCTTTACTAGAAGCCTGTTACATCGCGATCCATCACGTCTATATACCGCCATCTTGCACCCTAGGGTGCGTACAACGTTAGGTCAAGGTGTAACGTGATGGCATAATGGGCTTTCTAGAATTCTACCTGAACTAGAATTTAGAATCAGGCCTGATTTGAAGCACGCACACGCCCGTCCTCCTCATGTATGAGGAGGTCGTAACGTAAGCATACTAGTGTGCTTGAACATGTGAATAGATCAAGTAGCAAGAAAGCTGAAAGAGTACAAAACAGCAATTATTCCTACCTTTTGCATAATGGTAGAAAATGCAACGAGAGAAGTGGCAAAATAGAAATAATCGATTAAAAATTCAAACAGCTAGGACAGTAAATACAATTGCCTAAAAGCATTAAGTTAAATATAGAAATAATTGAGTAAAGAAACACCGAAGCTTTATAAGTTAATAACAACACAAAAAACTCGGCAAGCACCCACAATCAATTACTACACTTACTAACTCTGCAGTAGCATAATCATAATTTTGTATGAACTAGAAACTGAGAAATGACCTTGAAAAGGATATAATGAAGAATTGGGCAAAAAATAACACTATATAATCAACGAACATAACAGGTCCATAACCTCGATGTATCAGATTGTTCTTAAAGTTAGTAAGGTTGAAAACTAAAAGACCAACAATTAAAGTATATAGAAATACCGGGAGCTCACTAACATTGCAAAGCTG--AAGCAATCCCGAAACCAGACCTACTCGTGAACATTAATCTCATCTATATAGTGAGGATTTGCGAGTAGGGTGCCGCCTGGAGATAGCTGGGTCCA-GAATGTTCCTAAAGCATGCGTAAGCTTTAGTTCAATAGGGCTCTATTGAAGGCCAAGGTGAGTAATAGTTGGCGCCACCAAGAAAGCGCTCACAACCTCCTTATTGGACTCTATTTAGAGTTAGTAACTTCTGCATAATCAGAACGACTCA-CTGATCAATTGTCCGGATGCCGGAGATTAAAAGAAGTAGAAGGGAACCCCGTGTTTCAAACACCTCTAGCGTATTAGAGGGCCGCCCAGTGACGTTAAACGGCCGCGGTACCGTGAAGTTTGTTCTCAAGGACGGCCGAGGGCTCTCTCCTACCTCCAATCGTTCCCCGCGGGGTATAAGACGACCCTATGGAGCTTAATTAACTTACCTATAGGTAAAAAATTGGTTGTGACCTCGGAGCTCCGAACAACGACCGTCTAAGTCAGCTGGAAGTTACCCTAGGGCGCAATCCTATTCTAGATCGACAATAGGGTTTACGTGGATCAGGACCCTAATGGTGAGCTATTAAAGGTCGTTAACGAGTCCTACGTGATCTGACGACCGGATCCAGGTCTCTATCTATCATTTCTCCCGGTACGGACAAGAGAAATGGGGCCAACTTTTAAGCGCCCTTAAATGATAAACTTAACCCGGGCATGTTCATCAACCGTTGACTTTTCTCCACAAACCACAAAGACATTGGCACTCTTTACCTAGTATTTGGAACCTGAGCTGGTATAGTAGGCACAGCACTCAGCATCCTCATTCGAGCCGAACTAGGCCAACCAGGAGCCTTGTTGGGTGATGACCAGATCTATAACGTCATCGTCACAGCCCATGCTTTCGTTATAATTTTCTTCATAGTTATACCCATTATAATTGGGGGCTTTGGAAACTGACTAGTTCCTCTCATAATTGGAGCCCCTGACATAGCTTTCCCGCGAATAAACAATATAAGCTTCTGACTCCTACCCCCATCATTCCTCCTACTTATAGCCTCCTCCCTAGTAGAAGCTGGAGCAGGAACCGGTTGAACCGTATACCCCCCACTAGCCGGAAACCTAGCCCATGCCGGAGCATCTGTAGACATAACTATCTTTTCCCTCCACTTAGCTGGAGTATCATCTATCCTCGGAGCAATTAACTTTATCACGACTATCATCAACATAAAACCCCCGGCTATAACTCAATACCAAACCCCTTTATTCGTCTGATCTGTATTAATTACAGCAGTTCTACTACTCCTCTCCCTGCCAGTTTTAGCCGCCGGCATTACAATACTCCTAACAGACCGTAACCTTAATACCACCTTCTTCGACCCCGCAGGAGGCGGTGACCCGATTCTCTACCAACACCTTTTCTGATTCTTCGGCCACCCGGAAGTCTACATTCTAATCCTTCCCGGCTTTGGTATAATTTCTCACATTGTAACCTACTACTCAGGGAAAAAAGAGCCTTTTGGTTATATAGGAATAGTTTGAGCCATAATATCAATTGGCTTCCTAGGCTTTATCGTTTGAGCTCACCATATATTTACAGTCGGTATAGATGTAGACACTCGAGCCTATTTTACCTCCGCTACAATAATTATCGCTATCCCAACTGGTGTTAAAGTATTTAGCTGATTGGCTACCCTGCACGGAGGCAATATTAAATGATCCCCTGCCATACTATGAGCCCTAGGTTTTATCTTTCTTTTTACAGTAGGGGGGCTTACTGGAATTGTTCTAGCCAACTCCTCCTTAGACATTGTCCTTCATGATACATATTATGTTGTAGCTCACTTCCACTATGTACTGTCCATAGGGGCCGTCTTTGCCATTATAGGAGGACTAGTCCACTGATTCCCCCTATTCACAGGCTATACTCTCAATGACACCTGAGCTAAAATCCAGTTTGCCATTATATTTGTAGGGGTAAACTTAACATTCTTCCCTCAACATTTCCTAGGTTTATCAGGCATGCCACGTCGTTATTCTGACTACCCTGATGCCTATACAATATGAAATACCCTTTCATCAACAGGATCTTTTATCTCAATAACAGCAGTTATTCTCATAGTATTTATTGTTTGAGAAGCATTCGCCTCTAAACGCGAAGTACAATCTATAGAAATAACTACAACCAATATCGAATGAATTAATGGCTGCCCTCCCCCTTATCACACATTTGAAGAACCAGCTTTTATTAAAATGACCAACATTCGCAAAACACACCCCTTACTAAAAATCATCAACCACTCCTTCATCGACCTACCAGCCCCATCAAACATCTCATCATGATGAAATTTCGGCTCCCTCTTAGGAATATGCCTAATCATCCAAATCCTTACAGGCCTCTTCCTAGCAATACACTACACCTCCGATACAACAACAGCCTTCTCATCAGTTACCCACATCTGCCGAGACGTAAACTATGGATGACTGATCCGCTATCTCCATGCAAACGGAGCTTCCTTATTTTTCATCTGCCTATTCATTCACGTCGGACGAGGAATCTACTATGGATCTTACCTATTCTTCGAAACATGAAACATCGGAGTCATTCTACTATTTGCAACCATAGCAACAGCCTTCATAGGATATGTCCTACCATGAGGACAAATATCTTTCTGAGGGGCCACCGTCATCACCAACCTCCTATCAGCTATCCCCTATATCGGCTCAACATTAGTAGAATGAATCTGAGGGGGCTTTTCAGTAGATAAAGCTACCCTAACCCGATTTTTTGCCTTCCACTTTATCTTCCCATTCATCATCGCCGCATTAGCAGGAGTCCACTTACTTTTCCTCCATGAAACAGGCTCAAACAACCCAACAGGACTCATCTCTGACTCTGATAAAATCCCATTCCACCCATACTACACCATTAAAGACCTACTAGGAGCATCCCTCATTCTCCTTCTCCTCCTCCTCTTAGTACTCTTCTCACCTGACCTATTAGGCGACCCCGACAATTATACACCCGCTAATCCACTTAACACTCCACCACACATCAAGCCGGAATGATACTTCCTGTTTGCCTATGCAATCCTACGATCCATCCCAAATAAACTAGGAGGGGTCCTAGCCCTAATTTTATCAATCCTCATTCTAATCATCTTCCCCCTGCTCCACACATCCAAACAACGCAGTCTCATATTTCGACCCATCAGCCAATGCTTATTCTGAATCTTAGTAGGAGACCTGCTCACACTAACCTGAATCGGAGGACAACCAGTCGAACACCCATACATCATCATCGGACAAGTAGCCTCAATCATGTACTTTCTACTCATCCTCGTGATAATACCTATTGCCGGCCTAATAGAAAACCGTCTACTTAAA------------------------------------------------------------------------------------------------------------------------------------------------------------------------------------------------------------------------------CTGGAGAGAAGCATGAGCTACAGGATTCTGGATGGTAATGTGGGTTACTTGCAGATAGACCACATCCCAGGCCAGGAGGTACTGAGCCAGCTAGGGGGCTTCCTGGTGGCCCATGTCTGGAGACAGCTCATGGGTACCTCTGCTTTGGTCCTGGACCTGCGACAGTGCACAGGAGGCCATGTTTCCAGCATCCCTTACCTTATTTCCTACCTGCATCCTGGGGGCACAGTGCTGCATGTTGACACCATTTACAATCGTCCCTCTAATACAACCACTGAGCTCTGGACTTTGCCTCAGGTGCTTGGGGAGAGATACAGTGCTGAGAAAGATGTGGTGGTCCTCACTAGTGGTCACACCCAGGGTGTGGCTGAGGACATTGTTTACATCCTCAAGCAGATGGGCAGGGGCATAGTGGTGGGTGAACGTACTGGGGGGAGTGCCCTGGATCTCCAGAAGCTAAGGATAGGTAACTCCGACTTCTTCCTCACTCTGCCTGTGTCCAGGTCCTTGGGGCCTCTGGGTGGAGGCAGCCAGACATGGGAGGGCAGTGGGGTATTGCCCTATGTGGGGACTCCAGCAGAGCAAGGCCTCGAGAAAGCTCTCGCTATCCTCACACTACGTCGAGCCCTACCACAGATCATTCAACGCCTGGAAAAGGCCCTTCAAGACTACTACACGCTTGTGGGTCGTGTACCAGCCCTGTTGCACCTCCTTGCTAACATGGACTTCTCTGCTGTAGTCTCTGAGGAGGACCTGGTAGCCAAACTAAATGCTGACTTGCAGGCCGTGTCTGAGGACCCCTGGCTCCTGGTGAGGATCATAAAGCACAGACAACATTCTTCT------GAGTCAGGAGCCAGTGAAGGCCAGGGGACATCTCCA---GTGCCAGAGGATGAGGCTGCCCAGCGCGCTCTTGTCGACTCTGAGTTCCAGGTGGAAGTGCTGCCTGGTAACGTGGGCTAC------------------------------------------------------------------------------------AAGCCGGAAGACTTTGTGCTGCCTGCCTCGGTAGCCCCAGTCCTCGCCACCACGCCATATGTGGAGGACATTCCAGAGCCCCTGCATGACTTCTACTGCAGCAAGCTGCTGGACCTGGCCTACCTGCTGGACGGCTCCTCCAAGCTGTCTGAGGCTGAGTTTGAGGTGCTGAAAGCCTTTGTGGTAGGCATGATGGAGCGCCTGCACATCTCTCAGATGCGGATCCGTGTGGCCTTGATAGAATACCACGATGGCTCACACTCCTACATCGAGCTCAAGGACCGGAAGCGGCCATCGGACCTGAGGCGTATCGCCAGCCAGGTGAAGTACGTGGGCAGCGATGTTGCTTCCACCAGTGAAGTTTTGAAGTACACACTGTACCAAGTCTTTGGCAAGACAGATCGCCCAGAGGCCTCCCGCATTGCCCTGCTCTTGACGGCAAGCCAGGAGTCCCCAAGGATGGTCCGGCTCTTAGTGCGCTATGTGCAGGGCCTGAAGAAGAAGAAGGTCATCGTGATCCCTGTGGGCATTGGGCCTCATGCCAGTGTCAGGCAGGTCCAACTCATTGAGAAGCAAGCCCCCGAGAACAAGGCCTTTGTGCTCAGCAGTGTGGATGAGCTGGAACAGAGGAGGGACGAGATCATTCGTTACCTCTGTGACCTGGCTCCAGAGCCACCTCCCCCAACTCAACCCCCCAACATGGCACAAGTCACGGTGGGCCCA------------------------GGGCCCACAAGGCACTCCATGGTCCTAGATGTGGCATTTGTTCTAGAAGGATCAGATAAGTTTGGTGAAGCCAACTTCAACTGGAGCCGGCAGTTCTTGGAGGAGGTCATCCAGCAGATGGATGTGGGCCAGGACAGAATCCACGTCACGGTGCTGCAGTACTCAAACGTGGTCAGAGTGGAGTACAGCTTCAGTGAGGCACAGTCCAAGGATGCTATTCTGCAGCATGTGCGGGAAATCCAGTACCTGGGTGGCAACAAGACCAACACGGGACTGGCCCTACAGTACATCTCTGATCACTGCTTCTCTCCTGGCCAGGGGGACCGTGAGCAGGCCCCTAACCTGGTCTACATGGTCACAGCAATCCCTGCCTCTGATGAGATCAAGAGGCTGCCTGGAGACATCCAGTTAGTGCCCATCGGAGTGGGCCCTCATGCCAACGTGCAGGAGCTGGAGAGGATCAGCTGGCCC------------
revoilii_GBR957_CASMAM32726 -AATGGCTTACTTAAAGTATCCGCCAACCTAAAATTTTACGATATCACAAAACTTGCTCAGCACCCACGATACAATAAAAAGAAAGTAATCCCACGGTCATTAACCCAAAGTTTAAAAATCTATGTAAAAACAATAAATAAACTTAAAATACATGAACGATAAACATTAGATACCTACTTAAACCAC--AGTAAACAGAGAACTACACACATAAAACTCAAACTTACCCGGATAATAAACCCAAACCACATCGCTAAATCACAAATAAAACCAATAAAATAAACAAACTATGAACATTTATACAAACGGACAAACAAAGGAGGACAGTAAATAGAGAGGAACCAGGCCACACACCAA-------------------------------GAACAAAAGGGAAGATTA--AGGTTTCCGGCCTATTATTAGTTTAGTAAGTACATGCGTGGCCCTCTCGATAGGAGCGGTAGCACACCCGTAGCTACCCACCCGGGCAGTATTAAGCAATGAACGTTTGACTAACTATACTAAGAGTTGGTTCGTGGCACCGCTACGAGACTCATTAATAAGGGCGTGTGGAATAAAGTTCACCTGCGCAGGTTACGTAACTTTACACCACGCTAAGACACATGGGCCCATGCTTAGCGATGTTTACAAACATCGCCAGCGCTGGATGGCGGTGCTTTACTAGAAGCCTGTTACATCGCGATCCATCACGTCTATATACCGCCATCTTGCACCCTAGGGTGCGTACAACGTTAGGTCAAGGTGTAACGTGATGGCATAATGGGCTTTCTAGAATTCTACCTGAACTAGAATTTAGAATCAGGCCTGATTTGAAGCACGCACACGCCCGTCCTCCTCATGTATGAGGAGGTCGTAACGTAAGCATACTAGTGTGCTTGAACATGTGAATAGATCAAGTAGCAAGAAAGCTGAAAGAGTACAAAACAGCAATTATACCTACCTTTTGCATAATGGTAGAAAATGCAACGAGAGAAGTGGCAAAATAGAAATAATCGATTAAAAATTCAAACAGCTAGGACAGTAAATACAATTGCCTAAAAGCATTAAGTTAAATATAGAAATAATTGAGTAAAGAAACACCGAAGCTTTATAAGTTAATAACAACACAAAAAACTCGGCAAGCACCCACAATCAATTACTACACTTACTAACTCTGCAGTAGCATAATCATAATTTTGTATGAACTAGAAACTGAGAAATGACCTTGAAGAGGATATAATGAAGAATTGGGCAAAAAATAACACTATATAATCAACGAACATAACAGGTCCATAACCTCGATGTATCAGATTGTTCTTAAAGTTAGTAAGGTTGAAAACTAAAAGACCAACAATTAAAGTATATAGAAATACCGGGAGCTCATTAACATTGCAAAGCTG--AAGCAATCCCGAAACCAGACCTACTCGTGAACATTAATCTCATCTATATAGTGAAGATTTGCGAGTAGGGTGCCGCCTGGAGATAGCTGGGTCCA-GAATGTTCCTAAAGCATGCGTAAGCTTTAGTTCAATAGGGCTCTATTGAAGGCCAAGGTGAGTAATAGTTGGCGCCACCAAGAAAGCGCTCACAACCTCCTTATTGGACTCTATTTAGAGTTAGTAACTTCTGCATAATCAGAACGACTCA-CTGATCAATTGTCCGGATGCCGGAGATTAAAAGAAGTAGAAGGGAACCCCGTGTTTCAAACACCTCTAGCGTATTAGAGGGCCGCCCAGTGACGTTAAACGGCCGCGGTACCGTGAAGTTTGTTCTCAAGGACGGCCGAGGGCTCTCTCCTACCTCCAATCGTTCCCCGCGGGGTATAAGACGACCCTATGGAGCTTAATTAACTTACCTATAGGTAAAAAATTGGTTGTGACCTCGGAGCTCCGAACAACGACCGTCTAAGTCAGCTGGAAGTTACCCTAGGGCGCAATCCTATTCTAGATCGACAATAGGGTTTACGTGGATCAGGACCCTAATGGTGAGCTATTAAAGGTCGTTAACGAGTCCTACGTGATCTGACGACCGGATCCAGGTCTCTATCTATCATTTCTCCCGGTACGGACAAGAGAAATGGGGCCAACTTTTAAGCGCCCTTAAGTGATAAACTTAACCCGGGCATGTTCATCAACCGTTGACTTTTCTCCACAAACCACAAAGACATTGGCACTCTTTACCTAGTATTTGGAACCTGAGCTGGTATAGTAGGCACAGCACTCAGCATCCTCATTCGAGCCGAACTAGGCCAACCAGGAGCCTTGTTGGGTGATGACCAAATCTATAACGTCATCGTCACAGCCCATGCTTTCGTTATAATTTTCTTCATAGTTATACCCATTATAATTGGGGGCTTTGGAAACTGACTAGTTCCTCTCATAATTGGAGCCCCTGACATAGCTTTCCCGCGAATAAACAATATAAGCTTCTGACTCCTACCCCCATCATTCCTCCTACTTATAGCCTCCTCCCTAGTAGAAGCTGGAGCAGGAACCGGTTGAACCGTATACCCCCCACTAGCCGGAAACCTAGCCCATGCCGGAGCATCTGTAGACATAACTATCTTTTCCCTCCACTTAGCTGGAGTATCATCTATCCTCGGAGCAATTAACTTTATCACGACTATCATCAACATAAAACCCCCGGCTATAACTCAATACCAAACCCCTTTATTCGTCTGATCTGTATTAATTACAGCAGTTCTACTACTCCTCTCCCTGCCAGTTTTAGCCGCCGGCATTACAATACTCCTAACAGACCGTAACCTTAATACCACCTTCTTCGACCCCGCAGGAGGCGGTGACCCGATTCTCTACCAACACCTTTTCTGATTCTTCGGCCACCCGGAAGTCTACATTCTAATCCTTCCCGGCTTTGGTATAATTTCTCACATTGTAACCTACTACTCAGGGAAAAAAGAGCCTTTTGGTTATATAGGAATGGTTTGAGCCATAATATCAATTGGCTTCCTAGGCTTTATCGTTTGAGCTCACCATATATTTACAGTCGGTATAGATGTAGACACTCGAGCCTATTTTACCTCCGCTACAATAATTATCGCTATCCCAACTGGTGTTAAAGTATTTAGCTGATTAGCTACCCTGCACGGAGGCAATATTAAATGATCCCCTGCCATACTATGAGCCCTAGGTTTTATCTTTCTTTTTACAGTAGGAGGGCTTACTGGAATTGTTCTAGCCAACTCCTCCTTAGACATTGTCCTTCATGATACATATTATGTTGTAGCTCACTTCCACTATGTACTGTCCATAGGGGCCGTCTTTGCCATTATAGGAGGACTAGTCCACTGATTCCCCCTATTCACAGGCTATACTCTCAATGACACCTGAGCTAAAATCCAGTTTGCCATTATATTTGTAGGGGTAAACTTAACATTCTTCCCTCAACATTTCCTAGGTTTATCAGGCATGCCACGTCGTTATTCTGACTACCCTGATGCCTATACAATATGAAATACCCTTTCATCAACAGGATCTTTTATCTCAATAACAGCAGTTATTCTCATAGTATTTATTGTTTGAGAAGCATTCGCCTCTAAACGCGAAGTACAATCTATAGAAATAACTACAACCAATATCGAATGAATTAATGGCTGCCCTCCCCCTTATCACACATTTGAAGAACCAGCTTTTATTAAAATGACCAACATTCGCAAAACACACCCCTTACTAAAAATCATCAACCACTCCTTCATCGACCTACCAGCCCCATCAAACATCTCATCATGATGAAATTTCGGCTCCCTCTTAGGAATATGCCTAATCATCCAAATCCTTACAGGCCTCTTCCTAGCAATACACTACACCTCCGATACAACAACGGCCTTCTCATCAGTTACCCACATCTGCCGAGACGTAAACTATGGATGACTGATCCGCTATCTCCATGCAAACGGAGCTTCCTTATTTTTCATCTGCCTATTCATTCACGTCGGACGAGGAATCTACTATGGATCTTACCTATTCTTCGAAACATGAAACATCGGAGTCATTCTACTATTTGCAACCATAGCAACAGCCTTCATAGGATATGTCCTACCATGAGGACAAATATCTTTCTGAGGGGCCACCGTCATCACCAACCTCCTATCAGCTATCCCCTATATCGGCTCAACATTAGTAGAATGAATCTGAGGGGGCTTTTCAGTAGATAAAGCTACCCTAACCCGATTTTTTGCCTTCCACTTTATCTTCCCATTCATCATCGCCGCATTAGCAGGAGTCCACTTACTTTTCCTCCATGAAACAGGCTCAAACAACCCAACAGGACTCATCTCTGACTCTGATAAAATCCCATTCCACCCATACTACACCATTAAAGACCTACTAGGAGCATCCCTCATTCTCCTTCTCCTCCTCCTCTTAGTACTCTTCTCACCTGACCTATTAGGCGACCCCGACAATTATACACCCGCTAATCCACTTAACACTCCACCACACATCAAGCCGGAATGATACTTCCTGTTTGCCTATGCAATCTTACGATCCATCCCAAATAAACTAGGAGGGGTCCTAGCTCTAATTTTATCAATCCTCATTCTAATCATCTTTCCCCTGCTCCACACATCCAAACAACGCAGTCTCATATTTCGACCCATCAGCCAATGCTTATTCTGAATCTTAGTAGGAGACCTGCTCACACTAACCTGAATCGGAGGACAACCAGTCGAACACCCATACATCATCATCGGACAAGTAGCCTCAATCATGTACTTTCTACTCATCCTCGTGATAATACCTATTGCCGGCCTAATAGAAAACCGTCTACTTAAA------------------------------------------------------------------------------------------------------------------------------------------------------------------------------------------------------------------------------CTGGAGAGAAGCATGAGCTACAGGATTCTGGATGGTAATGTGGGTTACTTGCAGATAGACCACATCCCAGGCCAGGAGGTACTGAGCCAGCTAGGGGGCTTCCTGGTGGCCCATGTCTGGAGACAGCTCATGGGTACCTCTGCTTTGGTGCTGGACCTGCGACAGTGCACAGGAGGCCATGTTTCCAGCATCCCTTACCTTATTTCCTACCTGCATCCTGGGGGCACAGTGCTGCATGTTGACACCATTTACAATCGTCCCTCTAATACAACCACTGAGCTCTGGACTTTGCCTCAGGTGCTTGGGGAGAGATACAGTGCTGAGAAAGATGTGGTGGTCCTCACTAGTGGTCACACCCAGGGTGTGGCTGAGGACATTGTTTACATCCTCAAGCAGATGGGCAGGGCCATAGTGGTGGGTGAACGTACTGGGGGGAGTGCCCTGGATCTCCAGAAGCTAAGGATAGGTAACTCCGACTTCTTCCTCACTCTGCCTGTGTCCAGGTCCTTGGGGCCTCTGGGTGGAGGCAGCCAGACATGGGAGGGCAGTGGGGTTTTGCCCTATGTGGGGACTCCAGCAGAGCAAGCCCTCGAGAAAGCTCTCGCTATCCTCACACTACGTCGAGCCCTACCACAGATCATTCAACGCCTGGAAAAGGCCCTACAAGACTACTACACGCTTGTGGGTCGTGTACCAGCCCTGTTGCACCTCCTTGCTAACATGGACTTCTCTGCTGTAGTCTCTGAGGAGGACCTGGTTGCCAAACTAAATGCTGACTTGCAGGCCGTGTCTGAGGACCCCAGGCTCCTGGTGAGGATCATAAAGCACAGACAACATTCTTCT------GAGTCAGGAGCCAGTGAAGGCCAGGGGACATCTCCA---GTGCCAGAGGATGAGGCTGCCCAGCGCGCTCTTGTGGACTCTGAGTTCCAGGTGGAAGTGCTGCCTGGTAACGTGGGCTAC------------------------------------------------------------------------------------AAGCCGGAAGACTTTGTGCTGCCTGCCTCGGTAGCCCCGGTCCTCGCCACCACGCCATATGTGGAGGACATTCCAGAGCCCCTGCATGACTTCTACTGCAGCAAGCTGCTGGACCTGGCCTTCCTGCTGGACGGGTCCTCCAAGCTGTCTGAGGCTGAGTTTGAGGTGCTGAAAGCCTTTGTGGTAGGCATGATGGAGCGCCTGCACATCTCTCAGAAGCGGATCCGTGTGGCCTTGATAGAATACCACGATGGCTCACACTCCTACATCGAGCTCAAGGACCGGAAGCGGCCATCGGACCTGAGGCGTATCGCCAGCCAGGTGAAGTACGTGGGCAGCGATGTAGCTTCCACCAGTGAAGTTTTGAAGTACACACTGTACCAAGTCTTTGGCAAGACAGATCGCCCAGAGGCCTCCCGCATTGCCCTGCTCTTGACGGCAAGCCAGGAGTCCCCAAGGATGGTCCGGCTCTTAGTCCGCTATGTGCAGGGCCTGAAGAAGAAGAAGGTCATCGTGATCCCTGTGGGCATTGGGCCTCATGCCAGTGTCAGGCAGGTCCAACTCATCGAGAAGCAAGCCCCCGAGAACAAGGCCTTTGTGCTCAGCAGTGTGGATGAGCTGGAACAGAGGAGGGACGAGATCATTCGTTACCTCTGTGACCTGGCTCCAGAGCCACCTCCCCCAACTCAAGCCCCCAACATGGCACAAGTCACGGTGGGCCCA------------------------GGGCCCACAAGGCACTCCATGGTCCTAGATGTGGCATTTGTTCTAGAAGGATCAGATAAGTTTGGTGAAGCCAACTTCAACTGGAGCCGGCAGTTCTTGGAGGAGGTGATCCAGCAGATGGATGTGGGCCAGGACAGAATCCACGTCACGGTGCTGCAGTACTCAAACGTGGTCAGAGTGGAGTACAGCTTCAGTGAGGCACAGTCCAAGGATGCTATTCTGCAGCATGTGCGGGAAATCCAGTACCTGGGTGGCAACAAGACCAACACGGGACTGGCCCTACAGTACATCTCTGATCACAGCTTCTCTCCTGGCCAGGGGGACCGTGAGCAGGCCCCTAACCTGGTCTACATGGTCACAGCAAACCCTGCCTCTGATGAGATCAAGAGGCTGCCTGGAGACATCCAGTTAGTGCCCATCGGAGTGGGCCCTCATGCCAACGTGCAGGAGCTGGAGAGGATCAGCTGGCCC------------
Dendrohyrax_dorsalis TAATGGTTTACTTAAAGTATCCGCACCCCAAAAACTCCAAAAAATCACACAACTTGCATAGCGCCCACGAGACAATAAAAAGAAAGCAATTCCACGGCCATTAAACCAAAGCTTAAAAATCAATGTAAAAACAAAAAATAACCAGAAATAATATGAACGATAAACATTAGATACCTACCTAAACCCT--ATTACACAGAGAACTACTAATAAAAAACTCAAACTCACCCGGATAATAAACCAAAACCTCATTGCCTACTCACAAATAAAAAGTAAAAAACAATAAAATAATCCACATTACACCATACGAATAAATGAAGGAGGACAGTAAATAGAGGGGAATCAGGCCACACACCAA-------------------------------AAACAAAAGGGAAGAAAATTAGGTTTCCAGCCTCTTATTAATCTAGTAAATACATGCGTGGCCCTATCGATAGGAGCGGTAGCACACAAGTAGCTACCCACCCGGGCAGTATTTAGCAATTAACGTTAGACTAATCATACTATGGGTTGGTTCGTGGCACCGCTACGAAACCCACTAATAAGGGCGTATGTGATAAAGCCAATTCGCACCAATTACGTGGCTTTATCACATGCTAAGACACATGGGCCCATGCTTAGCAGCACCTACAAATGTTGCCAGCGCTGGATGGCGGTGCTTCACTAGAAGCCTGTCCCATCGCGATCCACCATGTCTATATACCGCCATCTTGCACCCTAGGGTGCATATAAAGTTAGGTCAAGGTGTAGCATGGTGGTAAGATGGGCTCTTTAAAGGTTACTATGCTAATAACTTTAGAATTAAGCTTAATTTGAAGCACGCACACGCCCGTCCTCCTCGTACACGAGGAGGTCGTAACGTAAGCATACTAGTGTGCTTGAACAGGAGAATAGAGATAGTAGCAA-AAAGATGAAAGAGTACTAAACAGCAATTAACCGTACCTTTTGCATAATGATAGAACAAGCAACGAGACAAGTAGCAAAAAAGATAAAACCGATTTATA-CTAACACACATAGTACAGATAATACAATTAATTAAAAGCATTAAGTTAAACAAAGAGATAATTAAGTAAAGAATTTCCAGAACTTTAACAGTTAATAACAACTCACAAAACTCGGCAAACACCCACAATCGATAACAATACTTACATACTCTGCAGTAGCATAATCATAATTTAGAATGAACCACAGACTGGGAATTGACCTTGAAGAGGACAAAAAGAAGATTTGGGAATAAAAAAACATGACAAAATCAACGAATATAACAGGTCCCTAACCTCGATGTATTAGCTTGTTCTTAAAGTTAGCAAGGTTGAAAAATAAAAGACAATTAATTAAAGTATATAGAAAGTCCGGAAGCTTATTAACCCTGCAAAGCTG--CAGCAGGCCCGAAACCGGACCTACCTACAAGCGTTAACCCCATCTATATAGTGGGGACTTATAGGTAGGGTGCCGCCCGGTGATAGCTGGATCCAGGAATGTTCCTAAAACTTACGTAAGTTTTAGTTCAAAAGAGCTCTTTTGATGGCCTTAGAGAGTAATAGTTGGCGCCATCAAGAAAGCGCTCCCTAACGACAAACTGGATTCTATATAGAGTTAATAACTTCTGCATAATCAGAACGGCCCA-CTGACCATCTGTCCGGATGCAGGAGATTAAAAGAGATAAAAGGGGGCCCCGTGTTTCAAACACCTTAAGCGTACTTAAGGGCCGCCCAGTGACGTTAAACGGCCGCGGTACCGTGAAGCTTGTTCCTAGGGACGGCCGAGGGCCATCTCTTATCTCCAATCGTTCCCCGCGGGGTACAAGACGACCCTATGGAGCTTAATTAACTAACTCATGAGTTAGCAATTGGTTGTGACCTCGGAGCTCCGAACCTAGACCGTCAAAGTCAATTGGAAGTTACCCTAGGGCGCAATCCTATTCTAGATCGACAATAGGGTTTACGTGGATCAGGGCCCCAATGGTGCGCTATTAAAGGTCGTTAACGAGCCCTACGTGATCTGACGACCGGATCCAGGTCTCTATCTATACTTTCTCCCAGTACGGACAAGAGAAACAAGGCCTACTAATTAGCGCCTTTTTATGATCATAAAAGTCCGGACATGTTCATCAACCGTTGATTGTTCTCAACTAATCACAAAGACATCGGCACCCTGTACTTATTATTTGGAGCCTGAGCCGGGATAGTAGGAACCGCCCTAAGCATTTTAATCCGAGCCGAGCTCGGTCAACCAGGGACCCTACTGGGAGATGATCAAATTTATAATGTTGTGGTAACAGCTCACGCATTTGTAATAATTTTCTTCATGGTTATGCCAATTATAATTGGAGGGTTTGGCAACTGACTAGTGCCCCTAATAATTGGTTCTCCTGACATAGCATTCCCGCGAATAAATAATATAAGCTTCTGACTACTACCCCCCTCCTTTCTACTCCTACTAGCCTCATCTATAGTGGAGGCCGGGGCGGGAACTGGATGAACAGTCTACCCACCCTTGGCAAGTAACCTAGCTCACGCAGGAGCCTCCGTAGACCTGACAATCTTCTCATTACACTTGGCGGGAGTCTCCTCAATCTTAGGGGCTATTAACTTTATCACCACTATTATTAACATAAAACCCCCAGCAACCACCCAATATCAAACACCCCTGTTCGTTTGATCCGTATTAATCACTGCCGTACTTCTTTTACTATCCCTGCCAGTACTGGCAGCCGGTATCACAATACTATTAACAGACCGAAACATCAATACAACTTTTTTCGACCCAGCAGGGGGAGGAGACCCAGTACTGTATCAACACTTATTCTGATTCTTTGGACACCCTGAAGTCTACATCCTTATTCTACCCGGATTTGGAATAATCTCCCACATCGTCACCTACTACTCAGGCAAAAAAGAACCTTTCGGGTATATGGGCATAGTGTGGGCCATAATATCAATTGGCTTCCTAGGGTTTATTGTATGAGCCCATCACATATTTACTGTGGGAATAGACGTAGATACCCGAGCCTATTTCACATCAGCCACCATAATCATCGCAATTCCAACAGGAGTAAAAGTATTCAGCTGACTAGCAACCCTTCACGGAGGCAACATCAACTGATCCCCCGCCATACTATGAGCCCTAGGATTCATCTTCCTATTTACAGTAGGAGGCCTTACAGGAATCGTACTCGCTAATTCCTCCCTAGACATCGTTCTCCACGATACTTATTATGTAGTAGCACATTTTCACTACGTTTTATCAATAGGTGCCGTTTTCGCAATCATAGGTGGGTTTGTTCACTGATTCCCACTATTCTCAGGATATGCACTAAACCTCACATGAGCCAAAATCCACTTCATCATCATATTCGTAGGAGTAAACTTAACATTTTTTCCACAGCACTTCCTAGGACTATCAGGTATACCCCGTCGATATTCTGACTACCCAGATGCATACACAACATGAAACACAGTATCCTCAATAGGATCTTTCATTTCCCTAACAGCCGTAATCCTCATAATATTCATTGTCTGAGAAGCATTCGCCTCTAAACGAGAAATTTGCACAGTAGAATTAACAACAACAAATTTAGAGTGACTAAACGGGTGTCCCCCTCCTTATCACACATTCGAAGAACCTGCATTCGTTAAAATGACCAACATTCGAAAAAACCACCCATTACTAAAAACCATCAATAACGCCTTCATCGACCTCCCAACACCCCCCAACATCTCAACATGATGAAACTTCGGATCCCTACTAGGAGCCTGCCTAATTGTCCAAATCCTAACAGGCCTATTTTTAGCCATGCACTACACATCAGACACAACTACCGCATTCACATCAGTATCCCACATCTGCCGAGACGTAAACTATGGATGAATAATCCGATACCTACATGCCAACGGAGCATCCATATTCTTCGTATGTCTGTACGCCCACATCGGACGAGGCATCTACTACGGATCCTACTTATACTCAGAAACCTGAAACATCGGAGTTCTACTTCTACTAGCAACAATAGCAACAGCATTCATAGGCTACGTCCTACCATGAGGGCAAATATCCTTCTGAGGAGCAACAGTAATCACAAACCTATTATCAGCCCTACCTTACATCGGCACAAATCTAGTAGAATGAATCTGAGGGGGATTCTCCGTAGACAAAGCTACCCTCACCCGATTCTTCGCCTTCCACTTCATCATGCCCTTTATTATTGTAGCCCTGGCAATAGTCCACCTACTATTCCTTCACGAAACAGGCTCTAACAACCCACTAGGATTAATCTCCAACGCTGACAAAATCCCGTTCCACCCATACTACACCATAAAAGACCTAACAGGAATAGTACTACTAATCCTCACCCTCCTAACACTAACCCTATTCTTCCCAGATTTACTAGGAGACCCTGATAACTACACACCCGCCAATCCCCTTAACACCCCTCCACACATCAAACCCGAATGATACTTCCTACTTGCATACGCCATCTTACGATCCATCCCAAATAAGCTAGGAGGAGTAATCGCCCTGATCTCATCAATTCTTATTCTTATACTCCTCCCCCTAATCCACACATCAAAACAACGTAGCCTAATATTCCGACCCATCAGTCAATTCTTATTTTGACTACTAGTAGCTGACCTACTTACACTAACTTGAGTTGGGGGACAACCAGTGGAACACCCGTACACCACTATTAGTCAAATGGCATCAGTATCATACTTCACTATCTTCCTAGTACTGATGCCAATAGCAGGATTAATCGAAAATCGCATGCTTAAA---------------------------------------------------------------------------------------------------------------------------------------------------------------------------------------------------------------------------------------------------------------------------------------------------------------------------------------------------------------------------------------------------------------------------------------------------------------------------------------------------------------------------------------------------------------------------------------------------------------------------------------------------------------------------------------------------------------------------------------------------------------------------------------------------------------------------------------------------------------------------------------------------------------------------------------------------------------------------------------------------------------------------------------------------------------------------------------------------------------------------------------------------------------------------------------------------------------------------------------------------------------------------------------------------------------------------------------------------------------------------------------------------------------------------------------------------------------------------------------------------------------------------------------------------------------------------------------------------------------------------------------------------------------------------------------------------------------------------------------------------------------------------------------------------------------------------------------------------------------------------------------------------------------------------------------------------------------------------------------------------------------------------------------------------------------------------------------------------------------------------------------------------------------------------------------------------------------------------------------------------------------------------------------------------------------------------------------------------------------------------------------------------------------------------------------------------------------------------------------------------------------------------------------------------------------------------------------------------------
Procavia_capensis TAATGGTTTACTTAAAGCATCCGCACCCCAAAAATTATAAAAAATCACACAACTTGCATAGCACCCACGAAACAATAAAAAGAAAGCAATTCCACGGTCATTAAACCAAAGTTTAAAAATTAACGTAAAAACAAAAAATAACCAGAAATAACATGAACGATAAACATTAGATACCTACCTAAACCCC--ATTAGACAGAGAACTACCAAAAAAAAACTCAAACTCATCCGGATAATAAACCCAAACCTCATTGCCTGCCCACAAATAAAAGGTAAAAAACAACAAAATAATACACATTCACACATACGAATAAATGAAGGGGGACAGTAAATAGAGAGGAATCAGGCCACACACCAA-------------------------------AAACAAAAGGGAAGAAAACTAGGTTTCCGGCCTCTTATTAGTTCAGTAAGTACATGCGTGGCCCTATCGACAGGAGCGGTAGCACACACGTAGCTACCCACCCGGGCAGTATTTAGCAATTAACGTTAGACTAACTATACTATGGGTTGGTTCGTGGCACCGCTACGAAACCCATTAATAAGGGCGTATGTGATAAAGCCATTCTGCACCAATTACGTGGCTTTATCACATGCTAAGACACATGGGCCCATGCTCAGCAGCATCTACAGCTGTTGCCAGCGCTGGATGGCGGTGCTTCACTAGAAGCCTGTCCAATCGCGATCCACCATGTCTATATACCGCCATCTTGCACCCTAGGGTGCATATAAAGTTAGGTCAAGGTGTAGCATGGTGGCTAGATGGGCTCTTTAAAGGTTGCTATGTTAGCCACTTTAGAATTAAGCTTAATTTGAAGCACGCACACGCCCGTCCTCCTCGTATTCGAGGAGGTCGTAACGTAAGCATACTAGTGTGCTTGAACAGGAGAATAGAGACAGTAGCAA-AAAGATGAAAGAGTACAAAACTGCAATTAACCGTACCTTTTGCATAATGATAGAACAAGCAACGAGACAAGTAGCAAAAAAGAAAAAACCGATT-AATATTTAGACATATAGTACAGACAATACAATTAACTAAAAGCATTAAGTTAAACAAAGAGATAATTGAGTAAAGAAATTCCAGAACTTTAATAGTTAATAACAACCCACAAAACTCAGCAAACACCCACAATCGATAACAATACTTACATACTCTGCGGTAGCATAATCATAATTTAGCATGAACCACAAACTGAGAAATGACCCTGAAGAGGACAAAAAGAAGATTTGGGAACAAAAAACCACAACATAATCAACGAACATAACAGGTCCCTAACCTCGATGTATTAGCTTGTTCTTAAAGTTAGCAAGGTTGAAAAATAAGAGACAATTAATTAAAGTATATAGAAATTCCGGAAGCCTATTAACCCTGCAAAGCTG--CAGCAGGCCCGAAACCGGACCTACCTACGAGCGTTAACCCCGTCTATATAGTGGGGACTTGTAGGTAGGGTGCCGCCCGGTGATAGCTGGATCCAGGAATGTTCCTAAAACTTACGTAAGTTTTAGCTCAAAAGAGCTCTTTTGACGGCCTTAGAGAGTAACAGTTGGCGCCACCAAGAAAGCGCTCACTAACTCCTAACTGGATTCTATATAGAGTTAATAACTTCTGCATAATCAGAACGGCCCA-CTGACCACCTGTCCGGATGCGGGAGATTAAAAGAGATAAAAGGAAGCCCCGTGTTTCAAACACCTTAAGCGTATTTAAGGGCCGCCCAGTGACGTTAAACGGCCGCGGTACCGTGAAGCTTGTTCCTAGGGACGGCCGAGGGCTATCTCTTATCTCCAATCGTTCCCCGCGGGGTATAAGACGACCCCATGGAGCTTAATTAACTAATTCATGAGTTAGCAATTGGTTGTGACCTCGGAGCTCCGAACCTAGACCGCCAAAGTCAATTGGAAGTTACCCTGGGGCGCAATCCTATTCTAGATCGACAATAGGGTTTACGTGGATCAGGGCCCCATTGGTGCGCTATTAAAGGTCGTTAACGAGTCCTACGTGATCTGACGACCGGATCCAGGTCTCTATCTATACTTTCTCCCAGTACGGACAAGAGAAACAAGGCCTACTAATCAGCGCCTTTTTATGATCATTAAAGTCCGGACATGTTCATCAACCGTTGATTGTTTTCAACCAACCATAAAGACATCGGCACTTTGTACTTACTATTTGGAGCTTGAGCTGGAATAGTAGGAACCGCCCTAAGCATCCTAATCCGGGCCGAACTCGGCCAACCAGGAGCCCTACTGGGAGATGATCAAATCTACAACGTTGTAGTTACAGCTCACGCATTTGTAATAATTTTCTTCATAGTAATGCCAATTATAATCGGAGGGTTCGGCAACTGACTAGTCCCCTTAATAATTGGCTCCCCGGATATAGCATTCCCACGAATAAACAACATGAGCTTCTGACTATTACCCCCATCCTTTCTACTTCTGCTAGCCTCTTCTATAGTAGAAGCCGGAGCAGGAACAGGCTGAACAGTATACCCGCCTCTGGCGGGTAATTTAGCCCACGCAGGGGCCTCTGTAGACCTTACAATCTTCTCACTACACCTAGCAGGGGTTTCCTCAATCTTAGGGGCTATCAACTTCATCACCACTATCATTAACATAAAACCCCCAGCAACCACCCAATACCAAACACCCCTATTCGTTTGATCCGTACTAATCACTGCTGTACTCCTTTTATTATCCCTACCAGTGCTAGCAGCCGGAATTACAATACTACTAACAGATCGAAACATCAACACAACCTTTTTCGACCCAGCGGGTGGAGGAGACCCAGTTCTATACCAACATCTATTCTGATTCTTCGGACACCCTGAAGTTTACATCCTCATTTTACCCGGATTTGGAATAATCTCCCACATTGTCACCTACTACTCAGGCAAAAAAGAACCTTTCGGTTACATAGGTATGGTATGAGCCATAATATCAATTGGCTTCTTAGGATTTATTGTATGAGCTCACCATATATTCACAGTGGGAATAGACGTAGACACCCGAGCTTATTTTACGTCAGCCACCATAATTATCGCAATCCCAACAGGAGTAAAAGTATTCAGCTGACTAGCAACCCTTCACGGAGGTAATATTAACTGATCCCCCGCCATACTATGAGCCCTAGGATTCATCTTCCTATTCACAGTAGGTGGCCTCACAGGGATCGTACTCGCCAACTCTTCCTTAGACATTGTCCTTCATGACACTTACTACGTTGTAGCCCACTTCCACTACGTCCTGTCAATAGGAGCTGTCTTCGCAATCATGGGAGGATTCGTCCACTGATTTCCCCTATTCTCTGGATATACACTAAATCTCACATGGGCCAAAATCCACTTCATCATCATATTCGTAGGAGTAAATCTAACATTCTTCCCACAGCACTTCCTAGGACTATCCGGCATACCTCGTCGATATTCCGACTACCCAGATGCATACACAGCATGAAACATAGTCTCCTCAATAGGATCCTTCATTTCCCTAACAGCCGTAATCCTCATAGTATTCATTGTGTGAGAAGCATTCGCTTCTAAACGAGAGGTATCCAAAGTAGAACTAACAACAACAAACCTGGAGTGATTAAATGGCTGCCCTCCCCCTTACCACACATTTGAAGAACCAGCATTCGTTAAGATGACCAACATTCGAAAAAACCACCCACTACTTAAAACCATCAACGACGCCTTCATTGATCTACCAACGCCATCCAACATCTCAACATGATGAAACTTCGGATCACTCCTAGGAGCCTGCCTAATCATCCAAGTTCTAACAGGCCTATTCCTAGCTATACATTACACATCAGATACAATAACCGCATTCACATCAGTAACCCACATTTGTCGAGACGTAAACCATGGATGAATAATCCGATACTTACATGCCAATGGAGCATCCCTATTCTTCGTATGCCTTTACGCCCACATCGGACGGGGTATTTACTACGGATCCTACCTGTACTCAGAAACCTGAAATATCGGAGTTTTACTCTTACTAACAACAATAGCAACAGCATTTTTAGGATACGTCCTACCATGGGGACAAATATCATTCTGAGGAGCAACAGTAATTACAAACCTACTATCAGCCCTACCCTACATTGGCACCGACCTTGTAGAATGAATCTGAGGAGGATTCTCAGTGGACAAAGCCACCTTGACCCGATTCTTCGCCTTTCACTTCATCATACCATTTATCATTATAGCCCTAGCAATAGTCCACCTTCTATTCTTACACGAAACAGGCTCTAACAACCCACTAGGACTAATCTCCAACGCCGACAAAATCCCATTTCACCCCTATTATACCATAAAAGACCTAGCAGGACTAGTACTACTCATCCTAACACTCCTAACACTAACTCTACTCTTCCCAGACATACTAGGAGACCCCGATAACTATACACCCGCCAACCCCCTCAACACCCCTCCACACATCAAACCCGAATGATACTTCCTATTCGCATACGCAATCCTACGATCCATTCCAAATAAACTAGGAGGAGTAATTGCCCTAATCATATCAATTCTCATTCTAGCACTCCTCCCCCTACTCCACACATCAAAACAGCGAAGCCTAATATTTCGTCCACTCAGCCAATGCCTATTCTGACTTCTAGTAGCTGACCTCATCACACTAACCTGAATCGGGGGCCAACCAGTAGAACACCCATACATCATCATTGGTCAAATGGCATCAACCCTATACTTCACTATCTTCCTAGTACTGATACCAATTGCAGGTTTAATCGAAAACCACATACTTAAAGAGAACCTTATGGGGATGCAGGAAGCCATTGAGCAGGCAATCCGGAGCCGTGAGATTCTGGGCATCTCAGACCCCCATGTGCTGGCTGGTGTGCTGACCGCTGGGGTACAGAGCTCCCTGAACGACCCTCGCCTGCTCATCTCCTATGAGCCCAGCACCATAGAGGCTCTGCAGCCAGCCCCAGCACCAACCAACCTCACACAAGAGGAACTGCTCAGTGAACTGCAGACAAGCATCAGCTACAAGGTTCTGGAGGGCAACGTGGGTTACCTGCGGGTAGACAACATTCCGGGTCAAGATGTGCTGAACCAGCTGGGGGGCTTCCTGGTGACTCATGTGTGGAAGCAGCTCATGGGCTCCTCTGCCTTAGTGCTGGACCTAAGGCACTGCACGGGGGGCCATGTCTCCAGTATCCCTTACCTCATCTCCTACCTGCATCCAGGGGGCACTGTGCTGCACGTGGACACCATTTACAACCGCCCCTCCAATACAACTACTGAGCTCTGGACCTTGCCCCAGGTGCTGGGGGAGAGATACAGTGCTGACAAGGATGTGGTGGTCCTCACCAGTGGCCACACCAGGGGTGTGGCCGAGGACATCGTCTACATCCTCAAGCAGATGGGCAGGGCCATTGTGGTAGGCGAGCGGACCGAGGGTGGTGCCCTGGACCTCCAGAAGCTGCGAATAGGTCACTCAGACTTCTTTTTCACTCTGCCTGTGTCCAGGTCACTGGGCCCCTTAGGCAGGGGAAGCCAGACATGGGAGGGCAGTGGGGTGCTGCCCTGTGTGGGAACTCCGGCAGAGGAAGCTCTGGAGAAAGCGCTGGCCATCCTTACTCTACGACGTGCCCTGCCGCAGATCATCCGACGCCTAGGGGAGGCCCTGCAGGACTACTACACACTGGTCAGCCGAGTGCCTGCCCTGCTGCACCACCTCACCACCATGGACTTCTCTGCAGTGGTCTCCGAGGAGGATTTGGTTGCCAAGCTCAATGCCAACCTGCAGGCAGTGTCTGAGGACCCCAGACTCTTGGTCCAAGCTCTGGGGCCTAGAGAAAACTCTCCCCCATCTGAGTCAGAAGCCGACAGACCTCCAGGGACAGCCTCCATGGTCCCTCAGGATGAGGCTGCCCAGCGTGCCCTGGTAGAGTCCGAGTTCCAGGTGTCGGTGCTATCGGGTAATGTGGGCTACCTGCGATTCGACAGGTTTGCAGACGTGTCAATTCTGGAAGTACTGGGCCCACACATCCTGCGCCATGTGTGGGAGCCCTTGCAGGAGCCCAGT---ATTGTGCTGCCCCCAACAGTGGTCCCAGTCAGTGCCACCACGCCATATGTGGAGGACATTCCAGAGCCTTTGCACGACCTCTACTGCAGCAAGCTGCTGGACATAGCCTTCCTGCTGGATGACTCCTCCAAGCTGTCGGAGGCTGAGTTTGGGGTACTGAAGGGTTTTGTGGTGGACATGATGGAGCGGCTACACATCTCCCAGAAGCGGGTCCGTGTGGCTGTGGTGGAGTACCATGATGGCTCGCACTCCTATATTGACCTCAGGGACCGGAAGCGGCCCTCAGAACTGCGACGCATCGCCAGTCAGGTCAAGTACGTGGGCAGCCAGTTGGCCTCCACCAGTGAGGTCTTGAAGTACACGGTGTTCCAAATCTTTGGCAAGAATGACCGCCCCGAAGCCTCCCGTGCTGCTGTGCTCCTGACAGCCAGCCAGGAACCCCCACGGATGGCACGGAATTTGGTC---------------CTGAAGAAGAAGAAGGTCATCATGATCCCGGTGGGCATTGGACCCCATGTCAACACTAAGGAGATTCGCACTATTGAGAATATGGCCCCCGAGAACAAGGCCTTCCTGCTTAATAGTGTAGACGAGCTGGAGCAGAGAAGGGATGAGATTGTCAACTACTTCTGTGATCTGGCGCCTGAAGCACCACCCCCAACTCATCCGCCTGACATGGCAAAAGTCACAGTGGTTCCTGACCTCTTGGAAATTCCTCCTTTGGGGCCTACAAGGAGCTCCATCGCCCTGGATGTGGTGTTTCTCCTGGAGGGGTCAGACAACATTGGTGAAGCCAACTTCAACCGGAGTAAGCAGTTCTTGGAGGAGGTTATTCAACAGATGGATGTAGGCCAGGGCACCATCCACATCACCGTGCTGCAGTACTCATACACGGTCACAGTGGAGTACACCTTCAGCAAGGCACAGTCCAAGGCAGACATCCTGCAGCACGTGCGGGAGATTCGCTACCAGGGTGGCAACAGAACCAACACTGGGCTGGCCCTGCAGTACGTCTCTGAGCACAGTTTCTCCACCAGGCAAGGGGATCGTGAGCAGGCGCCTAACTTGGTCTACATGGTGACAGGAAACCCTGCCTCTGATGAGATCAAGCGGCTACCAGGTGACATCCAAGTGGTGCCCATTGGAGTGGGCCCCCATGCCAATGCACAGGAGCTGGAGAGGATCAGCTGGCCCAGTGCCCCCATT
Dugong_dugon TAATGGTTTCCTTAAAGTATCCGCGCGCCAAGAATTTAAAAAAATCACATAACTTGCTTAGCACCCACGATACAATAGAAAGAAAGAAATTCCACGGTCATTAAACCAGAGCTTAGAAATCAACGTAGAAATAAAAAATAATCCGAAATCAGCTGAACGATAAACATTAGATACCTACCTAAACCTC--TCCAAACAGAGAACTACTAAAATAAAACTCAAACTCATCCGGATAATAAACCCAAACCTCATTGCTAATTCACACATAAATGCAAAAAATCAATGAAACCATTCACATTCTTACAAACGGACAAACAAAGGAGGACAGTAAATAGAGAGGAACTAGGCCACACACCAA-------------------------------GAACAAAAGGGAAGATTACTAGGTTTCCGGCCTCTTATTGGTTTAGCGAGCACATGCGTGGCCCTATTGATAGGAGCGGTAGCACACATGTAGCTGCCCACCCGGGCAGTGTTTAGCCATAAACGTTTGACTAACTACGCTATGGGTTGGTTCGTGGCACCGCCACGAAACCCATTAATAAGGGCGTGTGTGATAAAGTTGATCCGCGCAGATCACGTGACTTTATCACACGCTAAGACACATGGGCCCATGCTTAGCGATAGCTACAGCTACCGCCAGCGCTGGATGACGGTGCTTCACTAGAAGCCTGTCCCATCGCGATCCCCCACGCCTATATACCGCCATCTTGCACCCTAGGGTGCATATAAAGTTAGGTCAAGGTGTAGCGTGGAGGTAAGATGGGCTTTCTAGAAGTCACTATGCAAGTGACTTTAGAATTAAGCTTAATTTGAAGCACGCACACGCCCGTCCTCCTCGTATATGAGGAGGTCGTAACGTAAGCATACTAGTGTGCTTGAACAGGAGAATAGAGATAGTAGCAAGAAAGATGAAAGAGTACAAAACAGCAATTACCCCTACCTTTTGCATAATGATAGAATACGCAGCGAGAGAAGTGGCAAAAAAGAAAAAATCGATT-AATATTTATACAGGTAGTACAGAAAATACAATTAACTAGAAGCATTAAGTTAAATATAGAAATAATTAAGTAAAGAACTACCCAAGCTTTATGAGTTAATAACGACACACAAAACTCGGCAAACACCCACAATCAATATCAACACTTATACACTCTGCAGTAGCATAATCATAATTTTGTATGAACCACAAACTGAGAAATGACCTTGAAGAGGATAAACCGAAGAATTGGGAACAAAAAAACATGATACAATCAACGAACATAACAGGTCCATAACCTCGATGTATCAGCTGGTTCTTAAAGTTAGCAAGGTTGAAAATTAAAAGACCACTAATTGAAGTATATAGAAACTCCGGAAGCTTGTTAACTCTGCAAAGCTG--TAGCAGACCCGAAATCGGACCTACCTGCGAGCGTCAACCTCATCTATATAGTGAGGACTTGCAGGTAGGGTGCCGCCCGATGATAGCTGGGTCCAGGAATGTTCCTAAAATTTACGTAAATTTTAGTTCAAAAGAGCTCTTTTGACGGCCCTAGAGAGTAATAGTAGGCGCCACCAAGAAAGCGCTCGCCAACTCCTAGCTGGACTCTATATAGAGTTAATAACTTCTGCATAATCAGAACGGCCCA-CTGATCAATTGTCCGGATGCGGGAGATTAAAAGAAGAAAAAGGAGACCCCGTGTTTCAAACACCTCTAGCGTATTAGAGGGCCGCCCAGTGACGTTAAACGGCCGCGGTACCGTGAAGTTTGTTCCTAGGGACGGCCGAGGGTCTTCTCTTTCTTCCAATCGTTCCCCGCGGGGTATAAGACGACCCTATGGAGCTTAATTAATTAGTTCATGAACTAACAATTGGTTGTGACCTCGGAGCTCCGAACCCAGACCGTCGAAGTCAATTGGAAGTTACCCTAGGGCGCAATCCTATTTTAGATCGACAATAGGGTTTACGTGGATCAGGACCCCAATGGTGAGCTATTAAAGGTCTTTAACGAGTCCTACGTGATCTGACGACCGGATCCAGGTCTCTATCTATAATTTCTCCCAGTACGGACAAGAGAAATAGAGCCAACTCCGAAGCGCTCTTTTATGATCAATATAGCCCGGGCATGTTCATTAACCGCTGACTGTTCTCAACTAACCACAAAGACATTGGAACTCTGTACCTACTATTTGGCGCTTGAGCCGGGATGGTAGGAACCGCCCTAAGTATCTTAATTCGAGCTGAGTTGGGCCAACCAGGTACCCTACTAGGAGATGACCAAATCTATAATGTCATCGTAACGGCTCATGCCTTCGTGATAATTTTCTTCATAGTGATACCCATCATAATTGGAGGCTTCGGAAACTGGCTGGTCCCTCTAATAATCGGAGCACCTGATATAGCATTCCCCCGAATAAATAATATAAGCTTCTGACTTTTGCCCCCCTCATTCCTTCTCCTACTGGCCTCATCTATAATCGAAGCTGGGGCCGGAACGGGCTGAACAGTCTACCCGCCTCTAGCAGGGAACCTAGCTCATGGTGGGGCCTCAGTAGATCTAACAATCTTCTCACTCCACCTGGCTGGGGTGTCCTCAATTCTAGGGGCTATCAATTTTATCACCACAATCATCAACATAAAACCCCCAGCTATAACCCAATACCAAACTCCCTTATTTGTTTGATCTGTCCTAGTCACGGCCGTCTTACTCCTTTTATCCCTTCCAGTCCTAGCAGCGGGGATCACGATACTCCTAACTGACCGCAACCTGAACACGACCTTCTTCGACCCAGCTGGGGGAGGAGACCCAATCCTGTATCAACACCTATTCTGATTTTTCGGGCACCCTGAGGTATATATTCTTATCCTGCCAGGATTTGGTATAATCTCACATATTGTCACCTACTATTCAGGTAAGAAAGAACCATTTGGATATATGGGAATGGTCTGAGCTATAATATCAATCGGTTTCCTTGGATTTATCGTATGAGCCCACCACATATTCACTGTAGGGATGGATGTGGATACCCGAGCCTACTTTACGTCAGCTACAATAATTATCGCTATCCCAACAGGCGTGAAAGTATTTAGCTGATTAGCTACACTCCACGGCGGCAACATCAAATGGTCCCCTGCCCTACTGTGAGCACTAGGCTTCATCTTCCTATTTACAGTTGGGGGCCTGACAGGAATCGTTCTAGCCAACTCCTCATTAGACGTTGTCCTCCATGACACCTACTATGTCGTCGCACATTTCCACTACGTCCTATCTATAGGTGCTGTATTCGCCATCATAGGTGGGTTCGTCCACTGGTTCCCTCTATTTTCAGGGTACACACTCAATCAAACATGAGCTAAAATCCACTTCCTAATCATATTTGTAGGTGTCAACCTAACATTCTTCCCTCAACATTTCCTCGGCTTATCAGGTATACCTCGTCGATACTCAGACTATCCAGACGCCTACACCATGTGGAACACTGTATCCTCTATAGGGTCATTTATTTCACTCACAGCCGTGATCCTAATAGTATTCATGGTATGAGAAGCATTTGCCTCTAAACGAGAAGTTTCTACAGTTGAACTAACAACAACCAACCTAGAGTGACTCAACGGCTGCCCGCCTTCATACCACACATTTGAAGAACCAGCCTATGTCAAGATGACCAACATCCGAAAATCACACCCACTAATCAAAATCCTAAACAACTCCTTCATTGACCTCCCTACCCCCGTAAATATCTCATCATGATGAAACTTTGGCTCCCTACTCGGGGCATGCCTGATTATTCAAATTCTCACAGGATTATTCCTGGCCATACACTACACATCAGACACACTAACCGCATTCTCCTCAGTAACCCATATTTGCCGGGATGTAAACTACGGCTGAATTATTCGATATCTTCACGCTAACGGGGCATCAATATTCTTCCTATGCCTCTACGCCCACATTGGACGCGGAATCTATTACGGCTCATACCTATATCCAGAAACCTGAAACATTGGTATCGTACTGCTACTCACAGTTATAGCTACTGCCTTCATAGGGTACGTCCTCCCATGAGGACAAATATCATTCTGAGGAGCAACCGTTATTACTAACCTCCTGTCAGCTATCCCCTACATCGGCACCAACCTAGTCGAATGAGTTTGAGGGGGATTCTCAGTAGACAAAGCCACCCTCACCCGATTCTTCGCCCTACACTTCATCCTACCCTTCATCGTAACCGCCCTAGTAATAGTCCACTTACTATTCCTCCACGAAACAGGCTCCAACAACCCCACGGGACTGATCTCCGACTCAGACAAAATCCCATTCCACCCATATTATTCAGTCAAAGACCTCCTAGGCCTATTCCTCCTCATTCTAGTCTTACTCCTACTAACCCTGTTCTCCCCGGACATACTGGGAGACCCAGACAACTACACACCAGCCAACCCACTAAACACCCCTCCCCACATTAAACCAGAATGATACTTTCTATTCCGATACGCTATCCTCCGATCTATCCCTAATAAACTAGGCGGCGTGTTAGCCCTCGTACTCTCCATCCTAATCCTAGCGCTCCTCCCACTCCTCCACACATCCAAACAACGAAGCCTATCATTCCGACCTCTAAGCCAATGCCTCTTTTGAATTCTGGTAGCCGACCTGATCACACTCACATGAATCGGCGGCCAACCAGTAGAACATCCCTACATCATCATCGGCCAACTAGCCTCAATCCTGTACTTCTCCATCATCCTCATCTTTATGCCCATCGCAGGCCTAATTGAAAATCACCTACTTAAA---------------ATGCAGGAAGCCATTGAGCAGGCTATCCGGAGCCGTGAGATCCTGGGCATCTCAGACCCCCAGATGCTGGCTGGCGTGCTGACGGCCGGGGTGCAAAGCTCCCTGAATGACCCTCGCCTGCTCATCTCCTATGAGCCCAACTCCCTAGAGCCTCTCCAGCCAGCCCCAGCACCCACCAACCTCACGCAAGAGGAACTGCTCAGTGAGCTGCAGACCAGCATGAGCTACAAGGTTCTGGATGGCAATGTGGGCTACCTGCGGGTAGACAACATCCCTGGCCAGGAGGTGCTGAACCGTCTGGGGGGCTTCCTGGTGACTCACATCTGGAAGCAGCTCATGGGCTCCTCTGCCTTAGTTCTGGACCTGCGGCACTGCATGGGTGGCCATGTCTCCAGCATCCCTTACATCATCTCCTACCTTCACCCCGGGGGCACAGTGCTGCATGTGGACACCATTTACAACCGCCCCTCCAATACGACAACGGAGCTCTGGACGTTGCCCCAAGTGCTGGGGGAGAGGTACAGCCCCAACAAGGATGTGGTGGTCCTCACCAGTGGCCACACCAGGGGCGTGGCCGAAGACATCGTCTACATCCTTAAGCAGATGGGCAGGGCCATAGTGGTGGGCGAGAAGACGGAGGGCAGTGCCCTGCACCTCCAGAAGCTGAGGATAGGTCACTCTGATTTCTTTCTCACTCTGCCTGTGTCCAGGTCCTTGGGGCCTTTGGGCAGGGGAAGCCAGACATGGGAGGGCAGCGGGGTGCTACCCTGTGTGGGAACTCCAGCAGAGGAGGCCCTGGAGAAAGCGCTGGCCATCCTCACACTAAGACGCGCCCTGCCGCAGATCACCCGGCGCCTGGAGGAGGCCCTGCAGAACTACTACACGTTGGTGGGTCGAGTGCCCGCCCTGCTGCACCTCCTCGCCACCATGGACTTCTCCGCTGTGGTCTCGGAGGAGGACCTGGTTGCCAAGCTCAACGCTGACCTGCAGGCCGTGTCTGAGGACCCCAGACTCCTCGTGCAGGCCCTCAGGCCCAGAGAAAACTCTCCCGCGCCGGAGCCCGAAGCCGACGGACCCCCAGGGGCAGCCCCCATGGTGCCGGAGGATGAGGCTGCCCAGCGTGCCCTGGTGGAGTCCGAGTTCCAGGTGTCGGTGCTGCCGGGTAACGTAGGCTACCTGCGCTTCGACAGGTTTAGAGACGTATCCATTCTGGAGGTGCTGGGTCCACACATCTTGCGCCAGGTGTGGGAGCCCCTGCAGGAGCCAGGAGGCCTTGCGCTTCCCCCAACAGTAGCCCCAGTCAGTGCCACCACGCCATATGTGGAGGACATCCCAGAGCCCCTGCACGACCTCTACTGTAGCAAGCTGCTGGACCTGGCTTTCCTGCTGGACGGCTCCTCCAAGCTGTCAGAGGCTGAGTTTGACATGCTAAAGGTCTTTGTGGTGGACATGATGGAGCGGCTACACATCTCCCAGAAGCGGATCCGTGTGGCCGTGGTGGAGTACCATGACGGCTCCCACTCCTACATTGACCTCAGGGACCGGAAGCGGCCCTCAGAGCTTCGACGCATTGCTGGTCAGGTGAAGTATGTGGGAAGCCAGGTGGCCTCCACCAGTGAGGTCTTGAAGTACACGCTGTTCCAAATCTTTGGCAAGGCTGACCGCCCCGAAGCCTCCCGCATTGCCCTGCTCCTGACAGCTAGCCAGGAGCCCCCACGGATGGCCCGGAACTTGGTCCGCTATGTGCAGGGCCTGAAGAAGAAGAAGGTCATTGTGATCCCGGTGGGCATTGGGCCCCATGCCAACATCAAGCAAATCCGTCTTATCGAGAAGCAGTCCCCTGAGAACAAGGCCTTTGTGCTTAGCAGTGTGGACGAGCTAGAGCAGAGAAGGGATGAGATTGTCAACTTCCTCTGTGACCTGGCCCCTGAAGTGCCAGCCCGAACTCAGCCTCCCAGCATGGCACAAGTCACAGTGGGTCCTGGCCTCTTGGGGGTTTCTTCTTTGGGGCCCACTGGGAGCTCCATGGTCCTGGATGTGGTGTTTCTCGTGGAGGGGTCAGACAAGGTTGGCGAAGCCAACTTCAACCGGAGCAAGGAGTTCATGGAGGAGGTGATCCAGCAGATGGACGTGGGCCAGGACAGCATCCACATCACCGTGCTGCAGTACTCATACATGGTTACGGTGGAGTACACCTTCAGTGAGACACAGTCCAAGGGAGACATTCTGCAGCATGTGCGAGAGATCCGCTACCAGGGTGGCAACAGGACCAACACTGGGCTGGCCCTACAGTACGTCTCTGAGCACAGCTTCTCCACCAGCCAGGGGGACCGTGAGCAGGCACCTAACCTGGTCTACATGATCACAGGAAACCCTGCCTCTGATGAGATCAAGCGGCTGCCTGGAGACATCCAAGTGGTGCCCATTGGAGTGGGCCCGCATGCGAACAAGCAGGAGCTGGAGAGGATCAGCTGGCCCAATGCCCCCATT
Trichechus_manatus CAATGGTTTTCTTAAAGTATCCGCGCGCCAAAAATTCAATAAGATCACACAACTTGCTTAGCACCCACGATACAATAAAAAGAAAGAAATTCCACGGCCATTAAATCAGAGCTTAGAAATTAACGTAAAAATAAAAAATAACCCGAAACCAGCTGAATGATAAACATTAGATACCTACCTAAACCTC--GCTAAACAGAGAACTACTAAAGTAAAACTCAAACTCATCCGGATAATAAACCCAAACCTCATAGCTAATTCACACATAGATCCAAAAGATCGATCAAACCATTCACATTCTCACAAACGGACAAATAAAGGAGGATAGTAATCAGAGAGGAATTAGGCCACACACCAA-------------------------------GAACAAAAGGGAAGATCACTAGGTTTCCGGCCTCTTATTAGTTCAGTGAGCACATGCGTGGCCCTATCGACAGGAGCGGTAGCACACATGTAGCTACCCACCCGGGCAGTGTTTAGCCATAAACGTTTGACTAACTACGCTAAGGGTTGGTTCGTGGCACCGCTACGAAACCCATTAATAAGGGCGTGTGTGATAAAGTTAATCTGCGCGGATTACGTGACTTTATCACACGCTAGGACACATGGGCCCATGCCTAGCAATGGCTACAGCCATTGCCAGCGCTGGATGGCGGTGCTTTACTAGAAGCCTGTCCCATCGCGATCCACCACGCCTATATACCGCCATCTTGCACCCTAGGGTGCATATAAAGTTAGGTCAAGGTGTAGCGTGGTGGCAAGATGGGCTTTCTAGAAGTTATTATGTAAATGACTTTAGAATTAAGCTTAATTTGAAGCACGCACACGCCCGTCCTCCTCATATATGAGGAGGTCGTAACGTAAGCATACTAGTGTGCTTGAACAGGAGAATAGAGACAGTAGTAAGAAAGATGAAAGAGTACAAAACAGCAATTAACCATACCTTTTGCATAATGATAGAACACGCAGTGAGACTAGTGGCAAAAAGGAAAAAACCGATTGATA-TTTATACAGGTAGTACAGACAATACAATTAGCTAGAAGCATTAAGTTAAATATAGAAATAATTAAGTAAAGAATTACCTAAGCTTTATGAGTTAATAACAACACACAAAACTCGGCAAACACCCACAATCAATATTAACACTTACACACTCTGCAGTAGCATAATCATAATTTTGTATGAATCACAAACTGAGAAATGACCTTGAAGAGGATAATCCGAAGAATTGGGAACAAGAAAACATGATACAATCAACGAACATAACAGGTCCATAACCTCGATGTATCAGCTTGTTCTTAAAGTTAGCAAGGTTGAAAATTAAAAGACCACTAATTAAAGTATATAGAAATTCCGGAAGCTTATTAACTCTGCGAAGCTG--CAGCAGACCCGAAACCGGACCTACCTACAAGCGTCCGACTCATCTATATAGTGAGGACTTGAAGGTAGGGTGCCGCCCGGTGATAGCTGGGTCCAGGAATGTTCCTAAAATTTACGTAAACTTTAGCTCAAAAGAGCTCTTTTGACGGCCCTAGAGAGTAATAGTAGGCGCCACCAAGAAAGCGCTCGCCATCTCCTAGCTGGACTCTATATAGAGTTAATAACTTCTGCATAATCAGAACGGCCCA-CTGATCAATTGTCCGGATGCGGGAGATTAAAAGAAGTAAAAGGAGACCCCGTGTTTCAAACACCTCTAGCGTATTGGAGGGCCGCCCAGTGACGTTCAACGGCCGCGGTACCGTGAAGTTTGTTCCTAGGGACGGCCGAGAGTCTTCTCTTTCTTCCAATCGTTCCCCGCGGGGTATAAGACGACCCTATGGAGCTTAATTAACTAACTTATGAGTTAACAATTGGTTGTGACCTCGGAGCTCCGAACTCAGACCGTCAAAGTCAATTGGAAGTTACCCTAGGGCGCAATCCTATTTTAGATCGACAATAGGGTTTACGTGGATCAGGACCCCAATGGTGAGCTATTAAAGGTCGTTAACGAGTCCTACGTGATCTGACGACCGGATCCAGGTCTCTATCTATAATTTCTCCCAGTACGGACAAGAGAAATAGAGCCTACTCTGGAGCGCTCTTCTATGATCAATATAGCCCGGGCATGTTCATCAATCGTTGATTATTCTCAACCAATCACAAAGATATTGGCACCCTGTATTTACTATTCGGCGCTTGAGCCGGAATGGTAGGAACTGCTCTGAGCATTCTAATTCGGGCCGAATTAGGCCAGCCCGGCACCCTCCTGGGAGATGATCAAATCTACAATGTCATCGTAACAGCCCATGCCTTCGTAATAATTTTCTTCATGGTTATGCCCATCATAATCGGAGGATTTGGGAACTGACTAGTCCCTCTAATAATTGGAGCCCCCGACATGGCGTTCCCCCGAATAAATAATATGAGCTTCTGACTCCTACCTCCATCATTTCTACTCCTTCTAGCCTCATCTATAATTGAAGCTGGGGCTGGAACAGGCTGAACAGTCTACCCACCTCTAGCTGGGAACCTAGCCCATGCCGGAGCCTCGGTAGATCTGACTATCTTCTCGCTCCATCTGGCTGGAGTATCTTCAATTCTAGGGGCTATTAACTTTATCACTACAATTATCAACATGAAACCTCCAGCCATATCTCAATACCAAACTCCCCTGTTTGTCTGATCTGTTCTAGTCACAGCCGTCCTTCTTCTTCTGTCCCTCCCAGTTCTAGCAGCAGGAATCACTATACTCCTGACGGACCGCAACCTAAACACTACCTTCTTTGACCCGGCTGGAGGGGGAGACCCAATCCTGTACCAACACCTATTCTGATTCTTCGGGCACCCTGAAGTGTACATTCTTATCCTACCCGGCTTCGGTATAATTTCACACATCGTCACTTATTATTCAGGTAAAAAAGAACCATTCGGTTATATAGGTATGGTTTGGGCCATAATGTCTATCGGCTTTCTCGGTTTCATCGTATGAGCTCATCATATATTCACCGTAGGTATAGATGTGGACACTCGAGCCTACTTTACGTCAGCCACAATAATTATTGCCATCCCCACAGGTGTTAAAGTATTCAGCTGATTAGCCACGCTACACGGTGGCAATATCAAATGATCTCCTGCCCTACTATGAGCCCTGGGCTTTATCTTCCTGTTCACAGTCGGAGGCCTAACAGGAATTGTCCTAGCCAACTCATCATTAGATGTCATCCTCCATGACACCTACTATGTCGTAGCACACTTTCACTATGTCCTCTCTATAGGTGCAGTATTCGCCATTATGGGTGGATTCGTGCACTGATTCCCTCTATTTTCAGGATACACACTTAATCAAACATGAGCCAAAATCCACTTCCTAATCATATTTGTTGGTGTTAACCTAACATTCTTTCCCCAACATTTCCTTGGTCTATCCGGCATACCTCGTCGATACTCAGACTACCCAGATGCCTACACCATGTGAAACACTGTGTCCTCTATGGGGTCGTTTATCTCTCTCACGGCCGTTATCCTAATAGTATTCATAGTGTGAGAAGCGTTCGCCTCTAAACGAGAAGTTTCCACAGTTGAGCTAACAACAACTAACCTTGAATGACTCAACGGCTGCCCACCATCATATCACACATTCGAGGAACCAGCCTACGTCAAGATGACCAACATTCGAAAATCACACCCACTAATCAAAATCTTGAATGACTCCTTCATCGACTTGCCAACTCCAACAAACATCTCATCATGATGAAACTTTGGCTCACTACTTGGGGCATGCCTAATCATTCAAATTCTCACAGGATTATTCCTAGCCATACACTACACATCAGACACGCTAACCGCATTCTCTTCAGTAGCCCACATTTGCCGAGACGTCAACTATGGTTGAATCATTCGCTACCTCCATGCCAACGGAGCATCAATATTTTTCCTATGTCTCTACGCCCACATTGGACGTGGAATCTATTACGGCTCCTACTTATATTCAGAAACCTGAAACATTGGAATCATCCTACTACTCACAATTATAGCCACTGCTTTCATAGGATACGTCCTCCCATGAGGACAGATATCATTCTGAGGGGCAACTGTAATCACCAACCTTCTATCAGCCATCCCCTACATCGGCACCAACCTAGTAGAATGAGTCTGAGGTGGATTCTCAGTAGACAAAGCTACCCTCACCCGATTTTTCGCGTTACACTTCACCCTACCTTTCGTCGTAACCGCCCTAGTAACCGTCCATCTCCTATTCCTTCACGAGACAGGGTCCAACAACCCCACAGGCCTAATCTCCGATTCCGACAAAATTCCATTTCATCCATACTACTCAATCAAAGACCTGCTTGGCCTATTCCTCCTCATCCTAATCCTACTCCTACCGACCTTATTCTCCCCAGACATGTTAGGAGACCCAGACAACTACACACCCGCAAATCCACTAAGCACCCCACCCCACATTAAACCAGAATGGTACTTCCTATTTGCATACGCCATCCTTCGATCCATCCCCAACAAACTAGGTGGGGTCTTAGCCCTAGTCCTCTCTATCCTAATTCTAGCCCTCCTCCCTCTCCTCCACACATCCAAACAACGTAGCCTATTGTTCCGGCCCCTAAGCCAATGCCTATTCTGAATCCTAGTAACCGACCTAATCACACTTACATGAATTGGCGGCCAACCGGTTGAGCACCCATACATTGTCATCGGCCAACTAGCCTCAATCCTGTACTTCTCCATCATCCTCATCTTTATACCTATCGCAGGCCTAATTGAAAACCACCTTCTTAAA---------------ATGCAGGAAGCCACTGAGCAGGCTATCCGGAGCCGTGAGATCCTGGGCATCTCAGACCCCCAGACGCTGGCTGGCGTGCTGACGGCGAGGGTGCAGAGCTCCCTGAATGACCCTCGCCTGCTCATCTCCTATGAGCCCAGCACCCTAGAGCCTCTCCAGCCAGCCCCAGCACCCACCAACCTCACGCAAGAGGAACTGCTCAGTGAGCTGCAGACCAGCATGAGCTACAAGGTTCTGGATGGCAATGTGGGCTACCTGCGGGTAGACAACATCCCTGGCCAGGAGGTGCTGACCCGTCTGGGGGGCTTCCTGGTGACTCACGTCTGGAAGCAGCTCGTGGGCTCCTCTGCCTTAGTTCTGGACCTGCGGCACTGCACGGGTGGCCACGTCTCCAGCATCCCTTACATCATCTCTTACCTTCACCCCGGGGGCACGGTGCTGCATGTGGACACCATTTACAACCGCCCCTCCAATACGACAACGGAGCTCTGGACCTTGCCCCAGGTGCTGGGGGAGAGGTACAGCCCCGATAAGGATGTGGTGGTCCTCACCAGTGGCCACACCAGCGGCGTGGCCGAAGACATCGTCTACATCCTTAAGCAGATGGGCAGGGCCATAGTGGTGGGTGAGCGGACGGAGGGCAGTGCCCTGCACCTCCAGAAGCTGAGGATAGGTCACTCTGACTTCTTTCTCACTCTGCCTGTGTCCAGGTCCTTGGGGCCTTTGGGCAGGGGAAGCCAGACATGGGAGGGCAGCGGGGTGCTACCCTGTGTGGGAACTCCGGCAGAGGAGGCCCTGGAGAAAGCGCTGGCCATCCTCACGCTACGACGCGCCGTGCCGCAGATCATCCGGCGCCTGGAGGAGGCCCTGCAGGACTACTACACGTTGGTGGGCCGAGTGCCCGCCCTGCTGCACCTCCTCGCCACCATGGACTTCTCCGCTGTGGTCTCGGAGGAGGACCTGGTTGCCAAGCTCAACGCTGACCTGCAGGCCGTGTCTGAGGACCCCAGACTCCTCGTGCAGGCCCTCAGGCCCAGAGAAAACTCTCCCGCGCCGGAGCCCGAAGCCGACGGACCCCCAGGGGCAGCCCCCATCGTGCTGGAGGATGAGGCTGCCCAGCGTGCCCTGGTGGAGTCCGAGTTCCAGGTGTCGGTGCTGCCGGGTAACGTAGGCTACCTGCGCTTCGACAGGTTTAGAGACGTATCCATTCTGGAGGTGCTGGGTCCACACATCTTGCGCCAGGTGTGGGAGCCCCTGCAGAAGCCAGGAGGCCTTGCGCTGCCCCCAACAGTAGCCCCAGTCAGTGCCACCACGCCATATGTGGAGGACATCCCAGAGCCCCTGCACGACCTCTACTGTAGCAAGCTGCTGGACCTGGCTTTCCTGCTGGACGGCTCCTCCAAGCTGTCAGAGGCTGAGTTTGACGTGCTAAAGGTCTTTGTGGTGGACATGATGGAGCGGCTGCACATCTCCCAGAAGCGGATCCGTGTGGCCGTGGTGGAGTACCATGACGGCTCCCACTCCTACATTGACCTCAGGGACCGGAAGCGGCCCTCAGAGCTTCGACGCATTGCTGGTCAGGTGAAGTATGTGGGCAGCCAGGTGGCCTCCACCAGTGAGGTCTTGAAGTACACCCTGTTCCAAATCTTTGGCAAGGCTGACCGCCCCGAAGCCTCCCGCATTGCCCTGCTCCTGACAGCTAGCCAGGAGCCCCCACGGATGGCCCGGAACTTGGTCCGCTATGTGCAGGGCCTGAAGAAGAAGAAGGTCATTGTGATCCCGGTGGGCATTGGGCCCCATGCCAACATCAAGCAAATCCGTCTTATTGAGAAGCAGTCCCCTGAGAACAAGGCCTTTGTGCTTAGCAGTGTGGACGAGCTAGAGCAGAGAAGGGACGAGATTGTCAACTTCCTCTGTGACCTGGCCCCTGAAGTGCCAGCCCCAACTGAGCCTCCCAGYGTGGCACAAGTCACAGTGGGTCCTGGCTTCTTGGGGGTTTCTTCTTTGGGGCCCACCAGGAGCTCCATGGTCCTGGATGTGGTGTTTCTCGTGGAGGGGTCAGACAAGGTTGGCGAAGCCAGCTTCAACCGGAGCAAGGAGTTCATGGAGGAGGTGATCCAGCGGATGGACGTGGGCCAGGACAGCATCCACATCACCGTGCTGCAGTACTCGTACATGGTCAYGGTGGAGTACACCTTCAGTGAGACACAGTCCAAGGGAGACATTCTGCAGCATGTGCGAGAGATCCGCTACCAGGGTGGCAACAGGACCAACACTGGGCTGGCCCTACAGTACGTCTCTGAGCACAGCTTCTCTACGAGCCAGGGGGACCGTGAGCAGGCGCCTAACCTGGTCTACATGATCACAGGAAACCCTGCCTCTGATGAGATCAAGCGGCTGCCTGGAGACATTCAAGTGGTGCCCATTGGAGTGGGCCCGCATGTGAACAAGCAGGAGCTGGAGAGGATCAGCTGGCCCAATGCCCCC---
Elephas_maximus CAATGGCTTACTTAAAGTATCCGCCCGCCAAATACCTAAAAATATCACATAACTCGCCTAGCACCCACGAAACAGTAAATAAAAAGCAATTCCAAGGCCATTAATACAAAGCTAGAAAATCTATGTTTAAATCATAAATAGCCTGAAAATAATTAAACGATAAACATTAGATACCTACCTAAACTTT--CTTTAACAGAGAACTACTCAGATAAAACTTAAACTTATCCGGATAATGAACCCACACCTTATTGCTAATTCACAAATATACACAAAAGATTAATCGAACTACTCACATTATTACAAACGGATAAATGAAGGCGGATAGTAAATAGAGAGGAACAAGGCCACACACTAA-------------------------------AAACAAAAGGGAAGGAAACTAGGTTTCCGGCCTCTTATTGGTCTAGGAAATACATGCGTGGCCTTATCGATGAGAGCGACAGCACACATGTAGCTGTCCACCCGGGCAGTATTTAGCAATTAACGTTAGACTAATTATCCTAAGGACTGGTTCGTGGCACCGCTACGAAGTCCATTAATAAGGGCGTGTATGATAAAGTTTATACGCGCAGATAACGTGACTTTACCATACGCTAGGGTACATGAGCTCATGCCTAGCGATAGCTACAGCTATCGCCAGCGCTGGATGGCGGTGCTTTACTAGGAGCCTGTCTCACCGCGATCCGTCACGTCCATATACCACCATCTTGCACCCCGGGGTGCATATAAAGTTAGGCCGAGGTGTCGCGTGACGGAAAGATGGGCTTTCTAGAAACCACTCTGTAGGTGGTTTTAGAACTAAGCTTAATTTGAAGCGCGTACACGCCCGTCCTCCTCGTATACGAGGAGGTCGTAACGTAAGCGTACTAGTGTGCTTGAACAGGAGAATAGAGATAGTAGCAAGAATGATGAAAGAGTAAAAAATAGCAATTAACCTTACCTTTTGCATAATGATAGAAAAAGCAACGAGACAAGTGGCAAAAAAGAAATAATCGATTAAATATTCATACAGGTAGTACAGCAAATACAATTGATTGGAAGCATTAAGTTAAATAAAGAAATAATTAAGTAAAGAAGTACCTAAGCTTTATGAGTTAATAACAACACACAAAACTCGGCAAACATCCACAATCAATTACTACACTTAAGCACTCTGCAGTAGCATAATCATAATTTTGTATGAACCACAAACTGAGAAATGACCTTGAAGAGGATAAACAGAAGAATTGGGAAGAAAAAAACACGATAAAATCAACGAACATAACAGGTCCCTAACCTCGATGTATCAGCTTGTTCTTAAAGTTAGCAAGGTTGAAAATAAAAAGAACATTAATTAAAGTATATAGAAATTCCGGAGGCCTATTAACTCTGCAAAGCTA--CAGCAGACCCGAAATCAGACCTATCTGATAGTATCGATTTCATCTATATAGTGAAAACTTACAGATAGGGTACCGCCTGATGATAGCTGGGTCCAGGAATGTTCCTAAAACTTACGTAAGTTTTAGTTCAAAAGGGCTCTTTTGACGGCCTTAGCGAGTAATAGTTGGCGCCATCAAGAAAGCGCTCATGATCTCCTAACTGGACTCTATATAGAGTTAGTAATTTCTGCATAATCAGGTCGGCCCA-CTGATCAATTGTCCGGATGCGGGAGATTAAAAGAAGGAAAAGGAAACCCCGTGTTTCAAACACCTCGAGCGTATTCGAGGGCCGCCCAGTGACGTTAAACGGCCGCGGTACCGTGAAGTTTGTTCCTAGGGACGGCCGAGGGTTTTCTCTTTCCTCTAATCATTTCTCGCGAGATATAAGACGACCCTATGGAGCTTAATTAACTAATTTATAAATTAACAATTGGTTGTGACCTCGGAGCTCCGAATTCAGACCGTCAAAATCAATTGGAAGTTACCCTAGGGCGCAATCCTACTCTAGATCGACAGCAGGGTTTACGTGGATCAGGACCCTAATGGTGCGCTATTAAGGGTCGTTAACGAGCCCTACGTGATCTGACGACCGGATCCAGGTCTCTATCTATAATTTATTCCAGTACGGACAGAAAAAATGGGGCCAA-TCTAGA-CGCCTTTTTATGATCAATCTAATCCGGATATGTTTGCTAACCGCTGACTATATTCAACAAACCACAAAGATATTGGAACACTGTATCTACTATTTGGTGCTTGAGCTGGTATAGTAGGGACTGCTTTTAGTATTCTAATTCGGGCAGAATTAGGTCAACCAGGCTCTCTTCTTGGAGACGACCAAATCTATAATGTCATTGTCACAGCACACGCCTTTGTAATAATCTTCTTTATAGTTATGCCAATCATAATTGGAGGCTTTGGAAACTGGTTAATTCCACTTATAATTGGAGCACCTGATATAGCTTTTCCTCGAATAAACAATATAAGTTTCTGACTACTGCCTCCGTCTTTCCTACTACTTTTGGCATCCTCCATAGTAGAAGCTGGAACAGGCACTGGTTGGACCGTATATCCTCCTCTGGCAGGAAACTTAGCCCATGCAGGAGCTTCTGTAGATTTAACTATTTTTTCACTTCACCTTGCAGGAGTATCCTCTATTCTAAGTGCAATTAATTTTATCACTACCATCATCAACATAAAACCCCCAGCCATGTCTCAATATCATATACCCTTATTTGTATGATCCATTTTAGTTACAGCCGTTCTTCTTCTTCTATCTCTCCCAGTTCTAGCAGCAGGTATTACAATACTATTAACGGATCGCAATCTCAATACTACTTTCTTTGACCCTGCAGGAGGAGGAGACCCAGTTCTATACCAACACCTATTCTGGTTTTTTGGACACCCTGAAGTCTATATTCTAATTCTCCCAGGATTTGGAATAGTTTCTCATATCGTTACGTACTACTCAGGGAAAAAAGAACCCTTTGGCTATATAGGGATAGTGTGGGCTATAATATCAATTGGTTTCCTAGGGTTCATTGTATGAGCCCACCATATATTCACCGTAGGTATAGACGTTGACACTCGAGCTTACTTTACATCAGCTACTATAATTATTGCTATTCCAACTGGCGTAAAAGTCTTTAGCTGACTAGCTACCCTTCATGGCGGTAATATTAAATGATCCCCCGCTATAATATGAGCCCTAGGATTTATCTTCTTATTTACAATTGGGGGGTTAACTGGCATTGTCCTTGCTAATTCTTCACTAGACATTGTCCTACATGACACTTACTACGTTGTAGCTCACTTTCACTACGTCTTATCTATAGGTGCAGTTTTTGCCATTATAGGTGGGTTTATTCACTGATTTCCACTATTTTCAGGATACACATTAAATTATACATGAGCTAAAATTCAATTTCTAGTTATATTTATCGGTGTTAATTTGACATTTTTTCCCCAACACTTTCTTGGACTATCTGGCATACCACGTCGATATTCTGACTATCCAGATGCCTACACTGCATGAAACACTGCTTCTTCTATAGGTTCATTTATCTCTTTAGTAGCCGTAATTCTAATAGTCTTTATAATTTGAGAGGCATTTGCTTCTAAGCGCGAAGTTTCTATGATAGAACTCATAACAACAAACGTAGAATGACTCAACGGGTGTCCACCTCCACATCATACATTCGAAGAACCAGCCTACGTAAAAATGACCCACACCCGAAAATCTCACCCCCTGTTTAAAATCATCAACAAATCCTTCATTGATCTACCCACCCCATCTAACATCTCAACATGATGAAATTTCGGCTCACTACTAGGAGCGTGCCTAATTACCCAAATCCTAACAGGATTATTCCTAGCCATACATTACACACCTGACACAATAACTGCATTTTCATCTATATCCCATATCTGCCGAGACGTCAACTACGGCTGAATTATTCGACAACTGCACTCAAACGGAGCATCTATCTTTTTCCTCTGCCTATACACACACATTGGACGAAACATCTACTATGGATCCTATCTATACTCAGAAACCTGAAACACAGGTATTATACTACTACTAATCACCATAGCCACCGCCTTCATAGGATATGTCCTTCCATGAGGACAAATATCATTCTGAGGGGCAACCGTAATTACTAACCTCTTCTCAGCAATTCCCTACATCGGCACAAACCTAGTAGAATGAATTTGAGGAGGCTTTTCGGTAGATAAAGCAACCTTAAACCGATTCTTCGCCTTCCATTTCATCCTTCCATTTACTATAGTTGCACTAGCAGGAGTGCACCTAACCTTTCTTCACGAAACAGGCTCAAACAACCCACTAGGTCTCACTTCAAACTCAGACAAAATTCCCTTTCACCCGTACTATACTATCAAAGACTTCCTAGGACTACTTATCCTAATTTTACTCCTTCTACTCTTAGCCCTACTATCTCCAGACATACTAGGAGACCCTGACAACTACATACCAGCTGATCCACTAAATACTCCCCTACATATCAAACCAGAGTGATACTTCCTTTTTGCTTACGCCATTCTACGATCTGTACCAAATAAACTAGGAGGCGTCCTAGCCCTATTCCTATCAATTCTGATTTTAGGATTAATACCATTTCTCCATACATCCAAGCACCGAAGTATAATACTCCGACCTCTCAGCCAGGTCCTATTCTGAACTCTAACAATAGATTTACTAACACTTACATGAATTGGCAGTCAACCAGTAGAATACCCCTACACCATTATCGGCCAAATAGCCTCAATTCTATACTTCTCCATTATTCTAGCTTTCCTACCAATTGCAGGAATAATCGAAAACTACCTCATCAAG---------------ATGCAGGAAGCCATTGAGCAGGCTATCCGGAGCCGTGAGATCCTGAGCATCTCAAACCCCCAGACGCTGGCTGGCGTGCTGACAGCCGGGGTGCAAAGCTCCCTGAATGACCCTCGCCTACTCATCTCCTATGAGCCCAGCACCCTAGAGGCTCTGCAGCCAGCCTCAGCACCCACCAACCTCACGGAAGAAGAAATGCTCAGTGAGCTGCAGACAAGCATGAGCTACAAGGTTCTGGAGGGCAACGTGGGCTACCTGCGGGTAGACAACATCCCAGGCCAGGAGGTGCTGAACCAGCTGGGGGGCTTCCTGGTGACTCACGTCTGGAAGCAGCTTATGGGCTCCTCTGCCTTAGTGCTGGACCTGCGACACTGCACAGGGGGCCATGTCTCCAGCATCCCTTACCTTATTTCCTACCTGCACCCGGGCGGCACCGTGCTGCACGTGGACACCATTTACAACCGCCCCTCCAATACGACTACGGAGCTCTGGACCTTGCCCCAGGTGCTGGGGGAGAGGTATAGCGCCGACAAGGATGTGGTGGTCCTCACCAGTGGCCACACCAGGGGCGTGGCCGAGGACATCGTCTACATCCTCAAGCAGATGGGCAGGGCCATCGTGGTGGGCGAGCGGACTGAGGGTGGTGCCCTGGACCTCCAGAAGCTGAGGATAGGCCACTCTGACTTCTTCCTCACTCTGCCTGTGTCTAGGTCCTTAGGGCCCCTGGGCGGGGGAAGCCAGACATGGGAAGGCAGTGGGGTGCTGCCCTGTGTAGGAACTCCGGCAGAGGAGGCCCTGGAAAAAGCCCTGGCAATCCTCACGCTACGGCGCGCCCTGCCGCAGATCATCCGGCGGCTGCAGGAGACCCTGCAGGACTATTACACACTGGTGAGCCGAGTGCCCACCCTGCTGCACCTCCTCGCCACCATGGACTTCTCCGCCGTGGTCTCGGAGGAGGACCTGGTTGCCAAGCTCAACGCCGACCTGCAGGCGGTGTCTGAGGACCCCAGACTCCTGGTGCAGGCCCTCAGGCCCAGGGAAAACTCTCCTGAGCCTGAGCCGGAAGCCGACGGAGCCCCAGGGGCAGCCCCCATGGTGCCTGAGGATGAGGCTGCTCAGCGTGCTCTGGTGGAGTCCGAGTTCCAGGTATCGGTGCTGCAGGGTAACGTGGGCTACCTGCGCTTCGACACGTTTGCAGACGTGTCCGTTCTGGAGATGCTG------------------------------------CAGAGGCCGGGAGAGCTTGTGCCGCCCTCAACAGTAGCCCCAGTCAGCGTCACCACGCCTTTTGTGGAGGACATCTCAGAGCCCCTGSATGACCTCTACTGCAGTAAACTGCTGGACCTGGCCTTCCTGCTGGACGGCTCCTCCAAGCTGTCGGAGGCTGAGTTTGATGTGCTAAAGGTCTTTGTGGTGGACATGATGGAGCGGCTGAACATCTCCCAGAAGCGGATCCGTGTGGCCGTGGTGGAGTACCACGATGGCTCGCACTCCTACATCGACCTCAGGGACAGGAAGCAGCCTTCAGAGCTGCGGCGCATCGCTGGTCAGGTGAAGTACGCAGGCAGCCAGGTGGCCTCCACCACTGAGGTCTTGAAGTACACGTTGTTCCAAATCTTTGGCAAGGCCGATCGCCCAGAAGCCTCCCGTATTGCCCTGCTCCTGACAGCCAGTGAAGAGCCCCCACGGATGGCCCGGAAATTGGTCCGATATGTGCAGGGCCTGAAGAAGAAGAAGGTTATTGTGATCCCGGTGGGCATTGGACCTCATGCCAGCCTCAAGCAGGTCCGCCTTATCGAGAAGCAGGCCCCTGAGAACAAAGCCTTTGTGCTTAGCAGCGTGGACGAGCTGGAGCAGCGAAGGGATGAGATTATCAACTACCTCTGTGACCTGGCCCCTGAAGCGCAAGCCCCAACTCAGCACCCCCATGTGGGAAAAGTCACAGTGGGCCCCGACCTCTTAGGAGTTTCTCCCGTGGGGCCCACAAGGAGCCCTAAGCCCCTGAATGTGGTGTTTCTCCTGGAAGGGTCAGACAAGGTTGGGGAAGCCAACTTCAACTGGAGCAAGGAGTTCACGGAGGAGGTGATCCGGCGGATGGATGTGGGCCAGGACAGCGTCCACGTCACCGTGCTGCAGTACTCATACATGGTCACGGTGGAGTACCCCTTCAGCAAGGTGCAGTCCAAGCAGGACATCCTGCAGCACGTGCGGGAGATCCGCTACCAGGGTGGCAACAGGACCAACACTGGGCTGGCCCTACAGTACGTCTCAGAGCACAGCTTCTCTACCAACCAGGGGGACCGAGAGCAGGCACCTAACCTGGTCTACATGGTCACAGGAAACCCTGCCTCTGATGAGATCAAGCGGCTGCCCGGAGACATCCAGGTGGTGCCCATCGGAGTGGGCCCACATCCCAACGTTCAGGAGCTGGAGAGGATC------CCCAATGCCCCT---
Loxodonta_africana CAATGGCTTACTTAAAGTATCCGCCCGCCAAATACCTAAAAATATCACATGACTCGCCTAGCACCCACGAAACAGTAAATAAAAAGCAATTCCAAGGCCATTAATACAAAGCCAGAAAATCAATGTTTAAATCATAAATAACCTGAAAATAATTAAACGATAAACATTAGATACCTACCTAAACTTT--ACCTAACAGAGAACTACTCAGATAAAACTTAAACTTATCCGGGTAATGAACCCATACCTTATTGCTAATTCACAAACATACACAAAAGATTAATCGAACTACTCACATTATTACAAACGGATAAATGAAGGCGGATAGTAAATAGAGAGGAACAAGGCTACACACTAA-------------------------------AAACAAAAGGGAAGATAACTAGGTTTCCGGCCTCTTATTGGTCTAGGAAATACATGCGTGGCCTTATCGATGAGAGCGGCAGCACACATGTAGCTGTCCACCCGGGCAGTATTTAGCAATTAACGTTAGACTAAGTATCCTATGGACTGGTTCGTGGCACCGCTACGAAGTCCATTAATAAGGGCGTGTATAGTAAAGTTATACTGCGCAGATAACGTGACTTTACCATACGCTAGGGTACATGAGCTCATGCCTAGCGATAGCTACAGCTATCGCCAGCGCTGGATGGCGGTGCTTTACTAGGAGCCTGTCTCACCGCGATCCGTCACGTCCATATACCACCATCTTGCACCCCGGGGTGCATATAAAGTTAGGCCGAGGTGTCGCGTGACGGAAAGATGGGCTTTCTAGAAATCACTCTGTGGGTGGTTTTAGAACTAAGCTTAATTTGAAGCGCGTACACGCCCGTCCTCCTCGTATACGAGGAGGTCGTAACGTAAGCGTACTAGTGCGCTTGAACAGGAGAATAGAGATAGTAGCAAGAATGATGAAAGAGTAAAAAATAGCAATTAACCTTACCTTTTGCATAATGATAGAAAAAGCAACGAGACAAGTGGCAAAGAAGAAATAATCGATTAAATATTTATACAGATAGTACAGCAAACACAATTGATTAGAAGCATTAAGTTAAATAAAGAAATAATTAAGTAAAGAAGTACCTAAGCTTTATGAGTTAATAACAACACACAAAACTCGGCAAACACCCACAATCAATTACTACACTTAAGCACTCTGCAGTAGCATAATCATAATTTTGTATGAACCACAAACTGAGAAATGACCTTGAAGAGGATAAACAGAAGAATTGGGAAGAAAAAATCACGATAAAATCAACGAACATAACAGGTCCCTAACCTCGATGTATCAGCTTGTTCTTAAAGTTAGCAAGGTTGAAAATAAAAAGAACATTAATTAAAGTATATAGAAATTCCGGAGGCCTATTAACTCTGCAAAGCTA--TAGCAGACCCGAAATCAGACCTATCTGATAGTATCGATTTCATCTATATAGTGAAAACTTACAGATAGGGTACCGCCTGATGATAGCTGGGTCCAGGAATGTTCCTAAAACTTACGTAAGTTTTAGTTCAAAAGGGCTCTTTTGACGGCCTTAGCGAGTAATAGTTGGCGCCATCAAGAAAGCGCTCATGATCTCCTAACTGGACTCTATATAGAGTTAGTAATTTCTGCATAATCAGGTCGGCCCG-CTGATCAATTGTCCGGATGCGGGAGATTAAAAGAAGGAAAAGGAAACCCCGTGTTTCAAACACCTCGAGCGTATTCGAGGGCCGCCCAGTGACGTTAAACGGCCGCGGTACCGTGAAGTTTGTTCCTAGGGACGGCCGAGGGTTTTCTCTTTCCTCTAATCATTTCTCGCGAGATATAAGACGACCCTATGGAGCTTAATTAACTAATTTATAAATTAACAATTGGTTGTGACCTCGGAGCTCCGAATTTAGACCGTCAAAATCAATTGGAAGTTACCCTAGGGCGCAATCCTACTCTAGATCGACAGCAGGGTTTACGTGGATCAGGACCCTAATGGTGCGCTATTAAGGGTCGTTAACGAGTCCTACGTGATCTGACGACCGGATCCAGGTCTCTATCTATAATTTATTCCAGTACGGACAGAAAAAATGAGGCCAA-TCTAGA-CGCCTCTTTATGATCAATCTAATCCGGATATGTTTGCTAACCGCTGACTATATTCAACGAACCACAAAGATATCGGAACACTGTATCTATTATTTGGTGCTTGAGCTGGTATAGTAGGGACTGCTTTTAGTATCCTAATTCGGGCAGAACTAGGCCAACCAGGCTCTCTTCTTGGAGATGATCAAATCTACAATGTTATTGTCACAGCACACGCCTTCGTAATAATCTTCTTTATAGTCATGCCAATTATAATTGGAGGCTTTGGAAACTGGTTAATTCCACTTATAATTGGAGCACCTGATATAGCTTTTCCTCGAATAAACAATATGAGTTTTTGACTACTGCCTCCATCTTTCCTACTACTTTTAGCATCCTCTATAGTAGAAGCTGGGGCAGGCACTGGTTGGACCGTATACCCTCCCCTGGCAGGAAACCTGGCCCATGCAGGAGCTTCTGTGGATTTAACTATTTTTTCACTTCACCTTGCAGGAGTATCCTCTATTCTAAGTGCAATTAATTTTATCACTACCATCATCAACATAAAACCTCCAGCTATATCTCAATACCATATACCCTTATTTGTATGGTCCATTTTAATTACAGCCGTCCTTCTTCTTCTATCCCTCCCAGTTCTAGCAGCAGGTATTACAATATTACTAACGGATCGCAATCTCAATACTACTTTTTTTGATCCTGCAGGAGGAGGAGACCCAATTCTATATCAACACCTATTCTGGTTTTTTGGACACCCTGAAGTCTATATTCTAATTCTCCCAGGATTTGGAATAGTTTCTCATATCGTTACATACTACTCAGGAAAAAAAGAACCCTTCGGTTATATAGGGATAGTATGGGCTATAATATCAATTGGCTTCCTAGGATTTATTGTATGAGCCCACCATATATTCACCGTAGGCATAGACGTTGACACTCGAGCTTACTTTACATCAGCTACTATAATTATTGCTATTCCAACTGGCGTAAAAGTCTTTAGTTGACTAGCTACCCTTCATGGCGGTAATATTAAATGATCCCCCGCTATAATATGAGCTCTAGGATTTATCTTCTTGTTTACAATTGGAGGATTAACTGGCATTGTTCTTGCTAATTCTTCACTAGACATTGTCCTACATGACACCTACTACGTTGTAGCTCACTTTCACTACGTCTTGTCTATAGGTGCAGTTTTCGCCATTATGGGTGGATTTATCCACTGATTTCCACTATTTTCAGGATACACATTAAATTATACATGAGCTAAAATTCAATTCCTAGTTATATTTATTGGTGTTAATTTGACATTTTTTCCCCAACACTTTCTTGGACTATCTGGTATGCCACGTCGATATTCTGACTATCCAGATGCCTATACTGCATGAAATACTGCCTCTTCTATAGGTTCATTTATCTCTTTAGTAGCCGTAATTCTAATAGTCTTTATAATTTGAGAGGCATTTGCTTCTAAGCGCGAAGTTTCTGTGATAGAACTCACAACAACAAACGTAGAATGACTCAACGGATGTCCACCTCCACATCATACATTCGAAGAACCAGCCTACGTAAAAATGACCCACATTCGAAAATCTCACCCCTTACTTAAAATCATCAATAAATCCTTCATTGATCTACCTACCCCATCCAACATCTCAACATGATGAAATTTCGGCTCACTACTAGGAGCATGCCTAATTACCCAAATCCTAACAGGATTATTCCTAGCCATACATTATACACCCGACACAATAACTGCATTTTCATCTATATCCCATATTTGCCGAGATGTGAACTACGGCTGAATTATTCGACAACTACACTCAAACGGAGCATCCATTTTCTTCCTCTGCCTATACACACACATTGGACGAAACATCTACTATGGGTCCTACCTATACTCGGAAACTTGAAATACCGGCATTATATTACTACTAATCACCATAGCCACCGCCTTCATAGGATATGTCCTTCCGTGAGGACAAATATCATTCTGAGGGGCAACCGTAATCACTAACCTTTTCTCAGCAATCCCTTATATCGGCACAAACCTAGTAGAATGAATCTGAGGAGGCTTTTCAGTAGATAAAGCAACCTTAAATCGATTTTTCGCCCTCCATTTCATTCTTCCATTTACTATAATTGCACTAGCAGGAGTACACCTAACCTTTCTTCACGAAACAGGCTCAAACAATCCACTGGGCCTCACTTCAGACTCAGACAAAATCCCCTTTCACCCATACTATACCATTAAGGACTTCCTAGGATTACTTATCCTAATTTTACTTCTTCTACTCCTAGCCCTACTATCTCCTGACATACTAGGAGACCCTGACAACTACATACCAGCCGACCCACTAAATACTCCCCTACATATCAAGCCAGAGTGATATTTTCTCTTTGCTTACGCCATCCTACGATCTGTACCAAACAAACTAGGAGGCGTCCTAGCCCTACTCCTATCAATTCTAATCCTAGGATTAATACCACTTCTCCATACATCCAAGCACCGAAGCATAATACTCCGACCTCTTAGCCAAGTCCTATTCTGAACTCTAACAATAGATTTACTAACACTTACATGAATTGGCAGCCAACCAGTAGAATATCCTTACATCATTATTGGTCAAATAGCCTCAATTCTATATTTCTCCATTATCCTAGCCTTCCTGCCAATTGCAGGAGTAATCGAAAACTACCTCATTAAG---------------------------------------------------------------------------------------------------------------------------------------------------------------CTAGAGGCTCTGCAGCCAGCCTCAGCACCCACCAACCTCACGGAAGAAGAAATGCTCAGTGAGCTGCAGACAAGCATGAGCTACAAGGTTCTGGAGGGCAACGTGGGCTACCTGCGGGTAGACAACATCCCAGGCCAGGAGGTGCTGAACCAGCTGGGGGCCTTCCTGGTGACTCACGTCTGGAAGCAGCTTATGGGCTCCTCTGCCTTAGTGCTGGACCTGCGACACTGCACAGGGGGCCATGTCTCCAGCATCCCTTACCTCATTTCCTACCTGCACCCGGGCGGCACCGTGCTGCACGTGGACACCATTTACAACCGCCCCTCCAATACGACTACGGAGCTCTGGACCTTGCCCCAGGTGCTGGGGGAGAGGTATAGCGCCGACAAGGATGTGGTGGTCCTCACCAGTGGCCACACCAGGGGCGTGGCCGAGGACATCGTCTACATCCTCAAGCAGATGGGCAGGGCCATCGTGGTGGGCGAGCGGACTGAGGGTGGTGCCCTGGACCTCCAGAAGCTGAGGATAGGCCACTCTGACTTCTTCCTCACTCTGCCTGTGTCTAGGTCCTTAGGCCCCCTGGGCGGGGGAAGCCAGACATGGGAAGGCAGTGGGGTCCTCCCCTGTGTAGGAACTCCGGAAGAGGAGCCCCTGGAAAAAGCCCTGGCAATCTTAACGCCACGGCGCGCCCTCCCAAAGATCATCCGGCGCCTGCAGGAGACCCTGCAGGACTATTACACACTGTTGAGCCGAGTGCCCACCCTGCTGCACCTCCTCGCCACCATGGACTTCTCCACCGTGGTCTCGGAGGAGGACCTGGTTGCCAAGCTCAACGCCGACCTGCAGGCGGTGTCTGAGGACCCCAGACTCCTGGTGCAGGCCCTCAGGCCCAGGGAAAACTCTCCTGAGCCTGAGCCGGAAACCGACGGAGCCCCAGGGGCAGCCCCCATGGTGCCTGAGGATGAGGCTGCTCAGTGTGCTCTGGTGGAGTCCGAGTTCCAGGTGTCGGTGCTGCAGGGTAACGTGGGCTACCTGCGCTTCGACAGGTTTGCAGACGTGTCCGTTCTGGAGATGCTG------------------------------------CAGAGGCCGGGAAAGCTTGTGCCGCCCTCAACAGTAGCCCCAGTCAGCGTCACCACGCCGTATGTGGAGGACATCTCAGAGCCCCTGCATGACCTCTACTGCAGTAAACTGCTGGACCTGGCCTTCCTGCTGGACGGCTCCTCCAAGCTGTCGGAGGCTGAGTTTGATGTGCTAAAGGTCTTTGTGGTGGACATGATGGAGCGGCTGCACATCTCCCAGAAGCGGATCCGTGTGGCCGTGGTGGAGTACCACGATGGCTCGCACTCCTACATCGACCTCAGGGACAGGAAGCAGCCTTCGGAGCTGCGGCGCATCGCTGGTCAGGTGAAGTACGCAGGCAGCCAGGTGGCCTCCACCACTGAGGTCTTGAAGTACACGTTGTTCCAAATCTTTGGCAAGGCCGATCGCCCAGAAGCCTCCCGTATTGCCCTGCTCCTGACAGCCAGTGAAGAGCCCCCACGGTTGGCCCGGAACTTGGCCCGATATGTGCAGGGCCTGAAGAAGAAGAAGGTTATTGTGATCCCGGTGGGCATTGGACCTCATGCCAGCCTCAAGCAGGTCCGCCTTATCGAGAAGCAGGCCCCTGAGAACAAAGCCTTTGTGCTTAGCAGCGTGGACGAGCTGGAGCAGCGAAGGGATGAGATTATCAACTACCTCTGTGACCTGGCCCCTGAAGCGCAAGCCCCAACTCAGCACCCCCATGTGGCAAAAGTCACAGTGGGCCCCGACCTCTTAGGAGTTTCTCCCGTGGGGCCCACAAGGAGCCCTAAGCCCCTGAATGTGGTGTTTCTCCTGGAAGGGTCAGACAAGGTTGGCGAAGCCAACTTCAACTGGAGCAAGGAGTTCACGGAGGAGGTGATCCGGCGGATGGATGTGGGCCAGGACAGCGTCCACGTCACCGTGCTGCAGTACTCATACATGGTCACGGTGGAGTACCCCTTCAGCAAGGTGCAGTCCAAGCAGGACATCCTGCAGCACGTGCGGGAGATCCGCTACCAGGGTGGCAACAGGACCAACACTGGGCTGGCCCTACAGTACGTCTCAGAGCACAGCTTCTCTACCAGCCAGGGGGACCGAGAGCAGGCACCTAACCTGGTCTACATGGTCACAGGAAGCCCTGCCTCTGATGAGATCAAGCGGCTGCCCGGAGACATCCAGGTGGTGCCCATCGGAGTGGGCCCACATGCCAACGTGCAGGAGCTGGAGAGGATCAGCTGGCCCAATGCCCCT---
Orycteropus_afer TAATGGTTTGTTTAAAGTATCTGCCTCCCAAAAATCTAAAAACATCACATGACTTGCTAAACGCCCACGATACAATAAAAAGAAAGAAATTCCACGGTCATTAATACAAAGCTTAGAAATGAATGTAAAAATCCAAAATAAAACGAAACCACTTGAATGATAAACATTAGATACCTACATAAACTTA--CTCAAACAGAGAACTACAAACATAAAACTCAAACTTATCCGGGTAATAAACCCATACCTCATTGCCAATACACAAATACAAATAATAAACAAATTAAACAATCAACATTATTTCATACGAAAAAATAAAGGAGGATAGTAAATAGAGAGGAATAAGGCCACACACCAA-------------------------------TAACAAAAGGGAAGATAATTAGGTTTCCAGCCTTCTATTAGTACAGTAAATACATGCGTGGCCCTATCGATAGGAGCGGTAGCTCACCAGTAGCTGCCCACCCGGGCAGTATTTAGCAATGAACGTTTGACTAATTATACTATGGGTTGGTTCGTGGCACCGCTACGAAACCCATTAATAGTGGCGTATGAGGTAAAGTTAATCAGCGCTGATTACGTTACTTTACCTCATGCTAGGATACATGGGCCCATGCCTAGCAATATTTACAATTATTGCCAGCGCTGGATGGCGGTGCTTTACTAGAAGCCTGTTATATCGCGATCCATCACGCCTATATACCGCCATCTTGCACCCTAGGGTGCATATAACGTTAGGTCAAGGTGTAGCGTGATGGATAAATGGGCTTTCTAGAAACCCAAATGCCAAGGCTTTTAGAATTAAGCTTAATTTGAAGCACGCACACGCCCGTCCTCCTCCTATACGAGGAGGTCGTAACGTAAGCATACTAGTGTGCTTGAACAGGAGAATAGCGACAGTAGTAAGAAAGATGAAAGAGTGAAAAACAGCAATTAGCCCTACCTTTAGCATAATGATAGAATGTGTTTTGAGACAAGTAGCAAAAAAGAAAAAACCGATT-AATACTAAAACATATAGTACAGACAATTCAATTAACTAAAAGCATTAAGTTATATACAGAAATAATTAAGTAAGAATATACCAAAATCCTATAAGTTAATAACAACACAAAAAACTCGGCAAACTTCCACAATCAATGACTACACTTACACACTCTGCAGTAGCATAATCATAAATTTGCATGAATCACAAACTGAGAAATGACCTTGAAGAGGATGCAACGAAGAATAGGGCATAAAAAACCATGATACAATCAACGAACATAACAGGTCCCTAACCTCGATGTATTAGCTTGTTCTTAAAGTTAGCAAGGTTGAAAATGAATAGAACAATAATTAAAGTATATAGAAATTCCGGAAGCTTATTAACCTTGCAAAATTA--CAGCAACCCCGAAACCAGACCTACTTAAAGTCATCGATCTCATCTATATAGTGAGGAACATTAAGTAGGGTGCCGCCTGGTGATAGCTGGATCCAAGAATGTTCCTAAAATTTACGTAAGTTTTAGATCAAAAGAGCTCTTTTGACGGCCTTAGAGAGTAATAGTAGGCGCCATCAAGAAAGCGCTCACCAACTCCTAATTGGATTCTATATAGAGTTAATAACTTCTGCACAATCAGATCGGCCA--CTGGTCAACTGTCCGGGTGCAGGAGATTAAAAAAAGCAAAAGGGAATCCCGTGTTTCAAACACCTCTAGCGTATTAGAGGGCCGCCCAGTGACGTTAAACGGCCGCGGTACCGTGAAGTTTGTTCTCAAGGACGGCCGAGAATTCTCTCTTGCTTTTTATCGTTTCCCGCGGGTTATAAGACGACCCTATGGAGCTTAATTAATTAATTCATGAATTAACAATTGGTTGTGACCTCGGAGCTCCGAGTTAAGACCGTCTAAACCATTTGGAAGTTACCCTAGGGCGCAATCCTATTCTAGATCGACGATAGGGTTTACGTGGATCAGGACCCCAATGGTGAGCTATTAAAGGTCGTTAACGAGTCCTACGTGATCTGACGACCGGATCCAGGTCTCTATCTATAATTTTTCCCAGTACGGAAAAGAAAAATAGAGCCTACTCCAGAAGCGCTCTTTAATGTATATAAAATCCGGATATGTTCGTCAACCGATGATTATATTCAACCAACCATAAAGATATTGGAACACTATACCTTCTATTCGGTGCTTGAGCCGGAATAGTGGGAACAGCCCTAAGCTTATTAATCCGAGCTGAACTAGGTCAGCCTGGTGCTCTACTAGGAGACGACCAAATCTATAACGTTGTTGTAACAGCTCATGCATTCGTAATAATTTTCTTTATAGTGATGCCTATTATAATTGGAGGTTTTGGAAACTGATTAGTACCCCTAATAATTGGAGCACCTGACATAGCATTCCCTCGAATAAACAATATAAGCTTCTGACTATTGCCCCCTTCATTCCTCCTATTATTAGCCTCATCTATAGTAGAAGCTGGTGCAGGGACAGGCTGAACAGTCTACCCGCCCTTAGCAGGAAATCTCGCCCATGCAGGTGCCTCAGTAGACTTAACAATCTTTTCCCTTCATCTAGCAGGTGTGTCATCCATCCTAGGAGCAATCAATTTCATTACCACTATTATCAATATAAAACCACCAGCCTTATCACAGTATCAAACACCATTATTTGTATGATCCGTATTAATCACCGCCGTCCTATTACTCTTGTCTTTACCAGTTTTAGCCGCAGGAATTACTATGCTACTGACTGATCGGAACCTAAATACAACTTTTTTCGATCCTGCTGGAGGAGGAGACCCAATTCTCTATCAACACCTATTCTGATTCTTTGGACACCCAGAAGTGTACATCCTTATTCTTCCAGGTTTTGGAATAATCTCCCATATTGTAACTTACTACTCTGGAAAAAAAGAACCTTTTGGCTATATAGGAATAGTTTGAGCTATAATATCTATTGGATTTTTAGGCTTTATTGTCTGAGCCCATCACATATTCACCGTAGGGATGGACGTTGATACCCGAGCATACTTCACATCTGCAACCATAATTATCGCTATTCCCACAGGAGTAAAAGTATTCAGCTGACTAGCCACCCTTCACGGCGGCAATATCAAATGGTCCCCTGCCATATTATGGGCCCTAGGATTTATCTTCTTATTTACGGTAGGAGGCCTTACAGGCATTGTTCTAGCCAACTCATCACTAGACATCGTCCTACACGATACATATTATGTTGTAGCCCATTTCCACTATGTATTATCAATAGGAGCAGTATTCGCCATTATGGGAGGATTCGTACACTGATTCCCATTATTCTCAGGATATACTCTTAACCTTACCTGAGCTAAAATTCACTTTATCATTATATTTGTAGGAGTAAACCTAACATTTTTCCCACAACATTTTCTAGGTCTTTCAGGCATACCACGTCGTTACTCCGACTACCCAGATGCATACACCACATGAAATACTATTTCATCAATAGGTTCATTCATCTCATTAACAGCTGTAATCCTAATAATCTTTATTATTTGAGAGGCTTTTGCTTCAAAACGAGAAGTAACAACCGTAGAACTAACTACAACTAACCTAGAATGATTACACGGCTGTCCACCACCCTACCACACATTTGAAGAGCCCGCTTTTATCAAAATGACCAACATTCGTAAAACCCACCCTCTTATCAAAATTATTAATCACTCATTTATTGACCTTCCAACTCCTTCTAACATCTCAGCATGATGAAACTTTGGATCCCTCCTTGGAATCTGCCTCATCATCCAAATTGTCACAGGCCTATTTTTAGCTATACACTACACATCAGATACCTCAACCGCATTCTCATCTGTAACCCATATTTGCCGAGATGTAAACTACGGCTGACTAATCCGCTATCTTCACGCAAACGGAGCATCCATATTCTTCATCTGCTTATTTATCCACATTGGACGAGGGATTTATTACGGATCATACCTATACTCTGAAACCTGGAACATCGGAATTATCCTCCTATTCACCACAATAGCTACTGCTTTCATAGGATACGTCCTTCCATGGGGACAAATATCTTTTTGAGGCGCTACCGTAATTACAAACCTTTTATCTGCCATTCCATACATTGGCACCAACCTAGTAGAATGGATTTGAGGCGGCTTTTCAGTTGACAAAGCAACACTAACACGATTCTTCGCCTTCCACTTTATCCTGCCATTTATTATTGCAGCTCTAGCTATAGTCCATCTACTATTTCTACACGAAACAGGATCTAACAACCCTTTAGGATTAATTTCTGACTCAGACAAAATCCCTTTCCACCCTTACTACACAATCAAAGACCTTCTAGGCTTATGCCTACTAATCCTACTATTACTCCTACTTGTATTATTTTCTCCAGACCTATTAGGAGACCCGAGCAACTATACCCCAGCTAACCCACTAAGCACACCTCCCCATATCAAACCAGAATGATACTTCCTATTTGCGTACGCCATCCTACGATCAATCCCAAACAAATTAGGAGGAGTGCTAGCCCTAGTAGCCTCCATTCTAATTCTAGCAATCTTCCCACTCTTACATACAGCAAAACAACGAAGCATAACATTCCGTCCACTTAGCCAATGCCTATTCTGAATTCTAGTAGCAGACCTAATTACACTCACATGAATTGGGGGCCAACCAGTAGAACACCCATTCATCATCATTGGCCAACTAGCATCAATCCTATACTTTATTATTATCCTGATCCTTATACCTATCACCAGCATAATTGAAAACAAAATACTTAAA------CTGATGGGGATGCAAGATGCCATCGAACAGGCTATCCGGAGCCATGAGATCCTGGGTATCTCAGACCCCCAGACACTGGCTGATGTGCTGACAGCTGGAGTGCAGAGCTCCCTGAATGACCCTCGCTTGCTCATCTCCTATGAGCCCAGTACCCTAGAGATTCCACAACTAGCCCCAACACCTGCCAACCTCACACAAGAGGAACTGCTTAGTGAGCTGCAGAGGAGCATGAGCTACCAGGTTCTGGAGGGCAATGTGGGCTACCTACGAGTAGACAGCATCCCAGGCCAGGAAGTACTGAGCCAGCTGGAGGACTTCCTGGTACCCCACGTGTGGAGGCAGCTCATGGGCTCCTCTGCATTGGTGTTGGACCTGCGGTACTGCACAGGAGGCCATGTCTCCAGCATCCCTTACTTCATCTCCTACTTGCACCCAGGAGGCACAGTGCTGCATGTGGATACCATTTACAACCGCCCCTCCAACACAACTACTGAACTCTGGACCTTACCACAGGTGCATGGGGAAAGGTACAGTGCTGACAAGGATGTGGTGCTCCTCACCAGTGGCCACACCAGAGGTGTGGCTGAGGATATCATCTACATCCTCAAGCAGATGGGCAGGGCCATTGTGGTTGGCGAGCGAACTGAGGGAGGTGCCCTGGACCTCCAGAAGCTAAGAATAGGCCACTCTGACTTCTTCCTCACTTTGCCTGTGTCTAGATCCTTGGGTCCTTTGGGCAGGGGGAGCCAGACATGGGAGGGCAGTGGGGTGCTACCCTGTGTGGGGACTCCGGAAGAACAGACCCTAGAGAAAGCGCTGGCTATCCTAACCCTGCGCCGAACCCTCCCAAAGATAATCCAGCGCCTACAGGAGGCCCTCCAAGACTACAACACATTGGTAGGCCGTGTGCCTGCCCTGCTGCACCACCTTTCCACCATGGACTTTTCTACCGTGGTTTCTGAGGAGGACCTGGTCGCCAAGCTTAATGCTGATCTGCAGGCTGTGTCTGAGGACCCCAGGCTCCTGGTGCAAGTCTTTAAGTCCAGAGAAAACTCTCCTGGGCATGAGCCTGGAGCTGATGGACCCCCTAGTACAGTCCCTGTGGTGCCTGAGGATGAGGCTGCCCAGCGTGCCCTGGTGGAGTCGGAGTTCCAGGTGTCAGTGCTGCCGGGTAATGTGGGCTACTTGCGCTTTGACAGGTTTGCTGATGTGTCCATTCTGGAAGTCCTG------------------------------------CAGGAGTCAGGAATCCTTGTGCTGTCCCCCACGGCAGCCCCATTCAGTGCCACCACACCATACATGGAAGATATTCCAGAGCCCCTACATGACCTCTACTGCAGCAAGCTGCTGGACTTGGCCATCCTGCTGGATGGCTCCTCCAAGCTGTCAGAGGCTGAATTCGAAGTGCTCAAAGTCTTTGTGGTGGGCATGATGGAACGGCTGCACATCTCCCAGAAGCGGATCCGTGTGGCTGTCGTGGAATACCATGATGGCTCACACTCCTACATTGATCTCAAGGATCGGAAGCGGCCCTCGGAGCTGCGGCGCATTGGGGGGAAGGTCAAGTACGTGGGCAGCCAGTTGGCCTCCACCAGTGAGATCTTGAAGTACACGATGTTCCAAATCTTTGTCGAGAATGGCCGCCCCGAAGCCTCCCGTACTGCTGTGCTCCTGACAGCCAGCCGGGAACCCCCACGGATGGCCCGCAACTTGGGCCGCTATGTCCAGGGCCTGAAGAAGAGGAAGGCCATTGTGATCCCCGTGGGCATTGGGCCCCATGCCAGCCTCAAGCAGATCCGCCTCATTGAGAAGCAAGCCCCTGAGAACAAGGCCTTTGTGTTTAGCAGTGTGGATGAATTGGAACAGAGAACGGATGAGATTATCAACTATCTCTGTGACCTGGCCCCTGAAGCGCCAGCCCCAACTCAGTTCCCCCCCATGGCACAAGTCACTGTGAGTCCTGGTCCCTTGGGGCTTTCACCTCTGGGACCCACAAGGAGCTCCATGGTTCTGGATGTGGTGTTTGTCTTAGAAGGGTCAGACAAGGTTGGTGAAGCCAACTTCAACCGAAGCAGGGAGTTCATGGAGGAGGTGATCCAGCGGATGGATGTGGGCCAGAATGGCATCCACATCACTGTTCTGCAGTACTCGTACATGGTCACAGTGGAGTACATGTTCAGGGAAGCACAGTCCAAGGGGGACATCCTGCAGCACATACACAAGATCCGCTACCAGGGTGGCAACAGGACCAACACTGGGCTGGCCCTACAGTATGTCTCTGAGCACAGCTTCTCTACCAGCCAGGGGGACCGTGAGGAGGCACCTAACCTGGTCTACATGGTGACAGGAAACCCTGCCTCTGATGAGATCAGGCGGCTGCCTGGAGATATCCAGGTGGTGCCCATTGGAGTGGGCCCTCATGCCAACATGCAGGAGCTGGAGAAGATTGGCTGGCCCAAT---------
Eremitalpa_granti TAATGGTTTGATTAAAGTTTCAGCAACCCAAGAATTTAAAATAATCAAATAACTTGCTTAGCACCCACGTTACAACAAAAAGAAAGAAATTCCACGGTCATTAAACCAAAGCTCAGGAAATACTGTAAAAATATAAAATATACTGAAATTACATTACAGATAAACATTAGATACCTACCTAAACTTT--TAAAAACAGAGAACTACTAATATAAAACTTAAACTTATCCGGATAATAAACCCAAACCTCATTGCTAATCCACAAATAAACAAAACAAATTAATAAAACTATTAACATTGATCCAAACGGATAAATAAAGGAGGATAGTAAATAGAGAGGAATTAGGCCACACACCAA-------------------------------AAATAAAAGGGAAGAAAACTAGGTTTCCGGCCTTTTATTAGTGTAGTAAATACATGCGTGACCCTATCGATAGGAGTGGTAGCACACCGGTAGCTACCCACCCGGGCAGTATTTAGCAATTAACGTTAGACTAATTATACTACGGGTTGGTTCGTGGCACCGCTACGAAACCCACTAATAAAGGCGTGTGTGGTAAAGATTTTCTACGTAGAAGACGTGACTTTACCACACGCTAAGACACATGGGCCCATGCTTAGCAATAATTACAATTATTGCCAGCGCCGGATGGCGGTGCTTTACTAGAAGCCTGTTATATCGCGATCCACTTCGTCTATATACCGCCATCTTGCACCCTAGGGTGCATATAACGTTAGGTCAAGGTGTAGCGTAGTGGTTCAATGGGCTTTCTAGAAATTTTTATGTTAAAAATTTTAGAACTAAGCTTAGTTTGAAGCACGTACACGCCCGTCCTCCTCGTATACGAGGAGGTCGTAACGTAAGCATACTAGTGTGCTTGAACAGGAGAATAGAGATAGTAGCAAGAAAGATGAAAGAGTACTAAAAAGCAATTAACCTTACCTTTTGCATAATGATAGACTAAGCATTGAGACAAGTAGCAAAAAAGAAAAAACCGATTGAAAATTAATACTTTTAGTACAGAAAATTCAATTCACTAAAAGCATTAAGTTCAACACAGAACTAATTAAGTAAAGAATTACCAACCTTTTATAAATTAATAACGACACAAAAAACTCGGCAAACACCCACAATCAATAACCACACTTATACACTCTGCAGTAGCATAATCATAATTTTGTATGAATCACAAACTGAGAAATGACCTTGAAGAGGATAAACAGAAGACTTGGGTACAACACAACATGATAAAATCAACGACCATAACAGGTCCATAACCTCGATGTATCAGCTTGTTCTTAAAGTTAGTAAGGTTGAAAAATAATAGAACATTAATTAAAGTATATAGAAATTCCGGAAGCTTATTAACCTTGCAAAGCT--TAAGCAAACCCGAAACCAGACCTACTTAAAGGCGTCGACCTCATCTATATAGTGAGGATCTTTAAGTAGGGTGCCGCCTGGTGATAGCTGGGCCCAGGAATGTTCCTAAGATTTACGTAAATCTTAGATCAAAAGAGCTCTTTTGATGGCCTTAGAGAGTAATAGTTGGCGCCATCAAGAAAGCGCTCATCAACTCCTAACTGGGCTCTATATAGAGTTAATAACTTCTGCACATTCAGACCTATA-A-CTGACCAATTGTCCGGGTGCAGGAGATTTAAAGAGATAAAAGGAAATCCCGTGTTTCAAACACCTCTAGCGTATTAGAGGGCCGCCCGGTGACGTTTAACGGCCGCGGTACCGTGAAGTTTGTTCTTAAGGACGGCCGAGGATTTTCTCTTATCTCCAATCGTTTCCCGCGGGATATAAGACGACCCTATGGAGCTTAATTAACTAATTCATGAATTAGCAATTGGTTGTGACCTCGGAGCTCCGAATCTAGACCGTCAAAATCAATTGGAAGTTACCCTAGGGCGCAATCCTGTTACAGATCGACAACAGGGTTTACGTGGATCAGGACCCCAATGGTGAGCTATTAAAGGTCGTTAACGAGTCCTACGTGATCTGACGACCGGATCCAGGTCTCTATCTATAATTTCTCCCAGTACGGACAAGAGAAATAAGGCCTACTTCGAAGAGCCTTATTATGATCT-TAATACCCGGGCATGTTCATTAACCGTTGATTATTTTCAACTAACCACAAAGATATCGGAACCCTATACTTATTATTTGGTGCTTGAGCAGGAATAGTAGGTACAGCACTCAGCCTTCTAATTCGGGCTGAGCTAGGTCAACCTGGCACATTACTAGGGGATGATCAAATTTATGATGTTATTGTTACAGCCCATGCATTTGTAATAATCTTTTTTATAGTTATGCCCATTATGATTGGGGGCTTTGGAAACTGGTTAGTTCCACTTATAATTGGAGCTCCAGATATAGCTTTCCCACGAATAAATAATATAAGCTTTTGACTTCTGCCCCCTTCATTTTTACTTCTATTAGCCTCATCTATAGTTGAAGCTGGCGCTGGAACTGGATGAACTGTATACCCACCTTTAGCAGGAAATATGGCCCATGCAGGCGCATCAGTCGACTTAACAATTTTCTCATTACACTTAGCAGGTGTATCATCAATTTTAGGTGCTATTAACTTTATTACAACTATTATTAATATAAAACCACCCGCAATATCTCAATATCAAACGCCCCTTTTTGTCTGATCTGTTCTTATCACAGCAGTACTACTACTTTTATCATTACCAGTCTTAGCCGCAGGAATTACTATATTATTAACTGATCGAAATATTAACACAACTTTCTTTGATCCAGCTGGAGGAGGAGACCCTATTCTTTATCAACACCTATTTTGATTCTTCGGACACCCAGAAGTTTATATCCTGATTCTTCCTGGTTTCGGAATAATTTCTCACATCGTGACATATTATTCCGGTAAAAAAGAACCATTCGGATATATGGGCATGGTATGGGCTATAATATCTATTGGATTCCTTGGCTTTATCGTCTGAGCCCATCACATGTTCACTGTTGGAATAGACGTAGACACACGCGCTTACTTTACCTCCGCAACAATAATTATTGCTATTCCTACAGGAGTTAAAGTTTTTAGTTGATTAGCAACTCTTCACGGGGGAAATATTAAATGAGCTCCTGCAATACTCTGAGCACTTGGATTTATTTTTTTATTTACTATTGGAGGCCTAACAGGAATCGTTCTAGCAAATTCATCTCTTGATATTGTTCTTCATGACACTTATTATGTTGTCGCCCACTTTCATTATGTACTTTCAATAGGAGCAGTCTTTGCTATTATAGGAGGCTTCGTCCATTGATTTCCATTATTTACAGGCTATACATTACACCCTACATGAGCCAAAATTCACTTCATTATCATATTCATTGGAGTAAATTTAACTTTTTTCCCACAACACTTTTTAGGATTATCTGGTATACCACGACGTTACTCAGATTACCCAGATGCATATACAACATGAAATACCGTATCATCAATAGGCTCCTTCATTTCCCTAACAGCAGTAATTCTAATAATTTTCATTGTATGAGAAGCATTCGCATCAAAACGTGAAGTCCTAACAGTTGAACTAACCACTACCAATATTGGATGAATTAACGGATGCCCTCCTCCTTATCACACATTCGAAGAACCTACATATATTAAAATGACCAACATACGCAAAACCCACCCTCTACTCAAAATTATTAATCACTCCTTCATTGACCTCCCAGCCCCATCAAATATTTCAGCATGATGAAATTTTGGCTCACTACTAGGCCTTTGCTTAATTATTCAAATCCTTACAGGATTATTCCTAGCAATACATTATACATCAGATACATCAACTGCATTTTCATCAGTCACCCATATTTGCCGAGACGTAAACAACGGATGATTAATCCGATATCTTCACGCCAACGGTGCTTCCATGTTCTTTATCTGCTTATTCACACACGTAGGACGAGGAATCTATTATGGATCCTACCTATTCCTAGAAACATGAAACATCGGAATTATCCTTTTATTCGCTGTTATAGCTACTGCTTTCATAGGCTATGTGCTACCATGAGGCCAAATATCATTCTGAGGAGCTACCGTAATTACAAACTTATTATCAGCAATTCCTTACATCGGTACCACCCTAGTAGAATGAATTTGAGGTGGATTTTCAGTAGACAAAGCTACTCTAACCCGGTTCTTCGCATTTCACTTCATCCTACCATTCATCGTAGCAGCCCTAACAATAGTTCACCTACTATTTCTACACGAAACTGGATCAAACAACCCATCAGGATTAAACTCAGACGCAGACAAAATCCCATTCCACCCATATTACACTGTAAAAGACCTTCTTGGAGTCCTAATACTCTTACTATTTCTACTATTACTTACACTATTCTCACCAGACTTACTAGGAGACCCAGATAACTACATCCCAGCAAACCCACTCAACACACCACCACACATCAAACCAGAATGATACTTCCTATTTGCATACGCCATTCTCCGTTCCATTCCAAATAAACTTGGTGGAGTCCTAGCCCTCGTATTTTCAATCCTCATTCTAGCTGCATTCCCTCTCCTCCACCTATCCAACCAACGTAGCCTAATATTTCGGCCTCTTAGCCAATGTATATTCTGAATTCTAGTGGCAGATCTACTAATTCTCACATGAATTGGAGGCCAACCAGTTGAGCACCCCTTTATCATTATTGGACAACTGGCCTCAATCCTATATTTCTCAACTATTCTCATTCTTATACCCATTTCCAGCATCATCGAAAACCAACTATTAAAA---------------------------------------------------------------------------------------------------------------------------------------------------------------------------------------------------------------------------------------------------------------------------------------------------------------------------------------------------------------------------------------------------------------------------------------------------------------------------------------------------------------------------------------------------------------------------------------------------------------------------------------------------------------------------------------------------------------------------------------------------------------------------------------------------------------------------------------------------------------------------------------------------------------------------------------------------------------------------------------------------------------------------------------------------------------------------------------------------------------------------------------------------------------------------------------------------------------------------------------------------------------------------------------------------------------------------------------------------------------------------------------------------------------------------------------------------------------------------------------------------------------------------------------------------------------------------------------------------------------------------------------------------------------------------------------------------------------------------------------------------------------------------------------------------------------------------------------------------------------------------------------------------------------------------------------------------------------------------------------------------------------------------------------------------------------------------------------------------------------------------------------------------------------------------------------------------------------------------------------------------------------------------------------------------------------------------------------------------------------------------------------------------------------------------------------------------------------------------------------------------------------------------------------------------------------------------------------------------------
Chrysochloris_asiatica TAATGGTTTGATTAAAGTCTCAGCAACCCTAGAATTTAAAAAGATCAAATAACTTGCTAAGCACCCACGTTACAACAAAAAGAAAGAAATTCCACGGTCATTAAATCAAAGCTCATAAATTACTGTAAAAATATAAAATAAACTGAAACTATGTTATAGATAAACATTAGATACCTACCTAAACCTT--TTAAAACAGAGAACTACTAATATAAAACTTAAACTTATCCGGATAATAAACCCATACCTCATTGCTAATTCACAAATAAATGAAATAAATTAATAAAACTATAAACATTGACCTATACGGATAAATAAAGGAGGATAGTAAATAGAGAGGAATTAGGCCACACACCAA-------------------------------AAATAAAAGGGAAGAAAACCAGGTTTCCGGCCTTTTATTAGTATAGTAAATACATGCGTGACCCTATCGATAGGAGTGATAGCACGCCGGCAGCTATCCACCCGGGCAGTATTTAGCAATTAACGTTAGACTAATTATACTATGGGTTGGTTCGTGGCACCGCTACGAAACCCACTAATAAAGGCGTGTGCGGTAAAGATCTTCTACGTAGAATACGTGACTTTACCGCACGCTAAGACACATGGGCCCATGCTTAGCAATAATTACAATTATTGCCAGCGCTGGATGGCGGTGCTTTACTAGAAGCCTGTTATATCGCGATCCACTACGTCTATATACCGCCATCTTGCACCCTAGGGTGCATATAACGTTAGGTCAAGGTGTAGCGTAGTGGCTCAATGGGCTTTCTAGAAATTTTCATGTTGAAAATTTTAGAACTAAGCTTAGTTTGAAGCACGTACACGCCCGTCCTCCTCGTATACGAGGAGGTCGTAACGTAAGCATACTAGTGTGCTTGAACAGGAGAATAGAGATAGTAGCAAGAAAGATGAAAGAGTAATAAACAGCAATTAACCTTACCTTTTGCATAATGATAGACTAAGCCCCGAGACAAGTGGCAAAAAAGAAAAAATCGATTAAAAATTAAAACTTTTAGTACAGAAAATTCAATTAACTAAAAGCATTAAGTTCAACAAAGAGTTAATTAAGTAAAGAAATACCAACCTTTTATAAATTAATGATAACACAAAAAACTCGGCAAACACCCACAATCAATAACTACACTTACACACTCTGCAGTAGCATAATCATAATTTTGTATGAATCACAAACTGAGAAATGACCTTGAAGAGGATAAATAGAAGACTCGGGCACAACAAAACATGATAAAATCAACGACCATAACAGGTCCATAACCTCGATGTATCAGCTTGTTCTTAAAGTTAGCAAGGTTGAAAAATAATAGAACATAAATTAAAGTATATAGAAATTCCGGAAGCTTATTAACTTTGCAAAGCT--TAAGCAAACCCGAAACCAGACCTACTTGAGAGCGTCGACCTCATCTATATAGTGAGGACTTTTAAGTAGGGTGCCGCCTGGTGATAGCTGGACCCAGGAATGTTCCTAAGATCTACGTAAATCTTAGGTCAAAAGAGCTCTTTTGACGGCCTTAGAGAGTAATAGTTGGCGCCATCAAGAAAGCGCTCGCAAACTCCTAACTGGGTTCTATATAGAGTTAATAACTTCTGCACATTCAGATCTATA-A-CTGATCAATTGTCCGGGTGCAGGAGATTTAAAGAGATAAAAGGAAATCCCGTGTTTCAAACACCTCTAGCGTATTAGAGGGCCGCCCAGTGACGTTTAACGGCCGCGGTACCGTGAAGTTTGTTCTTAAGGACGGCCGAGGATTTTCTCTTATCTCTAATCGTTTCCCGCGGGATATAAGACGACCCTATGGAGCTTAATTAATTAACTCATGAGTTAATAATTGGTTGTGACCTCGGAGCTCCGAATCTAGACCGTCAAAATCAATTGGAAGTTACCCTAGGGCGCAATCCTGTTATAGATCGACAACAGGGTTTACGTGGATCAGGACCCCAATGGTGAGCTATTAAAGGTCGTTAACGAGTCCTACGTGATCTGACGACCGGATCCAGGTCTCTATCTATAATTTCTCCCAGTACGGACAAGAGAAATGAGGCCTACTCCAGAGCGCCTTATTATGATCT-TAATACCCGGGTATGTTCATTAATCGTTGACTATTTTCTACTAATCATAAAGACATCGGAACCCTATATCTACTATTTGGCGCTTGAGCAGGAATAGTAGGTACTGCACTCAGCCTTCTAATTCGGGCTGAACTAGGACAACCTGGTGCACTATTAGGTGATGATCAAATCTACAATGTTATTGTCACAGCCCATGCCTTCGTAATAATTTTCTTTATAGTTATACCCATCATAATTGGTGGGTTCGGAAACTGGCTAGTCCCATTAATAATCGGCGCCCCTGATATAGCCTTTCCACGAATAAATAACATGAGCTTCTGGCTTCTGCCACCTTCATTCTTACTTTTATTAGCCTCCTCTATAGTAGAAGCAGGTGCCGGAACAGGATGAACTGTATACCCTCCTTTAGCAGGTAATCTTGCTCACGCGGGAGCTTCAGTTGACTTAGCTATTTTCTCATTACACTTAGCAGGAGTATCATCAATTTTAGGTGCTATCAATTTTATCACTACTATTATTAATATAAAACCCCCTGCTATATCCCAATATCAAACCCCCTTATTTGTTTGATCTGTCCTAATTACAGCAGTATTACTACTATTATCACTCCCAGTATTAGCCGCAGGGATTACTATGCTATTAACTGATCGAAATATTAATACAACCTTCTTTGACCCAGCTGGAGGTGGAGATCCAATCCTCTACCAACACTTATTTTGATTCTTTGGACACCCAGAAGTATACATTCTAATTCTCCCAGGTTTTGGTATCATCTCTCACATCGTTACATACTACTCTGGTAAAAAAGAACCTTTTGGATATATAGGAATAGTATGAGCCATAATATCTATTGGATTTCTTGGATTTATTGTTTGAGCTCACCATATATTTACTGTAGGATTAGATGTAGACACACGAGCCTATTTTACTTCAGCAACAATAATTATCGCTATTCCAACAGGCGTCAAAGTTTTTAGTTGATTAGCTACCTTGCATGGGGGAAATATTAAATGATCCCCTGCAATACTCTGAGCACTCGGTTTCATCTTCCTATTTACTATTGGAGGCCTAACAGGAATCGTTCTAGCAAATTCATCACTTGACATTGTACTACACGATACTTACTATGTTGTCGCACACTTTCATTATGTACTATCAATGGGTGCTGTATTCGCTATCATAGGAGGCTTTGTCCATTGATTTCCATTATTCACAGGTTATACTCTTCACTCTACATGAGCTAAAATCCACTTCATTATTATATTTGTTGGAGTAAACTTAACATTCTTCCCTCAACATTTCCTAGGATTATCAGGTATACCACGACGTTATTCAGACTACCCAGATGCATATACCACATGAAATACAGTATCCTCAATAGGATCATTCATCTCTTTAACAGCAGTAATCTTAATAATCTTCATTGTATGAGAAGCATTCGCATCAAAACGTGAAGTAATAACAGTTGAATTAACCACTACTAACATTGAATGAATTAATGGATGTCCCCCACCATATCATACATTTGAGGAACCTACATATATCAAAATGACCAACATCCGTAAAACCCACCCATTACTTAAAATCATCAACCACTCCTTCATTGACCTCCCAGCACCATCTAACATTTCCGCATGATGAAACTTCGGCTCACTACTAGGCCTTTGCTTAATTATTCAAATCCTTACAGGATTATTCCTAGCAATACATTATACATCAGATACATCAACTGCATTTTCATCAGTCACCCATATTTGCCGAGACGTAAACAACGGATGATTAATCCGATATCTTCACGCCAACGGTGCTTCCATGTTCTTTATCTGCTTATTCACACACGTAGGACGAGGAATCTATTATGGATCCTACCTATTCCTAGAAACATGAAACATCGGAATTATCCTTTTATTCGCTGTTATAGCTACTGCTTTCATAGGCTATGTGCTACCATGAGGCCAAATATCATTCTGAGGAGCTACCGTAATTACAAACTTATTATCAGCAATTCCTTACATCGGTACCACCCTAGTAGAATGAATTTGAGGTGGATTTTCAGTAGACAAAGCTACTCTAACCCGGTTCTTCGCATTTCACTTCATCCTACCATTCATCGTAGCAGCCCTAACAATAGTTCACCTACTATTTCTACACGAAACTGGATCAAACAACCCATCAGGATTAAACTCAGACGCAGACAAAATCCCATTCCACCCATATTACACTGTAAAAGACCTTCTTGGAGTCCTAATACTCTTACTATTTCTACTATTACTTACACTATTCTCACCAGACTTACTAGGAGACCCAGATAACTACATCCCAGCAAACCCACTCAACACACCACCACACATCAAACCAGAATGATACTTCCTATTTGCATACGCCATTCTCCGTTCCATTCCAAATAAACTTGGTGGAGTCCTAGCCCTCGTATTTTCAATCCTCATTTTAGCCGCATTCCCCCTTTTACATATATCCCATCAACGTAGCCTAATATTCCGACCACTCAGCCAATGCATATTCTGAATCCTAGTAGCAGACCTTTTTACTCTCACATGAATTGGAGGCCAACCAGTTGAACACCCATTTATCATCATTGGACAATTAGCCTCAATCTTATACTTCACTATTATCCTTGTTCTAATACCAGTCTCAAGCATAATTGAAAACCGACTATTAAAA------------------------------------------------------------------------------------------------------------------------------------------------------------------------------------------------------------------------------------------------------------------------------------------------------------------------------------------------------------------------------------------------------------------------------------------------------------------------------------------------------------------------------------------------------------------------------------------------------------------------------------------------------------------------------------------------------------------------------------------------------------------------------------------------------------------------------------------------------------------------------------------------------------------------------------------------------------------------------------------------------------------------------------------------------------------------------------------------------------------------------------------------------------------------------------------------------------------------------------------------------------------------------------------------------------------------CAGGAGCCAGGAGGTGGTGTGCTGCCCCCTACAGAAGCTCCAGTTAGCATCACCACGCCATACATGGAGGACATCCCAGAGCCCCTGCATGACCTCTACTGTAGCAAGCTGCTGGACCTAGTCTTCCTGCTGGAYGGCTCCGCCAAGCTGTCAGAGGCTGAGTTTGAGATGCTGAAGGTCTTTGTGGTGGGCATGATGGAGCGGCTGCACATCTCTCAGAAGCGGATTCGTGTGGCCGTGGTGGAGTACCATGACGGCTCACATGCTTACATCGAACTCAGGGACCGGAAGCGGCCCTCAGAGCTGCGGCGCATTGCTGGACAGGTGAAGTAYGCAGGCAGCCAGGTGGCTTCCACCAGTGAGGTCTTAAAGTACACGCTGTTCCAAATCTTTAGCAAAGCTGACCGCCCGGAAGCCTCCCGCATTGTCCTGCTCCTGACAGCCAGTGAGGAGCCTCCGCGGATGGCTCGGAACTTGGTCCGCTATSTGCAAGGACTGAAGAAGAAGAAGGTTATCGTGATCCCGGTGGGCATTGGGCCCCATGCCAGCCTCAAACAGATCCGTCTCATAGAGAAGCAGGCACCTGAGAACAAAGCCTTTGTGTTTAGCAGTGTGGATGAGCTGGAGCAGAGAAGGGATGAGATTATCAATTACCTCTGTGACCTGGCACCGGAAGCACCAGCCCCAACTCAGCCCCCCGACATGGCACAGGTCACTGTGGGTCCTGGCATCTTGGGAGTTTCGTCCCCAGAGCCCACAAGGARCTCCCTGATCCTGGATGTGGTTTTTATCCTGGAAGGGTCTGACAAGGTTGGTGAAGTCAACTTCAACCTAATCAAGGAGTTCATGGAGGAGGTGATCCAGCGAATGGATGTGGGCCAGGACAGTATCCGTATCACTGTGCTTCAATACTCATACATGGTCACGGTAGAGTACACCTTCAGTGAGGCACAGTCCAAGGGAGACATCCTGCAACACCTGCGGGAGATACGCTACCGGGGTGGCAACAGGACCAATACTGGGCTGGCCCTAGAGTACGTCTCTGAGCACAGTTTCTCTACCAGCCAGGGGGACCGTGAGCAGGCGCCTAACCTGGTCTACATGGTCACAGCAAACCCTGCCTCGGATGTGATCAGGCGGCTGCCCGGAGACATCCAAGTGGTGCCCATTGGAGTGGGCCCTCATGCCAATGTGCAGGAACTGGAGAGGATGGCTTGGCCCAATGCCCCCATT
Amblysomus_hottentotus TAATGGTTTAATTAAAGCCTCAACAACCCAAGAATTAAATAAGATCAAATAACTTGCTTAGCACCCACGTTACAACAAAAAGAAAGAAATTCCACGGTCATTAATCCAAAGCTCAGGAGCTACTGTAAAAATATAAAATATACCGAAATCATATTACAGATAAACATTAGATACCTACCTAAACTTT--CATAAACAGAGAACTACTAATATAAAACTTAAACTTACCCGGATAATAAACCCATACCTCATTGCTAATTCACAAATAAAGAACACAAATTAATAAAACTATTAACATTGACTCAAACGGATAAATAAAGGAGAATAGTAAATAGAGCGGAATTAGGCCACACACCAA-------------------------------AAATAAAAGGGAAGAAAACTAGGTTTCCGGCCTTTTATTAGTGTAGTAAATACATGCGTGGCCCTATCGATAGGAGTGGTAGCACGCCGGCAGCTACCCACCCGGGCAGTATTTAGCGATTAACGTTAGACTAATTATACTACGGGTTGGTTCGTGGCACCGCTACGAAACCCATTAATAAAGGCGTGTGTAGTAAAGATTTTCTACGTAGAAAACGTGACTTTACTATACGCTAAGACACATGGGCCCATGCTTAGCAATAATTACAATTATTGCCAGCGCTGGATGGCGGTGCTTTACTAGAAGCCTGTTATATCGCGATCCACTACGCCTATATACCGCCATCTTGCACCCTAGGGTGCATATAACGTTAGGTCAAGGTGTAGCGTAGTGGCCTAATGGGCTTTCTAGAAATTTTTATGTTAAAAATTTTAGAATTAAGCTTAATTTGAAGCACGTACACGCCCGTCCTCCTCGTATACGAGGAGGTCGTAACGTAAGCATACTAGTGTGCTTGAACAGGAGAATAGAGATAGTAGCAAGAAAGATGAAAGAGTACCAAATAGCAATTAACCTTACCTTTTGCATAATGATAGACTAAGCACCGAGAAAAGTGGCAAAAAAGAAAAAACCGATTCTATGTTAAAACTTCTAGTACAGAAAATTCAATTATTTAAAAGCATTAAGTTCAACACAGAACTAATTAAGTAAAGAATAACCAACCTTTTATAATTTAATAACGACACAAAAAACTCGGCAAACACCCACAATCAATAATTACACTTACACACTCTGCAGTAGCATAATCATAATTTTGTATGAATCACAAACTGAGAAATGACCTTGAAGAGGATAATCAGAAGACTCGGGTATAACACAACATGATAAAATCAACGACCATAACAGGTCCATAACCTCGATGTATCAGCTTGTTCTTAAAGTTAGCAAGGTTGAAAAATAATAAAACATCAATTAAAGTATATAGAAATTCCGGAAGCTTATTAACCTTGCAAAGCT--TAAGCAAACCCGAAACCAGACCTACTTAAGGGCGTCGACCTCATCTATATAGTGAGGACCTTTAAATAGGGTGCCGCCTGGTGATAGCTGGGCCCAGGAATGTTCCTAAAATTTACGTAAATTTTAGGTCAAAAGAGCTCTTTTGACGGCCTTAGAGAGTAATAGTTGGCGCCATCAAGAAAGCGCTCATCAACTCCTAACTGGGCTCTATATAGAGTTAATAACTTCTGCACATTCAGACCTAT-GA-CTGATCAATTGTCCGGGTGCAGGAGATTAAAAGAGATAAAAGGAAATCCCGTGTTTCAAACACCTCTAGCGTATTAGAGGGCCGCCCAGTGACGTTAAACGGCCGCGGTACCGTGAAGTTTGTTCTTAAGGACGGCCGAGGATTTTCTCTTATCTCCAATCGTTTCCCGCGGGATATAAGACGACCCTATGGAGCTTAATTAACTAACTCATGAGCTAGCAATTGGTTGTGACCTCGGAGCTCCGAATCTAGACCGTCAAAAACCATTGGAAGTTACCCTAGGGCGCAATCCTGTTATAGATCGACAACAGGGTTTACGTGGATCAGGACCCTATTGGTGAGCTATTAAAGGTCGTTAACGAGTCCTACGTGATCTGACGACCGGATCCAGGTCTCTATCTATAATTTCTCCCAGTACGGACAAGAGAAATAAGGCCTACTTCAAAGCGCCTTATTATGATCT-CAATACCCGGGT---------------------------------------------------------------------------------------------------------------------------------------------------------------------------------------------------------------------------------------------------------------------------------------------------------------------------------------------------------------------------------------------------------------------------------------------------------------------------------------------------------------------------------------------------------------------------------------------------------------------------------------------------------------------------------------------------------------------------------------------------------------------------------------------------------------------------------------------------------------------------------------------------------------------------------------------------------------------------------------------------------------------------------------------------------------------------------------------------------------------------------------------------------------------------------------------------------------------------------------------------------------------------------------------------------------------------------------------------------------------------------------------------------------------------------------------------------------------------------------------------------------------------------------------------------------------------------------------------------------------------------------------------------------------------------------------------------------------------------------ATCACAGGCTTATTCCTAGCGATACACTATACATCTGACACATCCACCGCATTCTCATCAGTTACACATATCTGCCGAGACGTAAACAATGGATGACTAATCCGATATCTACATGCCAACGGAGCATCCATATTCTTCATTTGCCTATTCACACACATCGGACGAGGCATTTACTACGGATCCTACCTATTCCTAGAAACATGAAACATTGGAATTATCCTATTATTCGCTGTTATAGCCACAGCTTTTATAGGCTACGTCCTGCCCTGAGGTCAAATATCCTTCTGAGGCGCTACCGTAATCACAAACCTACTATCAGCAATCCCTTACATTGGAACAACCCTAGTTGAATGAATTTGAGGAGGCTTCTCAGTAGACAAAGCCACCCTAACCCGATTCTTCGCATTTCACTTCATCCTTCCATTTATCGTAGCAGCCCTAACAATAGTCCACCTATTATTCCTCCACGAAACCGGATCAAACAACCCATCAGGACTAAACTCAGACGCAGACAAAATCCCATTCCACCCATACTATACCGTAAAAGACCTCCTAGGAGTATTAATCCTACTATTATTCCTATTACTCCTTACCCTATTCTCCCCAGACTTACTAGGAGACCCAGATAACTACATCCCAGCTAATCCCCTAAACACACCACCACACATCAAGCCAGAATGATACTTTCTATTCGCATACGCCATCCTCCGCTCAATCCCAAACAAACTAGGAGGAGTACTAGCTCTTGTATTTTCTATCCTAATCTTAGCCGTATTCCCTTTACTCCATATGTCCAATCAACGCAGCTTAATATTCCGTCCACTGAGCCAATGCATATTTTGAATCCTAGTAGCAGACCTACTTATTCTCACATGAATTGGAGGCCAACCAGTCGAACATCCATTCATCATTATCGGACAACTAGCC------------------------------------------------------------------------------------------------------------------------------------------------------------------------------------------------------------------------------------------------------------------------------------------------------------------------------------------------------------------------------------------------------------------------------------------------------------------------------------------------------------------------------------------------------------------------------------------------------------------------------------------------------------------------------------------------------------------------------------------------------------------------------------------------------------------------------------------------------------------------------------------------------------------------------------------------------------------------------------------------------------------------------------------------------------------------------------------------------------------------------------------------------------------------------------------------------------------------------------------------------------------------------------------------------------------------------------------------------------------------------------------------CAGGAGCCAGGAGGTGGTGTGCTGCCCCCTACAACAGCTCCAGTCAGCGTCACCACGCCATACGTGGAAGACATCCCAGAGCCCCTACATGACCTCTACTGTAGCAAGCTGCTGGACCTAGTCTTCCTGCTGGACGGCTCTGCCAAGCTGTCAGAGGCTGAGTTTGAGATGCTGAAGGTCTTTGTGGTGGGCATGATGGAGCGGCTGCACATCTCTCAGAAGCGGATCCGTGTGGCCGTGGTGGAGTACCATGACGGCTCACATGCTTACATCGAACTCAGGGACCGGAAGCGGCCCTCAGAGCTGCGGCGCATTGCTGGACAGGTGAAGTACGCAGGCAGCCAGGTGGCTTCCACCAGTGAGGTCTTAAAGTACACGCTGTTCCAAATCTTTAGCAAAGCTGACCGCCCGGAAGCCTCCCGCATTGTCCTGCTCCTGACAGCCAGTGAGGAGCCTCCGCGGATGGCTCGGAACTTGGTCCGCTATGTGCAAGGCCTGAAGAAGAAGAAGGTTATTGTGATCCCGGTGGGCATTGGGCCCCATGCCAGCCTCAAACAGATCCGTCTCATAGAGAAGCAGGCACCTGAGAACAAAGCCTTTGTGTTTAGCAGTGTGGATGAGCTGGAGCAGAGAAGGGATGAGATTATCAACTACCTCTGTGACCTGGCACCGGAAGCACCAGCTCCAACTCAGCCCCCTGACATGGCACAGGTCACTGTGGGTCCTGGCATCTTGGGAGTTTCGTCCCCAGGGCCCACAAGGAGCTCCATGATCCTGGATGTGGTTTTTATCCTGGAAGGGTCCGACAAGGTTGGTGAAGTCAACTTCAACCGAATCAAGGAGTTCATGGAGGAGGTGATCCAGCGAATGGATGTGGGCCAGGACAGCATCCACATCACTGTGCTTCAATACTCGTACATGGTCACTGTAGAGTACACCTTCAGCGAGGCACAGTCCAAGGGGGACATCCTGCAACACGTGCGGGAGATACGCTACCGGGGTGGCAACAGGACCAATACTGGGCTGGCCCTAGAGTACATCTCTGAGCACAGTTTCTCTACCAGCCAAGGGAACCGTGAGCAGGCGCCTAACCTCGTCTACATGGTCACAGCAAACCCTGCCTCGGATGTGATCAGGCGGCTGCCAGGAGACATCCAAGTGGTGCCCATTGGAGTGGGCCCTCATGCCAACGTGCAGGAACTAGAGAGGATGGCTTGGCCCAATGCCCCCATT
Chrysospalax_trevelyani TAATGGTTTAATTAAAGTATCAGCAGCCCAAGAATTAAAAAGAATCAAATGACTTGCTTAGCTCCCACGTTACAACAAAAAGAAAGAAATTCCACGGTCATTAAATCAAAGCCCAGAAGTTACTGTAAAATTATAAAATAAACCGAAACTACTTTACTGATAAACATTAGATACCTACCTAAACTTA--TAAAAACAGAGAACTACTAACATAAAACTTAAACTTATCCGGATAATAAACCCATACCTCATTGCTAATTCACAAATAAACAAAATAAATTAATAAAACTATTAACATTGGTCTAAACGGATAAATTAAGGAGGATAGTAAATAGAGAGGAATTAGGCCACACACCAA-------------------------------AAATAAAAGGGAAGAAAACTAGGTTTCCGGCCTTTTATTAGTGTAGTAAATACATGCGTGGCCCTATCGATAGGAGTGATAGCACACCGGTAGCTATCCACCCGGGCAGTATTTAGCAATTAACGTTAGACTAATTATACTACGGGGTGGTTCGTGGCACCGCTACGAAACCCACTAATAAAGGCGTGTGTGATAAAGATTTTCTACGTAGAAAACGTGACTTTACCACACGCTAAGACACATGGGCCCATGCTTAGCAATAATTACAATTATTGCCAGCGCTGGATGGCGGTGCTTTACTAGAAGCCTGTTATATCGCGATCCACTACGCCTATATACCGCCATCTTGCACCCTAGGGTGCATGTAACGTTAGGTCAAGGTGTAGCGTAGTGGTCTAATGGGCTTTCTAGAAATTTTTATGTTAAAAATTTTAGAACTAAGCTTAGTTTGAAGCACGTACACGCCCGTCCTCCTCGTATACGAGGAGGTCGTAACGTAAGCATACTAGTGTGCTTGAACAGGAGAATAGAGATAGTAGTAAGAAAGATGAAAGAGTACTAAACAGCAATTAAACTTACCTTTTGCATAATGATAGACTAAGCATCGAGAAAAGTAGCAAAAAAGAAAAAACCGATTAAACATTAAAACTTCTAGTACAGAAAATTCAATTAACTAAAAGCATTAAGTTCAACAAAGAGTTAATTAAGTAAAGAATCACCAATCTTTTATAAGTTAATGATAACACAAAAAACTCGGCAATTACCCACAATCAATAACCACACTTATACACTCTGCAGTAGCATAATCATAATTTTGTATGAATCACAAACTGAGAAATGACCTTGAAGAGGATAAGCAGAAGATTCGGGTATAAAATAACATGATTAAAGCAACGACCATAACAGGTCCATAACCTCGATGTATCAGCTTGTTCTTAAAGTTAGTAAGGTTGAAAAATAATAGAACATCAATTAAAGTATATAGAAATTCCGGAAGCTTATTAACTTTGCAAAGCT--TAAGCAAACCCGAAACCAGACCTACTTAAAGGCGTCGACCTCGTCTATATAGTGAGGACCTTTAAGTAGGGTGCCGCCTGGTGATAGCTGGACCCAGGAATGTTCCTAAGATTTACGTAATTCTTAGATCAAAAGAGCTCTTTTGATGGCCTTAGAGAGTAATAGTTGGCGCCATCAAGAAAGCGCTCTACAACTCCTAACTGGGTTCTATATAGAGTTAATAACTTCTGCACATTCAAAACTATA-A-CTGATCAATTGTCCGGGTGCAGGAGATTAAAAGAGATAAAAGGAAATCCCGTGTTTCAAACACCTCTAGCGTATTAGAGGGCCGCCCAGTGACGTTTAACGGCCGCGGTACCGTGAAGTTTGTTCTCAAGGACGGCCGAGGATTTTCTCTTATCTCCAATCGTTTCCCGCGGGATATAAGACGACCCTATGGAGCTTAATAAATTAACTCATGAGTTAACTATTGGTTGTGACCTCGGAGCTCCGAATCTAGACCGTCAAAATCAATTGGAAGTTACCCTAGGGCGCAATCCTGTTACAGATCGACAACAGGGTTTACGTGGATCAGGACCCTAATGGTGAGCTATTAAAGGTCGTTAACGAGTCCTACGTGATCTGACGACCGGATCCAGGTCTCTATCTATAATTTCTCCTAGTACGGACAAGAGAAATAAGGCCTACTTCAAAGTGCCTTATTATGATCT-TAATACCCGGGT---------------------------------------------------------------------------------------------------------------------------------------------------------------------------------------------------------------------------------------------------------------------------------------------------------------------------------------------------------------------------------------------------------------------------------------------------------------------------------------------------------------------------------------------------------------------------------------------------------------------------------------------------------------------------------------------------------------------------------------------------------------------------------------------------------------------------------------------------------------------------------------------------------------------------------------------------------------------------------------------------------------------------------------------------------------------------------------------------------------------------------------------------------------------------------------------------------------------------------------------------------------------------------------------------------------------------------------------------------------------------------------------------------------------------------------------------------------------------------------------------------------------------------------------------------------------------------------------------------------------------------------------------------------------------------------------------------------------------------------------------------------------------------------------------------------------------------------------------------------------------------------------------------------------------------------------------------------------------------------------------------------------------------------------------------------------------------------------------------------------------------------------------------------------------------------------------------------------------------------------------------------------------------------------------------------------------------------------------------------------------------------------------------------------------------------------------------------------------------------------------------------------------------------------------------------------------------------------------------------------------------------------------------------------------------------------------------------------------------------------------------------------------------------------------------------------------------------------------------------------------------------------------------------------------------------------------------------------------------------------------------------------------------------------------------------------------------------------------------------------------------------------------------------------------------------------------------------------------------------------------------------------------------------------------------------------------------------------------------------------------------------------------------------------------------------------------------------------------------------------------------------------------------------------------------------------------------------------------------------------------------------------------------------------------------------------------------------------------------------------------------------------------------------------------------------------------------------------------------------------------------------------------------------------------------------------------------------------------------------------------------------------------------------------------------------------------------------------------------------------------------------------------------------------------------------------------------------------------------------------------------------------------------------------------------------------------------------------------------------------------------------------------------------------------------------------------------------------------------------------------------------------------------------------------------------------------------------------------------------------------------------------------------------------------------------------------------------------------------------------------------------------------------------------------------------------------------------------------------------------------------------------------------------------------------------------------------------------------------------------------------------------------------------------------------------------------------------------------------------------------------------------------------------------------------------------------------------------------------------------------------------------------------------------------------------------------------------------------------------------------------------
Echinops_telfairi TAATGGTTTCATTAAAGTATCCACCCCCCAAAAATTAAAAAGAATCACACAACTTGCTAAGCACCCACGACACAATAAAAAGGAAGCAACTCCACGGTCAAGGAACCAAAGCTTAAAAAACATCGTAAAAACAGATAATAAATAGAAGTAACTTGAACGATAAACATTAGATACCTACTTAAACCTA--TACAAACAGAGAACTACT-AAAAAAAACTTAAACTCACCCGGGTAATACACCCAAACCCTATTGCTAAGTCACAAA-AAACATATCAAAATAATGAAACCATAAACATTAGCAAAAACGAAAAAATAAAGGAGGATAGTAAATAGAGTGGAAACTGGCCACACACCAA-------------------------------AAACAAAAGGGAAGAAAACCAGGTTTTCAGCCTTTTATTAGTTTAATAAATACATGCGTGGCCCTCTTAATAGGAGCGGTAGCACACTTGTAGCTACCCACCTGGGCAGTATTAAGCAATTAACGTTTGACTTATTATATTATAAGTCGGTTCGTGGCACCGCTACGAGACTTACTAATAAAGGCGTGTGAGATAAAACTATTCTGCGCAGAAAACGTAATTTTATCCCACGCTAAGAAACATGGGCCCATGCTTAGCGATAGTCACGACTATCGCCAGCGCTGAATGGCGGTGCTTCACTAGAAGCCTGTTATATTGCACTCCACCACGTCTATATACCGCCATCCTGCACCCCAGGGTGCATATAACGTTAGGTCAAGGTGTAACGTGGTGGCCTAATGGGCTTTCTAGAAGTACTAATGTTTCAGTATTTAGAACTGAGCTCAGTTTGAAGCGCGCACACGCCCGTCCTCCTTTTTCATAAGGAGGTCGTAACGTAAGCATACTAGTGTGCTTGAACAGGAGAATAGAGATAGTAGTAAGAAAAATGAAAGAGTACCAAAAAGCACTTAAACATACCTTTTGCATAATGATAGAAAAGGCAACGAGACAAGTGGCAAAAAAGAAAAAACCGATTGAAA-TTAAGACTTATAGTACAGTGAAAACAATTATCTAAAAGCATTAAGTTAAAAAAAG--CTAATTAAGTAAGAGAATACCCAAGTATTATAAATTAATAACGACACAAAAAACTCGGCAAACTACCACAATCAATTACTACACTTCCATACTCTGCAGTAGCATAA-CATAAATTTGTATGAATAACAAACTGAGAAATGACCTTGAAGAGGATTAGAAGAAGAATCGGGCATAATTAAACATGATAAAAACAACGACCATAACAGGTTCATAACCTCGATGTACCAACTTGTTCTTAAAGTTAGCAAGGTTGAAATATAATAGATAATTAATTAAAGTATATAGAAATACCGGAAGCTTGTAAACTTTGCAAAGCT--TTAGCAAACCCGAAACCAGACCTACCCTAGAGCATCGATCTCATCTATATAGTGAGGACTTTAAGGTAGGGTGCCGCCTGGTGATAGCTGGGCCCAAGAATGTTCCTAAAAATTACGTAATTTTTAGATTAAAAGAGCTCTTTTAATGGCCTTAGAGAGTAATAGTTGGCGCCACCAAGACAGCGCTCATCTACTCCTAATTGGGCTCTATATAGAGTTAACAACATCTGCACAATCAGAACGATCG--CTGATCAATTGTCCGGGTGCAGGAGATAAAAAGAAGTAAAAGGAAATCCCGTGTTTCAAACACCTCTAGCGTATTAGAGGGCCGCCCAGTGACGTTTAACGGCCGCGGTACCGTGAAGTTTGTTCTCAAGGACGGCCGAGGATTTTCTCTTACTTCTTATCGTTCCCCGCGGGGCATAAGACGACCCTATGGAGCTTAATTAA-TAACCCATGGAG-AAAGATTGGTTGTGACCTCGGAGCTCCGAATCTAGACCGTCGCAATCAATTGGAAGTTACCCTAGGGCGCAATCCTATTTAAGATCGACGATAGGGTTTACGTGGATCAGGACCCAGATGGTGAGCTATCAAAGGTCGTTAACGAGTCCTACGTGATCTGACGACCGGATCCAGGTCTCTATCTATTATCTCTCCTAGTACGGACATGAGAGATAAGGCCAACTTCGAAGCGCCTTATTATGATCT-TAATGCTCGAGCATGTTCATAAACCGTTGACTATTCTCTACTAATCATAAAGACATTGGAACCCTCTACTTATTATTCGGAGCTTGAGCTGGCACAGTAGGTACTGCTCTTAGCCTTCTAATTCGGGCTGAACTAGGACAACCTGGTGCACTATTAGGTGATGATCAAATCTACAATGTTATTGTCACAGCCCATGCCTTCGTAATAATTTTCTTTATAGTTATACCCATCATAATTGGTGGGTTCGGAAACTGGCTAGTCCCATTAATAATCGGCGCCCCTGATATAGCCTTTCCACGAATAAATAACATGAGCTTCTGGCTTCTGCCACCTTCATTCTTACTTTTATTAGCCTCCTCTATAGTAGAAGCAGGTGCCGGAACAGGATGAACTGTATACCCTCCTTTAGCAGGTAATCTTGCTCACGCGGGAGCTTCAGTTGACTTAGCTATTTTCTCATTACACTTAGCAGGAGTATCATCAATTTTAGGTGCTATCAATTTTATCACTACTATTATTAATATAAAACCCCCTGCTATATCCCAATATCAAACCCCCTTATTTGTTTGATCTGTCCTAATTACAGCAGTATTACTACTATTATCACTCCCAGTATTAGCCGCAGGGATTACTATGCTATTAACTGATCGAAATATTAATACAACCTTCTTTGACCCAGCTGGAGGTGGAGATCCAATCCTCTACCAACACTTATTTTGATTCTTTGGACACCCAGAAGTATACATTCTAATTCTCCCAGGTTTTGGTATCATCTCTCACATCGTTACATACTACTCTGGTAAAAAAGAACCTTTTGGATATATAGGAATAGTATGAGCCATAATATCTATTGGATTTCTTGGATTTATTGTTTGAGCTCACCATATATTTACTGTAGGATTAGATGTAGACACACGAGCCTATTTTACTTCAGCAACAATAATTATCGCTATTCCAACAGGCGTCAAAGTTTTTAGTTGATTAGCTACCTTGCATGGGGGAAATATTAAATGAAGCCCCGCTATAATATGGGCCCTAGGCTTCATCTTTCTGTTTACAGTTGGAGGCCTTACTGGTATTATTCTTGCTAACTCATCTCTAGATATTGTTCTTCATGATACCTACTATGTAGTAGCCCATTTTCACTATGTCCTCTCCATAGGAGCAGTATTTGCTATTATAGGAGGGTTCATCCATTGGTTCCCCCTATTCACAGGCTATACATTAAGTGAAGCATGAGCTAAAGCCCACTTCATTATTATATTTATTGGGGTAAACTTAACATTTTTCCCTCAACATTTTTTAGGCCTTTCAGGTATACCACGACGTTATTCTGACTACCCTGATGCCTACACCACCTGAAATTCCGTGTCCTCAGTCGGATCTTTTATTTCACTAACAGCTGTAATCCTTATAATCTTCATAACATGGGAAGCATTTGCTTCAAAACGAGAAGTAACTTCAGTAAACCTGATTCATACTAATCTTGAATGAATTCATGGGTCTCCTCCTCCTTTCCATACATTTGAAGAACCAGTTTATATAAAAATGACCAACATCCGAAAAACCCACCCACTAGCCAAGATCATCAACAGTTCCTTCATTGATCTCCCAGCCCCAACCAACATCTCGTCATGATGAAACTTCGGCTCACTACTAGGCCTTTGCTTAATTATTCAAATCCTTACAGGCTTATTCCTAGCAATACATTATACATCAGATACATCCACTGCATTTTCATCAGTCACACATATTTGCCGAGACGTAAACAACGGATGATTAATCCGATATCTTCATGCCAACGGTGCATCCATATTCTTCATCTGCTTATTCACACACGTAGGACGAGGAATTTACTATGGATCCTACCTATTCCTAGAAACATGAAACATCGGAATTATCCTTTTATTCGCTGTTATAGCTACAGCTTTCATAGGCTATGTGCTACCATGAGGYCAAATATCATTCTGAGGAGCTACCGTAATTACAAACTTACTATCAGCAATTCCTTACATCGGTACCACCCTAGTAGAATGAATTTGAGGTGGATTCTCAGTAGACAAAGCCACTCTAACCCGATTCTTCGCATTTCACTTCATCCTACCATTCATCGTAGCAGCCCTAACAATAGTCCACCTATTATTTCTACACGAAACCGGATCAAACAACCCATCAGGACTAAACTCAGACGCAGACAAAATCCCATTCCACCCATATTATACTGTAAAAGACCTTCTAGGAGTCCTAATACTACTACTATTTCTACTACTACTTACCCTATTCTCCCCAGACTTACTAGGAGACCCAGATAACTACATCCCAGCTAACCCACTCAACACACCACCACACATCAAACCAGAATGATACTTCCTATTTGCATACGCCATTCTCCGTTCAATCCCAAACAAACTAGGAGGAGTCCTAGCCCTCGTATTTTCAATCCTAATTTTAGCCGCATTCCCCCTTCTCCATATATCCAATCAACGTAGCCTAATATTCCGACCACTCAGCCAATGCATATTCTGAATCCTAGTAGCAGACCTACTTGCCCTAACATGGATTGGAGGCCAACCCGTTGAAGACCCTTACATTATTATCGGCCAATTAGCTTCAATCACATATTTCACTATTATTCTAGTAATTATACCCCTATCAGGGGTAATTGAGAATAATCTTCTTAAA---------------------------------------------------------------------------------------------------------------------------------------------------------------------------------------------------------------------------------------------------------------------------------------------------------------------------------------------------------------------------------------------------------------------------------------------------------------------------------------------------------------------------------------------------------------------------------------------------------------------------------------------------------------------------------------------------------------------------------------------------------------------------------------------------------------------------------------------------------------------------------------------------------------------------------------------------------------------------------------------------------------------------------------------------------------------------------------------------------------------------------------------------------------------------------------------------------------------------------------------------------------------------------------------------------------------------------GGAGGCCCCGGGCTGCCCCCCACAGAAGTTCCGGTCAGTGCCACCACGCCGTACGTGGAGGAGATCCCCGAGCCCATGCACGACCTGTACTGCAGCAAGCTGCTCGACCTGGTCTTCCTGCTCGACGGCTCCTCCAAGCTGTCCGAGGCCGAGTTTGAGGTGCTGAAGGCCTTTGTGGTGGGCATGATGGAGCGGCTGCACATCTCCCAGAAACGCATCCGGGTGGCCCTGGTGGAGTACCATGACGGCTCACACTCTTACATCGAACTCAAGGACCGGAAGCGGCCCTCGGAGCTGCGGCGCATTGCGGGCCAGGTGAAGTACGCGGGCAGCCAGGTGGCTTCCACCACCGAGGTCCTGAAGTACACGCTGTTCCAGGTCTTCAGCAAGGTGGACCGCCCCGAAGCCTCCCGCGTGGTCCTGCTCCTGACAGCCAGCGAGGAGCCACCCCGGCTGGCCCGGAACTTGGCCCGCTATGCACAGGGCCTGAAGAAGAAGAAGGCCATCGTGATCCCAGTGGGCCTCGGGCCCCACGCCAGCCTCAAGCAGCTCCGCCTCATCGAGAAGCAGGCCCCCGAGAACAAGGCCTTCTTGCTCAGCAGCGTGGATGAGCTGGAGCAGAGGAGGGACGAGATTATCAACTACCTCTGCGACCTGGCACCCGAAGCCCCAGCCTCAACTCAGCCCCCCGACATGGCCCAAGTCACTGTGGGTCCTGGCCTTTCGAAGGACCCATCCCTGGGGCCCACGAGGAAGTCCCTGGCCCTGGATGTGGCATTTGTCCTGGAAGGCTCAGACAAGGTTGGCGAGGCCAGCTTCAACCGCTGCAGGGAGTTCATGGAGGAGGTGATCCGGCGGATGGACGTGGGCCAGGACAGCATCCACGTCACTGTGCTACAGTACTCGTACGTGGTCACGGTGGAGCACACCTTCCGTGAGGCACAGTCCAAGGCTGGCATCCTGCAGCGCGTGCGGGAGCTACGCTACCTGGGTGGCAACAGGACCAACACCGGGCTGGCCCTACAGTACCTCTCTGAGCACAGCTTCTCCTCCAGCCAGGGGGACCGTAAGCAGGCCCCCAACCTGGTCTACATGGTCACAGCCAACCCCGCCTCTGACGAGATCAAGCGGCTGCCTGGAGACATCCAGCTGGTGCCCATTGGAGTGGGGCCTCATGCCAGTGCGCAGGAGCTGGAGAAGATGTGGCCCAACGCACCC------
Geogale_aurita TAATGGTTTGATTAAAGTTTCCGCATACCCAAAATTTAAAAATATCATAAGACTTGCCTAGCACCTACGATACAATTTACAGAAAGTAATTCCACGGTCAATAAATCAAAGCTAAAAAACCATCGTAAAAATAGATAATATATTGAAAATAAATTAA-GATAAACATTAGATACCTACCTAAACCTACCTTAAAACAGAGAACTACTAAAATAAAACTTAAACTCACCCGGATAATAAACCCAAACCTAATGGCTAATTCACAAAAAAATTAAATAAACCAATTAAACTATCAACATTTACAAATACGAATAAATAAAGGAGGATAGTAAATAAAGAGGAAATTGGCTACACACCAA-------------------------------GAATAAAAGGGAAGAAAACCAGGTTTCCAGCCTTTTATTAGTATAGTAAATACATGCGTGGCTCTATCGATAGATGCGGTAGCTCGCAAGCAGCTACCCACCCGGGCAGTATTAAGCCATAAACGTTTGACTTACTATACTTAGAGTTGGTTCGTGGCACCGCTACGAAACTCATTAATAAAGGCGTGTGAAGTAAAGTATCTCTACGTAGTGAACGTAACTTTACTTCACGCTGGGACTCATGGGCCCATGCCTAGCAATTAATCCATAAATTGCCAGCGCTGGATGGCGGTGCTTTACTAGAAGCCTGTAACATCGCGATCCATCATGTCTATATACCGCCATCTTGCACCCTAGGGTGCATATAACGTTAGGTCAAGGTGTAACATGATGGGTTTATGGGCTTTCTAGAAATTTCTATGTAAGAAGTTTTAGAATCAAGCTTGATTTGAAGCACGCACACGCCCGTCCTCCTC---TACGAGGAGGTCGTAACGTAAGCGTACTAGTGCGCTTG---------------------------------------------------------------------------------------------------------------------------------------------------------------------------------------------------------------------------------------------------------------------------------------------------------------------------------------------------------------------------------------------------------------------------------------------------------------------------------------------------------------------------------------------------------------------------------------------------------------------------------------------------------------------------------------------------------------------------------------------------------------------------------------------------------------------------------------------------------------------------------------------------------------------------------------------------------------------------------------------------------------------------------------------------------------------------------------------------------------------------------------------------------------------------------------------------------------------------------------------------------------------------------------------------------------------------------------------------------------------------------------------------------------------------------------------------------------------------------------------------------------------------------------------------------------------------------------------------------------------------------------------------------------------------------------------------------------------------------------------------------------------------------------------------------------------------------------------------------------------------------------------------------------------------------------------------------------------------------------------------------------------------------------------------------------------------------------------------------------------------------------------------------------------------------------------------------------------------------------------------------------------------------------------------------------------------------------------------------------------------------------------------------------------------------------------------------------------------------------------------------------------------------------------------------------------------------------------------------------------------------------------------------------------------------------------------------------------------------------------------------------------------------------------------------------------------------------------------------------------------------------------------------------------------------------------------------------------------------------------------------------------------------------------------------------------------------------------------------------------------------------------------------------------------------------------------------------------------------------------------------------------------------------------------------------------------------------------------------------------------------------------------------------------------------------------------------------------------------------------------------------------------------------------------------------------------------------------------------------------------------------------------------------------------------------------------------------------------------------------------------------------------------------------------------------------------------------------------------------------------------------------------------------------------------------------------------------------------------------------------------------------------------------------------------------------------------------------------------------------------------------------------------------------------------------------------------------------------------------------------------------------------------------------------------------------------------------------------------------------------------------------------------------------------------------------------------------------------------------------------------------------------------------------------------------------------------------------------------------------------------------------------------------------------------------------------------------------------------------------------------------------------------------------------------------------------------------------------------------------------------------------------------------------------------------------------------------------------------------------------------------------------------------------------------------------------------------------------------------------------------------------------------------------------------------------------------------------------------------------------------------------------------------------------------------------------------------------------------------------------------GCGGAGCCAGGAGGCCTTGCGCTGCCCCCCACAGCACTTCCGGCCAGTGCCACCACAGTGTACATGGAGGAGATCCCCGAGCCCCTGCATGACCTCTACTGCAGCAAGCTGCTTGACCTGGTCTTCCTCTTGGATGGCTCCTCCAAGCTGTCAGAGGCTGAGTTTGAGGTGCTGAAGGCCTTTGTGGTGGGCATGATGGAGCGGCTGCACATCTCCCAGAAGCGGATCCGCGTGGCCCTGGTGGAGTACCATGATGGCTCGCACTCCTACATTGAACTCAAGGACCGGAAGCGGCCCTCGGAGCTGCGGCGCATTGCGGGCCAGGTGAAGTACGCGGGCAGCCAGGTGGCTTCCACCAGCGAGGTCCTCAAGTACACGCTCTTCCAGGTCTTCAGCAAGGCCGACCGGCCAGAAGCCTCCCGCGTGGTCCTGCTCCTGACAGCCAGCGAGGAGCCCCCCCGCCTGGCCCGGAACCTGGCCCGCTACGCCCAGGGCCTGAAGAAGAAGAAGGCTGTCGTGATCCCYGTGGGCATYGGGCCCCATGCCAGCCTCAAGCAGCTCCGCCTCATCGAGAAGCAGGCCCCCGAGAACAAGGCCTTCGTGCTYAGCAGCGTGGACGAGCTGGAGCAGAGGAGGGACGAAATTATCAACTACCTTTGTGACCTAGCGCCCGAAGCCCCAGCCTCCACACAGCCCCCTGGCCTGGCCCAAGTCACTGTGGGGCCTGGCCTTTCTGAGGACCCCTCCCTGGGGCCCGAGAGGAAGTCCATGGTCCTGGATGTGGCATTTGTCCTGGAAGGTTCGGACAAGGTGGGCGAGGCCAGCTTCAACCGAAGCAGGGAGTTCATGGAGGAGGTGATCCGGCAGATGGACGTGGGCCAGGACAGCATCCACGTCACCGTGCTGCAGTACTCGTACGTGGTCACGGTGGAGCACACCTTCCGTGAGGAGCAGTCCAAGGCCAATGTYCTGCAGCGCGTGCGGGAGCTACGCTACCAGGGGGGCAACAGGACCAACACCGGGYTGGCTCTGCACTACCTCTCTGAACACAGCTTCTCCCCCAGCCAGGGGGACCGGGAGCAGGCCCCTAACCTG------------------------------------------------------------------------------------------------------------------------------------------
Hemicentetes_semispinosus TAATGGTTTTCTTAAAGCCTCCCCTAACCACAAATTAAAAAAGATCACATAACTTGCTTAGCACCCACGATACAATAAAAAGAAAGTAATTCCACGGTCAATAAATCAAAGCTTTAAAAATATTGTAAAAACAGAAAATTAATGGAAATAACATGAATGAAAAACATTAGATACCTATGTAAACTCACCATAAAGCAGAGAACTACTCAAAAAAAACTTAAACTCATCCGGGTAATAAACCCATACCCTATTGCTAATACACAAAAAAATAAAGTAAATTAATCAAACTATATACATTATTATATACGTAAAAAAGAAGGAGGATAGTAAATAGAGTGGAATAAGGCTACACACCAA-------------------------------AAATAAAAGGGAAGAGAACTAGGTTTCCAGCCTTTTATTGATATAGTAAATACATGCGTGGCCCTTTCGACAGGAGCGATAGTTCACTTGTAGCTATCCACCGGGGCAGTATTAAGCAATAAACGTTTGACTTATCATACTATGAGTTGGTTCGTGGCACCGCTACGAAACTCATTAATAAAGGCGTGTGAATTAAAATATTTCTGCGCAATGTACGTGATTTTATTTCACACTAAGAAACATGGGCCCATGCTTAGTGATTAATCAACATATTGCCAGCGCTGGATGGCGGTGCTTCACTAGAAGCCTGTTGTATTGCACTCCACCACGTCTATATACCGCCATCTCGCACTCTAGAGTGCATATAACGTTAGGTCAAGGTGTAACGTGATGGATTAATGGGCTTTCTAGAAATCTTTATGTTTAAGACTTTAGAATTAAGCTTAATTTGAAGCACGCACACGCCCGTCCTCCTC---AATGAGGAGGTCGTAACGTAAGCATACTAGTGTGCTTG---------------------------------------------------------------------------------------------------------------------------------------------------------------------------------------------------------------------------------------------------------------------------------------------------------------------------------------------------------------------------------------------------------------------------------------------------------------------------------------------------------------------------------------------------------------------------------------------------------------------------------------------------------------------------------------------------------------------------------------------------------------------------------------------------------------------------------------------------------------------------------------------------------------------------------------------------------------------------------------------------------------------------------------------------------------------------------------------------------------------------------------------------------------------------------------------------------------------------------------------------------------------------------------------------------------------------------------------------------------------------------------------------------------------------------------------------------------------------------------------------------------------------------------------------------------------------------------------------------------------------------------------------------------------------------------------------------------------------------------------------------------------------------------------------------------------------------------------------------------------------------------------------------------------------------------------------------------------------------------------------------------------------------------------------------------------------------------------------------------------------------------------------------------------------------------------------------------------------------------------------------------------------------------------------------------------------------------------------------------------------------------------------------------------------------------------------------------------------------------------------------------------------------------------------------------------------------------------------------------------------------------------------------------------------------------------------------------------------------------------------------------------------------------------------------------------------------------------------------------------------------------------------------------------------------------------------------------------------------------------------------------------------------------------------------------------------------------------------------------------------------------------------------------------------------------------------------------------------------------------------------------------------------------------------------------------------------------------------------------------------------------------------------------------------------------------------------------------------------------------------------------------------------------------------------------------------------------------------------------------------------------------------------------------------------------------------------------------------------------------------------------------------------------------------------------------------------------------------------------------------------------------------------------------------------------------------------------------------------------------------------------------------------------------------------------------------------------------------------------------------------------------------------------------------------------------------------------------------------------------------------------------------------------------------------------------------------------------------------------------------------------------------------------------------------------------------------------------------------------------------------------------------------------------------------------------------------------------------------------------------------------------------------------------------------------------------------------------------------------------------------------------------------------------------------------------------------------------------------------------------------------------------------------------------------------------------------------------------------------------------------------------------------------------------------------------------------------------------------------------------------------------------------------------------------------------------------------------------------------------------------------------------------------------------------------------------------------------------------------------------------GCAGAGCCAGGAGGCCCTGTGCTGCCCCCCACAGCAGTTCCGGTCAGTGCCACCACGCCGTACGTGGAGGAGATCCCTGAGCCCCTGCACGACCTCTACTGCAGCAAGTTGCTTGACCTGGTCTTCCTGCTTGACGGCTCCTCCAAGCTGTCGGAGGCCGAGTTTGAGGTGCTGAAGGCCTTCGTGGTGGGCACCATGGAGCGGCTGCACATCTCCCAGAAGCGCATCCGGGTGGCCCTGGTGGAGTACCACGACGGCTCACACTCTTACATCGAACTCAAGGACCGGAAGCGGCCCTCGGAGCTGCGGCGCATTGCGGGCCAGGTGAAGTACGCGGGCAGTCAGGTGGCTTCCACCAGCGAGGTCCTGAAGTACACGCTGTTCCAGGTCTTCAGCAAGGTCGACCGCCCCGAAGCCTCCCGCGTGGTCCTGCTCCTGACAGCCAGCGAGGAGCCCCCGCGGATGGCCCGGAACTTGGCCCGTTATGCACAGGGCCTGAAGAAGAAGAAGGCCATCGTGATCCCAGTGGGCATCGGGCCCCACGCCAGCCTCAAGCAGCTCCGCCTCATCGAGAAGCAGGCCCCCGAGAACAAGGCCTTCGTGCTCAGCAGCGTGGATGAGCTGGAGCAGAGGAGGGACGAGATTATCAACTACTTCTGTGACCTGGCACCTGAAGCCCCGGCCTCGACTCAGGCCCCCGAAATGGCCCCGGTCACTGTGGGTCCTGGCCTTTCGAAGGACCCATCCCTGGGGCCCACGAGGAAGTCCATGGCCCTGGATGTGGCATTTGTCCTGGAAGGCTCAGACAAGGTTGGCGAGGCCAACTTCAACCGCAGCAGGGAGTTCATGGAGGAGGTGATCCGGCGGATGGACGTGGGCCAGGACAGCATCCACATCGCGGTGCTGCAGTACTCGTACGTGGTCACNGTGGAGCATGCCTTCCACGAGGCACAGTCCAAGGCCAACATCCTGCAGCGCGTGCGGGAGCTACGCTACCAGGGTGGCAACAGGACCAACACCGGGCTGGCCCTACAGTACCTTTCTGAGCACAGCTTCTCCCCCAGCCAGGGGGACCGTGAGCAGGCCCCCAACCTGGTCTACATGGTCACAGCCAACCCTGCCTCTGATGAGATCAGGCGGCTGCCTGGAGACATCCAGCTGGTGCCCATAGGAGTGGGACCTCATGCCAATGCGCAGGAGCTGGAGAAGGTGGGCTGGCCCAACGCACCCATT
Limnogale_mergulus TAGTGGCTTACTTAAAGTTTCAGCATGCCAAAAATTTAAAAAGATCACAAGACTTGCTTAGCGCCTACGATACAACGAATAGAAAGCAATTCCAAGGTCAACAATTCAAAGTTTAGAAAACATTGTAGAAATAGTAAATAAACTGAAACCGCTTGAACGATAAACATTAGATACCTACCTAAACCTTTAATAAAGCAGAGAACTACTCAGCTAAAACTTAAACTGACCCGGGTAATAAACCCACACCCCATTGCTAAATCACAGAGAAACAAAATAAACTAATCAAACCATGAACATTTACCCACACGAAAAAATAAAGGAGGACAGTAAATAGAGTGGAAACCGGACACACACCAACTCAACTAAAATGCTTTATACATAAACTCAACAACAAAAGGGAAGAAAACTAGGTTTCCGGCCTCTTATTGACTAAGTAGATACATGCGTGGCCCTCTCGATAGGTGCGGTAGCCCACTCGTAGCTACCCACCCGGGCAGTATTAAGCCATGAACGTTTGACTTATTATACTTCGAGTTGGTTCGTGGCACCGCTACGAAACTCGTTAATAAGGGTGTGTGAGATAGAATTTCTCTGCGCAGATTACGTGATTCTATCTCACGCTAAGAAACATGGGCCCATGCTTAGCGATTAGTCAACATATCACCAGCGCTGGATGGCGGTACTTTACTAGAAGCCTGTTATATCGCGATCCATCATGTCTATATACCGCCATCTTGCACCCTAGGGTGCATATAACGTTAGGTCAAGGTGTAACATGATGGTCTAATGGGCTTTCTAGAAGCCTTTATGCTAAAGGCTTTAGAGCTAAGCTTAGCTTGAAGTACGCACACGCCCGTCCTCCTC---ATTGAGGAGGTCGTAACGTAAGCATACTAGTGTGCTTG---------------------------------------------------------------------------------------------------------------------------------------------------------------------------------------------------------------------------------------------------------------------------------------------------------------------------------------------------------------------------------------------------------------------------------------------------------------------------------------------------------------------------------------------------------------------------------------------------------------------------------------------------------------------------------------------------------------------------------------------------------------------------------------------------------------------------------------------------------------------------------------------------------------------------------------------------------------------------------------------------------------------------------------------------------------------------------------------------------------------------------------------------------------------------------------------------------------------------------------------------------------------------------------------------------------------------------------------------------------------------------------------------------------------------------------------------------------------------------------------------------------------------------------------------------------------------------------------------------------------------------------------------------------------------------------------------------------------------------------------------------------------------------------------------------------------------------------------------------------------------------------------------------------------------------------------------------------------------------------------------------------------------------------------------------------------------------------------------------------------------------------------------------------------------------------------------------------------------------------------------------------------------------------------------------------------------------------------------------------------------------------------------------------------------------------------------------------------------------------------------------------------------------------------------------------------------------------------------------------------------------------------------------------------------------------------------------------------------------------------------------------------------------------------------------------------------------------------------------------------------------------------------------------------------------------------------------------------------------------------------------------------------------------------------------------------------------------------------------------------------------------------------------------------------------------------------------------------------------------------------------------------------------------------------------------------------------------------------------------------------------------------------------------------------------------------------------------------------------------------------------------------------------------------------------------------------------------------------------------------------------------------------------------------------------------------------------------------------------------------------------------------------------------------------------------------------------------------------------------------------------------------------------------------------------------------------------------------------------------------------------------------------------------------------------------------------------------------------------------------------------------------------------------------------------------------------------------------------------------------------------------------------------------------------------------------------------------------------------------------------------------------------------------------------------------------------------------------------------------------------------------------------------------------------------------------------------------------------------------------------------------------------------------------------------------------------------------------------------------------------------------------------------------------------------------------------------------------------------------------------------------------------------------------------------------------------------------------------------------------------------------------------------------------------------------------------------------------------------------------------------------------------------------------------------------------------------------------------------------------------------------------------------------------------------------------------------------------------------------------------------GTGGAGCCAGGAGACGTTGCGCAGCCCCCCACAGCTCTCCCGGTCACTGTCACCACACCGTACCTGGAGGAGATCCCTGAGCCCCTACACGACGTATACTGCAGCAAGCTGCTCGACCTGGTCTTCCTACTCGACGGCTCCTCCAGGCTCTCGGAGGCTGAGTTTGAGGTGCTGAAGGCCTTCGTGGTGGGCACCATGGAGCGGCTGCACATCTCCCAGAAGCGGATCCGCGTGGCCCTGGTGGAGTACCATGACGGCTCCCATTCTTACATCGAGCTTAAGGACCGGAAGCGGCCCTCGGAACTGCGGCGCATCGCCAGCCAGGTGAAGTACGCGGGCAGCCAGGTGGCCTCCACCAGCGAGGTCCTGAAGTACACGCTGTTCCAGGTCTTCAGCAAGGCTGACCGCCCAGAGGCCTCCCGCGTGGTCCTGCTCCTGACAGCCAGCGAGGAGCCCCCCCGGCTGGCCCGCAACCTGGCCCGCTACGCGCAGGGCCTGAAGAAGAAGAAGGCCATCGTGATCCCGGTGGGCCTGGGGCCCCACGCCAGCATCAAGCAGCTCCGCCTCATTGAGAAGCAGGCMCCTGAGAACAAGGCCTTTGTGCTCAGCAGCGTGGACGAGCTGGAGCAGAGGCGGGACGAAATCATCAATTACTTCTGTGACTTGGCGCCTGCAGCCCCCGCTGCCACTCAGCCCCCCGACCTGGCCCAAGTCACCGTGGGTCCTGGCCTTTCGGAGAACCCGTCCCTGGGGCCCACGGGGAAGTCCATGGCTCTGGACGTGGTGTTTGTCCTGGAAGGCTCAGACAAGGTGGGCGAGGCCAGCTTCAACCGCAGCAGGGAGTTCCTGGAGGAGGTGATCCAGCGGATGGAGGTGGGCCAGGACAGCATCCACATCACGGTGCTGCAGTACTCGTACGTGGTCACGGCGGAGCACACCTTCCGCGAGGTGCAGACCAAGGCCGACGTCCTGCAGCGCGTGCGGGAGCTGCGCTACCAGGGGGGCAACAGGACCAACACCGGGCTGGCCCTCCACTACCTGGCTGAGCACAGCTTCTCCCCTGGCCAGGGGGACCGGGAGCAGGCCCCTAACCTGGTCTACATGGTCACAGCCAGCCCCGCCTCTGATGAGATCAAGCGGCTGCCCGGAGACATCCAGCTAGTGCCCATTGGAGTGGGGCCTGACGCCAATGTGCAGGAGCTGGAGAATATGGCCTGGCCCAAYGCCCCCATT
Microgale_majori TAATGGTTTACTTAGAGTATCAGCGAGCCAAAAATTTAAAAAGATCACAAGACTTGCTTAGCGCCCACGATACAACAAAAAGAAAGTAACTCCACGGTCAATGATTCAAAGCTTAGAAACCATTGTAGAAATAGGAAATAAACTGAAATTGCCTGAACGATAAACATTAGATACCTACCTAAACTTTCAAAAAAGCAGAGAACTACTCAGCTAAAACTTAAACTAACCCGGGTAATGAACCCACACCCCATTGCTAAGTCACAGAGAAATAAAACAAACTAATCAAACAATGAACATTTCCCCATACGAAGAAATAAAGGAGGACAGTAAATAGAGCGGAAACTGGCCACACACCAACTCAACTACAATGTTTTGTAAATAACCTCAATAACAAAAGGGAAGAGAACTAGGTTTCCGGCCTCTTATTAGCTTAGTAAATACATGCGTGGCCCTTTCGACAGGCGCGGTAGCACACATGTAGCTACCCACCCGGGCAGTATTAAGCTATGAACGTTTGACTTATTATACTTCGAGTCGGTTCGTGGCACCGCTACGAGACTCGTTAATAAGGGCGTGTGAGATAGAATTTTTCTGCGCAAATGACGTGATCCTATCTCACGCTAGGGGACATGGGCCCATGCCTAGCGATTAATCAATAGTCCGCCAGCGCTGGATGGCGGTGCTTCACTAGAAGCCTGTTATATCGCGATCCATCATGTCTATATACCGCCATCTTGCACCCTAGGGTGCATATAACGTTAGGTCAAGGTGTAACATGATGGTCTAATGGGCTTTCTAGAAGCCTTTATGTCGAAGGATTTAGAACTGAGCTCAATTTGAAGTACGCACACGCCCGTCCTCCTC---ATTGAGGAGGTCGTAACGTAAGCATACTAGTGTGCTTG------------------------------------------------------------------------------------------------------------------------------------------------------------------------------------------------------------------------------------------------------------------------------------------------------------------------------------------------------------------------------------------------------------------------------------------------------------------------------------------------------------------------------------------------------------------------------------------------------------------------------------------------------------------------------------------------------------------------------------------------------------------------------------------------------------------------------------------------------------------------------------------------------------------------------------------------------------------------------------------------------------------------------------------------------------------------------------------------------------------------------------------------------------------------------------------------------------------------------------------------------------------------------------------------------------------------------------------------------------------------------------------------------------------------------------------------------------------------------------------------------------------------------------------------------------------------------------------------------------------------------------------------------------------------------------------------------------------------------------------------------------------------------------------------------------------------------------------------------------------------------------------------------------------------------------------------------------------------------------------------------------------------------------------------------------------------------------------------------------------------------------------------------------------------------------------------------------------------------------------------------------------------------------------------------------------------------------------------------------------------------------------------------------------------------------------------------------------------------------------------------------------------------------------------------------------------------------------------------------------------------------------------------------------------------------------------------------------------------------------------------------------------------------------------------------------------------------------------------------------------------------------------------------------------------------------------------------------------------------------------------------------------------------------------------------------------------------------------------------------------------------------------------------------------------------------------------------------------------------------------------------------------------------------------------------------------------------------------------------------------------------------------------------------------------------------------------------------------------------------------------------------------------------------------------------------------------------------------------------------------------------------------------------------------------------------------------------------------------------------------------------------------------------------------------------------------------------------------------------------------------------------------------------------------------------------------------------------------------------------------------------------------------------------------------------------------------------------------------------------------------------------------------------------------------------------------------------------------------------------------------------------------------------------------------------------------------------------------------------------------------------------------------------------------------------------------------------------------------------------------------------------------------------------------------------------------------------------------------------------------------------------------------------------------------------------------------------------------------------------------------------------------------------------------------------------------------------------------------------------------------------------------------------------------------------------------------------------------------------------------------------------------------------------------------------------------------------------------------------------------------------------------------------------------------------------------------------------------------------------------------------------------------------------------------------------------------------------------------------------------------------------------------CGGCCCCCCACAGCTCTCCCGGTCACTGTCACCACGCCGTACCCGGAGGAGATCCCCGAGCCCCTGCACGACCTCTACTGCAGCAAGCTGCTCGACCTGGTCTTCCTGCTCGACGGCTCCTCCAAGCTCTCGGAGGCCGAGTTCGAGGTGCTGAAGGCCTTCGTGGTGGGCACCATGGAGCGGCTGCACATCTCCCAGAAGCGGATCCGCGTGGCCCTGGTGGAGTACCACGACGGCTCCCATTCCTACATCGAGCTCAGGGACCGGAAGCGGCCCTCGGAGCTGCGGCGCATCGCCAGCCAGGTGAAGTACGCGGGCAGCCCGGTGGCCTCCACCAGCGAGGTCCTGAAGTACACGCTGTTCCAGGTCTTCAGCAAGGCCGACCGCCCCGAGGCCTCCCGCGTGGTCCTGCTGCTGACGGCCAGCGAGGAGCCCCCCCGGCTGGCCCGCAACCTGGCCCGCTACGCGCAGGGCCTGAAGAAGAAGAAGGCCATCGTGATCCCCGTGGGCCTGGGGCCCCACGCCAGCCTCAAGCAGCTCCGCCTCATTGAGAAGCAGGCCCCCGAGAACAAGGCCTTCGTGCTCAGCAGCGTGGACGAGCTGGAACAGAGGCGGGACGAGATCATCAACTACTTCTGCGACTTGGCGCCCGCGGCCCCCGCCGCCACTCGGCCCCCCGACCTGGCCCCGGCCACCGCGGGTCCTGGCCTGTCGGAGAACCCGTCCCTGGGGCCCGCGGGGAAGTCCATGGCTCTGGACGTGGTGTTTGTCCTGGAAGGCTCGGACAAGGTGGGCGAGGCCAGCTTCAACCGCAGCAAGGAGTTCCTGGAGGAGGTGATCCGGCGGATGGAGGTGGGCCGGGACAGCATCCACGTCACGGTGCTGCAGTACTCGTACGTGGTCACGGTGGAGCACACCTTCCGCGAGGCGCAGACCAAGGCCGACGTCCTGCAGAGCGTGCGGGAGCTGCGCTACCAGGGGGGCAACAGGACCAACACC---------------------------------------------------------------------------------------------------------------------------------------------------------------------------------------------------------------------
Micropotamogale_lamottei CAATGGTTTACTTAAAGTATCAGCACCCCAAGAATTGAATAAAATCATAAAACTTGCTAAGCACCCACGACACAATAAAAAGAAAGCAATTCCACGGTCAATAATCCAAAGTTTAAGACTTATTGTAAAAATAGAGAACCCATTGAAGTAAAGTGA-TGATAAACATTAGATACCTACTTAAACCAATATAAAAACAGAGGACTACTAAAATAAAACTCAAACTCACCCGGATAATAATCCAATACCTCATAGCTACTACACAAATAAAATTAATAAACTAATAAAACTATGTACATTAACCGACACGGATAAATGAAGGAGGACAGTAAACAGAGAGGAATTTGGCCACACACCAA-------------------------------CAATAAAAGGGAAGAAAACTAGGTTTCCGGCCTTTTATTAATTAGGTAAATACATGCGTGGCCCTATCGACAGGAGCGGTAGCACACTCGTAGCTGCCCACCCGGGCAGTATTGAGCAATAAACGTTTGACTAATTATACACGGGGTCGGCTCGTGGCGCCGCTACGAAACCCATTAATAATGGCGTGTGCGATAAAACTTTCTTGTACAAGCTACGTAACTTTATCGCACGCTAAGAGACATGGGCCCATGCTTAGCGGTTTTTCAATATACCGCCAGCGCTGGATGGCGGTGCTTCACTAGAAGCCTGTTATATCGCGATCCACTACGTCTATATACCGCCATCTTGCACCCTAGGGTGCATATAACGTTAGGTCAAGGTGTAACGTAGTGGATAAATGGGCTCTCTAAGAACCTTTATGAATATAGTTTTAGAATTAAGCTTAATTTGAAGCACGCACACGCCCGTCCTCCTC---ATGGAGGAGGTCGTAACGTAAGTATACTAGTGTGCTTGAACAGGAGAATAGAGCCAGTAGTAA-AAAGATGAAAGAGTAAAAAATAGCAATTAAACATACCTTTTGCATAATGATAGAAAAAGCTACGAGACCAGTTGCAAAGTAGAAAAAATCGATTCATA-TTAAAACACATAGTACAGACAATTCAATAGACTAAAAGCATTAAGTTTAATAATGAACTAATTAAGTAAGAAAATACCTTAGTTTCATAGATTAATAACAACACAAAAAACTCGGCAAACTACCACAATCAATCTTAACACTT----ACTCTGCAGTAGCATAATCATAAATTTGTATGAAATTAAAACTGAGAAATGACCTTGAAGAGGATAAAAAGAAGAATTGGGAACAAAAAAACAGAACTATATCAACGACCATAACAGGTTCCTAACCTCGATGTATCAGCTTGTTCTTAAAGTTAGAAAGGTTGAAAATTAATAGACAATCAATTAAAGTATATAGAAATGCCGGAAGCTTGTTAACCTTGCACAATT--TTAGCAAGCCCGAAACCAGACCTACCTAAAAATATTAATCTCATCTATATAGTGAGGATTTTTGGGTAGGGTGCCGCCTGGTAATAGCTGGGTCCACGAATGTTCCTAAAATTTACGTAAGTTTTAGGTTAAAAGAGCTCTTTTAACGGCCATAGAGAGTAATAG---GCGCCACCAAGAAAGCGCTCTCTAGCTCCTATCTGGACTCTATATAGAGTTAACAACTTTTGCACAAACCTAACGATC-A-TTGTTCAATTGTCCGGGTGCAGGAGATTCAAAGAAGTAAAAGGAAATCCCGTGTTTCAAACACCTCTAGCGTATTAGAGGGCCGCCCAGTGA--TTAAACGGCCGCGGTACCGTGAAGTTTGTCTCCAGAGACGGCCGAGGATTTTCTCTTACTTTTAATCGTTCCCCGCGGGGCATAAGACGACCCTATGGAGCTTAATGAA-CAACTCATGAGCTGCTAATTGGTTGTGACCTCGGAGCTCCGATCTAAGACCGTCAAAGTCAATTGGAAGTTACCCTAGGGCGCAATCTTACTCAAGATCGACAGTAAGGTTTACGTGGATCAGGACCCAAGTGGTGAGCTACTAAAGGTCGTTAACGAGTCCTACGTGATCTGACGACCGGATCCAGGTCTCTATCTATGATTTCTCCTAGTACGGACAAGAGAAATAAGGCCAACTACCTAGTGCCTTTATATGATCTCAATAACCCGGGT---------------------------------------------------------------------------------------------------------------------------------------------------------------------------------------------------------------------------------------------------------------------------------------------------------------------------------------------------------------------------------------------------------------------------------------------------------------------------------------------------------------------------------------------------------------------------------------------------------------------------------------------------------------------------------------------------------------------------------------------------------------------------------------------------------------------------------------------------------------------------------------------------------------------------------------------------------------------------------------------------------------------------------------------------------------------------------------------------------------------------------------------------------------------------------------------------------------------------------------------------------------------------------------------------------------------------------------------------------------------------------------------------------------------------------------------------------------------------------------------------------------------------------------------------------------------------------------------------------------------------------------------------------------------------------------------------------------------------------------------------------------------------------------------------------------------------------------------------------------------------------------------------------------------------------------------------------------------------------------------------------------------------------------------------------------------------------------------------------------------------------------------------------------------------------------------------------------------------------------------------------------------------------------------------------------------------------------------------------------------------------------------------------------------------------------------------------------------------------------------------------------------------------------------------------------------------------------------------------------------------------------------------------------------------------------------------------------------------------------------------------------------------------------------------------------------------------------------------------------------------------------------------------------------------------------------------------------------------------------------------------------------------------------------------------------------------------------------------------------------------------------------------------------------------------------------------------------------------------------------------------------------------------------------------------------------------------------------------------------------------------------------------------------------------------------------------------------------------------------------------------------------------------------------------------------------------------------------------------------------------------------------------------------------------------------------------------------------------------------------------------------------------------------------------------------------------------------------------------------------------------------------------------------------------------------------------------------------------------------------------------------------------------------------------------------------------------------------------------------------------------------------------------------------------------------------------------------------------------------------GGCTCCTCCAAGCTATCGGAGGCCGAGTTCCAGGTGCTGAAGGCCTTTGTGGTGGGCATAATGGAAAGGCTGCACATCTCCCAGAAGCGGATCCGCGTGGCCCTGGTGGAGTACCACGACGGCTCGCACGCTTACATCGAGCTCAAGGACCGCAAGCGGCCGGCCGAGCTGCGGCGCATCGCTGGTCAGGTGAGGTACGCCGGCAGCCAGGTGGCGTCCACCAGCGAGGTCCTCAAGTACACGCTGTTCCAGGTCTTCAGCAAGATGGACCGCCCCCAAGCCTCCCGCATCGTCCTGCTCCTGACCGCCAGCGAGGAGCCCCCGCGGATGGTCCGGAACTTGGCCCGCTATGTGCAGGGTCTGAAGAAGAAGAAAGCCATTGTGATACCCGTGGGCATCGGGCCCCACGCCAGCCTCAAGCAGATCCGCCTCATCGAGAAGCAGGACCCCCAGAACAGGGCCTTTGTCTTAAGCAGCGTGCATGAGCTGGAGCAGAGCAGGGACGACATTATCAACTACCTCTGCGACCTGGCCCCGCAAGTCCCGGCCTCCACCCAGCCCCCCGACGTGGCCCAGGTCACCGTGGGCCCTGGCCTCTCGGAGGCCCCATCCCCGGGGCCCCCCAGGAAGTCCGCGGCCCTGGATGTGGCTTTTGTCCTGGAAGGGTCCGACCAGGTCGGCGAGGCCGGCTTCAACCGCAGCAGGGAGTTCATGGAGGAGGTGCTCCGGCGCATGGACGTGGGCCAGGACAGCATCCACGTCACCGTGCTGCAGTACTCATACGCCGTCACGGCCGAGCACACCTTCAGCCAGGCCCAGTCCAAGGCCCACGTGCTGCAGCGCGTGCGGGAGCTGCGCTACCAGGGCGGCAACAGGACCAACACCGGGCTGGCGCTGCAGTACCTCTCCGAACACAGCTTTTCCACGCGCCAGGGGGACCGCGAGCTGGCGCCCAACCTGGTCTACATGGTC------------------------------------------------------------------------------------------------------------------------------
Nesogale_talazaci CAATGGTTTGCTTAAAGTTTCAGCACTCCAAGAATTTAAAAAGATCACAAGACTTGCTTAGCACCCACGATACAACAAAAAGAAAGAAACTCCACGGTCAATAAACCAAAGTTTAGAAAACATTGTAAAAACAGTAAATAAACCAAAATTAAATGAACGATAAACATTAGATACCTACCTAAACCTCCAAAAAAGCAGAGAACTACTCAATTAAAACTTAAACTAACCCGGGTAATAAACCCATACCCCATTGCTAAATCACAAAGAAACAGAACAAACTAATCAAACTATGAACATTTACCCACACGAAGAAATAAAGGAGGACAGTAAATAGAGTGGAAACCGGCCACACACCAACTCAATCATAGTGTTTAATAAATTAAACCTACAACAAAAGGGAAGAAAACTAGGTTTCCGGCCTCTTATTAATTAAGTAAATACATGCGTGGCCCTTTCGATAGGTGCGGTAGCTCACATGTAGCTACCCACCCGGGCAGTATTAAGCCATGAACGTTTGACTTATTATACTTTGAGTTGGTTCGTGGCACCGCTACGAAACTCATTAATAAGGGCGTGTGAGATAAAATTTTTCTGCGCAAATGACGTGATTTTATCTCACGCTAAGAAACATGGGCCCATGCTTAGCGATCAATCAATATGCCGCCAGCGCTGGATGGCGGTGCTTCACTAGAAGCCTGTTATATCGCGATCCATCATGTCTATATACCGCCATCTTGCACCCTAGGGTGCATATAACGTTAGGTCAAGGTGTAACATGATGGTCTAATGGGCTTTCTAGAAGCCTTCATGTCGAAGGATTTAGAACTGAGCTCAATTTGAAGCACGCACACGCCCGTCCTCCTC---ATTGAGGAGGTCGTAACGTAAGCATACTAGTGTGCTTG---------------------------------------------------------------------------------------------------------------------------------------------------------------------------------------------------------------------------------------------------------------------------------------------------------------------------------------------------------------------------------------------------------------------------------------------------------------------------------------------------------------------------------------------------------------------------------------------------------------------------------------------------------------------------------------------------------------------------------------------------------------------------------------------------------------------------------------------------------------------------------------------------------------------------------------------------------------------------------------------------------------------------------------------------------------------------------------------------------------------------------------------------------------------------------------------------------------------------------------------------------------------------------------------------------------------------------------------------------------------------------------------------------------------------------------------------------------------------------------------------------------------------------------------------------------------------------------------------------------------------------------------------------------------------------------------------------------------------------------------------------------------------------------------------------------------------------------------------------------------------------------------------------------------------------------------------------------------------------------------------------------------------------------------------------------------------------------------------------------------------------------------------------------------------------------------------------------------------------------------------------------------------------------------------------------------------------------------------------------------------------------------------------------------------------------------------------------------------------------------------------------------------------------------------------------------------------------------------------------------------------------------------------------------------------------------------------------------------------------------------------------------------------------------------------------------------------------------------------------------------------------------------------------------------------------------------------------------------------------------------------------------------------------------------------------------------------------------------------------------------------------------------------------------------------------------------------------------------------------------------------------------------------------------------------------------------------------------------------------------------------------------------------------------------------------------------------------------------------------------------------------------------------------------------------------------------------------------------------------------------------------------------------------------------------------------------------------------------------------------------------------------------------------------------------------------------------------------------------------------------------------------------------------------------------------------------------------------------------------------------------------------------------------------------------------------------------------------------------------------------------------------------------------------------------------------------------------------------------------------------------------------------------------------------------------------------------------------------------------------------------------------------------------------------------------------------------------------------------------------------------------------------------------------------------------------------------------------------------------------------------------------------------------------------------------------------------------------------------------------------------------------------------------------------------------------------------------------------------------------------------------------------------------------------------------------------------------------------------------------------------------------------------------------------------------------------------------------------------------------------------------------------------------------------------------------------------------------------------------------------------------------------------------------------------------------------------------------------------------------------------GCGGAGCCAGAAGACCTTGCGCGGCCCCCCACAGCTCTCCCGGTCACTGTCACCACACCGTTCCTGGAGGAGATCCCCGAGCCCCTGCACGACCTCTACTGCAGCAAGTTGCTCGACCTGGTCTTCCTGCTTGACGGCTCCTCCAGGCTCTCGGAGGCCGAGTTCGAGGTGCTGAAGGCCTTCGTGGTGGGCACCATGGAGCGGCTGCACATCTCCCAGAAGTGGATCCGCGTGGCCCTGGTGGAGTACCACGATGGTTCCCACTCCTACATTGAGCTCAAGGACCGGAAGCGGCCCTCGGAGCTGCGGCGCATCGCCGGCCAGGTGAAGTACGCGGGCAGCCAGGTGGCCTCCACCAGTGAGGTCCTGAAGTACACGCTGTTCCAGGTCTTCAGCAAGGCCGACCGCCCCGAGGCCTCCCGCGTGGTCCTGCTCCTGACGGCCAGCGAGGAGCCCCCCCGGCTGGCCCGCAACCTGGCCCGCTATGCACAGGGCCTGAAGAAGAAGAAGGCCGTGGTGATCCCCGTGGGCCTGGGGCCCCACGCCAGCCTCAAGCAGCTCCGCCTCATCGAGAAGCAGGCCCCCGAGAACAAGGCCTTCGTGCTCAGCAGTGTGGACGAGCTGGAGCAGAGGCGGGACGAGATCATCAACTACTTCTGTGACCTGGCGCCTGCAGCCCCCGCCGCCACTCAGCCCCCCGACCTGGCCCAAGTCACCGTGGGACCTGGTCTTTCGCAGAACCCATCCCTGGGCCCCACAAGGAAGTCCATGGCCCTGGACGTGGTGTTTGTCCTGGAAGGCTCAGACAAAGTGGGCGAGGCCAGTTTCAACCGCAGCAGGGAGTTCCTGGAGGAGGTGATCCAACGGATGGAGGTGGGCCGGGACAGCATCCACATCACGGTGCTGCAGTACTCGTACGTGGTCACGGCGGAGCACACCTTCCGTGAGGCGCAGACCAAGGCCGACATCCTGCAGCGCGTGCGGGAGCTGCGCTACCAAGGGGGCAACAGGACCAACACTGGCCTGGCTCTCCACTACCTGGCTGAGCACAGCTTCTCCCCCGGCCAGGGGGACCGGGAGCAGGCCCCTAACCTG------------------------------------------------------------------------------------------------------------------------------------------
Oryzorictes_hova TAATGGTTTTCTTAAAGTCTCAGCCCCCCAAAAATTTAAAACTATCACATGACTTGCTTAGCACCCACGTAACAACAAAAAGAAAGCAACTCCACGGTCAAGAATTCAAAGCTTAAAAAGCATTGTAAAAATAACAAATAAACTGAAATAACCTGAACGATAAACATTAGATACCTACCTAAACCTACCAAAAACCAGAGAACTACACAAATAAAACTTAAACTTATCCGGATAATAAACCCATACCCCATCGCTAAATCACAAAAAAATAAAATAAACTAATAAAACTATACACATTCCCCTATACGAAAAAATAAAGGAGGAAAGTAAGTAGAGTGGAAACCGGCCACACACCAA-------------------------------TAACAAAAGGGAAGAAACCCAGGTTTCCAGCCTTTTATTAGTCTAGCAAATACATGCGTGGCCCTTCCGGAAGGAGCGGTAGCCCACAAGTAGCTACCCACCCGGGCAGTATTAAGCAATAAACGTTTGACTTATTATGCTATGAGGCGGTTCGTGGCACCGCTACGAGACTCACTAATAAAGGCGTGTGAGATAAAATTTTTTTACGCAAGCGACGTGATTTTATCCCACGCTAGGACACATGGGCCCATGCTTAGCGATTAAACAATATATCGCCAGCGCTGGATGGCGGTGCTTCACTAGAAGCCTGTTATATCGCGTTCCATTACGTCTATATACCGCCATCTTGCACCCTAGGGTGCATATAACGTTAGGTCAAGGTGTAACGTAATGGACTAATGGGCTTTCTAGAAACCCTTATGTTAACGGTTTTAGAACTTAGCTAAGTTTGAAGCACGCACACGCCCGTCCTCCTC---CCTGAGGAGGTCGTAACGTAAGCATACTAGTGTGCTTG---------------------------------------------------------------------------------------------------------------------------------------------------------------------------------------------------------------------------------------------------------------------------------------------------------------------------------------------------------------------------------------------------------------------------------------------------------------------------------------------------------------------------------------------------------------------------------------------------------------------------------------------------------------------------------------------------------------------------------------------------------------------------------------------------------------------------------------------------------------------------------------------------------------------------------------------------------------------------------------------------------------------------------------------------------------------------------------------------------------------------------------------------------------------------------------------------------------------------------------------------------------------------------------------------------------------------------------------------------------------------------------------------------------------------------------------------------------------------------------------------------------------------------------------------------------------------------------------------------------------------------------------------------------------------------------------------------------------------------------------------------------------------------------------------------------------------------------------------------------------------------------------------------------------------------------------------------------------------------------------------------------------------------------------------------------------------------------------------------------------------------------------------------------------------------------------------------------------------------------------------------------------------------------------------------------------------------------------------------------------------------------------------------------------------------------------------------------------------------------------------------------------------------------------------------------------------------------------------------------------------------------------------------------------------------------------------------------------------------------------------------------------------------------------------------------------------------------------------------------------------------------------------------------------------------------------------------------------------------------------------------------------------------------------------------------------------------------------------------------------------------------------------------------------------------------------------------------------------------------------------------------------------------------------------------------------------------------------------------------------------------------------------------------------------------------------------------------------------------------------------------------------------------------------------------------------------------------------------------------------------------------------------------------------------------------------------------------------------------------------------------------------------------------------------------------------------------------------------------------------------------------------------------------------------------------------------------------------------------------------------------------------------------------------------------------------------------------------------------------------------------------------------------------------------------------------------------------------------------------------------------------------------------------------------------------------------------------------------------------------------------------------------------------------------------------------------------------------------------------------------------------------------------------------------------------------------------------------------------------------------------------------------------------------------------------------------------------------------------------------------------------------------------------------------------------------------------------------------------------------------------------------------------------------------------------------------------------------------------------------------------------------------------------------------------------------------------------------------------------------------------------------------------------------------------------------------------------------------------------------------------------------------------------------------------------------------------------------------------------------------------------------GGCCTTGAGCCGCCCCCCACTGCACTTCCGTTCAGTGTCACCACGCCATACATGGAGGAGATCCCCGAGCCCCTGCACGACCTCTACTGCAGCAAGCTGCTCGACCTGGTCTTCCTGCTGGACGGCTCCTCCAAGCTGTCGGAGGCCGAGTTTGAGGTGCTGAAGGCCTTCGTGGTGGGCACCATGGAGCGGCTGCACATCTCCCAGAAGCGGATCCGCGTGGCGCTGGTGGAGTACCACGACGGCTCTCACTCCTACATCGAGCTCAAGGACCGGAAGCGGCCCTCGGAGCTGCGGCGCATCGCGGGCCAGGTGAAGTACGCGGGCAGTCAGGTGGCTTCCACCAGCGAGGTCCTCAAGTACACACTGTTCCAGGTCTTCAGCAAGGCTGACCGCCCCGAGGCCTCCCGCGTGGTCCTGCTCCTGACGGCCAGCGAGGAGCCCCCCCGCATGGCCCGGAACCTGGCCCGCTATGCCCAAGGCCTAAAGAAGAAGAAGGCCATCGTGCTCCCAGTGGGCATCGGGCCCCATGCCAGCCTCAAGCAGCTGCGCATCATCGAGAAGCAGGCACCCGAGAACAAGGCCTTTGTGCTCAGCAGTGTGGATGAGCTGGAGCAGAGGAGGGACGAGATTATCAACTACTTCTGTGACCTGGCACCCGAAGCCCCGGCCTCCACCCAGCCCCCTGACCTGGCCCAAGTCACGGTGGGTCCTGGCCTTTCCAAGGACCCATCCCTGGGGCCGGGGGGAAAGTCCATGGCCCTGGACGTGGCGTTTGTCCTGGAAGGCTCAGACAAGGTTGGCGAGGCCAGCTTCAACCGCAGCAGGGAGTTCATGGAGGAGGTGATCCGGCGGATGGACGTGGGCCGGGACAGCATCCACGTCACCGTGCTGCAGTTCTCGTACGTGGTCACGGTGGAGCACACCTTCCGCGAGGCACAGACGAAGGCCGACATCCTGCAGCGCGTGCGGGAGCTTCGCTACCAGGGGGGCAACAGGACCAACACCGGGCTGGCCCTCCATTACCTTTCTGAGCACAGCTTCTCCCCCAGCCAGGGGGACCGCCAGCAGGCCCCTAACCTG------------------------------------------------------------------------------------------------------------------------------------------
Potamogale_velox TACTGGTTTTGTTAAAGTATCCGCATTACAAATAAAACAGTTAATCATAAAACTTGCTAAGCACCCACGATACAATAAAAAGCAAGTAATTCCACGGTCATCAAATCAAAGTTATAAATTTAATGTAAAAACAGAAACCTAACTGAAAC-ATACGTTAGACAAACATTAGATACCTACTTAAACTTAAAACAAAACAGAGGACTACTTAAATAAAACTTAAACTCACCCGGATAATAAACCCACACCTCATTGCTAATTCACAAAAAAAACACAAAAATAAACAAAACTATGAACATTAACTTATACGGATAAATGAAGGAGGATAGTAAATAGAGAGGAACCTGGCAACACACCAA-------------------------------TAACAAAAGGGAAGAAAATTAGGTTTCCGGCCTTTTATTAATTAAGTAGTTACATGCGTGTCTCTATCGATAGAAATGGTAGCACACTTGTAGCTGCCCACCCGGGCAGTATTAAGCAATAAACGTTTGACTTAATATACTTAGGGTTGGCTCGTGGCGCCGCTACGAAACCCATTAATAAAGGCGTGTGTGGTAAAGTTTTCATGTACAAGCTACGTGACTTTACTACACGCCTAGAAACATGGGCCCATGCTAAGCAATGTTTCAAAACATTGCCAGCGCTGGATGGCGGTGCTTCACTAGAAGCCTGTTGAATCGCGATCCATTACGTCTGTATACCGCCATCTTGCACCCTAGGGTGCATATAACGTTAGGTCAAGGTGTAACGTAATGGTCTAATGGGCTTTCTAGAAACCAAATTGTCTCGGTTTTTAGAATTAAGCTTAATTTGAAGCACGCACACGCCCGTCCTCCTC---ATTGAGGAGGTCGTAACGTAAGCATACTAGTGTGCTTG------------------------------------------------------------------------------------------------------------------------------------------------------------------------------------------------------------------------------------------------------------------------------------------------------------------------------------------------------------------------------------------------------------------------------------------------------------------------------------------------------------------------------------------------------------------------------------------------------------------------------------------------------------------------------------------------------------------------------------------------------------------------------------------------------------------------------------------------------------------------------------------------------------------------------------------------------------------------------------------------------------------------------------------------------------------------------------------------------------------------------------------------------------------------------------------------------------------------------------------------------------------------------------------------------------------------------------------------------------------------------------------------------------------------------------------------------------------------------------------------------------------------------------------------------------------------------------------------------------------------------------------------------------------------------------------------------------------------------------------------------------------------------------------------------------------------------------------------------------------------------------------------------------------------------------------------------------------------------------------------------------------------------------------------------------------------------------------------------------------------------------------------------------------------------------------------------------------------------------------------------------------------------------------------------------------------------------------------------------------------------------------------------------------------------------------------------------------------------------------------------------------------------------------------------------------------------------------------------------------------------------------------------------------------------------------------------------------------------------------------------------------------------------------------------------------------------------------------------------------------------------------------------------------------------------------------------------------------------------------------------------------------------------------------------------------------------------------------------------------------------------------------------------------------------------------------------------------------------------------------------------------------------------------------------------------------------------------------------------------------------------------------------------------------------------------------------------------------------------------------------------------------------------------------------------------------------------------------------------------------------------------------------------------------------------------------------------------------------------------------------------------------------------------------------------------------------------------------------------------------------------------------------------------------------------------------------------------------------------------------------------------------------------------------------------------------------------------------------------------------------------------------------------------------------------------------------------------------------------------------------------------------------------------------------------------------------------------------------------------------------------------------------------------------------------------------------------------------------------------------------------------------------------------------------------------------------------------------------------------------------------------------------------------------------------------------------------------------------------------------------------------------------------------------------------------------------------------------------------------------------------------------------------------------------------------------------------------------------------------------------------------------------------------------------------------------------------------------------------------------------------------------------------------------------------------------------------------------------------------------------------------------------------------------------------------------------------------------------------------------------------------------------------------------------------------------------------------------------------------------------------------------------------------------------------------------------------------------------------------------------------------------------------------------------------------------------------------------------------------------------------------------------------------------------------------------------------------------------------------------------------------------------------------------------------------------------------------------------------------------------------------------------------------------------------------------------------------------------------------------------------------------------------------------------------------------------------------------------------------------------------------------------------------------------------------------------------------------------------------------------------------------------------------------------------------------------------------------------------------------------------------------------------------------------------------------------------------------------------------------------------------------------------------
Setifer_setosus CAATGGTTTTATTAAAGTATCAGCACCCCAAAAATTAAAAAAAATCACACAACTTGCTATGCACCCACGATACAACAAAAAGAAAGCAACTCCACGGTCAAGAAATCAAAGCTTAGAAAACATTGTAAAAACAAATAATAAATAGAAATAATTTGAACGATAAACATTAGATACCTACTTAAACCTACCACAAAGCAGAGAACTACT-AGAAAAAACTTAAACTCATCTGGATAATACACCCATACCCTATTGCTAAGTCACAAAGAAAAATATCAAAAAAATAAAACAATAAACATTAAACCAAACGAAAAAATAAAGGAGGATAGTAAATAGAGTGGAAATCGGCTACACACCAA-------------------------------AAACAAAAGGGAAGAAAACTAGGTTTCTAGCCTTTTATTAGCTTAATAAATACATGCGTGGCCCTTTTAAGAGGAGCGGTAGCACACTTGTAGCTACCCACCTGGGCAGTATTAAGCAATAAACGTTTGACTTATTATATTATAAGTCGGTTCGTGGCACCGCTACGAGACTTACTAATAAAGGCGTGTGAGATAAAATAATTCTGCGCGAATAACGTAATTTTATCTCACGCTAAGGAACATGGGCCCATGCTTAGCGGTCAGTCAACATGCCGCCAGTGCTAGATGGCGGTGCTTCACTAGAAGCCTGTTATATTGCACTCCACCACGTCTATATACCGCCATCCTGCACCCCGGCGTGCATATAACGTTAGGTCAAGGTGTAACGTGGTGGTCCAATGGGCTTTCTAGAAATACTAATGCTTAGTATTTTAGAACTGGGCTCAGTTTGAAGCACGCACACGCCCGTCCTCCTC---ACTGAGGAGGTCGTAACGTAAGCGTACTAGTGTGCTTG---------------------------------------------------------------------------------------------------------------------------------------------------------------------------------------------------------------------------------------------------------------------------------------------------------------------------------------------------------------------------------------------------------------------------------------------------------------------------------------------------------------------------------------------------------------------------------------------------------------------------------------------------------------------------------------------------------------------------------------------------------------------------------------------------------------------------------------------------------------------------------------------------------------------------------------------------------------------------------------------------------------------------------------------------------------------------------------------------------------------------------------------------------------------------------------------------------------------------------------------------------------------------------------------------------------------------------------------------------------------------------------------------------------------------------------------------------------------------------------------------------------------------------------------------------------------------------------------------------------------------------------------------------------------------------------------------------------------------------------------------------------------------------------------------------------------------------------------------------------------------------------------------------------------------------------------------------------------------------------------------------------------------------------------------------------------------------------------------------------------------------------------------------------------------------------------------------------------------------------------------------------------------------------------------------------------------------------------------------------------------------------------------------------------------------------------------------------------------------------------------------------------------------------------------------------------------------------------------------------------------------------------------------------------------------------------------------------------------------------------------------------------------------------------------------------------------------------------------------------------------------------------------------------------------------------------------------------------------------------------------------------------------------------------------------------------------------------------------------------------------------------------------------------------------------------------------------------------------------------------------------------------------------------------------------------------------------------------------------------------------------------------------------------------------------------------------------------------------------------------------------------------------------------------------------------------------------------------------------------------------------------------------------------------------------------------------------------------------------------------------------------------------------------------------------------------------------------------------------------------------------------------------------------------------------------------------------------------------------------------------------------------------------------------------------------------------------------------------------------------------------------------------------------------------------------------------------------------------------------------------------------------------------------------------------------------------------------------------------------------------------------------------------------------------------------------------------------------------------------------------------------------------------------------------------------------------------------------------------------------------------------------------------------------------------------------------------------------------------------------------------------------------------------------------------------------------------------------------------------------------------------------------------------------------------------------------------------------------------------------------------------------------------------------------------------------------------------------------------------------------------------------------------------------------------------------------------------------------------------------------------------------------------------------------------------------------------------------------------------------------------GCGGAGCCAGGAGGCCCTGGGCTGCCCCCCACAGAAGTCCCGGTCAGTGCCACCACGCGGTACGTGGAGGAGATCCCCGAGCCCATGCACGACCTGTACTGCAGCAAGCTGCTCGACCTGGTCTTCCTGCTCGACGGCTCCTCCAGGCTGTCCGAGGCCGAGTTTGAGGTGCTGAAGGCCTTTGTGGTGGGCATGATGGAGCGGCTGCACATCTCCCAGAAACGCATCCGGGTGGCCTTGGTGGAGTACCATGACGGCTCACACTCTTACATCGAACTCAAGGACCGGAAGCGGCCCTCGGAGCTGCGGCGCATTGCGGGCCAGGTGAAGTATGCGGGCAGCCAGGTGGCTTCCACCACCGAGGTCCTGAAGTACACGCTGTTCCAGGTCTTCAGCAAGGTGGACCGCCCCGAAGCCTCCCGCGTGGTCCTGCTCCTGACAGCCAGCGAGGAGCCCCCCCGGATGGCCCGGAACTTGGCCCGCTATGCACAGGGCCTGAAGAAGAAGAAGGCCATCGTGATCCCAGTGGGCATCGGGCCCCACGTCAGCCTCAAGCAGCTCCGCCTCATTGAGAAGCAGGCCCCCGAGAACAAGGCCTTCGTGCTCAGCAGCGTGGATGAGCTGGAGCAGAGGAGGGACGAGATTATCAACTACCTCTGCGACCTGGCACCCGAAGCCCCAGCCCCAACTCAGCCCCCCGACATGGCCCAAGTCACTGTGGGTCCTGGCCTTTCGAAGGACCCATCCCTGGAGCCCACGAGGAAGCCCCTGGCCCTGGATGTGGCATTTGTCCTGGAAGGCTCAGACAAGGTTGGCGAGGCCAGCTTCAACCGCTGCAGGGAGTTCATGGAGGAGGTGATCCGGCGGATGGACGTGGGCCAGGACAGCATCCACGTCACTGTGCTACAGTACTCGTACGTGGTCACGGTGGAGCACACCTTCCGTGAGGCACAGTCCAAGGCCGACATCCTGCAGCGCGTGCGGGAGCTACGCTACCTGGGTGGCAACAGGACCAACACCGGGCTGGCCCTACAGTACCTCTCTGAGCACAGCTTCTCCTCCCACCAGGGGGACCGTAAGCAGGCCCCCAACCTG------------------------------------------------------------------------------------------------------------------------------------------
Tenrec_ecaudatus TAATGGCTTGTTTAAAGTATCTTCATCCCAAAAATTAAGAAATATCACATCACTTGCTAAGCACCCACGATACAACAAAAAGAAAGTAACTCCACGGTCAATAATTCAAAGCTTAGAAAATATTGTAAAAACAGATTATTAACAGAAATCATTTGAACGATAAACATTAGATACCTACATAAACTTATAATAAAACAGAGAACTACTTAAAAAAAACTTAAACTTATCCGGATAATAAACCCATACCTTATTGCCAAACCACAAAAAAATAAAATAAACAAATGAAATTATGAACATTATTACAAACGGATAAATAAAGGAGGACAGTAAATAGAGAGGAATAAGGCTACACACCAA-------------------------------AAACAAAAGGGAAGAAGAATAGGTTTCCAGCCTTTTATTAGTATAGTAAATACATGCGTGGCCCTTCCGAAAGGAGCGGTAGTTCACTTGTAGCTACCCACCTGGGCAGTATTAAGCAATAAACGTTTGACTTATTATACTATGAGTTGGTTCGTGGCACCGCTACGAGACTCACTAATAAAGGCGTGTGAGATAAAATATATCTGCGCAGAATACGTGATTTTATCTCACGCTAAGAAACATGGGCCCATGCTTAGTGATCAATCAATATGTCGCCAGCGCTGGATGGCGGTGCTTCACTAGAAGCCTGTTGTATTGCACTCCATTACGTCTATATACCGCCATCTTGCACCCTAGGGTGCATATAACGTTAGGTCAAGGTGTAACGTAATGGACTAATGGGCTTTCTAGAAATTTTAATGTCTAAAATTTTAGAACTAAGCTTAGTTTGAAGCGCGCACACGCCCGTCCTCCTC---TTTGAGGAGGTCGTAACGTAAGTATACTAGTGTGCTTGAACAGGAGAATAGAGACAGTAGTAAGAAAGATGAAAGAGTATAAAAAAGCAATTAACACTACCTTTCGCATAATGATAGAAAGAGCTACGAGACAAGTAGCAAAAAAGATAAAATCGATTGAAA-TTTAAACTTATAGGACAGATAATTCAATTATCTAAAAGCATTAAGTTCAATAATGAGACTCTTAAGTAAAGAATTACCGAAGTGTTATAAATTAATAATAACACACAAAACTCGGCAAACTTCCACAATCAATTCCAACTCTTATGTACTCTGCAGTAGCATAATCATAAATTTGCATGAATAACAAACTGAGAAATGACCTTGAAGAGGATAAGACGAAGACTTGGGAACAAAAAAACAAGATAAAATCAATGACCATAACAGGTTCATAACCTCGATGTATCAGCTTGTTCTTAAAGTTAGAAAGGTTGAAAATTCATAGATCACCAATTAAAGTATATAGAAATTCCGGAAGCTTATTAACTTTGCAAAGCT--GAAGCAAACCCGAAACCAGACCTACCTAAGAGCATTAATCTCATCTATATAGTGAGGACTTCTAGGTAGGGCACCGTCTGGTGATAGCTGGGTCCAAGAATGTTCCTAAAATTTACGTAAATTTTAGATTTAAAGAGCTCTTTAAATGGCCTTAGTGAGTAATAGTTGGCGCCATCAAGAAAGCGCTCTCAAACTCCTAATTGGACTCTACGTAGAGTTAATAATTTCTGCACAATCAGAACGATC-A-CTGATCAATTGTCCGGGTGCAGGAGATTAAAAAAAATAAAAGGAAATCCCGTGTTTCAAACACCTCTAGCGTATTAGAGGGCCGCCCAGTGACGTTAAACGGCCGCGGTACCGTGAAGTTTGTTCTCAAGGACGGCCGAGGATTTTCTCTTATTTTTAATCATTTCCCGCGGGATATAAGACGACCCTATGGAGCTTAATTAATTTATTTATAAATAAAATATTGGTTGTGACCTCGGAGCTCCGAACCTAAACCGTTGCAGTCAATTGGAAGTTACCCTAGGGCGCAATCCTATTAAAGATCGACAATAGGGTTTACGTGGATCAGGACCCTGATGGTGAGCTATCAAAGGTCGTTAACGAGTCCTACGTGATCTGACGACCGGATCCAGGTCTCTATCTATAATTTCTCCTAGTACGGACCAGAGAAATAAGGCCAACTTTAAGCGCCTTTTATATGATCTAAATTACTCGAGT------------------------------------------------------------------------------------------------------------------------------------------------------------------------------------------------------------------------------------------------------------------------------------------------------------------------------------------------------------------------------------------------------------------------------------------------------------------------------------------------------------------------------------------------------------------------------------------------------------------------------------------------------------------------------------------------------------------------------------------------------------------------------------------------------------------------------------------------------------------------------------------------------------------------------------------------------------------------------------------------------------------------------------------------------------------------------------------------------------------------------------------------------------------------------------------------------------------------------------------------------------------------------------------------------------------------------------------------------------------------------------------------------------------------------------------------------------------------------------------------------------------------------------------------------------------------------------------------------------------------------------------------------------------------------------------------------------------------------------------------------------------------------------------------------------------------------------------------------------------------------------------------------------------------------------------------------------------------------------------------------------------------------------------------------------------------------------------------------------------------------------------------------------------------------------------------------------------------------------------------------------------------------------------------------------------------------------------------------------------------------------------------------------------------------------------------------------------------------------------------------------------------------------------------------------------------------------------------------------------------------------------------------------------------------------------------------------------------------------------------------------------------------------------------------------------------------------------------------------------------------------------------------------------------------------------------------------------------------------------------------------------------------------------------------------------------------------------------------------------------------------------------------------------------------------------------------------------------------------------------------------------------------------------------------------------------------------------------------------------------------------------------------------------------------------------------------------------------------------------------------------------------------------------------------------------------------------------------------------------------------------------------------------------------------------------------------------------------------------------------------------------------------------------------------------------------------------------------------------------------------------------------------------------------------------------------------------------------------------------------------------------------------------------------------------------------------------------------------GCGGAGCCAGGAGGCCCTGCACTGCCCCCCACAGCAGTTCCGGTCAGTGCCACCACGCCGTACGTGGAGGAGATCCCCGAGCCCCTGCACGACCTCTACTGCAGCAAGCTGCTCGACCTGGTCTTCCTGCTCGACGGCTCCTCCAAGCTGTCGGAGGCCGAGTTTGAGGTGCTGAAGGCCTTCGTGGTGGGCACCATGGAGCGACTGCACATCTCCCAAAAGCGCATCCGGGTGGCCCTGGTAGAGTACCATGACGGCTCACACTCTTACATCGAACTCAAGGACCGGAAGCGGCCCTCGGAGCTGCGGCGCATTGCGGGCCAGGTGAAGTACGCGGGCAGCCAGGTGGCTTCTACCAGCGAGGTCCTGAAGTACACGCTGTTCCAGGTCTTCAGCAAGGTCGACCGCCCGGAAGCCTCCCGAGTGGTCCTGCTCCTGACAGCCAGCGAGGAGCCCCCCCGGATGGCCCGGAACTTGGCCCGCTATGCACAGGGCCTGAAGAAGAAGAAGGCCATCGTGATCCCAGTGGGCATCGGGCCCCACGCCAGCCTCAAGCAGCTCCGCCTCATCGAGAAGCAGGCCCCTGAGAACAAGGCCTTCATGCTCAGCAGCGTGGATGAGCTGGAGCAGAGGAGGGACGAGATTATCAACTACTTCTGTGACCTGGCACCCGAAGCCCCAGCCTCAACTCAGCCCCCCAAAATGGCCCAAGTCACTGTGGGTCCTAGCCTTTCGAAGGACCCATYCCTGGGGCCCGCGAGGAAGTCCATGGCCCTGGATGTGGCATTTGTCCTAGAAGGCTCAGACAAGGTTGGTGAGGCCAACTTCAACCGCAGCAGGGAGTTCATGGAGGAGGTGATCCGGCGGATGGACGTGGGCCAGGACAGCATCCACGTCACGGTGCTGCAGTACTCGTACGTGGTCACGGTGGAGCATGCCTTCAGCGAGGCACAGTCCAAGGCCAACATCCTGCAGCGTGTGCGGGAGCTACGCTACCAGGGTGGCAACAGGACCAACACTGGGCTGGCCCTACAGTACCTCTCTGAGCACAGCTTCTCCCCCAGCCAGGGGGACCGTGAGCAGGCCCCCAACCTG------------------------------------------------------------------------------------------------------------------------------------------
Elephantulus_brachyrhynchus --------------AAGTATCCGCCAACCAAAAATCATACAACATCACAAGACTTGCTCAGCACCCACGATACAGCAAAAAGAAAGCAATCCCACGGTCATTAAAACAAAGTTTAAAAACTCATGTAAAAATAATAAATAGACTTAATCTTGTTGAACGATAAACATTAGATACCTACGTAAACTTT--ATTAAACAGAGAACTACACACTTAAAACTCAAACTTACCCGGGTAATAAACCCAAACCCCATTGCTAAATCACAAATATAAATAATAAATCAAACAAACTATAAACATTGCATCACACGGACAAATAAAGGAGGAAAGTAAATAGAGAGGAATTTGGCTACACACCAA-------------------------------AAACAAAAGGGAAGAATA----------------------------------CATGCGTGGCCCTCTCGATAGGAGCGATAGCACACCGGTAGCTATCCACCCGGGCAGTATTAAGCAATAAACGTTTGACTAATTATACTGAGGGTTGGTTCGTGGCACCGCTACGAGACCCATTAATAATGGCGTGTGGACTAAAGTTGCTCTGCGCAGATCATGTAACTTTAAGCCACGCTAAGATACATGGGCCCATGCTTAGCGATAATTACAAATATCGCCAGCGCTGGATGGCGGTGCTTTACTAGAAGCCTGTTGCATCGCGATCCATCACGTCTATATACCGCCATCTTGCACCCTAGGGTGCGCGCAACGTTAGGTCAAGGTGTAACGTGATGGAACAATGGGCTTTCTAGAATCAAATATGTTATCAGATTTAGAGCCAGGCCTGGCTTGAAGCACGCACACGCCCGTCCTCCTCGTGCATGAGGAGGTCGTAACGTAAGCATACTAGTGTGCTTGAACAGGAGAATAGAGATAGTAGTAAGAAAGATGAAAGAGTAAAAAACAGCAATAACCCCTACCTTTTGCATAATGGTAGAAAAAGCACCGAGAGCAGTGGCAAAATAGAAAAAACCGATTAAAAACTAAATCAGAAAGGACAGAAAATACAATATACTAAAAGCATTAAGTTAAATATAGAAATAATTGAGTAAAGAATTACCGAAGCTTTATGAGTTAATAACGACACAAAAAACTCGGCAAACACCCACAATCAATTACTACACTTATTAACTCTGCAGTAGCATAATCATAATTTTGTATGAATAAGAAACTGAGAAATGACCTTGAAGAGGATAGAGTGAAGAT---------------------------------------------------------------------------------------------------------AATTATAGTATATAGAAATACCGGGAGCTCATTAGCGTTGCAAAACTTATAAGCAACCCCGAAACCAGACCTACTCATGAACATTAATCTCTTCTATATAGTGAGGATTTATGAGTAGGGTGCCGCCTGGAGATAGCTGGGTCCAAGAATGTTCCTAAAGCATACGTAAGCTTTAGTTCAATAGGGCTCTATTGAAGGCCAAGGAGAGTAATAGTTGGCGCCATCAAGAAAGCGCTCCCAATCTCCCTTTTGGACTCTATATAGAGCTAGTAACTTCTGCGCAATCAGAACGGCCCA-CTGATCGATCGTCCGGGCGCCGGAGATTAAAAGAAAGAGAAGGTAACTCCGTGTTTCAAACACCTCTAGCGTATTAGAGGGCCGCCCAGTGACGTTAAACGGCCGCGGTACCGTGAAGTTTGTTCTTAAGGACGGCCGAGAGTTCTCTCCTCATTCCAATCGTTCTCCGCGGAGTATAAGACGACCCTATGGAGCTTAAT---------------------------------------------------------------------------------------------------------------------------------------------------------------------------------------------------------------------------------------------------------------------------------------------------------------------------------------------------------------------------------------------------------------------------------------------------------------------------------------------------------------------------------------------------------------------------------------------------------------------------------------------------------------------------------------------------------------------------------------------------------------------------------------------------------------------------------------------------------------------------------------------------------------------------------------------------------------------------------------------------------------------------------------------------------------------------------------------------------------------------------------------------------------------------------------------------------------------------------------------------------------------------------------------------------------------------------------------------------------------------------------------------------------------------------------------------------------------------------------------------------------------------------------------------------------------------------------------------------------------------------------------------------------------------------------------------------------------------------------------------------------------------------------------------------------------------------------------------------------------------------------------------------------------------------------------------------------------------------------------------------------------------------------TTTCTAGCAATACACTATACTTCTGACACTCTTACAGCCTTCTCATCAGTTACTCACATTTGCCGAGACGTTAATTATGGATGACTTATCCGATATTTACATGCAAACGGAGCATCTCTATTTTTCATCTGCCTATTCATCCACGTAGGACGAGGGATTTACTACGGCTCTTATTTATTTTTCGAAACATGAAACATTGGCGTAATTCTCTTATTTGTAACAATAGCCACCGCCTTTATAGGCTATGTCCTACCATGAGGCCAAATATCATTCTGAGGAGCCCAGATAATTACAAACCTTTTATCAGCTATCCCTTACATCGGCACAACTTTAGTAGAATGAATCTGAGGGGGGTTCTCCGTCGACAAAGCCACTCTTACCCGATTCTTCGCCTTTCACTTCATTCTCCCTTTTATTATTGCAGCCCTAGCCATAGTCCACTTACTATTCCTTCATGAATCTGGATCAAACAACCCCACAGGACTAGTCTCAGACTGCGACAAAATCCCATTTCACCCCTATTACACCATCAAAGACTTCTTAGGCGTAATCGCTATCTTCATCTTACTTCTATCACTAGTACTATTCTCACCAGACCTCCTAGGAGACCCAGACAACTATACCCTGTGCAAACCCCTTAACACTCCTCCACATATTAAGCCAGAATGGTACTTCCTATTTGCATACGCAATTCTTCGATCTATTCCCAACAAACTTGGAGGTGTACTAGCCCTTGTACTCTCAATCTTAATCCTACTGATTCTACCCCTACTCCATACATCCAAACAACGAAGCCTAATATTCCGTCCTATTAGCCAATGCTTATTCTGAATCCTAGTAGCCGACCTGCTGACACTAACATGAATTGGAGGCCAACCAGTCGAGCACCCATACATCATTATTGGCCAACTAGCCTCCATCCTTTATTTC------------------------------------------------------------------------------------------------------------------------------------------------------------------------------------------------------------------------------------------------------------------------------------------------------------------------------------------------------------------------CTGAGCCGACTAGGGGMCTTCCTGGTGGCCCATGTCTGGGGACAGCTCATGGGGACCTCTGCTGTGGGGTGGGACCTGCGGCAGTGCACCGGAGGCCATGTTTCCAGCATCCCTTACCTTATTTCCTACCTGCACCCAGCGGGCACGGTGCTGCACGTTGACACCATTTACAACCGTCCCTCTAACACAACCACTGAGCTCTGGACTTTGCCTCAGGTGCTTGGGGAGAGATACAGTGCTGAGAAGGATGTGGTGGTCCTCACCAGTGGTCAAACCCGGGGTGTGGCTGAGGACATTGTCTACATCCTCAAGCAGATGGGCAGGGCCATAGTGGTGGGTGAACGTACTGGGGGGAGTGCCCTGGAGCTCCAGAAGCTAAGGATAGGCAACTCTGACTTCTTCCTCACTCTGCCTGTGTCCAGGTCCTTGGGGCCTCTGGGTGGAGGCAGCCAGACATGGGAGGGCAGCGGGGTTTTGCCCTGTGTGGGGACTCCAGCAGAGCAAGCCCTCGAGAAAACTCTTGCTATCCTCACACTGCGTCGAGCCCTGCCACAGATCATCCAGCGCCTAGAGAAGGCCCTACAGGACTACTACACGCTGGTGAGTCGTGTGCCTGCACTGTTGCACCTCCTTGCTAACATGGATTTCTCTGCTATAGTCTCTGAGGAGGACGTGGTTGCCAAACTAAATGCTGACTTGCAGGCCGTGTCTGAGGACCCCAGGCTCCTGGTGAGGATCATAAAGCACAGACAACAT------------------------------------------------------------------------------------------------------------------------------------------------------------------------------------------------------------------------------------------------------------------------------------------------------------------------------------------------------------------------------------------------------------------------------------------------------------------------------------------------------------------------------------------------------------------------------------------------------------------------------------------------------------------------------------------------------------------------------------------------------------------------------------------------------------------------------------------------------------------------------------------------------------------------------------------------------------------------------------------------------------------------------------------------------------------------------------------------------------------------------------------------------------------------------------------------------------------------------------------------------------------------------------------------------------------------------------------------------------------------------------------------------------------------------------------------------------------------------------------------------
Elephantulus_edwardii -AATGGTTTGATTAAAGTATCCTCCATCCAAAAATTTTACTTCATCACAAAACTTGGTCGGCACCCACGATACAATAAAAAGAAAGCAATCCCACGGTCATTAAACCAAAGTTTAAAAATTTTTGTAAAAATAACAAATAAACTTAAATCAATTGAACGATAAATATTAGATACCTACCTAAACCTT--AGTAAACAGAGAACTACACAATTAAAATTCAAACTTATCCGGATAATAAACCCAAACCCCATTGCTTAATCACAAATAAAAAGAACAAAATAAACAAACTATAGACATTATGTCACACGAACAAATAAAGGAGGACATTAAATAGAGTGGAATCTGGCCACACACCAA-------------------------------GAACAAAAGGTAAGATTA--AGGTTTCCAGCCTATTATTGATTCAGTAAGTACATGCGTGGCCCTCTCGATAGGAGCGGCAGCACACATGTAGCTGCCCACCCGGACAGTATTAAGCCATAAATGTTTGACTAACTATACTGAGGGTTGGTTCGTGGCACCGCTACGAAACCCATTAATAAGGGCGTGTGGAGTAAAGTTGCTCTGCGCAGATCACGTGACTTTAAACCACGCTAAGACACAGGGGCCCATGATTAGCGGTATTTACAAATATCACCAGCGCTGGATGGTGGTGCTTCACTAGAAGCCTGTTACATCGCGATCCATCACGTCTATATACCGCCATCTTGTACCCTAGGGTGCATACAACGTTAGGTCAAGGTGTAACGTGATGGCATAATGGGCTTTCTAGAATCCAATATGCTATCGGATTTAGAGTCAGGCCTGACTTGAAGCACGCACACGCCCGTCCTCCTCATGCATAAGGAGGTCGTAACGTAAGCACACTAGTGTGCTTGAACAGGAGAATAGAAATAGTAGTAAGAAAGACGAAAGAGTACAAAACAGCAATTTACCTTACCTTTTGCATAATGATAGAAAATGCAACGAGAGCAGTGGCAAAATAGAAAAAACCGATTGAAAACTAAAACAGTAAGTACAGTTAGTACAATAAACTAAAAGCATTAAATTAAATATAGAGATAATTGAGTAGAGAAAT-CTGAAGCTTTATGAGTTAATAATAACACAAAAAACTCGGCAAACACCCACAATCAATTACTACACTTATTAACTCTGCAGTAGCATAATCATAATGTAGTATGAACAAGAAACTGAGAAATGACCTTGAAGAGGATATCTCGAAGATTTGGGCATAAAATAATATGATACAATCAACGAACATAACAGGTCCATAACCTCGATGTACCAGCTTGTTCTTAAAGTTAGTAAGGTTAAAAAAAATGAAATCAGTAATTTTAGTATATAGAAAACCTGGGAGCTCACTAACATTGCAAAGCTG--AAGCAAACCTGAAACCAGACCTACTCATGAGCATTAATCTCATCTATATAGTGAGGATTTCTAAGTAGGGTGCCGCCTGGTGATAGCTTGGTCCAAGAATGTTCCTAAAGCATGCGCAAACTTTAGTTCAATAGAGCTATATTGAAGGCCAAAGAGAGTAATAGTTGGCACCATCAAGAAAGCGCTCTCTAACTCCCCATTGGACTCTATATAGAGTTAGTAACATTTGCACAATCCAAACGGCCCA-CTGATCGATCGTCCGGGTGCTGGAGATTA--AGAGGAAGAAGGGAACTCCGTGTTACAA-CACCTCTAGCGTATTAGAGGGCCGCCCAGTGACGTTAAACGGCCGCGGTACCATGAAGTTTGTTCTTAAGGACGGCCGAGAGTTCTCTCCTTTCTCCAATCGTTTTCTGCAGGATATAAGACGACTCAATGGAGCTTACTTTACTTACCTATGGGTAAGAGATTGGTTGTGACCTCAGAGCTCCAAACCATGATCATCTAAGTCAATTGGAAGTTATCCTAGGGCGCAATCCTATTCTAGATCGACAATAGGGTTTACGTGGATCAGGAGCCCAATGGTGAGCTATTAAAGGTCGTTAACGAGTCCTACGTGATCTGACGACCGGATCCAGGTCTCTATCTATAATTTCTCCCAGTACGGATAAGAGAAATGGGGCCTACTCTTGAGCACCCCTTTGTGATCTAAATCACCCGGGT------------------------------------------------------------------------------------------------------------------------------------------------------------------------------------------------------------------------------------------------------------------------------------------------------------------------------------------------------------------------------------------------------------------------------------------------------------------------------------------------------------------------------------------------------------------------------------------------------------------------------------------------------------------------------------------------------------------------------------------------------------------------------------------------------------------------------------------------------------------------------------------------------------------------------------------------------------------------------------------------------------------------------------------------------------------------------------------------------------------------------------------------------------------------------------------------------------------------------------------------------------------------------------------------------------------------------------------------------------------------------------------------------------------------------------------------------------------------------------------------------------------------------------------------------------------------------------------------ATGACCAACATTCGCAAAACCCACCCACTCCTGAAAATCATCAACGATTCATTCATCGACCTCCCAACTCCATCCAATATTTCCTCATGATGAAACTTCGGTTCACTCCTTGGATTATGCTTAATAATCCAAATTCTAACAGGACTATTTTTAGCAATACATTACACCTCAGACACTTTAACAGCTTTCTCATCAGTCACTCACATCTGTCGAGATGTAAATTATGGCTGATTAATCCGATATCTTCACGCAAACGGAGCTTCACTATTCTTCATCTGCCTATTTATCCATGTGGGACGAGGACTCTATTACGGATCATATCTATTCCCAGAGACATGAAATATTGGAGTAATCCTACTGTTCGTCACTATAGCTACAGCTTTCATAGGCTACGTCTTACCATGAGGACAAATATCATTCTGAGGCGCTACAGTCATCACTAATCTATTATCAGCAATTCCATATATCGGTACTACCCTTGTTGAATGAATTTGAGGGGGCTTTTCCGTAGATAAAGCTACTCTGACCCGTTTCTTTGCCTTCCACTTTATTTTACCTTTCGTAATTGCAGCCCTAGCAATAGTCCATTTGTTCTTCTTACACGAAACAGGATCCAACAACCCTACAGGTCTAATTTCTGACTCTGATAAAATTCCATTTCACCCCTATTACTCTATCAAAGACTTCCTAGGCGTTATTTTAGTTCTCCTTCTACTTCTCTCATTAGTTCTTTTCTCACCCGACTTACTTGGCGACCCTGACAACTATACACCAGCTAACCCTCTCAATACTCCTCCCCATATCAAGCCAGAATGATATTTCCTATTCGCTTACGCTATCCTTCGATCTATCCCTAATAAACTTGGAGGAGTCCTAGCCTTAATTCTATCTATTCTTATCTTTATCATCTTTCCACTTCTCCATACCTCTAAACAACGAAGCCTCATATTCTGTCCAATCAGCCAGTTCCTATTTTGAGTATTAGTAGCAGACCTATTCACACTTACTTGAATTGGAGGACAACCAGTAGAACACCCCTACATCATCATCGGCCAGCTAGCATCAATCTTATACTTTACATTAATCCTCGTAATTATACCTATTGCTGGCCTAATTGAAAACCATATGCTAAAA---------------------------------------------------------------------------------------------------------------------------------------------------------------------------------------------------------------------------------------------------------------------------------------------------------------------------------------------------------------------------------------------------------------------------------------------------------------------------------------------------------------------------------------------------------------------------------------------------------------------------------------------------------------------------------------------------------------------------------------------------------------------------------------------------------------------------------------------------------------------------------------------------------------------------------------------------------------------------------------------------------------------------------------------------------------------------------------------------------------------------------------------------------------------------------------------------------------------------------------------------------------------------------------------------------------------------------------------------------GTAGCCCCGGTCATCCCCACCACGCCATATGTGGAGGACATTCCAGAGCCGCTGCATGACTTCTACTGCAGCAAGCTGCTGGACCTGGCCTTCCTGCTGGACGGCTCCTCCAAGCTGTCAGAGGCTGAGTTTGAGGTGCTGAAAGCCTTTGTGGTAAGCATGATGGAGCGACTGCACATCTCTCAGAAGCGGATCCGCGTGGCCTTAATAGAATACCATGATGGCTCGCACTCCTACATCGAGCTCAAGGACCGGAAGCGGCCATCGGACCTGCGGCGCATCGCTGGCCAGGTGAGGTACGTGGGCAGCAATGTGGCTTCCACCAGTGAAGTTTTGAAGTATACGCTGTTCCAAGTGTTTGGCAAGGCAGACCGCCCAGAGGCCTCCCGCATTGCCCTGCTCCTGACGGCCAGCCAGGAGCCCCCACGGATGGCCCGGAACTTGGTCCGCTATGTGCAGGGCCTGAAGAAGAAGAAGGTCATCGTGATCCCTGTGGGCATCGGGCCTCATGCCAACCTCAGGCAGATCCACCTCATTGAGAAGCAAGCCCCTGAGAACAAGGCCTTTGTGCTCAGCAGTGTGGACGAGCTGGAACAGAGGAGGGACGAGATCATTAGTTATCTCTGTGACCTGGCTCCAGAGCCACCTCCCCCAACTCAACCCCCCCAAGTGGCACAAGTCACTGTGCGTCCG------------------------GAGCCCACACAGCGCTCCATGGTGCTGGATGTGGCGTTTGTTCTGGAAGGATCAGATACGTTTGGAGAAGCCAACTTCAACTGGAGCCGGCAGTTGTTGGAGGAGGTGATCCAGCAGATGGACGTGGGCCAGGACAGCATCCACGTCACGGTGCTGCAGTACTCAAACGTGGTCAGGGTGGAGTACACCTTCAGCGAGGCACAGTCTAAGGATGCTGTTCTGCAGCACGTGCGGGAAATCCAGTATCTGGGTGGCAACAAGACCAACACAGGACTGGCCCTACAGTACATCTCTGATCATAGCTTCTCTCCTAGCCAGGGGGACCGTGAGCAGGCCCCTAACCTGGTCTACATGGTCACAGCAAACCCTGCCTCTGATGAGATCAAGAGGCTGCCTGGAGACATACAGTTAGTGCCCATCGGAGTGGGCCCTCACGCCAATGTGCAGGAGCTGGAGAGGATCAGCTGGCCCAATGCCCCC---
Elephantulus_intufi ----------ATTAAAGTATCTGCTAACCAAGAATTCTATTAGATCACAAGACTTGCCCAGCGCCCACGATACAATAAAAAGAAAGCAATCCCACGGTCATTGAAACAAAGTTTAAAAACTCGTGTAAAAATAACTACTAGATTTAACCCCTATGAACGATAAACATTAGATACCTACGTAAACTTT--AGTAAACAGAGAACTACACAATTAAAACTCAAACTTACCCGGGTAATAAACCCAAACCCTATTGCTAAAACACAGATAAAAGTAACAAATCAAGCAAACTATACACATTATACCATACGAACAAATAAAGGAGGACAGTAAATAGAGAGGAATCTGGCCACACACCGA-------------------------------GAACAAAAGGGAAGAATA------------------------TCAGTAAGCACATGCGTGGCCCTCTCGATAGGAGCGGTAGCACACCAATAGCTACCCACCCGGGCAGTGTTAAGCAATAAACGTTTGACTAACTATACTGAGGGTTGGTTCGTGGCACCGCTACGAGACCCATTAATGACGGCGTGTGGACTAAAGTTGGTCTGCGCAGACCACGTAACTTTAAGCCACGCTAAGACACATGGGCCCATGCTTAGCGATAATTACAAATATCGCCAGCGCTGGATGGCGGTGCTTTACTAGAAGCCTGTTACATCGCGATCCATCACGTCTATATACCGCCATCTTGCACCCTAGGGTGCGTACAACGTTAGGTCAAGGTGTAACGTGATGGCATAATGGGCTTTCTAGAATCTCGCATGTCGCAAGATTTAGAGTCAGGCCTGACTTGAAGCACGCACACGCCCGTCCTCCTCGTATATGAGGAGGTCGTAACGTAAGCATACTAGTGTGCTTGATCAGGAGAATAGACAAAGTAGTAAGAAAGATGAAAGAGTGAAATACAGCAATTTACCGTACCTTTTGCATAATGGTAGAAAATGCGTCGAGAGAAGTGGCAAAACAGAAAATACCGATTAAAA-CTAAAACAGTAAGTACAGCAAATACAATGGACTAAAAGCATTAAGTTAAATACAGAAATACTTAAGTAAAGAATTTCCGACGTTTTATGAGTTAATAATAACACAAAAAACTCGGCAAGCACCCACAATCAATTACTACACTTATTAACTCTGCAGTAGCATAATCATAATTTAGTATGAACAAGAAACTGAGAAATGTCCTTGAAGAGAATTAAACGAAGATTTGGGTATAAAACAACAAAGTACAATCAACGAACATAACAGGTCCATAACCTCGATGTACCAGC-----------------------------------------AATTGGAGTATATAGAAATACCGGGAGCTCGTTAACTTTGCAAAGCTA--AAGCAACCCCGAAACCAGACCTACTTGTGAACATTAATCTCTTCTATATAGTGAGGATTTACAAGTAGGGTGCCGCCTGGAGATAGCTGGGTCCAAGAATGTTCTTAAAGGCTGCGCAGACTTTAATTCAATAGAGCTCTATTGAAGGCCAAGGAGAGTAATAGTTGGCGCCACCCAGAAAGCGCTCACCATCTCCCTATTGGACTCTATATAGAGTTAACAACTTCTGCGCAATCAGAACGGCCCA-CTGATCGACCGTCCGGGCGCCGGAGATTAAAAGAGGAAGAAGGGAACTCCGTGTTTCAAACACCTCTAGCGTATTAGAGGGCCGCCCGGTGACGTTAAACGGCCGCGGTACCGTGAAGCTTGTTCTTAAGGACGGCCGAGAATTCTCTCCTTCCTCCAATCGTTTCCCGCGGGGTATAAGACGACCCTATGGAGCTTAATTTCCTTATCTATAGATAAAAAATTGGTTGTGACCTCGGAGCTCCGAACTATGATCATCTAAGCCAGCTGGAAGTTACCCTAGGGCGCAATCCTATTCGAGATCGACAATAGGGTTTACGTGGATCAGGACCCCAATGGTGAGCTATTAA----------------------------------------------------------------------------------------------------------------------------------------------------------------------------------------------------------------------------------------------------------------------------------------------------------------------------------------------------------------------------------------------------------------------------------------------------------------------------------------------------------------------------------------------------------------------------------------------------------------------------------------------------------------------------------------------------------------------------------------------------------------------------------------------------------------------------------------------------------------------------------------------------------------------------------------------------------------------------------------------------------------------------------------------------------------------------------------------------------------------------------------------------------------------------------------------------------------------------------------------------------------------------------------------------------------------------------------------------------------------------------------------------------------------------------------------------------------------------------------------------------------------------------------------------------------------------------------------------------------------------------------------------------------------------------------------------------------------------------------------------------------------------------------------------------------------------------------------------------------------------------TTCCTAGCTATGCACTATACATCGGACACCCTTACAGCCTTCTCATCTGTCACTCACATTTGCCGAGACGTAAACTACGGCTGATTAATCCGCTATCTTCATGCAAATGGAGCCTCCCTTTTCTTCATCTGCCTGTTTATTCACGTAGGCCGTGGAATCTACTACGGCTCCTACCTGTATTTCGAGACATGAAACATCGGAGTTGTTCTCCTTTTTATTACCATAGCCACAGCCTTCGTAGGATACGTACTGCCCTGAGGTCAAATATCATTCTGAGGCGCCACAGTAATTACCAACCTACTATCAGCTATCCCCTATATCGGCACCACCCTAGTCGAGTGAATTTGAGGTGGCTTCTCCGTGGATAAAGCCACCTTAACCCGCTTCTTCGCCTTTCACTTCATCCTCCCATTTATTATTGCCGCCCTAGCAATAGTCCACCTTCTCTTCCTCCACGAAACGGGCTCGAATAACCCCACAGGACTCATCTCAGACTCAGACAAGATCCCCTTCCACCCGTACTACACAATCAAAGACCTTCTAGGAGTATTCGCCATCCTAATCCTTCTTCTTTCACTAGTCCTATTCTCCCCAGACCTCTTAGGAGACCCTGACAACTACTCACCCGCCAATCCCCTCAACACTCCCCCACACATCAAACCCGAATGATACTTCCTGTTTGCTTACGCTATCCTCCGCTCAATCCCCAACAAACTAGGAGGAGTCCTAGCCCTAATCCTCTCAATCCTCATTCTAATCATCTTCCCACTCCTACACACTTCCAAACAACGAAGCCTTATATTCCGACCCATCAGCCAATGCTTATTCTGAATCCTAGTTGCCGACCTACTCACCCTCACATGAATTGGAGGTCAACCAGTAGAACATCCCTACATCATTATCGGCCAACTGGCCTCTGTCCTATACTTC---------------------------------------------------------------------------------------------------------------------------------------------------------------------------------------------------------------------------------------------------------------------------------------CTGGAGAGAAGCATGAACTACAGGATTCTGGATGGTAATGTGGGCTACTTGCAGATAGACCACATCCCAGGCCAGGAGGTACTGAGCCGGCTAGGGGACTTCCTGGTGTCCCATGTCTGGAGACAGCTCATGGGTACCTCTGCTTTGGTGTTGGACCTGCGGCAGTGCACAGGAGGCCATGTTTCCAGCATCCCATACCTTATTTCCTACCTGCACCCAGCGGGCACGGTGCTGCACGTTGACACCATTTACAACCGTCCCTCTAACACAACCACTGAGCTCTGGACTTTGCCTCAGGTGCTTGGGGAGAGATACAGTGCTGAGAAGGATGTGGTGGTCCTCACCAGTGGTCAAACGCGGGGTGTGGCTGAGGACATTGTCTACATCCTCAAACAGATGGGCAGGGCCATAGTGGTGGGTGAACGTACTGGGGGGAGTGCCCTGGATCTCCAGAAGCTAAGGATAGGCAACTCTGACTTCTTCCTCACTCTGCCTGTGTCCAGGTCCTTGGGGCCTCTGGGTGGAGGCAGCCAGACATGGGAGGGCAGTGGGGTTTTGCCCTGTGTGGGGACTCCAGCAGAGCAAGCCCTCGAGAAAACTCTCGCTATCCTCACACTGCGTCGAGCCCTGCCACAGATCATCCAGCGCCTGGAGAAGGCCCTACAGGACTACTACACGCTGGTGAGTCGTGTGCCCGCACTGTTGCATCTCCTTGCTAACATGGATTTCTCTGCTATAGTCTCTGAGGAGGACCTGGTTGCCAAACTAAATGCTGACTTGCAGGCCGTGTCTGAGGACCCCAGGCTCCTGGTGAGGTTCATAAAACACAGACAACATTTTCCT------GAGTCAGGAGCCCGTGAACGCCTGGGGACATCTCCA---GTGTCTGAGGGTGAAGCTGCCCAGCGCGCA------------------------------------------------------------------------------------------------------------------------------------------------------------------------------------------------------------------------------------------------------------------------------------------------------------GTGCTGAAAGCCTTTGTGGTAAGCATGATGGAGCGACTGCACATCTCTCAGAAGCGGATCCGTGTGGCCTTGGTAGAATACCATGATGGCTCACACTCCTACATCGAGTTCAAGGACCGGAAGCGGCCATCGGACCTGCGGCGCATCGCTGGCCAGGTGAGGTACGTGGGCAGCAATGTGGCTTCCACCAGTGAAGTTTTGAAGTATACGCTGTTCCAAGTGTTTAGCAAGACAGATCGCCCAGAGGCCTCCCGCATTGCCCTGCTCCTGACGGCCAGCCAGGAGCCCCCACAGATGTCCCGGAACTTCGTCCGCTATGTACAGGGCCTGAAGAAGAAGAAGGTCATCGTGATCCCTGTGAGCATTGGGCCTCATGCCAACTTTAAGCAGATCGACCTCATCAAGAAGCAAGCCCCTGAGAACAAGCCCTTTAAGCTCAGCAGTGTGGATGAGCTGGAACAGAGGAGGGATGAGATCATTAGTTACATCTGTGACCTGGCTCCAGAGCCACCTCCCCCAACTCAGCCCCCTAAAGTGGCACAAGTCACTGTGGGTCCA------------------------GGGCCCACAAGGCCCTCCATGGTCCTGGATGTGGTGTTTGTTCTGGAAGGATCAGATAAGTTTGGTGAAGCCAACTTCAACTGGAGCCGGCAGTTCTTAGAGGAGGTGATCCAGCAGATGGACGTGGGCCAGGACAGCACCCACGTCACGGTGCTGCAGTACTCAAACGTGGTCAAGGTGGAGTACACCTTTAGCGAGGCACAGTCCAAGGATGCTATTCTGCAACACGTGCGGGAAATCCAGTATCTGGGTGGCAACAAGACCAACACAGGACTGGCCCTACAGTACATCTCTGATCACAGCTTCTCTCCTAGCCAGGGGGACCGTGAGCAGGCCCCTAAC---------------------------------------------------------------------------------------------------------------------------------------------
Elephantulus_myurus -AATGGTTTAATTAAAGTATCCGCTAACCAAAAATTTTACCACATCACAAAACTTGCTTAGCACCCACGATACAATAAAAAGAAAGCAATCCCACGGTCATTAAACCAAAGTTTAAAAATTCTTGTAAAAATAAAAAATAGACTTAAACCAGATGAACGATAAACATTAGATACCTACTTAAACCTT--ATTAAACAGAGAACTACAAACCTAAAACTCAAACTCAACCGGATAATAAACCCAAACCCTATTGCTAAATCACAAATAAAAACAACAAATCAAACAAACTATAGACATTACGCCATACGAATAAATAAAGGAGGACAGTAAATAGAGAGGAATCTGGCCACACACCAA-------------------------------AAACAAAAGGGAAGATTA--AGGTTTCCGGCCTATTATTAGTTCAGTAGGTACATGCGTGGCCCTCTCGATAGGAGCGGCAGCACACAAGTAGCTGCCCACCCGGGCAGTATTAAGCAATAAACGTTTGACTAACCATACTGAGGGTTGGTTCGTGGCACCGCTACGAAACCCATTAATAACGGCGTGTGGAATAAAGTTGCTCTGCGCAGACCACGTGACTTTATACCACGCTAAGATACATGGGCCCATGCTTAGCGATATTTACGAATATCGCCAGCGCTGGATGGCGGTGCTTCACTAGAAGCCTGTTACATCGCGATCCATCACGTCTATATACCGCCATCTTGCACCCTAGGGTGCGTACAACGTTAGGTCAAGGTGTAACGTGATGGCATAATGGGCTTTCTAGAATCTAATATGTTATAGGATTTAGAGCCAGGCCTGACTTGAAGCACGCACACGCCCGTCCTCCTCATGCATGAGGAGGTCGTAACGTAAGCATACTAGTGTGCTTGAACAGGAGAATAGAGTTAGTATGAAGAAAGATGAAAGAGTACTAAACAGCAATTCCCCTTACCTTTTGCATAATGGTAGAAAAAGCCCCGAGAGCAGTGGCAAAATAGAAAAAACCGATTAAAAACTAAAACAGCTAGTACAGCTAGTACAATGCACTAAAAGCATTAAGTTAAATATAGAGATAATTGAGTAAAGAAACACCGAAGCTTTATGAGTTAATAACAACACAAAAAACTCGGCAAACACCCACAATCAATTACTACACTTATTAACTCTGCAGTAGCATAATCATAATTTAGTATGAACAAGAAACTGAGAAATGACCTTGAAGAGGATAACTAGAAGATTCGGGCATAAAACAACATGATAAAATCAACGAACATAACAGGTCCATAACCTCGATGTATCAGATTGTTCTTAAAGTTAGTAAGGTTGAAAAAAAAAAAATAAACAATTTAAGTATATAGAAAAACCGGGAGCTCACTAACCTTGCAAAGCTG--AAGCAAACCCGAAACCAGACCTACTTACGGACATTAATCTCATCTATATAGTGAGGATCCTTAAGTAGGGTGCCGCCTGGTGATAGCTGGATCCAAGAATGTTCCCAAAGCATGCGCAAGCTCTGGCTCAATAGAGCTCTATTGAAGGCCAAGGAGAGTAATAGTTGGCGCCACCAAGAAAGCGCTCCTTAACTCCCTATTGGATTCTATATAGAGTTAGTAACTTCTGCACAATCAGAACGGCCCG-CTGATCGATCGTCCGGGTGCCGGAGATTAAAAGAGTAAGAAGGGAATTCCGTGTTTCAAACACCTCTAGCGTATTAGAGGGCCGCCCGGTGACGTTAAACGGCCGCGGTACCGTGAAGTTTGTTCTTAAGGACGGCCGAGAATTCTCTCCTTACTCCAATCGTTTCCTGCAGGATATAAGACGACCCTATGGAGCTTAATTTACCTATCTATGGATAGGAGATTGGTTGTGACCTCGGAGCTCCGAACTATGATCATCTAAGTCCATTGGAAGTTACCCTAGGGCGCAATCCTATTCTAGATCGACAATAGGGTTTACGTGGATCAGGACCCCAATGGTGAGCTATTAAAGGTCGTTAACGAGTCCTACGTGATCTGACGACCGGATCCAGGTCTCTATCTATAATTTCTCCCAGTACGGATAAGAGAAATAGGGCCTACTCCCGAGCGCCCTTTTATGATC--TAAAACCCGGGT---------------------------------------------------------------------------------------------------------------------------------------------------------------------------------------------------------------------------------------------------------------------------------------------------------------------------------------------------------------------------------------------------------------------------------------------------------------------------------------------------------------------------------------------------------------------------------------------------------------------------------------------------------------------------------------------------------------------------------------------------------------------------------------------------------------------------------------------------------------------------------------------------------------------------------------------------------------------------------------------------------------------------------------------------------------------------------------------------------------------------------------------------------------------------------------------------------------------------------------------------------------------------------------------------------------------------------------------------------------------------------------------------------------------------------------------------------------------------------------------------------------------------------------------------------------------------------------------------------------------------------------------------------------------------------------------------------------------------------------------------------------------------------------------------------------------------------------------------------------------------------------------------------------------------------------------------------------------------------------------------------------------------------------------------------------------------------------------------------------------------------------------------------------------------------------------------------------------------------------------------------------------------------------------------------------------------------------------------------------------------------------------------------------------------------------------------------------------------------------------------------------------------------------------------------------------------------------------------------------------------------------------------------------------------------------------------------------------------------------------------------------------------------------------------------------------------------------------------------------------------------------------------------------------------------------------------------------------------------------------GAACTGCTCAGTGAGCTGGAGAGAAGAATGAGCTACAGGATTCTGGATGGTAATGTGGGCTACTTGCAAATAGACCACATCCCAGGCCAGGAGGTACTGAGCCGGCTAGGGGGCTTCCTGGTGGCCCATGTCTGGAGACAGCTCATGGGTACCTCTGCTTTGGTGCTGGACCTGCAGCAGTGCACCGGAGGCCATGTTTCCAGCATCCCTTACCTTATTTCCTACCTGCACCCAGCAGGCACGGTGCTGCATGTTGACACCATTTACAACCGTCCCTCTAACACAACCACTGAGCTCTGGACTTTGCCTCAGGTGCTTGGGGAGAGATACAGTGCTGAGAAGGATGTGGTGGTCCTCACCAGTGGTCACACCCGGGGTGTGGCTGGGGACATTGTCTACATCCTCAAGCAGATGGGCAGGGCCATAGTGGTGGGTGAACGTACTGGGGGGAGTTCGCTGGATCTCCAGAAGCTAAAGATAGGCAACTCTGACTTCTTCCTCACTCTGCCTGTGTCCAGGTCCTTGGGGCCTCTGGGTGGAGGCAGCCAGACATGGGAGGGCAGCGGGGTTTTGCCCTGTGTGGGGACTCCAGCAGAGCAAGCCCTCGAGAAAGCTCTCGCTATCCTCACACTGCGTCGAGCCCTGCCACAGATCATCGAGAGCCTGGAGAAGGCCCTACAGGACTACTACACGCTGGTGAGTCGTGTGCCCGCCCTGTTGCACCTCCTTGCTAACATGGACTTCTCTGCTATAGTCTCTGAGGAGGATCTGGTTGCCAAACTAAATGCTGACTTGCAGACCGTGTCTGAGGACCCCAGGCTTCTGGTGAGGATCATAAAGCACAGACAACATTCTCCT------GAGACAGGAGCCAGTGAATGCCTGGGGACCTCTCCA---GTGCCAGAGAGTGAGGCTGCCCAGCGCGTGCTGGTGGACTCTGAGTTCCAGGTGGGGGTGCTGCCTGGGAATGTGGGCTACTTGCGCTTTGAC---------------------------------------------------------------------------------------------------------------------------------------------------------------------------------------GACCTGGTCTTCCTGCTGGACGGCTCCTCCAAGCTGTCGGAGGCTGAGTTTGAGGTGCTGAAAGCCTTTGTGGTAAGCATGATGGAGCGACTGCACATCTCTCAGAAGCGGATCCGTGTGGCCTTGATAGAATATCACGATGGCTCACACTCCTACATCGAGCTCAAGGACCGGAAGCGGCCATCGGACCTGCGGCGCATTGCTGGCCAGGTGAGGTACGTGGGCAGCAATGTGGCTTCCACCAGTGAAGTTTTGAAGTATACGCTGTTCCAAGTGTTTGGCAAGGCAGACCGTCCAGAGGCCTCCCGCATTGCCCTGCTCCTGACGGCCAGCCAGGAGCCCCCACAGATGGCCCGGAACTTGGTCCGCTATGTGCAGGGCCTGAAGAAGAAGAAGGTCATTGTGATCCCCGTGGGCATTGGGCCTCATGTCAACCTCAGGCAGATCCGCCTCATCGAGAAGCAAGCCCCTGAGAACAAGGTCTTTGTGCTCAGCAGTGTGGATGAGCTGGAGCAGAGGAGGGACGAGATCATTAGTTACCTCTGTGACCTGGCTCCAGAGCCACCTCCCCCAACTCAACCCCCCAAAGCGGCACAAGTCACTGTGGGTCCG------------------------GGGCCCACACAAGGCTCCATGGTGCTGGATGTGGCGTTTGTTCTGGAAGGATCAGATACGTTTGGAGAGGCCAACTTCAACTGGAGCCGGCAGTTGTTGGAGGAGGTGATCCAGCAGATGGACGTGGGCCAGGACAGCATCCATGTCACGGTGCTGCAGTACTCAAACGTGGTCAGGGTGGAGTACACCTTCAGCGAGGCACAGTCCAAGGATGCTGTTCTGCAGCACGTGCGGGAAATCCAGTATCTGGGTGGCAATAAGACCAACACAGGACTGGCCCTACAGTACATCTCTGATCACAGCTTCTCTCCTAGCCAGGGGGACCGTGAGCAGGCCCCTAACCTGGTCTACATGGTCACA---------------------------------------------------------------------------------------------------------------------------
Elephantulus_pilicaudus --------------AAGTATCCGCTAACCAAAAATTTTAACATATCACAAAACTTGCTTAGCACCCACGATACAATAAAAAGAAAGCAATCCCACGGTCATTAAATCAAAGTTTAAAAATTCCTGTAAAAATAATAAATAAACTCAAACTAATTGAATGATAAACATTAGATACCTACCTAAACTAT--AGTAAACAGAGAACTACACAGCTAAAACTCAAACTCATCCGGATAATAAACCCACACCCTATTGCTAAACCACAAATAAAAAAAATAAATTAAATAAACTATAGACATTTAATCAAACGAACAAATAAAGGAGGACAGTAAATAGAGTGGAACCTGGCAACACACCAA-------------------------------GAACAAAAGGGAAGATTA----------------------------------CATGCGTGGCCCTCTCGATAGGAGCGGCAGCACACATGTAGCTGCCCACCCGGGCAGTATTTAGCTATGAACGTTTGACTAACTATACTGAGGGTTGGTTCGTGGCACCGCTACGAAACCCGTTAATAAGGGCGTGTGGAATAAAGTTGCTCTGCGCAGATCACGTGACTTTATACCACGCTGAGACACATGGGCCCATGCTCAGCGGTATTTACAAATGCCGCCAGCGCTGGATGGCGGTGCTTCACTAGAAGCCTGTTACATCGCGATCCATCACGTCTATATACCGCCATCTTGCACCCTAGGGTGCGTACAACGTTAGGTCAAGGTGTAACGTGATGGAATAATGGGCTTTCTAGAATCCCATATGCCATAGGATTTAGAGTCAGGCTTGGCTTGAAGCACGTACACGCCCGTCCTCCTCATGCATGAGGAGGTCGTAACGTAAGCATACTAGTGTGCTTGAACAGGAGAATAGAAATAGTAGTAAGAAAGATGAAAGAGTACAAAACAGCAATATCCCTTACCTTTTGCATAATGATAGAACAAGCACCGAGAGAAGTAGCAAAATAGAAAAAACCGATTGAAAACTTAAACAGTAAGTACAGTATATACAATAAACTAAAAGCATTAAGTTAAACATAGTGATAATTGAGTAAAGAAATACCGAAGCTTTATGAGTTAATGACAACACAAAAAACTCGGCAAACACCCACAATCAATTACTACACTTATTAACTCTGCAGTAGCATAATCATAATTTAGTATGAATAAGAAACTGAGAAATGACCTTGAAGAGGATAATATGAAGAT---------------------------------------------------------------------------------------------------------AATTTTAGTATATAGAAAATCCGGGAGCTCACTAACTTTGCAAAGCTG--AAGCAAACCCGAAACCAGACCTACTTATGGACATTAATCTCGTCTATATAGTGAGGATCTATAAGTAGGGTGCCGCCTGGTGATAGCTGGACCCAAGAATGTTCCCAAAGCATACGTAAACTTTGGTTCAATAGAGCTCTATTGAAGGCCAAGGAGAGTAATAGTTGGCGCCATCAAGAAAGCGCTCCCTAACTCCCTATTGGGTTCTATATAGAGTTAGTAACTTCTGCACAATCAGAACGGCCCA-CTGATCGATCGTCCGGGTGCCGGAGATTAAAAGARAAAGAAGGGAACTCCGTGTTTCAAACACCTCTAGCGTATTAGAGGGCCGCCCAGTGACGTTAAACGGCCGCGGTACCGTGAAGTTTGTTCTTGAGGACGGCCGAGAGTTCTCTCCTTTCTCCAATCGTTTCCTGCAGGATATAAGACGACCCTATGGAGCTTAAT---------------------------------------------------------------------------------------------------------------------------------------------------------------------------------------------------------------------------------------------------------------------------------------------------------------------------------------------------------------------------------------------------------------------------------------------------------------------------------------------------------------------------------------------------------------------------------------------------------------------------------------------------------------------------------------------------------------------------------------------------------------------------------------------------------------------------------------------------------------------------------------------------------------------------------------------------------------------------------------------------------------------------------------------------------------------------------------------------------------------------------------------------------------------------------------------------------------------------------------------------------------------------------------------------------------------------------------------------------------------------------------------------------------------------------------------------------------------------------------------------------------------------------------------------------------------------------------------------------------------------------------------------------------------------------------------------------------------------------------------------------------------------------------------------------------------------------------------------------------------------------------------------------------------------------------------------------------------------------------------------------------------------------------TTTTTAGCAATACATTACACCTCAGACACCTTAACGGCCTTCTCATCAGTCACTCACATCTGCCGAGATGTAAATTACGGGTGATTAATCCGATACCTACACGCAAACGGAGCTTCACTGTTCTTTATCTGGCTATTTATCCATGTAGGACGAGGAATCTACTACGGATCCTACCTATCCCTAGAAACAGGAAACGTTGGAGTAATCCTACTATTCGTCACTATAGCTACAGCTTTCATAGGCTACGTCCTACCATGAGGACAAATATCATTCTGAGGGGCTACAGTCATCACTAACCTATTATCAGCAATCCCATATATCGGTACTACTCTCGTCGAATGAATCTGAGGAGGCTTCTCTGTAGATAAAGCTACCTTAACCCGATTCTTTGCCTTTCACTTCATCTTACCATTCGTAATTGCAGCCCTAGCAATAGTACACCTACTATTTTTACACGAAACAGGATCAAACAACCCTATAGGCCTAATTTCTGACTCTGATAAAATTCCATTCCACCCTTACTACTCTATTAAAGACTTCCTAGGTGTTATCTTTATTCTTGTCCTACTACTATCATTAGTTCTTTTCTCACCCGACTTACTCGGTGATCCAGATAACTATACACCAGCTAACCCTCTCAATACTCCTCCCCATATCAAGCCAGAATGATACTTCCTATTCGCTTACGCTATCCTTCGATCTATCCCTAATAAACTTGGAGGAGTACTAGCCCTAATTATATCCATCCTCATCCTTATCATCTTTCCACTTCTCCACACCTCCAAACAACGAAGCCTTATATTCCGTCCAATCAGCCAATTCCTATTTTGAGTACTTGTAGCAGACCTATTTACACTCACATGAATCGGAGGACAACCTGTAGAACATCCTTACATCATTATTGGTCAACTAGCATCAATTCTATATTTTATATTAATCCTAGTAATTATACCTATCGCCGGCCTAATTGAAAACCATCTACTGAAA---------------------------------------------------------------------------------------------------------------------------------------------------------------------------------------------------------------------------------------------------------------------------------------------------------------------------------------------------------------------------------------------------------------------------------------------------------------------------------------------------------------------------------------------------------------------------------------------------------------------------------------------------------------------------------------------------------------------------------------------------------------------------------------------------------------------------------------------------------------------------------------------------------------------------------------------------------------------------------------------------------------------------------------------------------------------------------------------------------------------------------------------------------------------------------------------------------------------------------------------------------------------------------------------------------------------------------------------------------------------------------------------------------------------------------------------------------------------------------------------------------------------------------------------------------------------------------------------------------------------------------------------------------------------------------------------------------------------------------------------------------------------------------------------------------------------------------------------------------------------------------------------------------------------------------------------------------------------------------------------------------------------------------------------------------------------------------------------------------------------------------------------------------------------------------------------------------------------------------------------------------------------------------------------------------------------------------------------------------------------------------------------------------------------------------------------------------------------------------------------------------------------------------------------------------------------------------------------------------
revoilii_NHMUK1897x8x9x6 --------------AAGTATCCGCCAACCTAAAATTTTACGATATCACAAAACTTGCTCAGCACCCACGATACAATAAAAAGAAAGCAATCCCACGGTCATTAACCCAAAGTTTATAAATCTATGTAAAAACAATAAATAAACTTAAACTACATGAACGATAAACATTAGATACCTACTTAAACCAC--AGCAAACAGAGAACTACACACATAAAACTCAAACTTACCCGGATAATAAACCCAAACCACATCGCTAAATCACAAATATAACCAATAAAATAAACAAACTATGAACATTTCATCAAACGGACAAACAAAGGAGGACAGTAAATAGAGAGGAACCAGGCCACACACCAA-------------------------------AAACAAAAGGGAAGAATA----------------------------------CATGCGTGGCCCTCTCGATAGGAGCGGTAGCACACCCGTAGCTACCCACCCGGGCAGTATTAAGCAATGAACGTTTGACTAACTATACTAAGAGTTGGTTCGTGGCACCGCTACGAGACTCATTAATAAGGGCGTGTGGAATAAAGTTCACCTGCGCAGGTTACGTAACTTTACACCACGCTAAGACACATGGGCCCATGCTTAGCGATGTTTACAAACATCGCCAGCGCTGGATGGCGGTGCTTTACTAGAAGCCTGTTACATCGCGATCCATCACGTCTATATACCGCCATCTTGCACCCTAGGGTGCGTACAACGTTAGGTCAAGGTGTAACGTGATGGCATAATGGGCTTTCTAGAATTCTACCTGAACTAGAATTTAGAATCAGGCCTGATTTGAAGCACGCACACGCCCGTCCTCCTC------GAGGAGGTCGTAACGTAAGCATACTAGTGTGCTTGAWCAGGMGAATAGA---AGTAGTAAGAAAGATGAAAGA----------GCAATTATTCCTACCTTTTGCATAATGGTAGAAAATGCAACGAGAGAAGTGGCAAAATAGAAATAATCGATTAAAAATTCAAACAGCTAGGACAGTAAATACAATTGCCTAAAAGCATTAAGTTAAATAC-GAAATAMTTRAGTAAAGAA---CCG-RGYTTTATAAGTTAATAACAACACAAAAAACTCGGCAAGCACCCACAATCAATTAC-ACACTTACTAACTCTGCAGTAGCATAATCATAATTTTGTATGAACTAGAAACTGAGAAATGACCTTGAAGAGGATATAATGAAGAT---------------------------------------------------------------------------------------------------------AATT-TAGTATATAGAAAA-CCGGGAGCTCACTAACATTGCAAAGCTG--AAGCAATCCCGAAACCAGACCTACTCGTGAACATTAATCTCATCTATATAGTGAGGATTTGCGAGTAGGGTGCCGCCTGGAGATAGCTGGGTCCAAGAATGTTCCTAAAGCATGCGTAAGCTTTAGTTCAATAGGGCTCTATTGAAGGCCAAGGTGAGTAATAGTTGGCGCCACCAAGAAAGCGCTC------TCCCTTTTGGAYTCTATATAGAGYTARYAACTTCTGCRYAATCAGAACGACTCA-CTGATCGATTTTCCGGATGCCGGAGATTAAAAGAAGAAGAAGGGAACCCCGTGTTTCAAACACCTCTAGCGTATTAGAGGGCCGCCCAGTGACGTTAAACGGCCGCGGTACCGTGAAGTTTGTTCTCAAGGACGGCCGAGGGCTCTCTCCTACCTCCAATCGTTCCCCGCGGGGTATAAGACGACCCTATGGAGCTTAAT---------------------------------------------------------------------------------------------------------------------------------------------------------------------------------------------------------------------------------------------------------------------------------------------------------------------------------------------------------------------------------------------------------------------------------------------------------------------------------------------------------------------------------------------------------------------------------------------------------------------------------------------------------------------------------------------------------------------------------------------------------------------------------------------------------------------------------------------------------------------------------------------------------------------------------------------------------------------------------------------------------------------------------------------------------------------------------------------------------------------------------------------------------------------------------------------------------------------------------------------------------------------------------------------------------------------------------------------------------------------------------------------------------------------------------------------------------------------------------------------------------------------------------------------------------------------------------------------------------------------------------------------------------------------------------------------------------------------------------------------------------------------------------------------------------------------------------------------------------------------------------------------------------------------------------------------------------------------------------------------------------------------------------------------------------------------------------------------------------------------------------------------------------------------------------------------------------------------------------------------------------------------------------------------------------------------------------------------------------------------------------------------------------------------------------------------------------------------------------------------------------------------------------------------------------------------------------------------------------------------------------------------------------------------------------------------------------------------------------------------------------------------------------------------------------------------------------------------------------------------------------------------------------------------------------------------------------------------------------------------------------------------------------------------------------------------------------------------------------------------------------------------------------------------------------------------------------------------------------------------------------------------------------------------------------------------------------------------------------------------------------------------------------------------------------------------------------------------------------------------------------------------------------------------------------------------------------------------------------------------------------------------------------------------------------------------------------------------------------------------------------------------------------------------------------------------------------------------------------------------------------------------------------------------------------------------------------------------------------------------------------------------------------------------------------------------------------------------------------------------------------------------------------------------------------------------------------------------------------------------------------------------------------------------------------------------------------------------------------------------------------------------------------------------------------------------------------------------------------------------------------------------------------------------------------------------------------------------------------------------------------------------------------------------------------------------------------------------------------------------------------------------------------------------------------------------------------------------------------------------------------------------------------------------------------------------------------------------------------------------------------------------------------------------------------------------------------------------------------------------------------------------------------------------------------------------------------------------------------------------------------------------------------------------------------------------------------------------------------------------------------------------------------------------------------------------------------------------------------------------------------------------------------------------------------------------------------------------------------------------------------------------------------------------------
Elephantulus_rufescens CAATGGTTTGATTAAAGTATCCGCCAACCAAAAATCATACAACATCACAAGACTTGCTCAGCACCCACGATACAGTAAAAAGAAAGCAATCCCACGGTCATTAAAACAAAGTTTAAAAACTCATGTAAAAATAATAAATAGACTTAATCTTATTGAACGATAAACATTAGATACCTACGTAAACTTT--ACTAAACAGAGAACTACACACTTAAAACTCAAACTTACCCGGATAATAAACCCAAACCCTATTGCTAAATCACAAATATAAACAATAAATTAAACAAACTATAAACATTACATCACACGAACAAATAAAGGAGGAAAGTAAATAGAGAGGAACTTGGCTACACACCAA-------------------------------AAACAAAAGGGAAGAGTA--AGGTTTCCAGCCTATTATTAGTTCAGTAAGTACATGCGTGGCCCTCTCGATAGGAGCGATAGCACACCGGTAGCTATCCACCCGGGCAGTATTAAGCAATAAACGTTTGACTAATTATACTGAGGGTTGGTTCGTGGCACCGCTACGAGACCCATTAATGATGGCGTGTGGACTAAAGTTGCTCTGCGCAGATCATGTAACTTTAAGCCACGCTAAGATACATGGGCCCATGCTTAGCGATAATTACAAATATCGCCAGCGCTGGATGGCGGTGCTTTACTAGAAGCCTGTTGCATCGCGATCCATCACGTCTATATACCGCCATCTTGCACCCTAGGGTGCGCGCAACGTTAGGTCAAGGTGTAACGTGATGGAACAATGGGCTTTCTAGAATCTTATATGTTATCAGATTTAGAGCCAGGCCTGACTTGAAGCACGCACACGCCCGTCCTCCTCGTGCATGAGGAGGTCGTAACGTAAGCATACTAGTGTGCTTGAACAGGAGAATAGAGATAGTAGTAAGAAAGATGAAAGAGTAAGAAACAGCAATAACCCCTACCTTTTGCATAATGGTAGAAAAATCATCGAGAGCAGTGGCAAAATAGAAAAAACCGATTAAAAACTAAATCAGAAAGGACAGAAAATACAATGTACTAAAAGCATTAAGTTAAATATAGAAATAATTGAGTAAAGAATTACCGAAGCTTTATGAGTTAATAATGACACAAAAAACTCGGCAAACACCCACAATCAATTACTACACTTATTAACTCTGCAGTAGCATAATCATAATTTTGTATGAACAAGAAACTGAGAAATGACCTTGAAGAGGATAAAGTGAAGAATTGGGCAAAAAACAACATAATATAATCAACGAACATAACAGGTCCATAACCTCGATGTATCAGCTTGTTCTTAAAGTTAGCAAGGTTGAAAAATAAAAGACCAACAATTGTAGTATATAGAAACACCGGGAGCTCATTAGCGTTGCAAAGCTTATTAGCAACCCCGAAACCAGACCTACTCATGAACATTAATCTCTTCTATATAGTGAGGATTTGTGAGTAGGGTGCCGCCTGGAGATAGCTGGGTCCAAGAATGTTCCTAAAGCATACGTAAGCTTTAGTTCAATAGGGCTCTATTGAAGGCCAAGGAGAGTAATAGTTGGCGCCACCAAGAAAGCGCTCACAACCTCCTTATTGGACTCTATATAGAGCTAGTAACTTCTGCGCAATCAGAACGGCCCA-CTGATCGATCGTCCGGGCGCCGGAGATTAAAAGAAAGAGAAGGTAACTCCGTGTTTCAAACACCTCTAGCGTATTAGAGGGCCGCCCAGTGACGTTAAACGGCCGCGGTACCGTGAAGTTTGTTCTTAAGGACGGCCGAGAGTTCTCTCCTCATTCCAATCGTTCTCCGCGGAGTATAAGACGACCCTATGGAGCTTAATTTACTTATCTATAGATAAAAAATTGGTTGTGACCTCGGAGCTCCGAGCTATGATCATCTAAGCCAATTGGAAGTTACCCTAGGGCGCAATCCTATTTTAGATCGACAATAGGGTTTACGTGGATCAGGACCCTAATGGTGAGCTATTAAGGGTCGTTAACGAGTCCTACGTGATCTGACGACCGGATCCAGGTCTCTATCTATAACTTCTCCCAGTACGGATCAGAGAAGTGAAGCCCACTTAAAAGCGCTTCTTAATGATCTAATAAGCCCGGGC------------------------------------------------------------------------------------------------------------------------------------------------------------------------------------------------------------------------------------------------------------------------------------------------------------------------------------------------------------------------------------------------------------------------------------------------------------------------------------------------------------------------------------------------------------------------------------------------------------------------------------------------------------------------------------------------------------------------------------------------------------------------------------------------------------------------------------------------------------------------------------------------------------------------------------------------------------------------------------------------------------------------------------------------------------------------------------------------------------------------------------------------------------------------------------------------------------------------------------------------------------------------------------------------------------------------------------------------------------------------------------------------------------------------------------------------------------------------------------------------------------------------------------------------------------------------------------------------ATGACCAACATTCGCAAAACTCACCCTCTACTAAAAATTATAAATCAATCTTTTATGGACCTCCCAGCACCATCCAACATTTCATCTTGATGAAACTTTGGCTCTCTATTAGGCCTATGCCTAGGCATTCAAATTGACACAGGCCTATTTCTAGCTATACACTACACTTCTGATACTCTCACAGCCTTCTCATCAGTCACTCATATTTGCCGAGACGTCAATTATGGCTGACTTATCCGATATCTTCATGCAAACGGAGCATCTCTATTCTTCATCTGCCTATTCATCCACGTAGGGCGAGGAATTTACTATGGCTCATACTTATTTTTCGAAACATGAAATATTGGTGTAATCCTCTTATTTGTAACAATAGCCACCGCCTTTATAGGTTATGTTCTCCCATGAGGTCAAATATCCTTCTGGGGAGCCACAGTAATTACAAACCTTCTTTCAGCCATTCCCTATATTGGCACAACTTTAGTAGAATGAATCTGAGGTGGATTCTCCGTTGACAAGGCCACTCTTACCCGATTCTTCGCTTTCCATTTCATTCTCCCTTTCATTATTGCAGCCCTAGCCATAGTCCACTTACTATTTCTCCATGAATCTGGATCAAACAACCCCACAGGGCTAGTCTCAGACTGCGACAAAATCCCATTTCACCCGTACTACACAATCAAAGACTTCTTAGGTGTAATCGCCATCTTCATTTTACTTCTCTCACTAGTTCTATTCTCACCAGACCTCTTAGGAGACCCAGACAACTATACCCCTGCAAACCCGCTTAATACTCCTCCACATATTAAGCCAGAATGGTACTTCTTATTTGCATACGCAATTCTCCGATCTATCCCCAATAAACTTGGAGGTGTGCTAGCCCTTGTATTTTCAATCTTAATTCTACTGATTCTCCCCCTACTCCACACATCCAAACAACGAAGCCTAATATTCCGTCCTATTAGCCAATGTTTATTTTGAATCCTAGTAGCCGACCTATTAACACTA---------------------------------------------------------------------------------------------------------------------------------------------------------------------------------------------------------------------------------------------------------------------------------------------------------------------------CCCACCAACCTTACACAGGAGGAACTGCTCAGTGAGCTGGAGAGAAGCATGAGCTACAGGATTCTGGATGGTAATGTGGGCTACTTGCAGATAGACAACATCCCAGGCCAGGAGGTACTGAGCCGACTAGGGGCCTTCCTGGTGGCCCATGTCTGGAGACAGCTCATGGGCACCTCTGCTTTGGTGTTGGACCTGCGGCAGTGCACAGGAGGCCATGTTTCCAGCATCCCTTACCTTATTTCCTACCTGCACCCAGCGGGCACGGTCCTGCACGTTGACACCATTTACAACCGTCCCTCTAACACAACCACTGAGCTCTGGACTTTGCCTCAGGTGCTTGGGGAGAGATACAGTGCTGAGAAGGATGTGGTGGTCCTCACCAGTGGTCAAACCCGGGGTGTGGCTGAGGACATTGTCTACATCCTCAAGCAGATGGGCAGGGCCATAGTGGTGGGTGAACGTACTGGGGGGGTCTCCCTGGACCTCCAGAAGCTAAGGATAGCCAACTCTGACTTCTTCCTCACTCTACCTGTGTCCAGGTCCTTGGGGCCTCTGGGTGGAGGCACCCAGACATGGGAGGGCAGCGGGGTTTTGCCCTGTGTGGGGACTCCAGCAGAGCAAGCCCTCGAGAAAACTCTTGCTATCCTCACACTGCGTCGAGCCCTTCCACAGATCATCCAGCGCCTAGAGAAGGCCCTACAGGACTACTACACGCTGGTGAGTCGTGTGCCTGCACTGTTGCACCTCCTTGCTAACATGGATTTCTCTGCTATAGTCTCTGAGGAGGACCTGGTCAACAAGCTTAATGCTGACCTGCAGGCCGTGTCTGAGGACCCCAGGCTCCTCGTGCAGGATCATAAGGACAGAGAACACTCTCCC------GAACAGGAGACCAGTGACGCCCCTGGGGAATCTCCAGTGGTCCCTGAGGGTGAGGCTGCCCAGCGTGCCCTGGTGGACTCTGAGTCCCAGGTGGCGGTGCTG------------------------------------------------------------------------------------------------------GAGCCAGGAGTCCTTGTGCTGCCTACATCCGTAGCCCCGGTCATCCCCACCACGCCATATGTGGAGGACATTCCAGAGCCACTGCATGACTTCTACTGCAGCAAGCTGCTGGACCTGGCCTTCCTGCTGGACGGCTCCTCCAAGCTGTCGGAGGCTGAGTTTGAGGTGCTGAAAGCCTTTGTGGTAAGCATAATGGAGCGACTGCACATCTCTCAGAAGCGGATCCGTGTGGCCTTGATAGAATACCACGATGGCTCGCACTCCTACATTGAGTTCAAGGACCGGAAGCGGCCATCGGACCTGCGGCGCATCGCTGGCCAGGTGAGGTACGTGGGAAGCAATGTGGCTTCCACCAGTGAAGTTTTGAAGTATACGCTGTTCCAAGTGTTTAGCAAGACAGATCGCCCAGAGGCCTCCCGCATTGCCCTGCTCGTGACAGCCAGCCAGGAGCCCCCACAGATGTCCCGGAACTTCGCTCGCTATGCCCAGGACCTGAAGAAGAAGAAGGTCATCGTGATCCCTGTGGGCATTGGGCCTCATGCCAACATCAAGCAGATCCAGTTCATTGAGAAGCAAGCCCCTGAGAACAAGGTCTTTAAGCTCAGCAGTGTAGATGAGCTGGAACAGAGGAGGGATGAGATCATTAGTTACCTCTGTGACCTGGCTCCAGAGCCACCTCCCCCAACTCAACCCCCCAAAGCAGCACAAGTCACTGTGGGTCCA------------------------GGGCCCACAAGGCCCTCCATGGTCCTGGATGTGGTGTTTGTTCTGGAAGGATCAGATAAGTTTGGTGAAACCAACTTCAACTGGAGCAGGCAGTTCTTGGAGGAGGTGATCCAGCAGATGGACGTGGGCCAGGACAGCATCCACGTCACGGTGCTGCAGTACTCAAATGTGGTCAGAGTGGAGTACACCTTCAGCGAGGCACAGTCCAAGGATGCTATTCTGCAGCACGTGCGGGAAATCCAGTATCTGGGTGGTAACAAGACCAACACAGGACTGGCCCTACAGTACATCTCTGATCACAGCTTTTCTCCTAGCCAGGGGGACCGTGAGCAGGCCCCTAACCTGGTCTACATGGTCACA---------------------------------------------------------------------------------------------------------------------------
Elephantulus_rupestris ----------ATTAAAGTATCTGCCAACCAAAAATTCTACAATATCACAAAACTTGCCAAGCACCCACGATACAATAAAAAGAAAGCAATCCCACGGTCATTTAAACAAAGTTTAAAAACTCATGTAAAAATAATTATTAAACATAACCTATATGAACGATAAACATTAGATACCTACGTAAACTCT--AGTAAACAGAGAACTACACAATTAAAACTCAAACTTACCCGGATAATATACCCAAACCCCATTGCTAAATCACAAATAAAAACTATAAATTAAACAAACTATACACATTTTACCACACGGACAAATAAAGGAGGATAGTAAGTAGAGAGGAATCTGGCTACACACCAA-------------------------------GAACAAAAGGGAAGAATA------------------------TCAGTAGGTACATGCGTGGCCCTCTCGATAGGAGCGGTAGCACACTAGTAGCTACCCACCCGGGCAGTATTAAGCAATAAACGTTTGACTAACCATGCTGAGGGTTGGTTCGTGGCACCGCTACGAAACCCATTAATGATGGCGTGTGGAATGAAGTTGTTCTGCGCAGGTCACGTAATTTCAAACCACGCTAAGACACATGGGCCCATGCTTAGCGATAATTACAAATATCGCCAGCGCTGGATGGCGGTGCTTTACTAGAAGCCTGTTACATCGCGATCCATCACGTCTATATACCGCCATCTTGCACCCTAGGGTGCGTACAACGTTAGGTCAAGGTGTAACGTGATGGCATAATGGGCTTTCTAGACTCTCAAATGTTATGAGATTTAGAGTCAGGCCTGACTTGAAGCACGCACACGCCCGTCCTCCTCGTATATGAGGAGGTCGTAACGTAAGCATACTAGTGTGCTTGAACAGGAGAATAGAATAAGTAGTAAGAAAGATGAAAGAGTGAAGAACAGCAACTAACCATACCTTTTGCATAATGACAGAAAATGCAACGAGAGAAGTGGCAAAATAGAAAAAACCGATTAAAACCTAAAACTGTAAGTACAGCTAATACAATGGGCTAAAAGCATTAAGTTAAATACTGAAATACTTGAGTAAAGAATTCCCGATGTTTTATGAATTAATAGCGACACAAAAAACTCGGCAAACATCCACAATCAATTACTACACTTATTAACTCTGCAGTAGCATAATCATAATTTAGAATGAACAAGAAACTGAGAAATGACCTTGAAGAGGATAAACCGAAGATTCGGGCAGAAAAAAACACAGTATGATCAACGAACATAACAGGTCCATAACCTCGATGTATCAGCTTGTTCTTAAAGTTAGTAAGGTTGAAAAAAAATAGACTAACAATTAAAGTATATAGAAATACCGGGAGCTCATTAACTTTGCGAAGCTT--AAGCAAACCCGAAACCAGACCTACTTATGAACATTAATCTCCTCTATATAGTGAGGATTTATAAGTAGGGTGCCGCCTGGAGATAGCTGGGTCCAAGAATGTTCTTAAAGCCCTGGCAGGCTTTAATTCAATAGAGCTCTATTGAAGGCCAAGGAGAGTAATAGTTGGCGCCATCAAGAAAGCGCTCATAAACTCCCTTTTGGACTCTATATAGAGTTAATAACTTCTGCGTAATCAGAACGGCCCA-CTGATCGATCGTCCGGACGCCGGAGATTAAAAGAAGAAGAAGGGAACTCCGTGTTTCAAACACCTCTAGCGTATTAGAGGGCCGCCCAGTGACGTTAAACGGCCGCGGTACCGTGAAGTTTGTTCTTAAGGACGGCCGAGATTTCTCTCCTTCCTCTAATCGTTCCCCGCGGGGTATAAGACGACCCTATGGAGCTTAATTTCTTTATCTATAGATAAAAAATTGGTTGTGACCTCGGAGCTCCGATCTATGATCATCTAAGCCAGCTGGAAGTTACCCTAGGGCGCAATCCTACTTGAGATCGACAGTAGGGTTTACGTGGATCAGGACCCTAATGGTGAGCTATTAAAGGTCGTTAACGAGTCCTACGTGATCTGACGACCGGATCCAGGTCTCTATCTATAACTTCTCCCAGTACGGATAAGAGAAGTAGAGCCAACTCCAGAGTGCCCTTTAATGATC--TAAAGTCCGGAC------------------------------------------------------------------------------------------------------------------------------------------------------------------------------------------------------------------------------------------------------------------------------------------------------------------------------------------------------------------------------------------------------------------------------------------------------------------------------------------------------------------------------------------------------------------------------------------------------------------------------------------------------------------------------------------------------------------------------------------------------------------------------------------------------------------------------------------------------------------------------------------------------------------------------------------------------------------------------------------------------------------------------------------------------------------------------------------------------------------------------------------------------------------------------------------------------------------------------------------------------------------------------------------------------------------------------------------------------------------------------------------------------------------------------------------------------------------------------------------------------------------------------------------------------------------------------------------------------------------------------------------------------------------------------------------------------------------------------------------------------------------------------------ACGGCCTTCTCATCAGTCACTCACATCTGCCGAGATGTAAACTACGGCTGATTAATCCGATACCTCCACGCAAACGGAGCCTCCCTCTTCTTTATATGCTTGTTCATCCACGTAGGCCGAGGTATTTACTATGGCTCCTACCTCTACTTTGAAACCTGAAACATTGGAGTAATCCTTTTATTCATCACTATAGCTACAGCATTCATAGGATACGTCCTGCCATGAGGACAAATATCATTCTGAGGGGCTACAGTAATCACAAACCTCCTCTCAGCTATCCCCTATATCGGTACTACCCTAGTAGAATGAATCTGAGGCGGATTTTCCGTAGACAAAGCTACCTTAACCCGCTTCTTCGCCTTTCACTTCATCCTTCCATTCATTATTGCTGCCCTAGCAATAGTCCACCTATTATTTTTACACGAGACAGGATCAAATAACCCCTTAGGCCTAGTTTCTGACTCAGATAAAATCCCATTCCACCCATACTACACAATCAAAGACCTCCTAGGAGTATTTGCTATCCTTGTCCTCCTCCTATCCTTAGTCCTATTCTCGCCCGACCTTCTGGGAGACCCCGACAACTATACCCCTGCCAACCCCCTCAACACACCTCCACATATTAAGCCAGAATGGTACTTCCTATTTGCATACGCTATCCTCCGATCAATCCCTAACAAACTAGGAGGCGTACTAGCCCTAGTACTCTCCATCCTAATCCTAATTATTTTCCCATTACTTCACACCTCCAAACAACGAAGCCTTATATTCCGACCCATCAGCCAATGCTTATTCTGAGTCTTAGTCGCCGACTTACTCACCCTCACATGAATCGGAGGCCAACCAGTAGAACACCCCTATATAATCATCGGCCAATTAGCCTCAATTCTATACTTCACTATTATCCTAGTATTAATACCCATCGCAGGCGTAATCGAAAACCACATCATTAAA------------------------------------------------------------------------------------------------------------------------------------------------------------------------------------------------------------------------------CTGGAGAGAAGCATGAACTACAGGATTCTAGATGGTAATGTGGGCTACTTGCAGATAGACCACATCCCAGGCCAACAGGTACTGAGCCGGCTAGGGGGCTTCCTGGTGGCCCATGTCTGGAGACAGCTCATGGGTACCTCTGCTTTGGTGTTGGACCTGCGGCAGTGCACAGGAGGCCATGTTTCCAGCATCCCATACCTTATTTCCTACCTGCACCCAGCGGGCACGGTGCTGCACGTTGACACCATTTACAACCGTCCCTCTAACACAACCACTGAGCTCTGGACTTTGCCTCAGGTGGTTGGGGAGAGATACAGTGCTGAGAAGGATGTGGTGGTCCTCACCAGTGGTCAAACGCGGGGTGTGGCTGAGGACATTGTCTACATCCTCAAACAGATGGGCAGGGCCATAGTGGTTGGTGAACGTACTGGGGGGACTGCCCTGGATCTCCAGAAGCTAAGGATAGGCAACTCTGACTTCTTCCTCACTCTGCCTGTGTCCAGGTCCTTGGGGCCTCTGGGTGGAGGCAGCCAGACATGGGAGGGCAGCGGGGTTTTGCCCTGTGTGGGGACTCCAGCAGAGCAAGCCCTTGAGAAAACTCTCGCTATCCTCACACTGCGTCGAGCCCTGCCACAGATCATCCAGCGCCTGGAGAAGGCCCTACAGGACTACTACACGGTGGTGAGTCGTGTGCCCGCACTGTTGCACCTCCTTGCTAACATGGATTTCTCTGCTATAGTCTCTGAGGAGGACCTGGTTGCCAAACTAAATGCTGACTTGCAGGCCGTGTCTGAGGACCCCAGGCTCCTGGTGAGGATCATAAAACACAGACAACATTTTCCT------GAGTCAGGAGCCAGTGAACGCCTGGGGACATCTCCA---GTGTCTGAGGGTGAGGCTGCCCAGCGCGCGCTGATGGACTCTGAGTTCCAGGTGGCGGTGCTGCCTGGGAACGTGGGCTAC---------------------------------------------------------------------------------------------------------------------------------------------------------------------------------------------------------------------------------------------------------------------------------------------------------------------------------------------------------------------TTCAAGGACCGGAAGCGGCCATCGGACCTGCGGCGCATCGCTGGCCAGGTGAGGTATGCGGGCAGCAATGTGGCTTCCACCAGTGAAGTTTTGAAGTATACGCTGTTCCAAGTGTTTAGCAAGACAGATCGCCCAGAGGCCTCCCGCATTGCCCTGCTCCTGACGGCCAGCCAGGAGCCCCCACAGATGTCCCGGAACTTCGTCCGCTATGTACAGGGCCTGAAGAAGAAGAAGGTCATCGTGATCCCTGTGAGCATTGGGCCTCATGCCAACTTCAAGCAGATCGACCTCATCAAGAAGCAAGCCCCTGAGAACAAGGCCTTTAAGCTTAGCAGTGTGGATGAGCTGGAACAGAGGAGGGACGAGATCATTAGTTACATCTGTGACCTGGCTCCAGAGCCACCTCCCCCAACTCAACCCCCCAAAGTGGCAAAAGTCACTGTGGGTCCA------------------------GGGCCCACAAGGCCCTCCATGGTCCTGGATGTGGTGTTTGTTCTGGAAGGATCAGATAAGTTTGGTGAAGCCAACTTCAACTGGAGCCGGCAGTTTTTGGAGGAGGTGATCCAGCAGATGGACGTGGGCCAGGACAGCATCCACGTCACGGTACTGCAGTACTCAAACGTGGTCAGGGTGGAGTACACCTTCAGTGAGGCACAGTCCAAGGATGCTATTCTGCAACACGTGCGCGAAATCCAGTATCTGGGTGGCAACAAGACCAACACAGGACTGGCCCTACAGTACATCTCTGATCACAGCTTCTCTCCTAGCCAGGGGGACCGTGAGCAGGCCCCTAAC---------------------------------------------------------------------------------------------------------------------------------------------
Macroscelides_flavicaudatus -AACGGTTTGCTTAAAGTATCCGCCATCCAAAAATTAGCCTACATCACAAAACTAGCCTCGCGCCCACGATACAATAAAAAGAAAGCAATCCCACGGTTATTAAACCAAAGTTTAGAAACTTACGTAAAAACCAAAACTCAACTCAAATTACTCGAACGATAAACATTAGATACCTACTTAAACCTA--GATAAACAGAGAACTACGAATTTAAAACTCAAACTTACCCGGATAATAAACCCAAACCCCATTGCTAAATCACAAATAAAATAAATAAACCAAAAAAACTATGGACATTAGCTCATACGAACAAACGAAGGAGGACAGTAAATAGAGAGGAACTAGGCCACACACCAA-------------------------------TAACAAAAGGGAAGATTA--AGGTTTCCAGCCTATTATTAGTTCAGTAGGTACATGCGTGGCCCTCCCGACAGGAGCGGTAGCTCACATGTAGCTACCCACCCGGGCAGTATTAAGCTATAAACGTTTGACTAACTATACTGAGAGTTGGTTCGTGGCACCGCTACGAAACCCATTAATAATGGCGTGTGGAATAAAGCTAGTCTGCGCAGACCACGTAGCTTTAAACCACGCTGAGACACATGGGCCCATGCCCAGCGATAATTACAATTATCGCCAGCGCTGGATGGCGGTGCTTTACTAGAAGCCTGTTACATCGCGATCCATCACACCTATATACCGCCATCTTGCACCCTAGGGTGCGTACAACGTTAGGTCAAGGTGTAGTGTGATGGACAAATGGGCTTTCTAGAATTCTATATGTTATAGAATTTAGAATCAGATCTGATTTGAAGCACGCACACGCCCGTCCTCCTCGTATATGAGGAGGTCGTAACGTAAGCATACTAGTGTGCTTGAACATGAGAATAGAAAGAGTAGTAAGAAAGATGAAAGAGTAAAAAACAGCAATCTAACCTACCTTTTGCATAATGGTAGAAAAAGTACCGAGAGAAGTGGCAAAATAGAAAAAAACGATTAAAACCTAAGACAGTTAGTACAGAGGATTCAACTACCTAAAAGCATTAAGTTAAACATAGAGATAATTGAGTAAAGAATTACCGGAGCTTTATAAGTTAATAACAACACAAAAAACTCGGCAAACACCCACAATCAATTACTACACTTACTAACTCTGCAGTAGCATAATCATAATTTTGTATGAACTAGAAACTGAGAAATGACCTTGAAGAGGATATTAAGAAGAATCGGGCATAAAAAACCACGACACGATCAACGAACATAACAGGTTCATAACCTCGATGTACCAGCTTGTTCTTAAAGTTAGCAAGGTTGAAAAATAATAGAGCAGCAATTAA-GTATATAGAAAAACCGGGAGCTCGCTAACTTTGCAAAGCTT--AAGCAAACCCGAAACCAGACCTACTTATGAACATTAATCTCGTCTATATAGTGAGGATTTATAAGTAGGGTGCCGCCTGGAGATAGCTGGGTCCAAGAATGTTCCTAAATCTTGCGCAAGATTTAATTCAATAGAGCTCTATTGAAGGCCAAGGAGAGTAATAGTTGGCGCCATCAAGAAAGCGCTCCTAA-CTCCCTTTTGGACTCTATATAGAGTTAGCAACTTCTGCATAATCAGAACGACCCA-CTGGTCAGCTGTCCGGGTGCCGGAGATTAAAAGAAGTAGAAGGGAACCCCGTGTTTCAAACACCTCTAGCGTATTAGAGGGCCGCCCAGTGACGTTAAACGGCCGCGGTACCGTGAAGTTTGTCCTCAAGGACGGCCGAGGGTTCTCTCCTACCTCCAATCGTTTCCCGCGGGGTATAAGACGACCCTATGGAGCTTAATTTATTTACCTATAGGTAAAAAATTGGTTGTGACCTCGGAGCTCCGAATCATGATCATCTACATCAATTGGAAGTTACCCTAGGGCGCAATTCTATTCGAGATCGACAATAGAGTTTACGTGGATCAGGACCCCAATGGTGAGCTATTAAAGGTCGTTAACGAGTCCTACGTGATCTGACGACCGGATCCAGGTCTCTATCTATAATTTCTCCCAGTACGGACAAGAGAAATGGGACCAACTCTGGAGAGCCCTTCTATGATTAATTAAACCCGGGT---------------------------------------------------------------------------------------------------------------------------------------------------------------------------------------------------------------------------------------------------------------------------------------------------------------------------------------------------------------------------------------------------------------------------------------------------------------------------------------------------------------------------------------------------------------------------------------------------------------------------------------------------------------------------------------------------------------------------------------------------------------------------------------------------------------------------------------------------------------------------------------------------------------------------------------------------------------------------------------------------------------------------------------------------------------------------------------------------------------------------------------------------------------------------------------------------------------------------------------------------------------------------------------------------------------------------------------------------------------------------------------------------------------------------------------------------------------------------------------------------------------------------------------------------------------------------------------------------------------------------TTACTCAAAATTCTCAACAACTCATTTGTAGATCTACCTGCCCCATCCAACATCTCATCCTGATGAAACTTCGGCTCCCTTTTAGGAATGTGCCTAATCATTCAAATCTCTACAGGCTTATTCCTAGCTATGCACTACACCTCAGATACTATAACAGCTTTTTCATCTGTAACACATATCTGCCGAGACGTTAACTACGGATGACTAATTCGATATATCCATGCAAATGGAGCCTCCCTATTCTTTATCTGCCTATTCATCCACGCAGGACGAGGAATCTACTACGGCTCCTATTTATACTCCGAAACATGAAACATTGGAATTGCCCTTCTATTTATCACAATGGCTACAGCCTTTGTCGGCTATGTCCTACCATGAGGTCAAATATCATTTTGAGGGGCAACAGTAATCACCAACCTTCTATCAGCCATCCCATATGTTGGATCTACATTGGTCGAATGAATTTGAGGAGGGTTTTCAGTAGATAAAGCAACCCTCACACGATTTTTCACCTTCCACTTCATTCTACCATTCATCATCGCCGCACTAGCTATAGTCCACCTGCTATTCCTCCACGAAACAGGATCAAATAATCCACTAGGCTTAATCTCAGACTCCGACAAAATCCCATTCCACCCCTATTATACAATCAAAGACCTCTTAGGAATATTACTAATCATAATACTACTAATAGGCCTAGTATTATTCTCACCAGACCTACTAGGAGACCCAGACAACTACACTCCTGCCAATCCTCTAAACACTCCACCCCACATTAAACCCGAATGATATTTCCTATTTGCATATGCAATTCTACGCTCTATCCCTAATAAACTAGGTGGTGTAGTAGCCCTTGTGATGTCCATCCTAATCCTAGCCATCCTCCCTCTACTCCACACATCAAAACAACGTAGCCTTATATTCCGCCCAATCAGCCAATGC---------------------------------------------------------------------------------------------------------------------------------------------------------------------------------------------------------------------------------------------------------------------------------------------------------------------------------------------------------------------------------------------AGTGAGCTGGAGAGAAGCATGAGCTACAGGATTCTGGATGGTAATGTGGGCTACTTGCAGATAGACCACATCCCAGGCCAGGAGGTACTGAGCCGGCTAGGGGGCTTCTTGGTGGCCCATGTCTGGAGACAGCTCATGGGTACCTCTGCTTTGGTGCTGGACCTGCGACAGTGCACAGGAGGCCATGTTTCCAGCATCCCTTACCTTATTTCCTACCTGCACCCTGGGGGTACTGTGCTGCATGTTGACACCATTTACAACCGTCCCTCTAACACAACCACTGAGCTCTGGACTTTGCCTCAGGTGCTTGGGGAGAGATACAGTGCTGAGAAGGATGTGGTGGTCCTCACCAGTGGTCATACCCGGGGTGTGGCTGAGGACATTGTTTACATCCTCAAGCAGATGGGCAGGGCCATAGTAGTGGGTGAACGTACTGGGGGGAGTGCCCTGGATCTCCAGAAGCTAAGGATAGGCAACTCTGACTTCTTCATCACTCTGCCTGTGTCCAGGTCCTTGGGGCCTCTGGGTGGAGGCAGCCAGACATGGGAGGGCAGTGGGGTTTTGCCCTGTGTGGGGACTCCAGCAGAGCAAGCCCTCGAGAAAGCTCTCTCTATCCTCACACTACGTCGAGTCCTGCCACAGATCATTCAATGCCTGGAGAAGGCCCTACAGGATTACTACACGCTGGTGGGTCGTGTGCCAGCCCTGTTACACCTCCTTGCTAACATGGACTTCTCTGCTGTAGTCTCTGAGGAAGACCTGGTTGCCAAACTAAATGCTGACTTGCAGGCCGTGTCTGAGGACCCCAGGCTCCTGGTGAGGATCATAAAGCACAGACAACATTCTCCT------GAGACAGGAGCAAATGAACGCCTGGGGACATCTCCA---GTGCCAGAGGGTGAGGCTGCCCAGCGCGCGCTTGTGGACTCTGAGTTCCAGGTGGCAGTGCTGCCTGGTAACGTGGGCTAC---------------------------------------------------------------------------------------------------------------------------------------------------------------------------------------------------------------------------------------------------TTTGAGGTGCTGAAAGCCTTTGTGGTAGGCATGATGGAGCGACTGCACATCTCTCAGAAGCGGATCCGTGTGGCCTTGATAGAATACCACGATGGCTCGCACTCCTACATCGAGCTCAAGGATCGGAAGCGGCCATCGGACCTGCGGCGCATCGCTGGCCAGGTGAAGTACGTGGGCAGCAATGTGGCTTCCACCAGTGAAGTTTTGAAGTATACGCTGTTCCAAGTCTTTAGCAAGGCAGATCGCCCAGAGGCCTCCCGCATTGCCCTGCTCTTGACGGCCAGCCAGGAGTCCCCACAGATGGTCCGGGATTTAGTCCGCTATGTGCAGGGCCTGAAGAAGAAGAAGGTCATCGTGATCCCTGTAGGCATTGGGCCTCATGCCAGCCTCAAGCAGATCCGCCTCATTGAGAAGCAAGCCCCTGAGAATAAGGCCTTTGTGCTCAGCAGTGTGGATGAGCTGGAACAGAGGAGGGATGAGATCATTAGTTACCTCTGTGACCTGGCTCCAGAGCCACCTCCCCCAACTCAAACCCCCAACACAGAGCAAGTCACTGTGGGTCCA------------------------GGGCCCACAAGACGCTCCATGGTCCTGGATGTGGCGTTTGTTCTGGAAGGATCAGATAAGTTTGGTGAAGCCAATTTCAACTGGAGCCGGCAGTTCTTGGAGGAGGTGATCCAGCAGATGGACGTGGGCCAGGACAGCATCCACGTCGCAGTGCTGCAGTACTCAAACGTGGTCAAAGTGGAGCACACCTTCAGCGAGGCACAGTCCAAGGATGATATTCTGCAGCACGTGCGGGAAATCCAGTATCTGGGTGGCAACAAGACCAACACAGGACTGGCCCTACAGTACATCTCTAATCACAGCTTCTCTCCTGGCCAGGGGGACCGTGAGCAGGCCCCTAAC---------------------------------------------------------------------------------------------------------------------------------------------
Macroscelides_micus -AATGGTTTACTTAAAGTATCTGCTAACCAAAGACTATATTACATCACAAAACTTGCTCAGCACCCACGATACAATAAAAAGAAAGCAATCCCACGGTTATTAAACCAGAGCTTAAAAACTCATGTAAAAACAAAAAATCAATATAAACCAAATGAATGATAAACATTAGATACCTACCTAAACCTC--AGTAAACAGAGAACTACATATATAAAACTCAAACTTACCCGGGTAATAAACCCAAACCACATTGCTAAATCACAAATAAAAAAAGTAAACTAATCAAACTATGAACATTCAAATATACGAACAAATAAAGGTGGACAGTAAATAGAGAGGAAACTGGCCACACACCAA-------------------------------TAACAAAAGGGAAGAAAA--AGGTTTCCGGCCTATTATTAGTTTAGCAAGTACATGCGTGGCCCTTCCGACAGGAGCGGTAGCTCACAAGTAGCTACCCACCCGGGCAGTATTAAGCAATAAACGTTTGACTAACTATGCTAAGAGTTGGTTCGTGGCACCGCTACGAAACTCATTAATAAGGGCGTGTGGAATAAAGTTACTCTGCGCAGACTACGTTACTTTAAACCACGCTAAGATACATGGGCCCATGCTTAGCGATAATTACAATTATCGCCAGCGCTGGATGGCGGTGCTTTACTAGAAGCCTGTTATATCGCGATCCATCACGTCTATATACCGCCATCTTGCACCCTAGGGTGCGTACAACGTTAGGTCAAGGTGTAACGTGATGGTCTAATGGGCTTTCTAGAATTCTAAATGCAGTAGAATTTAGAATTAAGCCTAATTTGAAGCACGCACACGCCCGTCCTCCTCGTATATGAGGAGGTCGTAACGTAAGCATACTAGTGTGCTTGAGCATGTGAATAGATGAAGTAGTAAGAAAGATGAAAGAGTGATAAATAGCAATTAAACATACCTTTTGCATAATGGAAGAAATAGAAATGAGAGCAGTAGCAAAATAGAAAAAACCGATTAAAAACTAAAACAGCTAGTACAGAAAATACAATTTTCCAAAAGCATTAAGTTAAATAAAGAAATTATTGAGTAAAGAAATACCGAAGTCTTATGAATTAATAACGACACAAAAAACTCGGCAAACACCCACAATCAATAACTACACTTATTAACTCTGCAGTAGCATAATCATAATTTTGTATGAACAAGAAACTGAGAAATGACCTTGAAGAGGATGCTAGGAAGATTTGGGCACAAAAAACCATGATAAAATCAACGAACATAACAGGTTCATAACCTCGATGTATCAGATTGTTCTTAAAGTTAGTGAGGTTGAAAACTTATAAATCAAAAATTAAAGTATATAGAAATACCGGGAGCTCATTAACCTTGCAAAGCTG--AAGCAAGCCCGAAACCAAACCTACTTATGAACATTAATCTCGTCTATATAGTGAGGATTTATAAGTAGGGTGCCGTTTGGAGATAGCTGGGTCCAAGAGTGCTCCTAAAG-TTGCGCAAACTTTAGTTCAATAGAGCTCTATTGAAGGCCAAGGAGAGTAATAGTTGGCGCCACCAAGAAAGCGCTCTCAAACTCCCTTTTGGACTCTATATAGAGTTAATAACTTCTGCATAATCAGAACGGCCCA-CTGATCAGCTGTCCGGGTGCCGGAGATTAATAGAAGCAGAAGGGAACCCCGTGTTTCAAACACCTCTAGCGTATTAGAGGGCCGCCCGGTGACGTTAAACGGCCGCGGTACCGTGAAGTTTGTTCTCAAGGACGGCCGAGGGTTCTCTCCTGCTTCCAATCGTTTCCCGCGGGATATAAGACGACCCTATGGAGCTTAATTAACCTACTTATATGTAGGCAATTGGTTGTGACCTCGGAGCTCCGAGATATGATCATCTAAACCAATTGGAAGTTACCCTAGGGCGCAATCCTATTCGAGATCGACAATAGGGTTTACGTGGATCAGGACCCCAATGGTGAGCTATTAAAGGTCGTTAACGAGTCCTACGTGATCTGACGACCGGATCCAGGTCTCTATCTATAATTTCTCCCAGTACGGATAAGAGAAATGGAGCCTACTCTTGAGCGCTCCTATATGATTAATTAAACCCGGGT---------------------------------------------------------------------------------------------------------------------------------------------------------------------------------------------------------------------------------------------------------------------------------------------------------------------------------------------------------------------------------------------------------------------------------------------------------------------------------------------------------------------------------------------------------------------------------------------------------------------------------------------------------------------------------------------------------------------------------------------------------------------------------------------------------------------------------------------------------------------------------------------------------------------------------------------------------------------------------------------------------------------------------------------------------------------------------------------------------------------------------------------------------------------------------------------------------------------------------------------------------------------------------------------------------------------------------------------------------------------------------------------------------------------------------------------------------------------------------------------------------------------------------------------------------------------------------------------------------------------------CTACTTAAAATTATTAACCACTCATTCATTGACCTTCCAGCCCCATCCAACATTTCTTCTTGATGAAACTTCGGCTCACTACTAGGTATGTGCCTAATCATACAAATCCTAACGGGATTATTCCTAGCTATGCACTACACCTCTGATACTACTACAGCATTCTTATCAGTTACACACATCTGTCGAGATGTAAACTACGGCTGATTAATCCGATACCTTCACGCCAACGGAGCATCCCTATTTTTTATTTGCCTATTTATGCATGTTGGACGAGGCCTTTACTACGGCTCGTACTTATTCCTCGAAACATGAAATGTTGGAGTAGTTCTCTTATTTATCACTATGGCCACTGCCTTTATAGGGTATGTCTTACCATGAGGACAGATATCATTCTGAGGCGCCACAGTAATTACAAACCTATTATCAGCTATTCCATATATTGGTACTACACTAGTGGAATGAATCTGAGGGGGCTTTTCAGTAGATAAAGCTACACTAACTCGCTTCTTCGCCTTTCACTTTATCCTGCCATTTATCATTTCCGCACTAGCTTTAATCCACCTACTATTCCTCCATGAAACAGGATCAAACAACCCCTTAGGATTAACCTCAGAGTCAGATAAAGTCCCTTTCCACCCCTACTACACAATCAAAGATCTACTAGGAATTGTACTCACCCTACTACTCCTGTTAACCTTAGTATTATTCTCACCGGATCTTTTAGGAGACCCAGATAACTACATCCCCGCTAACCCACTTAATACACCACCACATATCAAGCCCGAATGATATTTCCTATTTGCCTATGCAATCCTCCGCTCAATCCCTAATAAACTAGGAGGAGTCATAGCCCTTGTACTGTCTATCCTAATTTTAATTATTATACCCTTACTTCACACATCCAAACAACGCAGCCTCATGTTTCGTCCAATTAGTCAATGC---------------------------------------------------------------------------------------------------------------------------------------------------------------------------------------------------------------------------------------------------------------------------------------------------------------------------------------------------------------------------------------------GGTGAGCTGGAGAGAAGCATGAGCTACAGGATTCTGGATGGTAATGTGGGCTACTTGCAGATAGACCACATCCCAGGCCAGGAGGTACTGAGCCGGCTAGGGGGCTTCCTGGTGGCCCATGTCTGGAGACAGCTCATGGGTACCTCTGCTTTGGTGCTGGACCTGCGACACTGCACAGGAGGCCATGTTTCCAGCATCCCTTACCTTATTTCCTACCTACACCCTGGGGGTACGGTGCTGCACATTGACACCATTTACAACCGTCCCTCTAACACAACCACTGAGCTCTGGACTTTGCCTCAGGTGCTTGGGGAGAGATACAGTGCTGAGAAGGATGTGGTGGTCCTCACCAGTGGCCACACCCGGGGTGTGGCTGAGGACATTGTTTATATCCTCAAGCAGATGGGCAGGGCCATAGTGGTGGGTGAACGTACTGGGGGGAGTGCCCTGGATCTCCAGAAGTTAAGGATAGGCAACTCTGACTTCTTCCTCACTCTGCCTGTGTCCAGGTCCTTGGGGCCTCTGGGTGGAGGCAGCCAGACATGGGAGGGCAGTGGGGTTTTGCCCTATGTGGGGACTCCAGCAGAGCAAGCCCTCGAGAAATCTCTCGCTATCCTCACACTACGTCGAGCCCTGCCACAGATCATTCAACGCCTGGAGAAGGCCCTACAGGACTACTACACTCTGGTGGGTCGTGTGCCAGCCCTGTTGCACCTCCTTGCTAACATGGACTTCTCTGCTGTAGTCTCTGAGGAGGATCTGGTTGCCAAACTAAATGCGGACTTGCAGGCCGTTTCCGAGGACCCCAGGCTCCTGGTGAGGATCATAAAGCACAGACAACATTCTCCT------GAGACAGGAGCCAGTGAACTCCTGGGGACATCTCCA---GTGCCAGAGGGTGAGGCTGCCCAGCTCGCTCTTGTGGACTCCGAGTTCCAGGTGGCAGTGCTGCCTGGTAATGTGGGCTAC------------------------------------------------------------------------------------------------------------------------------------------------------------------------------------------------------------------------GGCTCCTCCAAGCTGTCAGAGGCTGAGTTTGAAGTGGTGAAAGCCTTTGTGGTAGGCATGATGGAGCGACTGCACATCTCTCAGAAGCGGATCCGTGTGGCCTTGATAGAATACCATGATGGCTCGCACTCCTACATCGAGCTCAAGGACCGGAAGCGGCCATCAGATCTGCGACGCATCGCTGGCCAGGTGAAGTATGTGGGCAGCAATGTGGCTTCCACCAGTGAAGTTTTGAAGTATACGCTGTTCCAAGTCTTTAACAAGGCAGATCGCCCAGAGGCCTCCCGCATTGCCCTGCTCTTGATGGCCAGCCAGGAGTCCCCACGGATGGTCCGGGACTTAGTCCGCTATGTGCAGGGCCTGAAGAAGAAGAAGGTCATCGTGATCCCTGTGGGCATTGGGCCTCATGCCAGCCTCAAGCAGATCCGCCTCATCGAGAAGCAAGCCCCTGAGAACAAGGCCTTTGTGCTCAGCAGTGTGGATGAGCTGGAACAGAGGAGGGACGAGATCATTAGTTACCTCTGTGACCTGGCTCCAGAGCCACCTCCCCCAACTCAACCCCCCAACATGGCGCAAGTCACTGTGGGTCCA------------------------GGACCCACAAGGCGCTCCATGGTCCTGGATGTGGCGTTTGTTCTGGAAGGATCAGATAAGTTTGGTGAAGCCAACTTCAACTGGAGCCGGCAGCTCTTGGAGGAGGTGATCCAGCAGATGGATGTGGGCCAGGACAGCATCCACGTCACGGTGCTGCAGTACTCAAACGTGGTCAAAGTGGAGTACACCTTCAGTGAGGCACAGTCCAAGGATGATATTCTGCAGCACGTGCGGGAAATCCAGTATCTGGGTGGCAACAAGACCAACACAGGACTGGCCCTACAGTACATCTCTGATCACAGCTTCTCTCTTGGCCAGGGGGACCGTGAGCAGGCCCCTAAC---------------------------------------------------------------------------------------------------------------------------------------------
Macroscelides_proboscideus -AATGGTTTACTTAAAGTATCCGCCATCCAAAAATCAGCCCGCATCACAAAACTAGCCTCGCGCCCACGATACAATAAAAAGAAAGCAATCCCACGGTCATTAAACCAGAGTTTAGAAACTTATGTAAAAACCAAAACTCAATTCAAATATAACGAACGATAAACATTAGATACCTACCTAAACCTC--AGTAAACAGAGAACTACGAATTTAAAACTCAAACTTACCCGGATAATAAACCCAAACCCCATTGCTAAATCACAAATAAAACTAATAAACCAAATAAACTATGGACATTAATTCATACGAACAAATAAAGGAGGATAGTAAATAGAGAGGAACTAGGCCACACACCAA-------------------------------CAACAAAAGGGAAGATTA--AGGTTTCCAGCCTATTATTAGTTCAGTAGGTACATGCGTGGCCCTCACGACAGGAGCGGTAGCTCACATGTAGCTACCCACCCGGGCAGTATTAAGCAATAAACGTTTGACTAACCATGCAGAGAGTTGGTTCGTGGCACCGCTACGAAACCCATTAATAATGGCGTGTGGAATAAAGCTAGTCTGCGCAGACCACGTAGCTTTATACCACGCTGAGACACATGGGCCCATGCTCAGCGATGATTACAATCATCGCCAGCGCTGGATGGCGGTGCTTTACTAGAAGCCTGTTACATCGCGATCCATCACACCTATATACCGCCATCTTGCACCCTAGGGTGCGTACAACGTTAGGTCAAGGTGTAGTGTGATGGACAAATGGGCTTTCTAGAATTCTATATGTTGTAGAATTTAGAACCAGATCTGATTTGAAGCACGCACACGCCCGTCCTCCTCGTATATGAGGAGGTCGTAACGTAAGCATACTAGTGTGCTTGAACATGAGAATAGAAAAAGTAGTAAGAAAGATGAAAGAGTAAAAAATAGCAATTAAACCTACCTTTTGCATAATGGTAGAAAAAGTACCGAGAGAAGTAGCAAAATAGAAAAAAACGATTAAAAACTAAAACAGTTAGTACAGAAAACTCAATTACCTAAAAGCATTAAGTTAAATATAGTAATAATTGAGTAAAGAACTACCGGAGCTTTATAAGTTAATAATAACACAAAAAACTCGGCAAACACCCACAATCAATTACTACACTTACTAACTCTGCAGTAGCATAATCATAATTTTGTATGAACTAGAAACTGAGAAATGACCTTGAAGAGGATGACTAGAAGAATCGGGCATAAAAAACCATGACACAATCAACGAACATAACAGGTTCATAACCTCGATGTACCAGATTGTTCTTAAAGTTAGCAAGGTTGAAAAATAATAGAACAATAATTAAAGTATATAGAAATACCGGGAGCTCGCTAACTTTGCAAAGCTG--AAGCAAACCCGAAACCAGACCTACTTATGAACATTAATCTCGTCTATATAGTGAGGATTTGTAAGTAGGGTGCCGCCTGGAGATAGCTGGGTCCAAGAATGTTCCTAAATCTTGCGCAAGATTTAATTCAATAGAGCTCTATTGAAGGCCAAGGAGAGTAATAGTTGGCGCCATCAAGAAAGCGCTCCTAA-CTCCCTTTTGGACTCTATATAGAGTTAGCAACTTCTGCATAATCAGAACGACTCA-CTGATCAGCTGTCCGGATGCCGGAGATTAAAAGAAGTAGAAGGGAACCTCGTGTTTCAAACACCTCTAGCGTATTAGAGGGCCGCCCAGTGACGTTAAACGGCCGCGGTACCGTGAAGTTTGTTCTCAAGGACGGCCGAGGGTTCTCTCCTACTTCCAATCGTTTCCCGCGGGATATAAGACGACCCTATGGAGCTTAATTTATTTACCTATAGGTAAAAAATTGGTTGTGACCTCGGAGCTCCGAATCATGATCATCTACATCAATTGGAAGTTACCCTAGGGCGCAATTCTATTCGAGATCGACAATAGAGTTTACGTGGATCAGGACCCCAATGGTGAGCTATTAAAGGTCGTTAACGAGTCCTACGTGATCTGACGACCGGATCCAGGTCTCTATCTATAATTTCTCCCAGTACGGACAAGAGAAATAGGGCCAACTCCTGAGAGCCCTTCTATGATTAATTAAACCCGGGTATGTTCATCAACCGCTGACTATTCTCAACCAATCACAAAGACATTGGTACTTTATACTTAATTTTTGGAACCTGGGCAGGCATGGTAGGTACCGCATTGAGCATTCTTATCCGAGCCGAACTAGGTCAACCAGGCGCTCTATTAGGCGATGACCAAATCTATAATGTAATTGTTACAGCTCATGCGTTCGTAATGATTTTCTTCATAGTAATACCAATTATGATCGGAGGATTTGGAAACTGACTTGTGCCTTTAATAATTGGAGCTCCAGATATAGCATTCCCACGAATAAACAACATAAGCTTTTGACTATTACCACCATCCTTTCTCCTACTATTAGCTTCCTCAATGGTGGAGGCTGGAGCTGGTACGGGTTGAACCGTCTACCCCCCATTAGCAGGCAATCTAGCCCATTCTGGTGCATCAGTTGACATAACCATTTTCTCCCTGCACTTAGCCGGAGTCTCATCCATTCTTGGTGCGATTAATTTCATCACAACAATTATTAACATAAAACCACCCGCTATATCTCAATATCAGACACCTTTATTTGTGTGGTCTGTTCTCATTACAGCAGTCCTTCTACTTTTATCACTCCCCGTCCTAGCAGCTGCCATTACTATACTTTTAACAGATCGAAACCTTAATACCTCTTTCTTTGATCCTGCAGGAGGAGGAGACCCTATTCTGTACCAACACCTCTTCTGATTCTTTGGACATCCTGAAGTTTATATCCTAATCCTTCCTGGATTTGGTATAATTTCCCATATTGTAACCTACTACTCAGGAAAAAAAGAACCATTTGGATATATGGGGATAGTATGAGCCATAATATCAATTGGCTTTTTAGGCTTTATCGTATGAGCCCACCACATATTTACAGTAGGTATAGACGTAGACACACGAGCCTATTTCACCTCAGCCACTATAATTATCGCCATTCCAACCGGAGTAAAAGTGTTCAGCTGACTTGCCACACTTCACGGAGGTAATATCAAATGATCACCTGCCATACTATGAGCCCTTGGCTTCATCTTCCTATTCACTGTAGGAGGCCTTACCGGTATCGTATTAGCCAACTCTTCCTTAGACATTGTCCTCCATGACACCTATTATGTAGTAGCACACTTCCACTATGTCCTTTCTATAGGAGCAGTATTCGCTATTATAGGTGGCCTGGTCCACTGATTCCCACTATTTACAGGCTACACCCTAAATGAAACCTGAGCAAAAACTCAATTCGCCATCATATTCGTAGGAGTAAACCTAACATTCTTCCCACAACATTTCCTAGGCCTATCAGGTATACCTCGACGCTATTCAGATTACCCAGACGCCTATACTACATGAAATACACTATCATCTACAGGATCTTTCATCTCCATAGTCGCTGTTATCCTTATAGTGTTTATCGTCTGAGAAGCATTTGCCTCTAAACGAGAAGTAAAAACGGTAGAACTTACAATAACCAACATCGAATGAATTAATGGCTGCCCTCCACCTTACCATACATTTGAAGAACCCGCATTCATTATA---------------------------TTACTCAAAATCCTCAACCATTCGTTTGTAGATTTACCTGCTCCATCTAACATTTCATCCTGATGAAACTTTGGCTCACTATTAGGAATATGCCTAATCATTCAAATCTTAACAGGCTTATTCCTAGCCATACATTACACCTCAGACACCATAACAGCATTTTCATCCGTAACGCACATCTGCCGAGATGTCAACTACGGATGACTTATCCGATATATACACGCTAATGGGGCCTCCCTATTTTTTATCTGCCTATTCATTCATGCAGGCCGTGGTATCTACTACGGCTCATACTTATACTCTGAAACATGAAACATCGGAGTAGCCCTCCTATTCATCACCATGGCTACAGCCTTTGTAGGTTACGTTCTACCATGGGGTCAAATATCATTCTGAGGAGCAACAGTAATCACCAACCTCCTATCGGCCATCCCATACGTTGGATCTACACTAGTAGAATGAATTTGAGGAGGATTTTCAGTAGATAAAGCAACCCTTACACGATTCTTCGCCTTTCACTTTATTCTCCCATTTATCATCGCCGCACTGGCAATAGTACATCTTTTATTTCTACACGAAACAGGATCAAACAACCCATTAGGCCTAATCTCAGATTCCGATAAAATTCCATTCCATCCTTATTATACAATTAAAGACTTACTAGGTATACTCTTAACTATTCTTCTACTTACAGGCCTAGTATTATTTTCACCAGATCTACTGGGTGACCCAGATAATTATACCCCAGCCAACCCTCTAAACACCCCACCACATATCAAACCCGAATGATATTTCCTATTTGCATACGCAATCCTACGATCAGTCCCCAATAAACTGGGAGGCGTAGTAGCCCTAGTAATATCCATTCTAATCCTAGCTATCATACCCTTACTCCACACATCAAAACACCGAAGCCTAATATTCCGCCCCATCAGCCAATGT---------------------------------------------------------------------------------------------------------------------------------------------------------------------------------------------------------------------------------------------------------------------------------------------------------------------------------------------------------------------------------------------AGTGAGCTGGAGAGAAGCATGAGCTACAGGATTCTGGATGGTAATGTGGGCTACTTGCAGATAGACCACATCCCAGGCCAGGAGGTACTGAGCCGGCTAGGGGGCTTCTTGGTGGCCCATGTCTGGAGACAGCTCATGGGTACCTCTGCTTTGGTGCTGGACTTGCGACAGTGCACAGGAGGCCATGTTTCCAGCATCCCTTACCTTATTTCCTACCTGCACCCTGAGGGTACGGTGCTGCATGTTGACACCATTTACAACCGTCCCTCTAACACAACCACTGAGCTCTGGACTTTGCCTCAGGTGCTTGGGGAGAGATACAGTGCTGAGAAGGATGTGGTGGTCCTCACCAGTGGTCATACCCGGGGTGTGGCTGAGGACATTGTTTACATCCTCAAGCAGATGGGCAGGGCCATAGTAGTGGGTGAACGTACTGGGGGGAGTGCCCTGGATCTCCAGAAGCTAAGGATAGGCAACTCTGACTTCTTCATCACTCTGCCTGTGTCCAGGTCCTTGGGGCCTCTGGGTGGAGGCAGCCAGACATGGGAGGGCAGTGGGGTTTTGCCCTATGTGGGGACTCCAGCAGAGCAAGCCCTCGAGAAAGCTCTCTCTATCCTCACACTACGTCGAGTCCTGCCACAAATCATTCAATGCCTGGAGAAGGCCCTACAGGATTACTACACGCTGGTGGGTCGTGTGCCAGCCCTGTTACACCTCCTTGCTAACATGGACTTCTCTGCTGTAGTCTCTGAGGAAGACCTGGTTGCCAAACTAAATGCTGACTTGCAGGCCGTGTCTGAGGACCCCAGGCTCCTGGTGAGGATCATAAAGCACAGACAACATTCTCCT------GAGACAGGAGCCAATGAACGCCTGGGAACATCTCCA---GTGCCAGAGGGTGAGGCTGCCCAGCGCGCGCTTGTGGACTCTGAGTTCCAGGTGGCAGTGCTGCCTGGTAACGTGGGCTAC------------------------------------------------------------------------------------------------------------------------------------------------------------------------------------------------------------------------GGCTCCTCCAAGCTGTCAGAGGCTGAGTTTGAGGTGCTGAAAGCCTTTGTGGTAGGCATGATGGAGCGACTGCACATCTCTCAGAAGCGGATCCGTGTGGCCTTGATAGAATACCACGATGGCTCGCACTCCTACATCGAGCTCAAGGATCGGAAGCGGCCATCGGACTTGCGGCGCATCGCTGGCCAGGTGAAGTACGTGGGCAGCAATGTGGCTTCCACCAGTGAAGTTTTGAAGTATACGCTGTTCCAAGTCTTTAGCAAGGCAGATCGCCCAGAGGCCTCCCGCATTGCCCTGCTCTTGACGGCCAGCCAGGAGTCCCCACAGATGGTCCGGGATTTAGTCCGCTATGTGCAGGGCCTGAAGAAGAAGAAGGTCATCGTGATCCCTGTGGGCATTGGGCCTCATGCCAGCCTCAAGCAGATCCGCCTCATTGAGAAGCAAGCCCCTGAGAATAAGGCCTTTGTGCTCAGCAGTGTGGATGAGCTGGAACAGAGGAGGGATGAGATCATTAGTTACCTCTGTGACCTGGCTCCAGAGCCACCTCCCCCAACTCAAACCCCCAACATAGAGCAAGTCACTGTGGGTCCA------------------------GGGCCCACAAGACGCTCCATGGTCCTGGATGTGGCGTTTGTTCTGGAAGGATCAGATAAGTTTGGTGAAGCCAACTTCAACTGGAGCCGGCAGTTCTTGGAGGAGGTGATCCAGCAGATGGACGTGGGCCAGGACAGCATCCACGTCGCAGTGCTGCAGTACTCAAACGTGGTCAAAGTGGAGCACACCTTCAGTGAGGCACAGTCCAAGGACGATATTCTGCAGCACGTGCGGGAAATCCAGTATCTGGGTGGCAACAAGACCAACACAGGACTGGCCCTACAGTACATCTCTGATCACAGCTTCTCTCCTGGCCAGGGGGACCGTGAGCAGGCCCCTAAC---------------------------------------------------------------------------------------------------------------------------------------------
Petrodromus_tetradactylus ----------CTTAAAGTATCCGCTGACCGAAGATTTTGAGATATCACAAGACTTGCTCAGCACCCACGATACAATAAAAAGAAAGTAATCCCACGGTCATTAACCCAGAGTTTAAAAATTCATGTAAAAATAACAAACAAACCTAAATTAAGTGAACGATAAACATTAGATACCTACTTAAACTCA--AGTAAACAGAGAACTACGTACATAAAACTCAAACTTACCCGGATAATAAACCCAAACCCGATTGCTAAGTCACAAATAAAATAAACAAATCAAACAAACTATAGACATTAGTCCACACGAACAAACGAAGGAGGACAGTAAATAGAGAGGAACATGGCCACACACCAA-------------------------------GAACAAAAGGGAAGATTA------------------------TTGGCAGGTACATGCGTGGCCCTCACGATAGGAGCGGTAGCCCACCGGTAGCTGCCCACCCGGGCAGTATTAAGCAATAAACGTTTGACTAACCATGCCAAGAGTCGGTTCGTGGCACCGCTACGAGACTCACTAATAAGGGCGTGTGGAATAAAGTTGTTCTGCGCAGAACACGTGACTTTACCCCACGCTGGGGCACATGGGCCCATGCCCAGCGATAATTACAATTATCGCCAGCGCTGGATGGCGGTGCTTTACTAGAAGCCTGTTGCAACGCGATCCATCACGTCTATATACCGCCATCTTGCACCCTAGGGTGCGTGCAACGTTAGGTCAAGGTGTAACGTGATGGAA-AATGGGCTTTCTAGAATTCTACGTGCACCAGAATTTAGAGTCCGGCCCGACTTGAAGCACGCACACGCCCGTCCTCCTCGTATATGAGGAGGTCGTAACGTAAGCATACTAGTGTGCTTGAACATGCGAATAGACGAAGTAGCAAGAAAGATGAAAGAGTACATAACAGCAATTATCACTACCTTTTGCATAATGATAGTAAGAGCACCGAGAGAAGTGGCAAAATAGAAAATACCGATTGAAAATTTACACAGTCAGTACAGAAAATACAATTAACTAAAAGCATTAAGTTAAATACAGAAATAATTGAGTAAAGAAAAACCGAAGCTTTATGAATTAATAACGACACAAAAAACTCGGCAAACACCCACAATCAATAATAACACTTATTAACTCTGCAGTAGCATAATCATAATTTTGTATGAATTAGAAACTGAGAAATGACCTTGAAGAGGATAATACGAAGACTCGGGCACAAATCAACATGATATAATCAATGAACATAACAGGTTCATAACCTCGATGTATCAGATTGTTCTTAAAGTTAGTAAGGTTGAAAATTAATAGAACAATGATC-TAGTATATAGAAAA-CCGGGAGCTCATTAACTTTGCAAAGCTG--AAGCAATCCCGAAACCAGACCTACTTGTGAACATTAATCTCATCTATATAGTGAGGATTTGCAAGTAGGGTGCCGCCTGGAGATAGCTGGGTCCGAGAATGTTCCTAAAGCACGCGTAGGCTTTAGTTCAATAGAGCTCTATTGAAGGCCAAGGAGAGTAATAGTTGGCGCCACCAAGAAAGCGCTCCTGAACTCCCTATCGGACTCTATATAGAGTTAGTAACTTCTGCATAATCAGAACGGCCCG-CTGATCGGCCGTCCGGATGCCGGAGATTAACAGAAGCAGAAGGGAACCCCGTGTTTCAAACACCTCTAGCGTATTAGAGGGCCGCCCAGTGACGTTAAACGGCCGCGGTACCGTGAAGTTTGTTCTCAAGGACGGCCGAGGGTTCTCTCCTGCCTCCAATCGTTTCCCGCGGGATATAAGACGACCCTATGGAGCTTAATTTAACTGCCTATAGGCAGAAAATTGGTTGTGACCTCGGAGCTCCGAACCACGATCATCTAAGTCAATTGGAAGTTACCCTAGGGCGCAATCCTATTCTAGATCGACAATAGGGTTTACGTGGATCAGGACCCCAATGGTGAGCTATTAAAGGTCGTTAACGAGTCCTACGTGATCTGACGACCGGATCCAGGTCTCTATCTATAGCTTCTCCCAGTACGGACAAGAGAAGCGGAGCCAACTCCAGAGTGCCCTTAAATGATTAATTTAGCCCGGGC---------------------------------------------------------------------------------------------------------------------------------------------------------------------------------------------------------------------------------------------------------------------------------------------------------------------------------------------------------------------------------------------------------------------------------------------------------------------------------------------------------------------------------------------------------------------------------------------------------------------------------------------------------------------------------------------------------------------------------------------------------------------------------------------------------------------------------------------------------------------------------------------------------------------------------------------------------------------------------------------------------------------------------------------------------------------------------------------------------------------------------------------------------------------------------------------------------------------------------------------------------------------------------------------------------------------------------------------------------------------------------------------------------------------------------------------------------------------------------------------------------------------------------------------------------------------------------------------------------------------------------------------------------------------------------------------------------------------------------------------------TTCCTAGCCATGCACTACACCTCCGACACCCTCACCGCATTCTCCTCAGTAACCCACATTTGCCGGGACGTAAACTACGGATGACTAATCCGCTATATCCATGCCAACGGAGCCTCCCTATTCTTTATCTGCCTATTTATTCACGTCGGACGCGGTATCTACTACGGCTCCTATCTATTCTTCGAAACATGAAATATTGGAGTACTACTACTATTTGCAACCATGGCCACAGCATTCATGGGCTATGTACTCCCATGAGGGCAGATATCATTTTGAGGCGCAACCGTGATTACAAACTTGCTCTCAGCCATCCCATACATCGGCTCCACCCTCGTCGAATGAATCTGAGGCGGATTTTCTGTAGACAAAGCCACCCTAACCCGATTCTTCGCCTTCCACTTCATCCTCCCCTTCATCATTGCCGCACTAGCACTAGTCCACCTACTGTTCCTACACGAAACCGGCTCAAACAACCCCTTAGGACTAATCTCAGACTCTGACAAGATCCCATTCCACCCCTACTACACCATCAAAGACCTCCTAGGTATGTTCCTAACACTACTGCTACTACTCCTACTAGTCCTCTTCTCACCCGACCTGCTAGGAGACCCAGACAACTACACCCCAGCCAACCCCCTCAACACCCCGCCCCACATCAAACCAGAGTGATATTTTCTATTTGCATACGCCATCCTCCGATCCATCCCTAATAAACTTGGAGGNGTTCTAGCCCTAATCTTCTCAATTCTCATCCTCATCATCCTACCACTACTCCACACATCAAAACAACGCAGCCTAATATTTCGCCCAATTAGCCAGTGCTTATTCTGAATCTTAGTAGCAGACCTACTCACACTAACCTGAATCGGAGGACAACCAGTGGAGCACCCCTATATCATTATTGGCCAAGTAGCCTCTATCCTTTACTTC---------------------------------------------------------------------------------------------------------------------------------------------------------------------------------------------------------------------------------------------------------------------------------------CTGGAGAGAAGCATGAGCTACAGGATTCTGGATGGTAATGTGGGTTACTTGCAGATAGACCACATCCCAGGCCAGGAGGTACTGAACCGGCTAGGGGGCTTCCTGGTGGCCCATGTCTGGAGACAGCTCCTGGGTACCTCTGCTTTGGTGCTGGACCTGCGACAGTGCACAGGAGGCCATGTTTCCAGCATCCCTTACCTTATTTCCTACCTGCACCCTGGGGGCACAGTGCTGCACGTTGACACCATTTACAATCGTCCCTCTAACACAACCACTGAGCTCTGGACTTTGCCTCAGGTGCTTGGGGAGAGATACAGTGCTGAGAAGGATGTGGTGGTCCTCACTAGTGGTCACACCCGGGGTGTGGCTGAGGACATTGTTTACATCCTCAAGCAGATGGGCAGGGCCATAGTGGTGGGTGAACGTACTGGGGGGAGTGCCCTGGATCTCCAGAAGCTAAGGATAGGCAACTCCGACTTCTTCCTCACTCTGCCTGTGTCCAGGTCCTTGGGGCCTCTGGGTGGAGGTAGCCAGACATGGGAGGGCAGTGGGGTTTTGCCCTATGTGGGGACTCCAGCAGAGCAAGCCCTGGAGAAAGCTCTCGCTATCCTCACACTCCGTCGAGCCCTACCACAGATCATTCAACGCCTGGAAAAGGCCCTACAAGACTACTACACGCTTGTGGGTCGTGTACCAGCCCTGTTGCACCTCCTAGCTAACATGGACTTCTCTGCTGTAGTCTCTGAGGAGGACCTGGTTGCCAAACTAAATGCTGACTTGCAGGCCGTGTCTGAGGACCCCAGGCTCCTGGTGAGGATCATAAAGCACAGACAACATTCTCCT------GAGTCAGGAGCCAGTGAASGCCAGGGGACATCTCCA---GTGCCTGAGGGTGAGGCTGCCCAGCGAGCTCTGGTGGACTCTGAGTTCCAGGTGGAGGTGCTGCCCGGGAACGTGGGCTAC---------------------------------------------------------------------------------------------------------------------------------------------------------------------------------------------------------------------------------------------------------GTGCTGAAAGCCTTTGTGGTAGGCGTGATGGAGCGACTGCACATCTCTCAGAAGCGGATCCGTGTGGCCTTGATAGAATACCACGATGGCTCACACTCCTACATCGAGCTCAAGGACCGGAAGCGACCATCGGACCTGAGGCGTATCGCTGGCCAGGTGAAGTACGTGGGCAGCAACGTAGCTTCTACCAGTGAAGTTATGAAGTATATACTGTTCCAAGTCTTTGGCAAGATGGATCGCCCAGAGGCCTCCCGCATTGCCCTGCTCTTGACGGCAAGCCAGGAGTCCCCACGGATGGTCCGGGACTTAGTCCACTATGTGCAGGGCCTGAAGAGGAAGAAGGTCATCGTGATCCCTGTGGGCATTGGGCCTCATGCCAGCGTCAAGCAGATCCGCCTCATCGAGAAGCAAGCCCCTGAGAACAAGGCTTTTTTGCTCAGCAGTGTGGATGAGCTGGAAGAGAGGAGGGACGAGATCATTAGTTACCTCTGTGACCTGGCTCCAGAGCCACCTCCCCCAACTCAGCCCCCCAATGTGGCACAAGTCACTGTGGGCCCA------------------------GGGCCCACAAGGCACTCCCGGGTCCTGGATGTGGCGTTTGTTCTGGAAGGATCAGATAAATTTGGTGAAGCCAACTTCAACTGGAGCCGGCAGTTCTTGGAAGAGGTGATCCAGCAGATGGACGTAGGCCAGGACAGCATCCATGTCATGGTGCTGCAGTACTCAAATGTGGTCAGAGTGGAGTACAACTTCAGCGAGGCACAGTCCAAGGATGCTATTCTGCAGCACGTGCGGGAAATCCAGTATCTGGGTGGCAACAAGACCAACACGGGACTGGCCCTACAGTACATCTCTGATCACAGCTTCTCTCCTAGTCAGGGGGACCGTGAGCAGGCCCCTAAC---------------------------------------------------------------------------------------------------------------------------------------------
Petrosaltator_rozeti ----------CTTAAAGTATCCGCCAACCAAAAATTCCACAACATCACAAGACTTGCTTAGCGCCCACGATACAATAAAAAGAAAGTAATCCCACGGTCATTAACCCAGAGTTTAAAAATCTATGTAAAAAACAAAAATATACCTAAAAGACATGAACGATAAACATTAGATACCTACCTAAACCTC--AATAAACAGAGAACTACACACATAAAACTCAAACTTACCCGGATAATAAACCCAGACCACATTGCCAAATCACAAATAAAATCAATAAATTAAACAAACTATGAACATTACCCCACACGAACAAATGAAGGAGGACAGTAAATAGAGAGGAACCAGGCCACACACCAA-------------------------------AAACAAAAGGGAAGATTA------------------------TTAGTAGGTACATGCGTGGCCCTCTCATTAGGAGCGGTAGCCCACTAGTAGCTACCCACCCGGGCAGTATTAAGCAATAAACGTTTGACTAACCATACTAAGAGTTGGTTCGTGGCACCGCTACGAGACTCGTTAATAAGGGCGTGTGGATTAAAGTTATTCTGCGCAGAATACGTGACTTTAAACCACGCTAAGATACATGGGCCCATGCTTAGCGATAATTACAATTATCGCCAGCGCTGGATGGCGGTGCTTTACTAGAAGCCTGTTGCATCGCGATCCATCACGTCTATATACCGCCATCTTGCACCCTAGGGTGCGTACAACGTTAGGTCAAGGTGTAACGTGATGGCACAATGGGCTTTCTAGAATTCTATGTGGCATAGAATTTAGAGTCAGGCCTGACTTGAAGCACGCACACGCCCGTCCTCCTCGCATGCGAGGAGGTCGTAACGTAAGCATACTAGTGTGCTTGAACATGAGAATAGACTAAGTAGTAAGAAAGATGAAAGAGTACTAAACAGTAATAACCCCTACCTTTTGCATAATGAAAGAAAATGCACCGAGAGCAGTAGCAAAACAGAAAAAATCGATTAAAAGCTAAAACAGTTAGTACAGCAAATACAACCTCCTAAGAGCATTAAGTTAAATACAGAAATAATTTAGTAAAGAAACACCGAAGCTTTATGAATTAATAATGACACATAAAACTCGGCAAACACCCACAATCAATTACCACACTTACCAACTCTGCAGTAGCATAATCATAATTTTGTATGAATTAGAAACTGAGAAATAACCTTGAAGAGGATGATAAGAAGAATCGGGCACAAAACAACATGATACAATCAATGAACATAACAGGTCCATAACCTCGATGTATCAGATTGTTCTTAAAGTTAGCAAGGTTGAAAATTAATAGAAAAATAATTAAAGTATATAGAAATACCGGGAGCTCGCTAACGTTGCAAAGCTG--AAGCAACCCCGAAACCAGACCTACTTATGAACATTAATCTCGTCTATATAGTGAGGATTCCTAAGTAGGGTGCCGCCTGGAGATAGCTGGGTCCAAGAATGTTCCTAAAGTCTGCGCAAACTTTAGGTCAATAGGGCCCTATTGAAGGCCAAGGAGAATAATAGTTGGCGCCATCAAGAAAGCGCTCTCAACTTCCCTTTTGGACTCTATATAGAGTTAGTAACTTCTGCACAATCAGAACGGCCCA-CTGATCGATCGTCCGGGTGCCGGAGATTATCAGAAGTAGAAGGGAACCCCGTGTTTCAAACACCTCTAGCGTATTAGAGGGCCGCCCAGTGACGTTAAACGGCCGCGGTACCGTGAAGTTTGTTCCTAGGGACGGCCGAGGGTTCTCTCCTACCTCTAATCGTTCCCCGCGGGGTATAAGACGACCCTATGGAGCTTAGTTTACTTCCCTATAGGGAAATAACTGGTTGTGACCTCGGAGCTCCGAACCATGATCATCTAAGTCAATTGGAAGTTACCCTAGGGCGCAATCCTATTTTAGATCGACAATAGGGTTTACGTGGATCAGGACCCCAATGGTGAGCTATTAAAGGTCGTTAACGAGTCCTACGTGATCTGACGACCGGATCCAGGTCTCTATCTATAATTTCTCCCAGTACGGATAAGAGAAATAGG-CCAACCCTAGAGCGCCTTTAAATGATAAATTTAGCCCGGGC------------------------------------------------------------------------------------------------------------------------------------------------------------------------------------------------------------------------------------------------------------------------------------------------------------------------------------------------------------------------------------------------------------------------------------------------------------------------------------------------------------------------------------------------------------------------------------------------------------------------------------------------------------------------------------------------------------------------------------------------------------------------------------------------------------------------------------------------------------------------------------------------------------------------------------------------------------------------------------------------------------------------------------------------------------------------------------------------------------------------------------------------------------------------------------------------------------------------------------------------------------------------------------------------------------------------------------------------------------------------------------------------------------------------------------------------------------------------------------------------------------------------------------------------------------------------------------------------------------------------------------ATCATCAACCACTCCTTCATTGACCTCCCAACCCCCTCATGCATTTCCTCATGATGAAACTTTGGATCCCTCCTAGGTCTCTGCCTAATCATCCAAATCCTAACGGGCCTATTCCTAGCAATACACTATACCTCGGACACACTTACTGCATTCTCCTCTGTTACTCATATCTGTCGAGACGTTAACTATGGTTGATTGATCCGATACATGCACGCCAACGGAGCATCCCTATTCTTTATATGTTTATTCATCCACGTAGGCCGTGGTATTTACTACGGCTCATACCTATTTCTTGAAACATGAAATATTGGAGTTATCTTATTATTTATCACCATGGCAACAGCCTTTATAGGTTACGTATTACCATGAGGACAAATATCATTCTGAGGAGCTACTGTAATTACCAATTTATTATCGGCCATCCCATATATTGGTACCACATTAGTAGAATGAATTTGAGGTGGATTTTCTGTAGATAAGGCAACCCTTACTCGATTTTTCGCCTTCCACTTTATCCTCCCATTTATTATCGCAGCCCTAGCAATAGTCCACCTTCTATTCCTACACGAGACTGGCTCAAATAACCCAACAGGCCTAATCTCGGATGCCGATAAAATTCCATTCCACCCATACTACACCATCAAGGACTTACTAGGTGTTTTCCTAGTCCTACTAATTCTCCTACTATTAGTTCTTTTTTCACCCGATCTGCTAGGAGATCCAGATAACTATACCCCAGCCAACCCACTCAACACCCCTCCCCACATTAAGCCAGAATGATACTTCCTATTTGCCTACGCAATCCTCCGCTCAATCCCAAACAAACTAGGAGGGGTACTCGCACTAATTATATCAATCCTCATCCTCCTCATTCTACCGCTTTTACACACATCTAAGCAACGAAGCCTCATGTTCCGACCTATCAGCCAGTTC---------------------------------------------------------------------------------------------------------------------------------------------------------------------------------------------------------------------------------------------------------------------------------------------------------------------------------------------------------------------------------------------------CTGGAGAGAAGCATGAGCTACAGGATTCTGGATGGTAATGTGGGATACTTGCAGATAGACCACATCCCAGGCCAGGAGGTACTGAGTCAGCTAGGGGGCTTCCTGGTGGCCCGTGTCTGGAGACAGCTCATGGGTACCTCTGCTTTGGTGCTGGACCTGCGACAGTGCACAGGAGGCCATGTTTCCAGCATCCCTTACCTTATTTCCTACCTTCATCCTGGGGGCACTGTGCTGCATGTTGACACCATTTACAACCGTCCCTCTAATACAACCACTGAGCTCTGGACTTTGCCTCAAGTGCTTGGGGAGAGATACAGTGCTGAGAAAGATGTGGTGGTCCTCACCAGTGGTCACACCCAGGGTGTAGCTGAGGACATTGTTTACATCCTCAAGCAGATGGGCAGGGCCATAGTGGTGGGTGAACGTACTGGGGGGAGTGCCCTGGATCTCCAGAAGCTAAGGATAGGTAACTCTGACTTCTTCCTCACTCTGCCTGTGTCCAGGTCCTTGGGGCCTCTGGGTGGAGGCAGCCAGACATGGGAGGGCAGTGGGGTTTTGCCCTATGTGGGAACTCCAGCAGAGCAAGCCCTCGAGAAAGCTCTTGCTATCCTCACACTACGTCGAGCCCTGCCACAGATCATTCAACGCCTGGAAAAGGCCCTACAAGACTACTACACGCTTGTGGGTCGTGTGCCAGCCCTGTTGCACCTCCTAGCTAACATGGACTTCTCTGCTGTAGTCTCTGAGGAGGACCTAGTTGCCAAACTAAATGCTGACTTGCAGGCTGTGTCTGAGGACCCCAGGCTCCTGGTGAGGATCATAAAGCACAGGCAACATTCATCT------GAGTCAGGAGCCAGTGAACGCCTGGGGACATCTCCA---GTGCCTGAGGATGAGGCTGCCCAGCGAGCTCTGGTGGACTCTGAGTTCCAAGTGGCGGTGCTGCCTGGGAACGTGGGCTAC---------------------------------------------------------------------------------------------------------------------------------------------------------------------------------------------------------------------------------------------------------GTTCTGAAAGCCTTTGTGGTAGGCGTGATGGAGCGACTGCACATCTCTCAGAAGCGGATCCGTGTGGCCTTGATAGAATACCACGATGGCTCACACTCCTACATCGAGCTTAAGGACCGGAAGCGACCATCGGACCTGAGGCGTATTGCTGGCCAGGTGAAGTACGTGGGCAGCAGTGTAGCTTCTACCAGTGAAGTTTTGAAGTATACACTGTTCCAAGTCTTTGGCAAGACAGATCGCCCAGAGGCCTCCCGCATTGCCCTGCTTTTGACGGCAAGCCAGGAGTCCCCACAGATGGTCCGAGACTTAGTCCGCTATGTGCAGGGCCTGAAGAGGAAGAAGGTCATCGTGATTCCTGTGGGCATTGGGCCTCATGCCAGCATCAGGCAGATCCACCTCATTGAGAAGCAAGCCCCTGAGAACAAGGCTTTTGTGCTCAGCAGTGTGGATGAGCTGGAACAGAGGAGGGACGAGATCATTAGTTACCTCTGTGACCTGGCTCCAGAGCCACCTCCCCCAACTCAACCCCCCAAGATGGCACAAGTCACTGTGGGCCCA------------------------GGGCCCACAAGGCACTCCAGGGTCCTGGATGTGGCGTTTGTTCTGGAAGGATCAGATAAATTTGGTGAAGCCAACTTCAACTGGAGCCGGCAGTTCTTGGAAGAGGTGATCCAGCAGATGGACGTGGGCCAGGACGGCATCCACGTCACGGTGCTGCAGTACTCAAACGTGGTCAGAGTGGAGTACAACTTCAGCGAGGCACAGTCCAAGGATGCTATTCTGCAGCACGTGCGGGAAATCCAGTATCTGGGTGGCAACAAGACCAACACGGGACTGGCCCTGCAGTACATCTCTGATCACAGCTTCTCTCCTAGCCAGGGGGACCGTGAGCAGGCCCCTAAC---------------------------------------------------------------------------------------------------------------------------------------------
Rhynchocyon_chrysopygus TAATGGTTTAATTAAAGTATCTGCCCCCCGAAAATTTTATTATATCACATAACTTGCACAGCACCCACGAAACAACAAAAAGAAAGCAACTCCACGGTCAACAACCCAAAGATTATAAACTCATGTAGAAATAATAAATACTCTGAAAACAAAAGAATGATAAACATTAGATACCTACTTAAACCTA--AGTAAACAGAGAACTACGAAAATAAAACTCAAACTTATCCGGTTAATAAACCCAAACCCTATTGCTAATCCACAAATAAAAATCAAAAATTAATTAAATTATAAACATTAAAATAAACGAATAAATAAAGGAGGATAGTAAATAGAGAGGAATTAGGCCACACACCAA-------------------------------AAACAAAAGGGAAGATTA--AGGTTTCCAGCCTGCTATTAGTTTAGCAAATACATGCGTGGCCCTACCTGGAGGAGCGGTAGCACACTAGTAGCTACCCACCCGGGCAGTATTAAGCAATAAACGTTCGACTAATTATGCTAAGGGCTGGTTCGTGGCANNGCTACGAAGCCCATTAATAGAGGCGTGTGGGATAAAGTTAACCTGCGCAGGCCACGTGACTTTATCCCACGCTAAGACACATGGGCCCATGCCTAGCGTTAATTACAATTACTGCCAGCGCTGGATGGCGGTGCTTTACTAGAAGCCTGTTGTATCGCGCTCCATCATGTCTATATACCGCCATCTTGCACCCTAGGGTGCATATAACGTTAGGTCAAGGTGTAACATGATGGACTAATGGGCTCTCTAGAGACCCTTATGAGAAAGGTTTTAGAGCCAAGCTTGACTTGAAGCACGCACACGCCCGTCCTCCTCATGCACGAGGAGGTCGTAACGTAAGCATACTAGTGTGCTTGAACAGGAGAATAGAGAAAGTAGCAAGAACGATGAAAGAGTAATAAATAGCAATTAAACGTACCTTTTGCATCATGGTAGAAAAAGCACCGAGAAAAGTAGCAAAAAAGAAAAAATCGA-----------------------------------------------------------------------------------------------------------------------------------------------------------------------------------------------------------------------------------------------------------------------------------------------------------------------------------------------AATTAAAGTATATAGAAATACCGGAAGCTTATTAACTTTGCAAAGCCCTTCAGCAAACCCGAAACCAGACCTACTCACGAACATAAATCTCGTCTATATAGTGAGGATTTGTGAGTAGGGTGCCGCCT----------------------------------------------------------------------------------------------------------------------------------------------------------------------------------------------------------------------------------------------------------------------------------------------------------------------------------------------------------------------------------------------------------------------------------------------------------------------------------------------------------------------------------------------------------------------------------------------------------------------------------------------------------------------------------------------------------------------------------------------------------------------------------------------------------------------------------------------------------------------------------------------------------------------------------------------------------------------------------------------------------------------------------------------------------------------------------------------------------------------------------------------------------------------------------------------------------------------------------------------------------------------------------------------------------------------------------------------------------------------------------------------------------------------------------------------------------------------------------------------------------------------------------------------------------------------------------------------------------------------------------------------------------------------------------------------------------------------------------------------------------------------------------------------------------------------------------------------------------------------------------------------------------------------------------------------------------------------------------------------------------------------------------------------------------------------------------------------------------------------------------------------------------------------------------------------------------------------------------------------------------------------------------------------------------------------------------------------------------------------------------------------------------------------------------------------------------------------------------------------------------------------------------------------------------------------------------------------------------------------------------------------------------------------------------------------------------------------------------------------------------------------------------------------------------------------------------------------------------------------------------------------------------------------------------------------------------------------------------------------------------------------------------------------------------------------------------------------------------------------------------------------------------------------------------------------------------------------------------------------------------------------------------------------------------------------------------------------------------------------------------------------------------------------------------------------------------------------------------------------------------------------------------------------------------------------------------------------------------------------------------------------------------------------------------------AGAAGCATGAGCTACAAGGTTCTGGAGGGCAATGTGGGCTACCTGAGAATAGACAGTATCCCAGACCAGGAGGTACTAAGCCAGCTGGGGGGTTTTCTAGTGACTCATGTCTGGAGGCAGCTCATGGGCTCCTCTGCTTTGGTGTTGGATCTGCGGCACTGCACAGGAGGCCATGTTTCCAGCATCCCTTACCTGGTTTCCTACTTGCACCCAGGGGGCACGGTTTTGCACGTGGACACTATTTACAACCGTCCCTCTAATACAACTACTGAACTCTGGACCTTGCCTCAGGTGCTTGGGGAGAGATACAGTGCTGACAAGGACATGGTAGTCCTCACCAGTGGTCACACCAGGGGTGTGGCTGAAGACATTGTCTACATTCTCAAGCAGATGGGTAGGGCCATAGTGGTGGGTGAACGGACTAAGGGAAGTGCCCTAGAACTCCAGAAGCTAAGGATAGGCCACTCTGACTTCTTCCTCACTTTGCCTGTGTCCAGGTCATTGGGGCCNCTGGGTGGAGGAAGCCAGACATGGGAAGGCAGTGGAGTTCTGCCTTGTGTGGGAACTCCAGCAGAGCAAGCCCTAGAAAAAGCACTGGGTATCCTCACACTGCGTAGAGCCCTGCCGCAGATTATCCAGCGCCTGGAAGAGGCCCTGAAGAACTACTACACGCTTGTCAGTCGTGTACCTGCCCTACTG------------------------------ATAGTATCTGAGGAGGACCTGGTTGCAAAGCTAAATGCTGACTTGCAGGCTGTGTCTGAGGACCCCAGACTCCTGGTGCGAGCCATTATGCCTAGAGAAAATTCTCCTAAGCCTGAACCTGGAGCCAATGAACAGCTGGGGACACTTCCTGCAGTGCCTGAAGATGAGGCTGCCAGGCAAGCCCTGGTGAAGTCTGAGTTCCAAGTGTCTGTGCTGCCTGGA------------------------------------------------------------------------------------------------------------------------------------------------------------------------------------------------------------------------------------------------------------------------------------------------------------------------------------------------------------------------------------------------------------------------------------------------------------------------------------------------------------------------------------------------------------------------------------------------------------------------------------------------------------------------------------------------------------------------------------------------------------------------------------------------------------------------------------------------------------------------------------------------------------------------------------------------------------------------------------------------------------------------------------------------------------------------------------------------------------------------------------------------------------------------------------------------------------------------------------------------------------------------------------------------------------------------------------------------------------------------------
Rhynchocyon_cirnei_cirnei TAATGGTTTAATTAAAGTATCTGCCCCCCGAAAATTTAATCATATCACATAACTTGCACAGCACCCACGAAACAACAAAAAGAAAGCAACTCCACGGTCAACAACTCAAAGATTATAAATTCATGTAAAAATAATAAATACCCTGAAAACAAAAGAATGATAAACATTAGATACCTACTTAAACCTA--AGTAAACAGAGAACTACGAAAATAAAACTCAAACTTATCCGGATAATAAACCCAAACCCTATTGCTAATCCACAAATAAAAGTCAAAAATTAATTAAATTATAAACATTTTAACAAACGAACAAATAAAGGAGGATAGTAAATAGAGAGGAATCAGGCCACACACCAA-------------------------------AAACAAAAGGGAAGATTA--AGGTTTCCAGCCTGCTATTAGTTTAGCAAATACATGCGTGGCCCTACCTGGAGGAGCGGTAGCACACTAGTAGCTACCCACCCGGGCAGTATTAAGCAATAAACGTTCGACTAATTATGCTAAGGGCTGGTTCGTGGCACCGCTACGAAGCCCATTAATAGAGGCGTGTGGGATAAAGTTAACCTGCGCAGGTCACGTGACTTTATCCCACGCTAAGATACATGGGCCCATGCCTAGCGTTAATTACAATTACTGCCAGCGCTGGATGGCGGTGCTTTACTAGAAGCCTGTTGTATCGCGCTCCATCATGTCTATATACCGCCATCTTGCACCCTAGGGTGCATATAACGTTAGGTCAAGGTGTAACATGATGGACTAATGGGCTCTCTAGAGACCCTTATGAGAAAGGTTTTAGAGCCAAGCTTGGCTTGAAGCACGCACACGCCCGTCCTCCTCATGCACGAGGAGGTCGTAACGTAAGCATACTAGTGTGCTTGAACAGGAGAATAGAGAAAGTAGCAAGAACGATGAAAGAGTAGTAAATAGCACTTAAACGTACCTTTTGCATCATGGTAGAAAAAGCATCGAGAAAAGTAGCAAAAAAGAAAAAATCGATTAAAAGTTAATACAGCTAGTACATTTATTACAATTGGCTAAAAGCATTAAGTTAAATATAATAATAATTGAGTAAGAAAACACCTAAGCTTTATGAGTTAATAACAACACTTAAAACTCGGCAAACATCCACAATCAATTACTACCCTTACTAACTCTGCAGTAGCATAATCATAAATTTGTATGAACTTCAAACTGAGAAATGACCCTGAAGAGGATACGAAGAAGATTAGGGTATAATTCAACAAGATATTATCAACGAACATAACAGGTCCATAACCTCGATGTATCAGCTTGTTCTTAAAGTTAGTAAGGTTGAAAAATAATAGAAAAATAATTAAAGTATATAGAAATACCGGAAGCTTATTAACCTTGCAAAGCCCTTCAGCAAACCCGAAACCAGACCTACTCACGAACATAAATCTCGTCTATATAGTGAGGATTTGTGAGTAGGGTGCCGCCTGGAGATAGCTGGGTTCAGGAATGTTCCTAAATTTACTGTAAA-TTTAGATCAATAGAGCTCTATTGATGGCCTTAGAGAGTAATAGTAGGCGCCATCAAGAAAGCGCTCACAAACTCCTAACTGAACTCTATTTAGAGTTAGTAACT-CTGCACAATCAGAACGGCCC-ACTGATTAGCTATCCGGGTGCAGGAGATTAAAAGAAGTAAAAGGGAATCCCGTGTTTCAAACACCTCTAGCGTATTAGAGGGCCGCCCAGTGACGTTTAACGGCCGCGGTACCGTGAAGTTTGTTCTCAAGGACGGCCGAGGATTCTCTCTTACTTCCAATCGTTCCCCGCGGGGTATAAGACGACCCTATGGAGCTTAATCTAACTACCTATGGGTAGAAGATTGGTTGTGACCTCGGAGCTCCGAGCCAAGACCGTCTAAGCCCAGTGGAAGTTACCCTAGGGCGCAATCCTATTCTAGATCGACAATAGGGTTTACGTGGATCAGGACCCCAATGGTGAGCTATTAAAGGTCGTTAACGAGTCCTACGTGATCTGACGACCGGATCCAGGTCTCTATCTATAATTTCTCCTAGTACGGACCAGAGAAATAAGGCCTACTTGTAAGCGCCTTTAAATGATTAATTTACCCCGGGG------------------------------------------------------------------------------------------------------------------------------------------------------------------------------------------------------------------------------------------------------------------------------------------------------------------------------------------------------------------------------------------------------------------------------------------------------------------------------------------------------------------------------------------------------------------------------------------------------------------------------------------------------------------------------------------------------------------------------------------------------------------------------------------------------------------------------------------------------------------------------------------------------------------------------------------------------------------------------------------------------------------------------------------------------------------------------------------------------------------------------------------------------------------------------------------------------------------------------------------------------------------------------------------------------------------------------------------------------------------------------------------------------------------------------------------------------------------------------------------------------------------------------------------------------------------------------------------------------------------------------------------------------------------------------------------------------------------------------------------------------------------------------------------------------------------------------------------------------------------------------------------------------------------------------------------------------------------------------------------------------------------------------------------------------------------------------------------------------------------------------------------------------------------------------------------------------------------------------------------------------------------------------------------------------------------------------------------------------------------------------------------------------------------------------------------------------------------------------------------------------------------------------------------------------------------------------------------------------------------------------------------------------------------------------------------------------------------------------------------------------------------------------------------------------------------------------------------------------------------------------------------------------------------------------------------------------------------------------------------------------AGTGAACTGCAAAGAAGCATGAGCTACAAGGTTCTGGAGGGCAATGTGGGCTACCTGAGAATAGACAGTATCCCAGACCAGGAGGTACTAAGCCAGCTGGGGGGTTTTCTAGTGACTCATGTCTGGAGGCAGCTCATGGGCTCCTCTGCTTTGGTGTTGGATCTGCGGCACTGCACAGGAGGCCATGTTTCCAGCATCCCTTACCTGGTTTCCTACTTGCACCCAGGGGGCACGGTTTTGCACGTGGACACTATTTACAACCGTCCCTCTAATACAACTACTGAACTCTGGACCTTGCCTCAGGTGCTTGGGGAGAGATACAGTGCTGACAAGGACATGGTAGTCCTCACCAGTGGTCATACCAGGGGTGTGGCTGAAGACATTGTCTACATTCTCAAGCAGATGGGTAGGGCCATAGTGGTGGGTGAACGGACTAAGGGAAGTGCCCTAGAACTCCAGAAGCTAAGGATAGGCCACTCTGACTTCTTCCTCACTTTGCCTGTGTCCAGGTCATTGGGGCCTCTGGGTGGAGGAAGCCAGACATGGGAAGGAAGTGGAGTTCTGCCTTGTGTGGGAACTCCAGCAGAGCAAGCCCTAGAAAAAGCACTGGGTATCCTCACACTGCGTAGAGCCCTGCCGCAGATTATCCAGCGCCTGGAAGAGGCCCTGAAGAACTACTACACGCTTGTCAGTCGTGTACCTGCCCTACTGCACCTCCTTGCCAACATGGATTTCTCTGCTATAGTATCTGAGGAGGACCTGGTTGCAAAGCTAAATGCTGACTTGCAGGCTGTGTCTGAGGACCCCAGACTCCTGGTGCGAGCCATTATGCCTAGAGAAAATTCTCCTAAGCCTGAACCTGGAGCCAATGAACAGCTGGGGACACTTCCTGCAGTGCCTGAAGATGAGGCTGCCAGGCAAGCCCTGGTGAAGTCTGAGTTCCAAGTGTCTGTGCTGCCTGGAAATGTGGGATAC---------------------------------------------------------------------------------------------------------------------------------------------------------------------------------------------------------------------------------------TCAGAGGCAGAGTTTGAAGTACTGAAGGCCTTTGTGGTGAGCGTGATGGAGCGACTACACATCTCTCAGAAGCGGATCCGTGTGGCCTTGGTGGAATACCATGAAGGCTCACACTCCTACATTGAGCTCAAGGATCGGAAGCGGCCTTCAGAGCTGCGGCGCATCGCTGGCCAGGTGAAGTATGCGGGCAGCAATGTGGCTTCCACTAATGAGGTCCTGAAGTATACATTGTTCCAAGTGTTTGGCAACATAGACCGCCCAGAGGCCTCCCGTATTGTCCTGCTCTTGACGGCCAGCCAAGATCCCACACGGGGGACCCGGAACTTGATCCGCTATTTGCAGGGCCTGAAGAAGAAGAAGGTCATCGTGATCCCAGTGGGCATTGAGCCCCATGCCAACCTCAAGCAGATCCAACTCATTGAGAAGCAAGCCCCTGAGAATAAGGCCTTTAGGCTTAGCAGTGTGTATGAGCTGGAGCAGAGAAGGGATGAGATTATCAGTTATTTTTGTGACCTAGCTCCTGAGCCATCTCCCCCTACTAAGCTCCCCGCCACGGCACAAGTCACAGTGAGCCCTGGCATCTCAGGAGTTACGTTCCCAGCACCTACACGGAGCTCCATGGTGCTGGATGTGGTGTTTGTCCTGGAAGGGTCGGATAAAGTTGGTGAAGCCAACTTCAACTGGAGCAAACAGTTCTTGGAGGAGGTGATCCGGCAGATGGACGTGGGCCAGGACAGCATTCATGTCACTGTGCTGCAGTACTCATACGTGGTCACAGTGGAGTACACCTTCAGTGAGGCACAGTCCAAGGCTGATATCCTGCAGCATGTGCAGAAGATCCAGTATCAGGGTGGCAACAGGACCAACACCGGGCTGGCCCTACAGTACATCTCTGAGCACAGCTTCTCTACCAGCCAGGGAGACCGTGAGCAGGCCCCTAATCTGGTCTACATGGTCACAGCAAACCCTGCCTCCGATGAGATTAAGAGACTGCCTGGAGACATCCAGGTGGTGCCCATTGGAGTGGGCCCCCATGCCAAC------------------------------------------
Rhynchocyon_cirnei_macrurus TAATGGTTTAATTAAAGTATCTGCCCCCCGAAAATTTAATCATATCACATAACTTGCACAGCACCCACGAAACAACAAAAAGAAAGCAACTCCACGGTCAACAACTCAAAGATTATAAATTCATGTAAAAATAATAAATACCCTGAAAACAAAAGAATGATAAACATTAGATACCTACTTAAACCTA--AGTAAACAGAGAACTACGAAAATAAAACTCAAACTTATCCGGATAATAAACCCAAACCCTATTGCTAATCCACAAATAAAAGTCAAAAATTAATTAAATTATAAACATTTTAACAAACGAACAAATAAAGGAGGATAGTAAATAGAGAGGAATCAGGCCACACACCAA-------------------------------AAACAAAAGGGAAGATTA--AGGTTTCCAGCCTGCTATTAGTTTAGCAAATACATGCGTGGCCCTACCTGGAGGAGCGGTAGCACACCAGTAGCTACCCACCCGGGCAGTATTAAGCAATAAACGTTCGACTAATTATGCTAAGGGCTGGTTCGTGGCACCGCTACGAAGCCCATTAATAGAGGCGTGTGGGATAAAGTTAACCTGCGCAGGTCACGTGACTTTATCCCACGCTAAGATACATGGGCCCATGCCTAGCATTAATTACAATTACTGCCAGCGCTGGATGGCGGTGCTTTACTAGAAGCCTGTTGTATCGCGCTCCATCATGTCTATATACCGCCATCTTGCACCCTAGGGTGCATATAACGTTAGGTCAAGGTGTAACATGATGGACTAATGGGCTCTCTAGAGACCCTTATGAGAAAGGTTTTAGAGCCAAGCTTGGCTTGAAGCACGCACACGCCCGTCCTCCTCATGCACGAGGAGGTCGTAACGTAAGCATACTAGTGTGCTTGAACAGGAGAATAGAGAAAGTAGCAAGAACGATGAAAGAGTAGTAAATAGCACTTAAACGTACCTTTTGCATCATGGTAGAAAAAGCATCGAGAAAAGTAGCAAAAAAGAAAAAACCGATTAAAAGTTAATACAGCTAGTACATTTATTACAATTGACTAAAAGCATTAAGTTAAATATAATAATAATTGAGTAAGAAAGAACCTAAGCTTTATGAGTTAATAACAACACTTAAAACTCGGCAAACATCCACAATCAATTACTACCCTTACTAACTCTGCAGTAGCATAATCATAAATTTGTATGAACTTCAAACTGAGAAATGACCCTGAAGAGGATACGAAGAAGATTCGGGTATAATTCAACAAGATATTATCAACGAACATAACAGGTCCATAACCTCGATGTATCAGCTTGTTCTTAAAGTTAGTAAGGTTGAAAAATAATAGCAAAGAAATTAAAGTATATAGAAATACCGGAAGCTTATTAACCTTGCAAAGCCCTTCAGCAAACCCGAAACCAGACCTACTCACGAACATAAATCTCGTCTATATAGTGAGGATTTGTGAGTAGGGTGCCGCCTGGAGATAGCTGGGTTCAGGAATGTTCCTAAATTTACCGTAAA-TTTAGATCAATAGAGCTCTATTGATGGCCTTAGAGAGTAATAGTAGGCGCCATCAAGAAAGCGCTCACAAACTCCTAACTGAACTCTATATAGAGTTAGTAACT-CTGCACAATCAGAACGGCCC-ACTGATTAGCTATCCGGGTGCAGGAGATTAAAAGAAGTAAAAGGGAATCCCGTGTTTCAAACACCTCTAGCGTATTAGAGGGCCGCCCAGTGACGTTTAACGGCCGCGGTACCGTGAAGTTTGTTCTCAAGGACGGCCGAGGATTCTCTCTTACTTCCAATCGTTCCCCGCGGGGTATAAGACGACCCTATGGAGCTTAATCTAACTACCTATAGGTAGAAGATTGGTTGTGACCTCGGAGCTCCGAGCCAAGACCGTCTAAGCCCAGTGGAAGTTACCCTAGGGCGCAATCCTATTCTAGATCGACAATAGGGTTTACGTGGATCAGGACCCCAATGGTGAGCTATTAAAGGTCGTTAACGAGTCCTACGTGATCTGACGACCGGATCCAGGTCTCTATCTATAATTTCTCCTAGTACGGACCAGAGAAATAAGGCCTACTTGTAAGCGCCTTTAAATGATTAATTTACCCCAGGG---------------------------------------------------------------------------------------------------------------------------------------------------------------------------------------------------------------------------------------------------------------------------------------------------------------------------------------------------------------------------------------------------------------------------------------------------------------------------------------------------------------------------------------------------------------------------------------------------------------------------------------------------------------------------------------------------------------------------------------------------------------------------------------------------------------------------------------------------------------------------------------------------------------------------------------------------------------------------------------------------------------------------------------------------------------------------------------------------------------------------------------------------------------------------------------------------------------------------------------------------------------------------------------------------------------------------------------------------------------------------------------------------------------------------------------------------------------------------------------------------------------------------------------------------------------------------------------------------------------------------------------------------------------------------------------------------------------------------------------------------------------------------------------------------------------------------------------------------------------------------------------------------------------------------------------------------------------------------------------------------------------------------------------------------------------------------------------------------------------------------------------------------------------------------------------------------------------------------------------------------------------------------------------------------------------------------------------------------------------------------------------------------------------------------------------------------------------------------------------------------------------------------------------------------------------------------------------------------------------------------------------------------------------------------------------------------------------------------------------------------------------------------------------------------------------------------------------------------------------------------------------------------------------------------------------------CTAGAGGCTCCAGGACCTGCCCCAGTGCCTGCCAACCTCACACAAGAGGAACTGCTTAGTGAACTGCAAAGAAGCATGAGCTACAAGGTTCTGGAGGGCAATGTGGGCTACCTGAGAATAGACAGTATCCCAGACCAGGAGGTACTAAGCCAGCTGGGGGGTTTTCTAGTGACTCATGTCTGGAGGCAGCTCATGGGCTCCTCTGCTTTGGTGTTGGATCTGCGGCACTGCACAGGAGGCCATGTTTCCAGCATCCCTTACCTGGTTTCCTACTTGCACCCAGGGGGCACGGTTTTGCACGTGGACACTATTTACAACCGTCCCTCTAATACAACTACTGAACTCTGGACCTTGCCTCAGGTGCTTGGGGAGAGATACAGTGCTGACAAGGACATGGTAGTCCTCACCAGTGGTCATACCAGGGGTGTGGCTGAAGACATTGTCTACATTCTCAAGCAGATGGGTAGGGCCATAGTGGTGGGTGAACGGACTAAGGGAAGTGCCCTAGAACTCCAGAAGCTAAGGATAGGCCACTCTGACTTCTTCCTCACTTTGCCTGTGTCCAGGTCATTGGGGCCTCTGGGTGGAGGAAGCCAGACATGGGAAGGAAGTGGAGTTCTGCCTTGTGTGGGAACTCCAGCAGAGCAAGCCCTAGAAAAAGCACTGGGTATCCTCACACTGCGTAGAGCCCTGCCGCAGATTATCCAGCGCCTGGAAGAGGCCCTGAAGAACTACTACACGCTTGTCAGTCGTGTACCTGCCCTACTGCACCTCCTTGCCAACATGGATTTCTCTGCTATAGTATCTGAGGAGGACCTGGTTGCAAAGCTAAATGCTGACTTGCAGGCTGTGTCTGAGGACCCCAGACTCCTGGTGCGAGCCATTATGCCTAGAGAAAATTCTCCTAAGCCTGAACCTGGAGCCAATGAACAGCTGGGGACACTTCCTGCAGTGCCTGAAGATGAGGCTGCCAGGCAAGCCCTGGTGAAGTCTGAGTTCCAAGTGTCTGTGCTGCCTGGAAATGTGGGATACCTGCGCTTTGACAGGTTTGCAGATGTGTCCACTATGGAGGTGCTG---------------------------------------------------------------------------CCGGTCAGCGCCACCACGCCATATGTGGAAGACTCCTCTGAGCCCCTGCATGACTTCTACTGCAGCAAGCTGCTGGACCTGGTCTTCCTGATGGATGGCTCCTCCAAGCTGTCAGAGGCAGAGTTTGAAGTACTGAAGGCCTTTGTGGTGAGCGTGATGGAGCGACTACACATCTCTCAGAAGCGGATCCGTGTGGCCTTGGTGGAATACCATGAAGGCTCACACTCCTACATTGAGCTCAAGGATCGGAAGCGGCCTTCAGAGCTGCGGCGCATCGCTGGCCAGGTGAAGTATGCGGGCAGCAATGTGGCTTCCACTAATGAGGTCCTGAAGTATACATTGTTCCAAGTGTTTGGCAACATAGACCGCCCAGAGGCCTCCCGTATTGTCCTGCTCTTGACGGCCAGCCAAGATCCCACACGGGGGACCCGGAACTTGATCCGCTATTTGCAGGGCCTGAAGAAGAAGAAGGTCATCGTGATCCCAGTGGGCATTGAGCCCCATGCCAACCTCAAGCAGATCCAACTCATTGAGAAGCAAGCCCCTGAGAATAAGGCCTTTAGGCTTAGCAGTGTGTATGAGCTGGAGCAGAGAAGGGATGAGATTATCAGTTATTTTTGTGACCTAGCTCCTGAGCCATCTCCCCCTACTAAGCTCCCCGCCACGGCACAAGTCACAGTGAGCCCTGGCATCTCAGGAGTTACGTTCCCAGCACCTACACGGAGCTCCATGGTGCTGGATGTGGTGTTTGTCCTGGAAGGGTCGGATAAAGTTGGTGAAGCCAACTTCAACTGGAGCAAACAGTTCTTGGAGGAGGTGATCCGGCAGATGGACGTGGGCCAGGACAGCATTCATGTCACTGTGCTGCAGTACTCATATGTGGTCACAGTGGAGTACACCTTCAGTGAGGCACAGTCCAAGGCTGATATCCTGCAGCATGTGCAGAAGATCCAGTATCAGGGTGGCAACAGGACCAACACCGGGCTGGCCCTACAGTACATCTCTGAGCACAGCTTCTCTACCAGCCAGGGAGACCGTGAGCAGGCCCCTAATCTGGTCTACATGGTCACAGCAAACCCTGCCTCCGATGAGATTAAGAGACTGCCTGGAGACATCCAGGTGGTGCCCATTGGAGTGGGCCCCCATGCCAACATGCAGGAGCTGGAGAGG------------------------
Rhynchocyon_cirnei_reichardi TAATGGTTTAATTAAAGTATCTGCCCCCCGAAAATTTAATCATATCACATAACTTGCACAGCACCCACGAAACAACAAAAAGAAAGCAATTCCACGGTCAACAACTCAAAGATTATAAATTCATGTAAAAATAATAAATACCCTGAAAACAAAAGAATGATAAACATTAGATACCTACTTAAACCTA--AGTAAACAGAGAACTACGAAAATAAAACTCAAACTCATCCGGATAATAAACCCAAACCCCATTGCTAATCCACAAATAAAAATCAAAAATTAATTAAATTATAAACATTTCAACAAACGAATAAATAAAGGAGGATAGTAAATAGAGAGGAATCAGGCCACACACCAA-------------------------------AAACAAAAGGGAAGATTA--AGGTTTCCAGCCTGCTATTAGTTTAGCAAATACATGCGTGGCCCTACCTGGAGGAGCGGTAGCACACTAGTAGCTACCCACCCGGGCAGTATTAAGCAATAAACGTTCGACTAATTATGCTAAGGGCTGGTTCGTGGCACCGCTACGAAGCCCACTAATAGAGGCGTGTGGGATAAAGTTAACCTGCGCAGGTCACGTGACTTTATCCCACGCTAAGATACATGGGCCCATGCCTAGCATTAATTACAATTACTGCCAGCGCTGGATGGCGGTGCTTTACTAGAAGCCTGTTGTATCGCGCTCCATCATGTCTATATACCGCCATCTTGCACCCTAGGGTGCATATAACGTTAGGTCAAGGTGTAACATGATGGACTAATGGGCTCTCTAGAGACCCTTATGAGAAAGGTTTTAGAGCCAAGCTTAGCTTGAAGCACGCACACGCCCGTCCTCCTCATGCACGAGGAGGTCGTAACGTAAGCATACTAGTGTGCTTGAACAGGAGAATAGAGAAAGTAGCAAGAACGATGAAAGAGTAATAAATAGCACTTAAACGTACCTTTTGCATCATGGTAGAAAGAGCATCGAGAAAAGTAGCAAAAAAGAAAAAACCGATTAAAAGTTAATACAGTTAGTACATTTATTACAATTGACCAAAAGCATTAAGTTAAATATAATAATAATTGAGTAAGAAAGCACCTAAGCTTTATGAGTTAATAACGACACTTAAAACTCGGCAAACATCCACAATCAATTACTACCCTTATTAACTCTGCAGTAGCATAATCATAAATTTGTATGAACTTCAAACTGAGAAATGACCTTGAAGAGGATACGAAGAAGATTCGGGTATAATTCAACAAGATATTATCAACGAACATAACAGGTCCATAACCTCGATGTATCAGCTTGTTCTTAAAGTTAGTAAGGTTGAAAAACAATAGAAAAATAATTAAAGTATATAGAAATACCGGAAGCTTATTAACCTTGCAAAGCCCTTCAGCAAACCCGAAACCAGACCTACTCACGAACATAAATCTCGTCTATATAGTGAGGATTTGTGAGTAGGGTGCCGCCTGGAGATAGCTGGGTTCAGGAATGTTCCTAAATTTACCGTAAA-TTTAGATCAATAGAGCTCTATTGATGGCCTTAGAGAGTAATAGTAGGCGCCATCAAGAAAGCGCTCACAAACTCCTAACTGAACTCTATATAGAGTTAGTAACT-CTGCACAATCAGAACGGCCC-ACTGATTAGCTATCCGGGTGCAGGAGATTAAAAGAAGTAAAAGGGAATCCCGTGTTTCAAACACCTCTAGCGTATTAGAGGGCCGCCCAGTGACGTTTAACGGCCGCGGTACCGTGAAGTTTGTTCTCAAGGACGGCCGAGGATTCTCTCTTACTTCCAATCGTTCCCCGCGGGGTATAAGACGACCCTATGGAGCTTAATCTAACTACCTATGGGTAGAAGATTGGTTGTGACCTCGGAGCTCCGAGCCAAGACCGTCTAAGCCCAGTGGAAGTTACCCTAGGGCGCAATCCTATTCTAGATCGACAATAGGGTTTACGTGGATCAGGACCCCAATGGTGAGCTATTAAAGGTCGTTAACGAGTCCTACGTGATCTGACGACCGGATCCAGGTCTCTATCTATAATTTCTCCTAGTACGGACCAGAGAAATAAGGCCTACTTGTAAGCGCCTTTAAATGATTAATTTACCCCGGGG------------------------------------------------------------------------------------------------------------------------------------------------------------------------------------------------------------------------------------------------------------------------------------------------------------------------------------------------------------------------------------------------------------------------------------------------------------------------------------------------------------------------------------------------------------------------------------------------------------------------------------------------------------------------------------------------------------------------------------------------------------------------------------------------------------------------------------------------------------------------------------------------------------------------------------------------------------------------------------------------------------------------------------------------------------------------------------------------------------------------------------------------------------------------------------------------------------------------------------------------------------------------------------------------------------------------------------------------------------------------------------------------------------------------------------------------------------------------------------------------------------------------------------------------------------------------------------------------------------------------------------------------------------------------------------------------------------------------------------------------------------------------------------------------------------------------------------------------------------------------------------------------------------------------------------------------------------------------------------------------------------------------------------------------------------------------------------------------------------------------------------------------------------------------------------------------------------------------------------------------------------------------------------------------------------------------------------------------------------------------------------------------------------------------------------------------------------------------------------------------------------------------------------------------------------------------------------------------------------------------------------------------------------------------------------------------------------------------------------------------------------------------------------------------------------------------------------------------------------------------------------------------------------------------------------------------------------------------------------------------------AGTGAACTGCAAAGAAGCATGAGCTACAAGGTTCTGGAGGGCAATGTGGGCTACCTGAGAATAGACAGTATCCCAGACCAGGAGGTACTAAGCCAGCTGGGGGGTTTTCTAGTGACTCATGTCTGGAGGCAGCTCATGGGCTCCTCTGCTTTGGTGTTGGATCTGCGGCACTGCACAGGAGGCCATGTTTCCAGCATCCCTTACCTGGTTTCCTACTTGCACCCAGGGGGCACGGTTTTGCACGTGGACACTATTTACAACCGTCCCTCTAATACAACTACTGAACTCTGGACCTTGCCTCAGGTGCTTGGGGAGAGATACAGTGCTGACAAGGACATGGTAGTCCTCACCAGTGGTCATACCAGGGGTGTGGCTGAAGACATTGTCTACATTCTCAAGCAGATGGGTAGGGCCATAGTGGTGGGTGAACGGACTAAGGGAAGTGCCCTAGAACTCCAGAAGCTAAGGATAGGCCACTCTGACTTCTTCCTCACTTTGCCTGTGTCCAGGTCATTGGGGCCTCTGGGTGGAGGAAGCCAGACATGGGAAGGAAGTGGAGTTCTGCCTTGTGTGGGAACTCCAGCAGAGCAAGCCCTAGAAAAAGCACTGGGTATCCTCACACTGCGTAGAGCCCTGCCGCAGATTATCCAGCGCCTGGAAGAGGCCCTGAAGAACTACTACACGCTTGTCAGTCGTGTACCTGCCCTACTGCACCTCCTTGCCAACATGGATTTCTCTGCTATAGTATCTGAGGAGGACCTGGTTGCAAAGCTAAATGCTGACTTGCAGGCTGTGTCTGAGGACCCCAGACTCCTGGTGCGAGCCATTATGCCTAGAGAAAATTCTCCTAAGCCTGAACCTGGAGCCAATGAACAGCTGGGGACACTTCCTGCAGTGCCTGAAGATGAGGCTGCCAGGCAAGCCCTGGTGAAGTCTGAGTTCCAAGTGTCTGTGCTGCCTGGAAATGTGGGATAC---------------------------------------------------------------------------------------------------------------------------------------------------------------------------------------------------------------------------------------TCAGAGGCAGAGTTTGAAGTACTGAAGGCCTTTGTGGTGAGCGTGATGGAGCGACTACACATCTCTCAGAAGCGGATCCGTGTGGCCTTGGTGGAATACCATGAAGGCTCACACTCCTACATTGAGCTCAAGGACCGGAAGCGGCCTTCAGAGCTACGGCGCATCGCTGGCCAGGTGAAGTATGCGGGCAGCAATGTGGCTTCCACTAATGAGGTCCTGAAGTATACATTGTTCCAAGTGTTTGGCAACATAGACCGCCCAGAGGCCTCCCGTATTGTCCTGCTCTTGACGGCCAGCCAAGATCCCACACGGGGGACCCGGAACTTGATCCGCTATTTGCAGGGCCTGAAGAAGAAGAAGGTCATCGTGATCCCAGTGGGCATTGAGCCCCATGCCAACCTCAAGCAGATCCAACTCATTGAGAAGCAAGCCCCTGAGAATAAGGCCTTTAGGCTTAGCAGTGTGTATGAGCTGGAGCAGAGAAGGGATGAGATTATCAGTTATTTTTGTGACCTAGCTCCTGAGCCATCTCCCCCTACTAAGCTCCCCGCCACGGCACAAGTCACAGTGAGCCCTGGCATCTCAGGAGTTACGTTCCCAGCACCTACACGGAGCTCCATGGTGCTGGATGTGGTGTTTGTCCTGGAAGGGTCGGATAAAGTTGGTGAAGCCAACTTCAACTGGAGCAAACAGTTCTTGGAGGAGGTGATCCGGCAGATGGACGTGGGCCAGGACAGCATTCATGTCACTGTGCTGCAGTACTCATACGTGGTCACAGTGGAGTACACCTTCAGTGAGGCACAGTCCAAGGCTGATATCCTGCAGCATGTGCAGAAGATCCAGTATCAGGGTGGCAACAGGACCAACACCGGGCTGGCCCTACAGTACATCTCTGAGCACAGCTTCTCTACCAGCCAGGGAGACCGTGAGCAGGCCCCTAATCTGGTCTACATGGTCACAGCAAACCCTGCCTCCGATGAGATTAAGAGACTGCCTGGAGACATCCAGGTGGTGCCCATTGGAGTG---------------------------------------------------------
Rhynchocyon_cirnei_shirensis CAATGGTTTAATTAAAGTATCTGCCCCCCGAAAATTTAATCATATCACATAACTTGCACAGCACCCACGAAACAACAAAAAGAAAGCAACTCCACGGTCAACAACTCAAAGATTATAAATTCATGTAAAAATAATAAATACCCTGAAAACAAAAGAATGATAAACATTAGATACCTACTTAAACCTA--AGTAAACAGAGAACTACGAAAATAAAACTCAAACTTATCCGGATAATAAACCCAAACCCTATTGCTAATCCACAAATAAAAGCCAAAAATTAATTAAATTATAAACATTTTAACAAACGAACAAATAAAGGAGGATAGTAAATAGAGAGGAATCAGGCCACACACCAA---------------------------------------------------AGGTTTCCAGCCTGCTATTAGTTTAGCAAATACATGCGTGGCCCTACCTGGAGGAGCGGTAGCACACTAGTAGCTACCCACCCGGGCAGTATTAAGCAATAAACGTTCGACTAATTATGCTAAGGGCTGGTTCGTGGCACCGCTACGAAGCCCATTAATAGAGGCGTGTGGGATAAAGTTAACCTGCGCAGGTCACGTGACTTTATCCCACGCTAAGATACATGGGCCCATGCCTAGCATTAATTACAATTACTGCCAGCGCTGGATGGCGGTGCTTTACTAGAAGCCTGTTGTATCGCGCTCCATCATGTCTATATACCGCCATCTTGCACCCTAGGGTGCATATAACGTTAGGTCAAGGTGTAACATGATGGACTAATGGGCTCTCTAGAGACCCTTATGAGAAAGGTTTTAGAGCCAAGCTTAGCTTGAAGCACGCACACGCCCGTCCTCCTCATG--------------------------------------AACAGGAGAATAGAGAAAGTAGCAAGAACGATGAAAGAGTAGTAAATAGCACTTAAACGTACCTTTTGCATCATGGTAGAAAAAGCATCGAGAAAAGTAGCAAAAAAGAAAAAATCGA-----------------------------------------------------------------------------------------------------------------------------------------------------------------------------------------------------------------------------------------------------------------------------------------------------------------------------------------------AATTAAAGTATATAGAAATACCGGAAGCTTATTAACCTTGCAAAGCCCTTCAGCAAACCCGAAACCAGACCTACTCACGAACATAAATCTCGTCTATATAGTGAGGATTTGTGAGTAGGGTGCCGCCT-------------------------------------------------------------------------------------------------------------------------------------------------------------------------------------------------------------------------------------------------------------------------------------------------------------------------------------------------------------------------------------------------------------------------------------------------------------------------------------------------------------------------------------------------------------------------------------------------------------------------------------------------------------------------------------------------------------------------------------------------------------------------------------------------------------------------------------------------------------------------------------------------------------------------------------------------------------------------------------------------------------------------------------------------------------------------------------------------------------------------------------------------------------------------------------------------------------------------------------------------------------------------------------------------------------------------------------------------------------------------------------------------------------------------------------------------------------------------------------------------------------------------------------------------------------------------------------------------------------------------------------------------------------------------------------------------------------------------------------------------------------------------------------------------------------------------------------------------------------------------------------------------------------------------------------------------------------------------------------------------------------------------------------------------------------------------------------------------------------------------------------------------------------------------------------------------------------------------------------------------------------------------------------------------------------------------------------------------------------------------------------------------------------------------------------------------------------------------------------------------------------------------------------------------------------------------------------------------------------------------------------------------------------------------------------------------------------------------------------------------------------------------------------------------------------------------------------------------------------------------------------------------------------------------------------------------------------------------------------------------------------------------------------------------------------------------------------------------------------------------------------------------------------------------------------------------------------------------------------------------------------------------------------------------------------------------------------------------------------------------------------------------------------------------------------------------------------------------------------------------------------------------------------------------------------------------------------------------------------------------------------------------------------------------------------------------------------------------------------------------------------------------------------------------------------------------------------------------------------------------------------------------------------------------------------------------------------------------------------------------------------------------------------------------------------------------------------------------------------------------------------------------------------------------------------------------------------------------------------------------------------------------------------------------------------------------------------------------------------------------------------------------------------------------------------------------------------------------------------------------------------------------------------------------------------------------------------------------------------------------------------------------------------------------------------------------------------------------------------------------------------------------------------------------------------------------------------------------------------------------------------------------------------------------------------------------------------------------------------------------------------------------------------------------------------------------------------------------------------------------------------------------------------------------------------------------------------------------------------------------------------------------------------------------------------------------------------------------------------------------------------------------------------------------------------------------------------------------------------------------------------------------------------------------------------------------------------------------------------------------------------------------------------------------------------------------------------------------------------------------------------------------------------------------------------------------------------------------------------------------------------------------------------------------------------------------------------------------------------------------------------------------------------------------------------
Rhynchocyon_petersi_adersi CAATGGTTTAATTAAAGTATCTGCCCCCCGAAAATTTAATCATATCACATAACTTGCACAGCACCTACGAAACAACAAAAAGAAAGCAATTCCACGGTCAACAACCCAAAGATTATAAATTTATGTAAAAATAATAAATACTCTGAAAACAAAAGAATGATAAACATTAGATACCTACTTAAACCTA--AGTAAACAGAGAACTACGAAAATAAAACTCAAACTTATCCGGATAATAAACCCAAACCCTATTGCTAATCCACAAATAAAAATCAAAAATTAATTAAATTATAAACATTTAAATATACGAACAAATAAAGGAGGATAGTAAATAGAGAGGAATTAGGCCACACACCAA-------------------------------AAACAAAAGGGAAGATTA--AGGTTTCCAGCCTGCTATTAGTTTAGCAAATACATGCGTGGCCCTACCTGGAGGAGCGGTAGCACACTAGTAGCTACCCACCCGGGCAGTATTAAGCAATAAACGTTCGACTAATTATGCTAAGGGCTGGTTCGTGGCACCGCTACGAAGCCCATTAATAGAGGCGTGTGGGATAAAGTTAACCTGCGCAGGTCACGTGACTTTATCCCACGCTAAGATACATGGGCCCATGCCTAGCGTTAATTACAATTACTGCCAGCGCTGGATGGCGGTGCTTTACTAGAAGCCTGTTGTATCGCGCTCCATCATGTCTATATACCGCCATCTTGCACCCTAGGGTGCATATAACGTTAGGTCAAGGTGTAACATGATGGACTAATGGGCTCTCTAGAGACCCTTATGAGAAAGGTTTTAGAGCCAAGCTTGACTTGAAGCACGCACACGCCCGTCCTCCTCATGCACGAGGAGGTCGTAACGTAAGCATACTAGTGTGCTTGAACAGGAGAATAGAGAAAGTAGCAAGAACGATGAAAGAGTAGTAAATAGCACTTAAACGTACCTTTTGCATCATGGTAGAAAAAGCATCGAGAAAAGTAGCAAAAAAGAAAAAACCGA-----------------------------------------------------------------------------------------------------------------------------------------------------------------------------------------------------------------------------------------------------------------------------------------------------------------------------------------------AATTAAAGTATATAGAAATACCGGAAGCTTGTTAACCTTGCAAAGCCCTTTAGCAAACCCGAAACCAGACCTACTCACGAACATAAATCTCGTCTATATAGTGAGGATTTGTGAGTAGGGTGCCGCCT-------------------------------------------------------------------------------------------------------------------------------------------------------------------------------------------------------------------------------------------------------------------------------------------------------------------------------------------------------------------------------------------------------------------------------------------------------------------------------------------------------------------------------------------------------------------------------------------------------------------------------------------------------------------------------------------------------------------------------------------------------------------------------------------------------------------------------------------------------------------------------------------------------------------------------------------------------------------------------------------------------------------------------------------------------------------------------------------------------------------------------------------------------------------------------------------------------------------------------------------------------------------------------------------------------------------------------------------------------------------------------------------------------------------------------------------------------------------------------------------------------------------------------------------------------------------------------------------------------------------------------------------------------------------------------------------------------------------------------------------------------------------------------------------------------------------------------------------------------------------------------------------------------------------------------------------------------------------------------------------------------------------------------------------------------------------------------------------------------------------------------------------------------------------------------------------------------------------------------------------------------------------------------------------------------------------------------------------------------------------------------------------------------------------------------------------------------------------------------------------------------------------------------------------------------------------------------------------------------------------------------------------------------------------------------------------------------------------------------------------------------------------------------------------------------------------------------------------------------------------------------------------------------------------------------------------------------------------------------------------------------------------------------------------------------------------------------------------------------------------------------------------------------------------------------------------------------------------------------------------------------------------------------------------------------------------------------------------------------------------------------------------------------------------------------------------------------------------------------------------------------------------------------------------------------------------------------------------------------------------------------------------------------------------------------------------------------------------------------------------------------------------------------------------------------------------------------------------------------------------------------------------------------------------------------------------------------------------------------------------------------------------------------------------------------------------------------------------------------------------------------------------------------------------------------------------------------------------------------------------------------------------------------------------------------------------------------------------------------------------------------------------------------------------------------------------------------------------------------------------------------------------------------------------------------------------------------------------------------------------------------------------------------------------------------------------------------------------------------------------------------------------------------------------------------------------------------------------------------------------------------------------------------------------------------------------------------------------------------------------------------------------------------------------------------------------------------------------------------------------------------------------------------------------------------------------------------------------------------------------------------------------------------------------------------------------------------------------------------------------------------------------------------------------------------------------------------------------------------------------------------------------------------------------------------------------------------------------------------------------------------------------------------------------------------------------------------------------------------------------------------------------------------------------------------------------------------------------------------------------------------------------------------------------------------------------------------------------------------------------------------------------------------------------------------------
Rhynchocyon_petersi_petersi CAATGGTTTAATTAAAGTATCTGCCCCCCGAAAATTTAATCATATCACATAACTTGCACAGCACCTACGAAACAACAAAAAGAAAGCAACTCCACGGTCAACAACCCAAAGATTATAAATTTATGTAAAAATAATAAATACTCTGAAAACAAAAGAACGATAAACATTAGATACCTACTTAAACCTA--AGTAAACAGAGAACTACGAAAATAAAACTCAAACTTATCCGGATAATAAACCCAAACCCTATTGCTAATCCACAAATAAAAATCAAAAATTAATTAAATTATAAACATTTAAATATACGAACAAATAAAGGAGGATAGTAAATAGAGAGGAATTAGGCCACACACCAA-------------------------------AAACAAAAGGGAAGATTA--AGGTTTCCAGCCTGCTATTAGTTTAGCAAATACATGCGTGGCCCTACCTGGAGGAGCGGTAGCACACTAGTAGCTACCCACCCGGGCAGTATTAAGCAATAAACGTTCGACTAATTATGCTAAGGGCTGGTTCGTGGCACCGCTACGAAGCCCATTAATAGAGGCGTGTGGGATAAAGTTAACCTGCGCAGGTTACGTGACTTTATCCCACGCTAAGATACATGGGCCCATGCCTAGCGTTAATTACAATTACTGCCAGCGCTGGATGGCGGTGCTTTACTAGAAGCCTGTTGTATCGCGCTCCATCATGTCTATATACCGCCATCTTGCACCCTAGGGTGCATATAACGTTAGGTCAAGGTGTAACATGATGGACTAATGGGCTCTCTAGAGACCCTTATGAGAAAGGTTTTAGAGCCAAGCTTGACTTGAAGCACGCACACGCCCGTCCTCCTCATGCACGAGGAGGTCGTAACGTAAGCATACTAGTGTGCTTGAACAGGAGAATAGAGAAAGTAGCAAGAACGATGAAAGAGTAGTAAATAGCACTTAAACGTACCTTTTGCATCATGGTAGAAAAAGCATCGAGAAAAGTAGCAAAAAAGAAAAAACCGATTAAAAGTTAATACAGCTAGTACATTAATTACAATTAGCTAAAAGCATTAAGTTAAATATAACAATAATTGAGTAAGAAAATACCCAAGCTTTATGAGTTAATAACAACACTCAAAACTCGGCAAACATCCACAATCAATTACTACCCTTATTAACTCTGCAGTAGCATAATCATAAATTTGTATGAATTTCAAACTGAGAAATGACCTTGAAGAGGATATGAAGAAGATTCGGGCATAATTCAACAAGATATTATCAACGAACATAACAGGTCCATAACCTCGATGTATCAGCTTGTTCTTAAAGTTAGCAAGGTTGAAAAATAATAGAAAAATAATTAAAGTATATAGAAATACCGGAAGCTTGTTAACCTTGCAAAGCCCTTTAGCAAACCCGAAACCAGACCTACTCACGAACATAAATCTCGTCTATATAGTGAGGATTTGTGAGTAGGGTGCCGCCTGGAGATAGCTGGGTTCAGGAATGTTCCTAAATTTACCGTAAA-TTTAGATCAATAGAGCTCTATTGATGGCCTTAGAGAGTAATAGTAGGCGCCATCAAGAAAGCGCTCACAAACTCCTAACTGAACTCTATATAGAGTTAATAACT-CTGCACAATCAGAACGGCCC-ACTGATTAGCTATCCGGGTGCAGGAGATTAAAAGAAGTAAAAGGGAATCCCGTGTTTCAAACACCTCTAGCGTATTAGAGGGCCGCCCAGTGACGTTTAACGGCCGCGGTACCGTGAAGTTTGTTCTCAAGGACGGCCGAGGATTCTCTCTTACTTCCAATCGTTCCCCGCGGGGTATAAGACGACCCTATGGAGCTTAATCTAACTATCTATAGGTAGAAGATTGGTTGTGACCTCGGAGCTCCGAGCCAAGACCGTCTAAGCCCAGTGGAAGTTACCCTAGGGCGCAATCCTATTCTAGATCGACAATAGGGTTTACGTGGATCAGGACCCCAATGGTGAGCTATTAAAGGTCGTTAACGAGTCCTACGTGATCTGACGACCGGATCCAGGTCTCTATCTATAATTTCTCCTAGTACGGACCAGAGAAATAAGGCCTACTTGCAAGCGCCTTTAAATGATCAATTTACCCCGGGG------------------------------------------------------TACTTATTATTTGGAACTTGAGCAGGGATAGTAGGAACTGCCCTAAGTATTCTTATTCGAGCTGAGTTAGGCCAACCAGGAACTCTCTTAGGAGATGACCAAATCTATAATGTTGTTGTTACAGCCCATGCTTTCGTTATAATTTTCTTTATAGTCATGCCTATTATAATTGGTGGCTTTGGAAACTGACTAGTTCCTTTAATGATCGGAGCCCCAGATATAGCCTTCCCACGTATAAATAATATAAGCTTCTGACTTCTACCACCTTCTTTTCTACTACTACTAGCCTCTTCCATAGTAGAAGCAGGGGCAGGCACAGGATGGACTGTTTATCCTCCATTAGCAGGTAACTTAGCCCATGCAGGAGCCTCAGTTGACATAACTATTTTCTCTTTGCATTTAGCTGGTGTGTCTTCAATCTTAGGGGCAATCAACTTTATCACCACTATTATTAATATAAAACCTCCTGCTATGTCACAATATCAAACTCCACTATTTGTTTGATCAGTACTCATTACAGCAGTCCTTTTACTCCTATCACTCCCAGTCCTAGCAGCAGGAATTACTATACTACTAACAGACCGAAACATTAATACTACTTTCTTTGACCCAGCAGGAGGGGGAGACCCAATCCTA------------------------------------------------------------------------------------------------------------------------------------------------------------------------------------------------------------------------------------------------------------------------------------------------------------------------------------------------------------------------------------------------------------------------------------------------------------------------------------------------------------------------------------------------------------------------------------------------------------------------------------------------------------------------------------------------------------------------------------------------------------------------------------------------------------------------------------------------------------------------------------------------------------------------------------------------------------------------------------------------------------------------------------------------------------------------------------------------------------------------------------------------------------------------------------------------------------------------------------------------------------------------------------------------------------------------------------------------------------------------------------------------------------------------------------------------------------------------------------------------------------------------------------------------------------------------------------------------------------------------------------------------------------------------------------------------------------------------------------------------------------------------------------------------------------------------------------------------------------------------------------------------------------------------------------------------------------------------------------------------------------------------------------------------------------------------------------------------------------------------------------------------------------------------------------------------------------------------------------------------------------------------------------AGTGAACTGCAAAGAAGCATGAGCTACAAGGTTCTGGAGGGCAATGTGGGCTACCTGAGAATAGACAGTATCCCAGACCAGGAGGTACTAAGCCAGCTGGGGGGTTTTCTAGTGACTCATGTCTGGAGGCAGCTCATGGGCTCCTCTGCTTTGGTGTTGGATCTGCGGCACTGCACAGGAGGCCATGTTTCCAGCATCCCTTACCTGGTTTCCTACTTGCACCCAGGGGGCACGGTTTTGCACGTGGACACTATTTACAACCGTCCCTCTAATACAACTACTGAACTCTGGACCTTGCCTCAGGTGCTTGGGGAGAGATACAGTGCTGACAAGGACATGGTAGTCCTCACCAGTGGTCATACCAGGGGTGTGGCTGAAGACATTGTCTACATTCTCAAGCAGATGGGTAGGGCCATAGTGGTGGGTGAACGGACTAAGGGAAGTGCCCTAGAACTCCAGAAGCTAAGGATAGGCCACTCTGACTTCTTCCTCACTTTGCCTGTGTCCAGGTCATTGGGGCCTCTGGGTGGAGGAAGCCAGACATGGGAAGGAAGTGGAGTTCTGCCTTGTGTGGGAACTCCAGCAGAGCAAGCCCTAGAAAAAGCACTGGGTATCCTCACACTGCGTAGAGCCCTGCCGCAGATTATCCAGCGCCTGGAAGAGGCCCTGAAGAACTACTACACGCTTGTCAGTCGTGTACCTGCCCTACTGCACCTCCTTGCCAACATGGATTTCTCTGCTATAGTATCTGAGGAGGACCTGGTTGCAAAGCTAAATGCTGACTTGCAGGCTGTGTCTGAGGACCCCAGACTCCTGGTGCGAGCCATTATGCCTAGAGAAAATTCTCCTAAGCCTGAACCTGGAGCCAATGAACAGCTGGGGACACTTCCTGCAGTGCCTGAAGATGAGGCTGCCAGGCAAGCCCTGGTGAAGTCTGAGTTCCAA---------------------------------------------------------------------------------------------------------------------------------------------------------------------------------------------------------------------------------------------------------------------TCAGAGGCAGAGTTTGAAGTACTGAAGGCCTTTGTGGTGAGCGTGATGGAGCGACTACACATCTCTCAGAAGCGGATCCGTGTGGCCTTGGTGGAATACCATGAAGGCTCACACTCCTACATTGAGCTCAAGGATCGGAAGCGGCCTTCAGAGCTGCGGCGCATCGCTGGCCAGGTGAAGTATGCGGGCAGCAATGTGGCTTCCACTAATGAGGTCCTGAAGTATACATTGTTCCAAGTGTTTGGCAACATAGACCGCCCAGAGGCCTCCCGTATTGTCCTGCTCTTGACGGCCAGCCAAGATCCCACACGGGGGACCCGGAACTTGATCCGCTATTTGCAGGGCCTGAAGAAGAAGAAGGTCATCGTGATCCCAGTGGGCATTGAGCCCCATGCCAACCTCAAGCAGATCCAACTCATTGAGAAGCAAGCCCCTGAGAATAAGGCCTTTAGGCTTAGCAGTGTGTATGAGCTGGAGCAGAGAAGGGATGAGATTATCAGTTATTTTTGTGACCTAGCTCCTGAGCCATCTCCCCCTACTAAGCTCCCCGCCACGGCACAAGTCACAGTGAGCCCTGGCATCTCAGGAGTTACGTTCCCAGCACCTACACGGAGCTCCATGGTGCTGGATGTGGTGTTTGTCCTGGAAGGGTCGGATAAAGTTGGTGAAGCCAACTTCAACTGGAGCAAACAGTTCTTGGAGGAGGTGATCCGGCAGATGGACGTGGGCCAGGACAGCATTCATGTCACTGTGCTGCAGTACTCATACGTGGTCACAGTGGAGTACACCTTCAGTGAGGCACAGTCCAAGGCTGATATCCTGCAGCATGTGCAGAAGATCCAGTATCAGGGTGGCAACAGGACCAACACCGGGCTGGCCCTACAGTACATCTCTGAGCACAGCTTCTCTACCAGCCAGGGAGACCGTGAGCAGGCCCCTAATCTGGTCTACATGGTCACAGCAAACCCTGCCTCCGATGAGATTAAGAGACTGCCTGGAGACATCCAGGTGGTGCCCATTGGAGTGGGCCCCCATGCCAAC------------------------------------------
Rhynchocyon_stuhlmanni TAATGGTTTAATTAAAGTATCTGCCCCCCGAAAATTTAATCATATCACATAACTTGCACAGCACCCACGAAACAACAAAAAGAAAGCAACTCCACGGTCAACAACCCAAAGACTATAAATTCATGTAAAAATAATAAATACCCTGAAAACATAAGAATGATAAACATTAGATACCTACTTAAACCTA--AGTAAACAGAGAACTACGAAAATAAAACTCAAACTTATCCGGATAATAAACCCAAACCCTATTGCTAATCCACAAATAAAAATTAAAAATTAATTAAATTATAAACATTTTAACAAACGAATAAATAAAGGAGGATAGTAAATAGAGAGGAACTAGGCCACACACCAA-------------------------------AAACAAAAGGGAAGACTA--AGGTTTCCAGCCTGCTATTAGTTTAGCAAATACATGCGTGGCCCTACCTGGAGGAGCGGTAGCACACTAGTAGCTACCCACCCGGGCAGTATTAAGCAATAAACGTTCGACTAATTATGCTAAGGGCTGGTTCGTGGCACCGCTACGAAGCCCATTAATAGAGGCGTGTGGGATAAAGTTAACCTGCGCAGGTCACGTGACTTTATCCCACGCTAAGATACATGGGCCCATGCCTAGCATTAATTACAATTACTGCCAGCGCTGGATGGCGGTGCTTTACTAGAAGCCTGTTGTATCGCGCTCCATCATGTCTATATACCGCCATCTTGCACCCTAGGGTGCATATAACGTTAGGTCAAGGTGTAACATGATGGACTAATGGGCTCTCTAGAGACCCTTATGAGAAAGGTTTTAGAGCTAAGCTTGGCTTGAAGCACGCACACGCCCGTCCTCCTCATGCACGAGGAGGTCGTAACGTAAGCATACTAGTGTGCTTGAACAGGAGAATAGAGAAAGTAGCAAGAACGATGAAAGAGTAATAAACAGCACTTAAACGTACCTTTTGCATCATGGTAGAAAAAGCATCGAGAAAAGTAGCAAAAAAGAAAAAATCGATTAAAAGTTAATACAGCTAGTACATTAATTACAATTGACTAAAAGCATTAAGTTAAATATAACAATAATTGAGTAAGAAAACACCTAAGCTTTATGAGTTAATAATAACACTTAAAACTCGGCAAACATCCACAATCAATTACTACCCTTATTAACTCTGCAGTAGCATAATCATAAATTTGTATGAACTTCAAACTGAGAAATGACCTTGAAGAGGATGCGAAGAAGATTCGGGTATAATTCAACAAGATATTATCAACGAACATAACAGGTCCATAACCTCGATGTACCAGCTTGTTCTTAAAGTTAGTAAGGTTGAAA--------------AATTAAAGTATATAGAAATACCGGAAGCTTACTAACTTTGCAAAGACCTTCAGCAAACCCGAAACCAGACCTACTCATGAACATAAATCTCGTCTATATAGTGAGGATTTGTGAGTAGGGTGCCGCCTGGAGATAGCTGGGTTCAGGAATGTTCCTAAATTTACCGTAAA-TTTAGATCAATAGAGCTCTATTGATGGCCTTAGAGAGTAATAGTAGGCGCCATCAAGAAAGCGCTCACAAACTCCCAACTGAACTCTATATAGAGTTAGTAACT-CTGCACAATCAGAACGGCCC-ACTGATTAGCTATCCGGGTGCAGGAGATTAAAAGAAGTAAAAGGGAATCCCGTGTTTCAAACACCTCTAGCGTATTAGAGGGCCGCCCAGTGACGTTTAACGGCCGCGGTACCGTGAAGTTTGTTCTCAAGGACGGCCGAGGATTCTCTCTTACTTCCAATCGTTCCCCGCGGGGTATAAGACGACCCTATGGAGCTTAATCTAACTACCTATAGGTAGAAGTTTGGTTGTGACCTCGGAGCTCCGAGCCAAGACCGTCTAAGCCCAGTGGAAGTTACCCTAGGGCGCAATCCTATTCTAGATCAACAATAGGGTTTACGTGGATCAGGACCCCAGTGGTGAGCTATTAAAGGTCGTTAACGAGTCCTACGTGATCTGACGACCGGATCCAGGTCTCTATCTATAATTTCTCCTAGTACGGACCAGAGAAATGAGGCCCACTTGTAAGCGCCTT--------------------------------------------------------------------------------------------------------------------------------------------------------------------------------------------------------------------------------------------------------------------------------------------------------------------------------------------------------------------------------------------------------------------------------------------------------------------------------------------------------------------------------------------------------------------------------------------------------------------------------------------------------------------------------------------------------------------------------------------------------------------------------------------------------------------------------------------------------------------------------------------------------------------------------------------------------------------------------------------------------------------------------------------------------------------------------------------------------------------------------------------------------------------------------------------------------------------------------------------------------------------------------------------------------------------------------------------------------------------------------------------------------------------------------------------------------------------------------------------------------------------------------------------------------------------------------------------------------------------------------------------------------------------------------------------------------------------------------------------------------------------------------------------------------------------------------------------------------------------------------------------------------------------------------------------------------------------------------------------------------------------------------------------------------------------------------------------------------------------------------------------------------------------------------------------------------------------------------------------------------------------------------------------------------------------------------------------------------------------------------------------------------------------------------------------------------------------------------------------------------------------------------------------------------------------------------------------------------------------------------------------------------------------------------------------------------------------------------------------------------------------------------------------------------------------------------------------------------------------------------------------------------------------------------------------------------------------------------------------------------------------------------------CAAAGAAGCATGAGCTACAAGGTTCTGGAGGGCAATGTGGGCTACCTGAGAATAGACAGTATCCCAGACCAGGAGGTACTAAGCCAGCTGGGGGGTTTTCTAGTGACTCATGTCTGGAGGCAGCTCATGGGCTCCTCTGCTTTGGTGTTGGATCTGCGGCACTGCACAGGAGGCCATGTTTCCAGCATCCCTTACCTGGTTTCCTACTTGCACCCAGGGGGCACGGTTTTGCACGTGGACACTATTTACAACCGTCCCTCTAATACAACTACTGAACTCTGGACCTTGCCTCAGGTGCTTGGGGAGAGATACAGTGCTGACAAGGACATGGTAGTCCTCACCAGTGGTCACACCAGGGGTGTGGCTGAAGACATTGTCTACATTCTCAAGCAGATGGGTAGGGCCATAGTGGTGGGTGAACGGACTAAGGGAAGTGCCCTAGAACTCCAGAAGCTAAGGATAGGCCACTCTGACTTCTTCCTCACTTTGCCTGTGTCCAGGTCATTGGGGCCTCTGGGTGGAGGAATCCAGACATGGGAAGGCAGTGGAGTTCTGCCTTGTGTGGGAACTCCAGCAGAGCAAGCCCTAGAAAAAGCACTGGGTATCCTCACACTGCGTAGAGCCCTGCCGCAGATTATCCAGCGCCTGGAAGAGGCCCTGAAGAACTACTACACGCTTGTCAGTCGTGTACCTGCCCTACTGCACCTCCTTGCCAACATGGATTTCTCTGCTATAGTATCTGAGGAGGACCTGGTTGCAAAGCTAAATGCTGACTTGCAGGCTGTGTCTGAGGACCCCAGACTCCTGGTGCGAGCCATTATGCCTAGAGAAAATTCTCCTAAGCCTGAACCTGGAGCCAATGAACAGCTGGGGACACTTCCTGCAGTGCCTGAAGATGAGGCTGCCAGGCAAGCCCTGGTGAAGTCTGAGTTCCAAGTGTCTGTGCTGCATGGAAATGTGGGATAC---------------------------------------------------------------------------------------------------------------------------------------------------------------------------------------------------------------------------TCCTCCAAGCTGTCAGAGGCAGAGTTTGAAGTACTGAAGGCCTTTGTGGTGAGCGTGATGGAGCGACTACACATCTCTCAGAAGCGGATCCGTGTGGCCTTGGTGGAATACCATGAAGGCTCACACTCCTACATTGAGCTCAAGGACCGGAAGCGGCCTTCAGAGCTGCGGCGCATCGCTGGGCAGGTGAAGTATGCGGGCAGCAATGTGGCTTCCACTAATGAGGTCCTGAAGTATACATTGTTCCAAGTGTTTGGCAACATAGACCGCCCAGAGGCCTCCCGTATTGTCCTGCTCTTGACGGCCAGCCAAGATCCCACACGGGGGACCCGGAACTTGATCCGCTATTTGCAGGGCCTGAAGAAGAAGAAGGTCATCGTGATCCCAGTGGGCATTGAGCCCCATGCCAACCTCAAGCAGATCCAACTCATTGAGAAGCAAGCCCCTGAGAATAAGGCCTTTAGGCTTAGCAGTGTGTATGAGCTGGAGCAGAGAAGGGATGAGATTATCAGTTATTTTTGTGACCTAGCTCCTGAGCCATCTCCCCCTACTAAGCTCCCCGCCACGGCACAAGTCACAGTGAGCCCTGGCATCTCAGGAGTTACGTTCCCAGCACCTACACGGAGCTCCATGGTGCTGGATGTGGTGTTTGTCCTGGAAGGGTCGGATAAAGTTGGTGAAGCCAACTTCAACTGGAGCAAACAGTTCTTGGAGGAGGTGATCCGGCAGATGGACGTGGGCCAGGACAGCATTCATGTCACTGTGCTGCAGTACTCATACGTGGTCACAGTGGAGTACACCTTCAGTGAGGCACAGTCCAAGGCTGATATCCTGCAGCATGTGCAGAAGATCCAGTATCAGGGTGGCAACAGGACCAACACCGGGCTGGCCCTACAGTACATCTCTGAGCACAGCTTCTCTACCAGCCAGGGAGACCGTGAGCAGGCCCCTAATCTGGTCTACATGGTCACAGCAAACCCTGCCTCCGATGAGATTAAGAGACTGCCTGGAGACATCCAGGTGGTGCCCATTGGAGTG---------------------------------------------------------
Rhynchocyon_udzungwensis CAATGGTTTAATTAAAGTATCTGCCCCCCGAAAATTTAATCATATCACATAACTTGCACAGCACCTACGAAACAACAAAAAGAAAGCAACTCCACGGTCAACAACCCAAAGATTATAAATTTATGTAAAAATAATAAATACCCTGAAAACAAAAGAATGATAAACATTAGATACCTACCTAAACCTA--AGTAAACAGAGAACTACGAAAATAAAACTCAAACTTATCCGGATAATAAACCCAAACCCTATTGCTAATCCACAAATAAAAACCAAAAATTAATTAAATTATAAACATTTAAATAACGAACAAAATAAAGGAGGATAGTAAATAGAGAGGAATTAGGCCACACACCAA-------------------------------AAACAAAAGGGAAGATTA--AGGTTTCCAGCCTGCTATTAGTTTAGCAAATACATGCGTGGCCCTACCTGGAGGAGCGGTAGCACACTAGTAGCTACCCACCCGGGCAGTATTAAGCAATAAACGTTCGACTAATTATGCTAAGGGCTGGTTCGTGGCACCGCTACGAAGCCCATTAATAGAGGCGTGTGGGATAAAGTTAACCTGCGCAGGTCACGTGACTTTATCCCACGCTAAGATACATGGGCCCATGCCTAGCGTTAATTACAATTACTGCCAGCGCTGGATGGCGGTGCTTTACTAGAAGCCTGTTGTATCGCGCTCCATCATGTCTATATACCGCCATCTTGCACCCTAGGGTGCATATAACGTTAGGTCAAGGTGTAACATGATGGACTAATGGGCTCTCTAGAGCCCTTATGAGTAAAGGTTTTAGAGCCAAGCTTGACTTGAAGCACGCACACGCCCGTCCTCCTCATGCACGAGGAGGTCGTAACGTAAGCATACTAGTGTGCTTGAACAGGAGAATAGAGAAAGTAGCAAGAACGATGAAAGAGTAGTAAATAGCACTTAAACGTACCTTTTGCATCATGGTAGAAAAAGCATCGAGAAAAGTAGCAAAAAAGAAAAAACCGATTAAAAGTTAATACAGCTAGTACATTAATTACAATTAACTAAAAGCATTAAGTTAAATATAACAATAATTGAGTAAGAAAATACCCAAGCTTTATGAGTTAATAACAACACTCAAAACTCGGCAAACATCCACAATCAATTACTACCCTTATTAACTCTGCAGTAGCATAATCATAAATTTGTATGAATTTCAAACTGAGAAATGACCTTGAAGAGGATATGAAGAAGATTCGGGCATAATTCAACAAGATATTATCAACGAACATAACAGGTCCATAACCTCGATGTATCAGCTTGTTCTTAAAGTTAGTAAGGTTGAAAAATAATAGAAAAATAATTAAAGTATATAGAAATACCGGAAGCTTGTTAACCTTGCAAAGCCCTTCAGCAAACCCGAAACCAGACCTACTCACGAACATAAATCTCGTCTATATAGTGAGGATTTGTGAGTAGGGTGCCGCCTGGAGATAGCTGGGTTCAGGAATGTTCCTAAATTTACCGTAAA-TTTAGATCAATAGAGCTCTATTGATGGCCTTAGAGAGTAATAGTAGGCGCCATCAAGAAAGCGCTCACAAACTCCTAACTGAACTCTATATAGAGTTAATAACT-CTGCACAATCAGAACGGCCC-ACTGATTAGCTATCCGGGTGCAGGAGATTAAAAGAAGTAAAAGGGAATCCCGTGTTTCAAACACCTCTAGCGTATTAGAGGGCCGCCCAGTGACGTTTAACGGCCGCGGTACCGTGAAGTTTGTTCTCAAGGACGGCCGAGGATTCTCTCTTACTTCCAATCGTTCCCCGCGGGGTATAAGACGACCCTATGGAGCTTAATCTAATTACCTATAGGTAAAAGATTGGTTGTGACCTCGGAGCTCCGAGCCAAGACCGTCTAAGCCCAGCGGAAGTTACCCTAGGGCGCAATCCTATTCTAGATCGACAATAGGGTTTACGTGGATCAGGACCCCAATGGTGAGCTATTAAAGGTCGTTAACGAGTCCTACGTGATCTGACGACCGGATCCAGGTCTCTATCTATAATTTCTCCTAGTACGGACCAGAGAAATAAGGCCTACTTGCAAGCGCCTTTAAATGATCAATTTACCCCGGGG---------------------------------------------------------------------------------------------------------------------------------------------------------------------------------------------------------------------------------------------------------------------------------------------------------------------------------------------------------------------------------------------------------------------------------------------------------------------------------------------------------------------------------------------------------------------------------------------------------------------------------------------------------------------------------------------------------------------------------------------------------------------------------------------------------------------------------------------------------------------------------------------------------------------------------------------------------------------------------------------------------------------------------------------------------------------------------------------------------------------------------------------------------------------------------------------------------------------------------------------------------------------------------------------------------------------------------------------------------------------------------------------------------------------------------------------------------------------------------------------------------------------------------------------------------------------------------------------------------------------------CTCTTCAAAATCATTAACCAATCCTTTATCGACCTTCCAGCCCCCTCAAATATCTCTGCCTGATGGAACTTTGGATCATTACTAGGATTATGCCTTATTATCCAAATTGCTACTGGACTATTTCTAGCCATACATTATACCTCAGACACATTAACAGCCTTTTCTTCCGTTACCCATATTTGCCGCGACGTTAACTACGGATGAATTATCCGCTATCTTCATGCTAACGGCGCATCCTTATTCTTTATCTGCCTGTACATCCATATCGGTCGAGGAATTTATTATGGCTCCTATCTATACCTAGAAACATGAAATATCGGAGTAATCCTTTTATTCACAGTAATAGCCACAGCTTTCATAGGATACGTGCTACCCTGAGGCCAAATATCATTCTGAGGGGCTACAGTAATTACTAATCTATTATCCGCTATTCCTTACATCGGTTCTACNNTAGTTGAATGAATCTGAGGGGGATTCTCAGTGGACAAAGCTACTCTAACACGATTTTTTGCCTTCCACTTTATTCTCCCATTCATTATTACAGCATTAGCAGTAGTTCACCTGCTATTCCTCCATGAAACAGGCTCAAACAACCCAACTGGCCTAATCGCCGATTCAGACAAAATCCCATTCCACCCATACTACACTATTAAAGACCTACTAGGAGTATTCATCGTCTTCTTATTTCTCCTACTTCTAGTACTATTCTCACCAGATATATTAGGAGACCCGGATAATTATACACCAGCTAATCCACTTAACACTCCCCCTCACATTAAACCAGAATGATACTTCCTATTTGCATATGCAATCCTACGTTCTATTCCAAATAAACTAGGAGGTGTGCTAGCCCTAATCCTCTCCATCCTCATCCTCGCCATTCTTCCCCTACTACACACCTCAAAACAACGCAGCCTTATATTCCGACCA---------------------------------------------------------------------------------------------------------------------------------------------------------------------------------------------------------------------------------------------------------------------------------------------------------------------------------------------------------------------------------------------------------AGTGAACTGCAAAGAAGCATGAGCTACAAGGTTCTGGAGGGCAATGTGGGCTACCTGAGAATAGACAGTATCCCAGACCAGGAGGTACTAAGCCAGCTGGGGGGTTTTCTAGTGACTCATGTCTGGAGGCAGCTCATGGGCTCCTCTGCTTTGGTGTTGGATCTGCGGCACTGCACAGGAGGCCATGTTTCCAGCATCCCTTACCTGGTTTCCTACTTGCACCCAGGGGGCACGGTTTTGCACGTGGACACTATTTACAACCGTCCCTCTAATACAACTACTGAACTCTGGACCTTGCCTCAGGTGCTTGGGGAGAGATACAGTGCTGACAAGGACATGGTAGTCCTCACCAGTGGTCACACCAGGGGTGTGGCTGAAGACATTGTCTACATTCTCAAGCAGATGGGTAGGGCCATAGTGGTGGGTGAACGGACTAAGGGAAGTGCCCTAGAACTCCAGAAGCTAAGGATAGGCCACTCTGACTTCTTCCTCACTTTGCCTGTGTCCAGGTCATTGGGGCCTCTGGGTGGAGGAAGCCAGACATGGGAAGGCAGTGGAGTTCTGCCTTGTGTGGGAACTCCAGCAGAGCAAGCCCTAGAAAAAGCACTGGGTATCCTCACACTGCGTAGAGCCCTGCCGCAGATTATCCAGCGCCTGGAAGAGGCCCTGAAGAACTACTACACGCTTGTCAGTCGTGTACCTGCCCTACTGCACCTCCTTGCCAACATGGATTTCTCTGCTATAGTATCTGAGGAGGACCTGGTTGCAAAGCTAAATGCTGACTTGCAGGCTGTGTCTGAGGACCCCAGACTCCTGGTGCGAGCCATTATGCCTAGAGAAAATTCTCCTAAGCCTGAACCTGGAGCCAATGAACAGCTGGGGACACTTCCTGCAGTGCCTGAAGATGAGGCTGCCAGGCAAGCCCTGGTGAAGTCTGAGTTCCAAGTGTCTGTGCTGCCTGGAAATGTGGGATAC---------------------------------------------------------------------------------------------------------------------------------------------------------------------------------------------------------------------------------------TCAGAGGCAGAGTTTGAAGTACTGAAGGCCTTTGTGGTGAGCGTGATGGAGCGACTACACATCTCTCAGAAGCGGATCCGTGTGGCCTTGGTGGAATACCATGAAGGCTCACACTCCTACATTGAGCTCAAGGACCGGAAGCGGCCTTCAGAGCTGAGGCGCATCGCTGGCCAGGTGAAGTATGCGGGCAGCAATGTGGCTTCCACTAATGAGGTCCTGAAGTATACATTGTTCCAAGTGTTTGGCAACATAGACCGCCCAGAGGCCTCCCGTATTGTCCTGCTCTTGACGGCCAGCCAAGATCCCACACGGGGGACCCGGAACTTGATCCGCTATTTGCAGGGCCTGAAGAAGAAGAAGGTCATCGTGATCCCAGTGGGCATTGAGCCCCATGCCAACCTCAAGCAGATCCAACTCATTGAGAAGCAAGCCCCTGAGAATAAGGCCTTTAGGCTTAGCAGTGTGTATGAGCTGGAGCAGAGAAGGGATGAGATTATCAGTTATTTCTGTGACCTAGCTCCTGAGCCATCTCCCCCTACTAAGCTCCCCGCCACGGCACAAGTCACAGTGAGCCCTGGCATCTCAGGAGTTACGTTCCCAGCACCTACACGGAGCTCCATGGTGCTGGATGTGGTGTTTGTCCTGGAAGGGTCGGATAAAGTTGGTGAAGCCAACTTCAACTGGAGCAAACAGTTCTTGGAGGAGGTGATCCGGCAGATGGACGTGGGCCAGGACAGCATTCATGTCACTGTGCTGCAGTACTCATACGTGGTCACAGTGGAGTACACCTTCAGTGAGGCACAGTCCAAGGCTGATATCCTGCAGCATGTGCAGAAGATCCAGTATCAGGGTGGCAACAGGACCAACACCGGGCTGGCCCTACAGTACATCTCTGAGCACAGCTTCTCTACCAGCCAGGGAGACCGTGAGCAGGCCCCTAATCTGGTCTACATGGTCACAGCAAACCCTGCCTCCGATGAAATTAAGAGACTGCCTGGAGACATCCAGGTGGTGCCCATTGGAGTGGGCCCCCATGCCAAC------------------------------------------
Heterohyrax_brucei -----------------------------------------------------------------------------------------------------------------------------------------------------------------------------------------------------------------------------------------------------------------------------------------------------------------------------------------------------------------------------------------------------------------------------------------------------------------------------------------------------------------------------------------------------------------------------------------------------------------------------------------------------------------------------------------------------------------------------------------------------------------------------------------------------------------------------------------------------------------------------------------------------------------------------------------------------------------------------------------------------------------------------------------------------------------------------------------------------------------------------------------------------------------------------------------------------------------------------------------------------------------------------------------------------------------------------------------------------------------------------------------------------------------------------------------------------------------------------------------------------------------------------------------------------------------------------------------------------------------------------------------------------------------------------------------------------------------------------------------------------------------------------------------------------------------------------------------------------------------------------------------------------------------------------------------------------------------------------------------------------------------------------------------------------------------------------------------------------------------------------------------------------------------------------------------------------------------------------------------------------------------------------------------------------------------------------------------------------------------------------------------------------------------------------------------------------------------------------------------------------------------------------------------------------------------------------------------------------------------------------------------------------------------------------------------------------------------------------------------------------------------------------------------------------------------------------------------------------------------------------------------------------------------------------------------------------------------------------------------------------------------------------------------------------------------------------------------------------------------------------------------------------------------------------------------------------------------------------------------------------------------------------------------------------------------------------------------------------------------------------------------------------------------------------------------------------------------------------------------------------------------------------------------------------------------------------------------------------------------------------------------------------------------------------------------------------------------------------------------------------------------------------------------------------------------------------------------------------------------------------------------------------------------------------------------------------------CTAACAGGCCTATTTTTAGCTATACATTATACATCAGACACAACAACCGCATTCGCATCAGTAACCCACATCTGTCGAGACGTAAACCACGGCTGAATAATCCGATATCTACACGCCAACGGAGCATCTATATTCTTTGTTTGCCTCTACGCTCACATCGGACGAGGTATTTACTACGGATCCTACCTATACCCAGAAACCTGAAACATTGGAGTTTTACTCCTACTAACAACTATAGCAACAGCATTCATAGGATACGTCCTACCATGAGGACAAATATCATTCTGGGGAGCAACAGTAATCACAAACCTACTATCAGCCCTACCCTACATCGGCACCGACCTTGTAGAATGAATCTGAGGAGGATTCTCAGTTGACAAAGCCACCCTAACTCGGTTTTTCGCCTTCCACTTCATTATACCATTCATCATCGTATCCTTAGCAGTAGTTCACCTCTTATTCCTCCATGAAACAGGCTCTAACAACCCGCTAGGACTAATCTCCAACTCTGACAAAATCCCATTCCACCCCTACTACACCATAAAAGACCTAGCAGGACTAATACTACTCATCCTAACCCTCCTAACACTTACTCTCTTC---------------------------------------------------------------------------------------------------------------------------------------------------------------------------------------------------------------------------------------------------------------------------------------------------------------------------------------------------------------------------------------------------------------GAGAACCTTATGGGGATGCAGGAAGCCATTGAGCAGGCAATCCGGAGCCGTGAGATTCTGGGCATCTCAGACCCCCATGTGCTGGCTGGTGTGCTGACCGCTGGGGTACAGAGCTCCCTGAACGACCCTCGCCTGCTCATCTCCTATGAGCCCAGCACCATAGAGGCTCTGCAGCCAGCCCCAGCACCAACCAACCTCACACAAGAGGAACTGCTCAGTGAACTGCAGACAAGCATGAGCTACAAGGTTCTGGAGGGCAACGTGGGTTACCTGCGGGTAGACAACATTCCAGGTCAAGATGTGCTGAACCAGCTGGGGGGCTTCCTGGTGACTCACGTGTGGAAGCAGCTCATGGGCTCCTCTGCCTTAGTGCTGGACCTAAGGCACTGCACGGGGGGCCATGTCTCCAGTATCCCTTACCTCATCTCCTACCTGCATCCAGGGGGCACTGTGCTGCACGTGGACACCATTTACAACCGCCCCTCCAATACAACTACTGAGCTCTGGACCTTGCCCCAGGTGCTGGGGGAGAGATACAGTGCTGACAAGGATGTGGTGGTCCTCACCAGTGGCCACACCAGGGGTGTGGCCGAGGACATCGTCTACATCCTCAAGCAGATGGGCAGGGCCATTGTGGTAGGCGAGCGGACCGAGGGTGGTGCCCTGGACCTCCAGAAGCTGCGAATAGGTCACTCAGACTTCTTTTTCACTCTGCCTGTGTCCAGGTCACTGGGCCCCTTAGGCAGGGGAAGCCAGACATGGGAGGGCAGTGGGGTGCTACCCTGTGTGGGAACTCCGGCAGAGGAAGCTCTGGAGAAAGCGCTGGCCATCCTTACTCTACGACGTGCCCTGCCGCAGATCATCCGACGCCTAGGGGAGGCCCTGCAGGACTACTACACACTGGTCGGCCGAGTGCCTGCCCTGCTGCACCACCTCACCACCATGGACTTCTCTGCAGTGGTCTCCGAGGAGGATTTGGTTGCCAAGCTCAATGCCGACCTGCAGGCAGTGTCTGAGGACCCCAGACTCTTGGTCCAAGCTCTGGGGCCTAGAGAAAACTCTCCCCCATCTGAGTCAGAAGCCGACAGACCTCCAGGGACAGCCTCCATGGTCCCTCAGGATGAGGCTGCCCAGCGTGCCCTGGTAGAGTCCGAGTTCCAGGTGTCGGTGCTACCGGGTAATGTGGGCTACCTGCGATTCGACAGGTTTGCAGACGTGTCAATTCTGGAAGTACTGGGCCCACACATCCTGCGCCAGGTGTGGGAGCCCTTGCAGGAGCCCAGT---ATTGTGCTGCCCCCAACGGTAGTCCCAGTCAGTGCCACCACGCCATATGTGGAGGACATTCCAGAGCCTTTGCACGACCTCTACTGCAGCAAGCTGCTGGACATAGCCTTCCTGCTGGACGGCTCCTCCAAGCTGTCGGAGGCTGAGTTTGAGGTACTGAAGGGTTTTGTGGTGGACATGATGGAGCGGCTACACATCTCCCAGAAGCGGGTCCGTGTGGCTGTGGTGGAGTACCATGATGGCTCGCACTCCTATATTGACCTCAGGGACCGGAAGCGGCCCTCAGAACTGCGACGCATCGCCAGTCAGGTCAAGTACGTGGGCAGCCAGTTGGCCTCCACCAGTGAGGTCTTGAAGTACACGGTGTTCCAAATCTTTGGCAAGAATGACCGCCCCGAAGCCTCCCGTGCTGCTGTGCTCCTGACAGCCAGCCAGGAACCCCCACGGATGGCACGGAATTTGGTCCGCTATGTGCGGGAACTGAAGAAGAAGAAGGTCATCATGATCCCGGTGGGCATCGGACCCCATGTCAACGTCAAGCAGATTCGCACTATTGAGAATATGGCCCCTGAGAACAAGGCCTTCCTGCTTAGTAGTGTAGACGAGCTGGAGGAGAGAAGGGACGAGATTGTCAACTACTTCTGTGATCTGGCGCCTGAAGCACCACCCCCAACTCATCCGCCTGACATGGCAAAAGTCACAGTGGTTCCAGACCTCTTGGAAATTCCTCCTTTGGGGCCTACAAGGAGCTCCATCGTCCTGGATGTGGTGTTTCTCCTGGAGGGGTCAGACGACATTGGTGAAGCCAACTTCAACCGGAGTAAGCAGTTCTTGGAGGAGGTTATTCAACAGATGGATGTAGGCCAGGGCACCATCCACATCACCGTGCTGCAGTATTCATACACGGTCACAGTGGAGTACACCTTCAGCAAGGCACAGTCCAAGGCAGACATCCTGCAGCATGTGCGGGAGATTCGCTACCAGGGTGGCAACAGAACCAACACTGGGCTGGCCCTGCAGTACGTCTCTGAGCACAGTTTCTCCACGAGGCAAGGGGATCGTGAGCAGGCGCCTAACTTGGTCTACATGGTGACAGGAAACCCTGCCTCTGATGAGATCAAGCGGCTACCAGGTGACATCCAGGTGGTGCCCATTGGAGTGGGCCCCCATGCCAATGCACAGGAGCTGGAGAGGATCAGCTGGCCCARTGCCCCCATT
Neamblysomus_julianae -----------------------------------------------------------------------------------------------------------------------------------------------------------------------------------------------------------------------------------------------------------------------------------------------------------------------------------------------------------------------------------------------------------------------------------------------------------------------------------------------------------------------------------------------------------------------------------------------------------------------------------------------------------------------------------------------------------------------------------------------------------------------------------------------------------------------------------------------------------------------------------------------------------------------------------------------------------------------------------------------------------------------------------------------------------------------------------------------------------------------------------------------------------------------------------------------------------------------------------------------------------------------------------------------------------------------------------------------------------------------------------------------------------------------------------------------------------------------------------------------------------------------------------------------------------------------------------------------------------------------------------------------------------------------------------------------------------------------------------------------------------------------------------------------------------------------------------------------------------------------------------------------------------------------------------------------------------------------------------------------------------------------------------------------------------------------------------------------------------------------------------------------------------------------------------------------------------------------------------------------------------------------------------------------------------------------------------------------------------------------------------------------------------------------------------------------------------------------------------------------------------------------------------------------------------------------------------------------------------------------------------------------------------------------------------------------------------------------------------------------------------------------------------------------------------------------------------------------------------------------------------------------------------------------------------------------------------------------------------------------------------------------------------------------------------------------------------------------------------------------------------------------------------------------------------------------------------------------------------------------------------------------------------------------------------------------------------------------------------------------------------------------------------------------------------------------------------------------------------------------------------------------------------------------------------------------------------------------------------------------------------------------------------------------------------------------------------------------------------------------------------------------------------------------------------------------------------------------------------------------------------------------------------------------------------------------------------CTTACAGGCCTATTCCTAGCAATACACTACACATCCGACACATCCACCGCATTTTCATCAGTCACACATATTTGCCGAGATGTAAACAACGGATGACTTATTCGATACTTACATGCTAACGGCGCATCAATATTCTTCATTTGCTTATTCACACACATCGGACGAGGCATTTACTACGGATCCTACCTACTCTTAGAAACATGAAATATCGGAATTATCCTCCTATTCGCTGTCATAGCTACAGCTTTCATAGGCTATGTCCTACCCTGAGGACAAATATCCTTCTGAGGTGCTACCGTAATTACAAATCTACTATCAGCAATTCCCTATATCGGAACCACCCTAGTCGAATGAATCTGAGGTGGTTTCTCAGTAGACAAAGCCACCTTAACCCGATTCTTCGCATTCCACTTTATTCTCCCATTCATTGTAGCCGCCTTAACAATAGTCCACCTATTGTTTCTCCACGAAACCGGATCAAATAACCCATCAGGACTAAATTCAGATGCAGACAAAATTCCATTCCACCCCTATTATACCGTAAAAGACCTTCTAGGTGCTATAATCTTACTTCTATTCCTACTACTCCTAACCCTATTCTCCCCAGACTTACTTGGCGACCCAGACAACTACACTCCAGCTAACCCTCTCAACACACCACCACACATTAAACCAGAATGATATTTCCTCTTCGCTTACGCCATTCTACGTTCAATCCCAAACAAACTAGGAGGAGTATTAGCCCTAGTATTCTCAATCCTAATTCTAGCTGCATTCCCCCTACTCCACATATCCAATCAACGCAGCCTAATATTTCGCCCACTAAGCCAATGCATATTCTGAATCTTAGTAGCAGACCTACTTATCCTAACATGAATTGGAGGTCAACCAGTTGAACATCCATTCATCATCATCGGACAATTAGCC---------------------------------------------------------------------------------------------------------------------------------------------------------------------------------------------------------------------------------------------------------------------------------------------------------------------------------------------------------------------------------------------------------------------------------------------------------------------------------------------------------------------------------------------------------------------------------------------------------------------------------------------------------------------------------------------------------------------------------------------------------------------------------------------------------------------------------------------------------------------------------------------------------------------------------------------------------------------------------------------------------------------------------------------------------------------------------------------------------------------------------------------------------------------------------------------------------------------------------------------------------------------------------------------------------------------------------------------------------------------------------------------------------------------------------------------------------------------------------------------------------------------------------------------------------------------------------------------------------------------------------------------------------------------------------------------------------------------------------------------------------------------------------------------------------------------------------------------------------------------------------------------------------------------------------------------------------------------------------------------------------------------------------------------------------------------------------------------------------------------------------------------------------------------------------------------------------------------------------------------------------------------------------------------------------------------------------------------------------------------------------------------------------------------------------------------------------------------------------------------------------------------------------------------------------------------------------------------------------------------------------------------------------------------------------
