# Supplementary material for: New records of a lost species and a geographic range expansion for sengis in the Horn of Africa
Source: PeerJ. 2020 Aug 18;8:e9652. doi: 10.7717/peerj.9652 (PMC7441985; doi:10.7717/peerj.9652)
Supplement: Supplemental Information 3 [file peerj-08-9652-s003.zip › Data_S3_DNA_Alignments_and_Phylogenetic_Analysis/2_Phylogenetic_Analysis/1_PartitionFinder/1_PartitionFinder_input/partition_finder.cfg]

## ALIGNMENT FILE ##
alignment = alignment.phy;

## BRANCHLENGTHS ##
branchlengths = linked;

## MODELS OF EVOLUTION ##
models = mrbayes;
model_selection = BIC;

## PARTITIONS ##
[data_blocks]
12S_nonstem = 1-408;
12S_stem = 409-905;
16S_nonstem = 906-1358;
16S_stem = 1359-2132;
COX1_pos1 = 2133-3668\3;
COX1_pos2 = 2134-3668\3;
COX1_pos3 = 2135-3668\3;
CYTB_pos1 = 3669-4802\3;
CYTB_pos2 = 3670-4802\3;
CYTB_pos3 = 3671-4802\3;
IRBP_pos1 = 4803-6074\3;
IRBP_pos2 = 4804-6074\3;
IRBP_pos3 = 4805-6074\3;
VWF_pos1 = 6075-7307\3;
VWF_pos2 = 6076-7307\3;
VWF_pos3 = 6077-7307\3;

## SCHEMES ##
[schemes]
search = all;
