# Supplementary material for: New records of a lost species and a geographic range expansion for sengis in the Horn of Africa
Source: PeerJ. 2020 Aug 18;8:e9652. doi: 10.7717/peerj.9652 (PMC7441985; doi:10.7717/peerj.9652)
Supplement: Supplemental Information 3 [file peerj-08-9652-s003.zip › Data_S3_DNA_Alignments_and_Phylogenetic_Analysis/2_Phylogenetic_Analysis/2_MrBayes/1_MrBayes_input/MrBayes_settings_STANDARD.txt]

set autoclose=yes;

charset Subset1 = 1-408 906-1358;
charset Subset2 = 3669-4802\3 1359-2132 409-905;
charset Subset3 = 2133-3668\3;
charset Subset4 = 2134-3668\3 3670-4802\3;
charset Subset5 = 2135-3668\3;
charset Subset6 = 3671-4802\3;
charset Subset7 = 6075-7307\3 4803-6074\3;
charset Subset8 = 6076-7307\3 4804-6074\3;
charset Subset9 = 6077-7307\3 4805-6074\3;
	
partition PartitionFinder = 9:Subset1, Subset2, Subset3, Subset4, Subset5, Subset6, Subset7, Subset8, Subset9;
set partition=PartitionFinder;
	
lset applyto=(1) nst=6 rates=invgamma;
lset applyto=(2) nst=6 rates=invgamma;
lset applyto=(3) nst=6 rates=gamma;
lset applyto=(4) nst=6 rates=invgamma;
lset applyto=(5) nst=6 rates=gamma;
lset applyto=(6) nst=6 rates=invgamma;
lset applyto=(7) nst=6 rates=gamma;
lset applyto=(8) nst=6 rates=gamma;
lset applyto=(9) nst=6 rates=gamma;
	

prset applyto=(all) ratepr=variable;
unlink statefreq=(all) revmat=(all) shape=(all) pinvar=(all) tratio=(all);


set seed=12345;
set swapseed=12345;


[ set the mcmc parameters ]
mcmcp ngen=15000000 samplefreq=1000 printfreq=1000 diagnfreq=1000 nruns=2 nchains=4 temp=0.05 relburnin=yes burninfrac=0.10 savebrlens=yes;


mcmc;
log start file=log.txt;
sumt contype=allcompat;
sump;
log stop;
