# Supplementary material for: New records of a lost species and a geographic range expansion for sengis in the Horn of Africa
Source: PeerJ. 2020 Aug 18;8:e9652. doi: 10.7717/peerj.9652 (PMC7441985; doi:10.7717/peerj.9652)
Supplement: Supplemental Information 3 [file peerj-08-9652-s003.zip › Data_S3_DNA_Alignments_and_Phylogenetic_Analysis/2_Phylogenetic_Analysis/2_MrBayes/1_MrBayes_input/MrBayes_settings_TIME-SCALED.txt]

set autoclose=yes;

[]

charset Subset1 = 1-408 906-1358;
charset Subset2 = 3669-4802\3 1359-2132 409-905;
charset Subset3 = 2133-3668\3;
charset Subset4 = 2134-3668\3 3670-4802\3;
charset Subset5 = 2135-3668\3;
charset Subset6 = 3671-4802\3;
charset Subset7 = 6075-7307\3 4803-6074\3;
charset Subset8 = 6076-7307\3 4804-6074\3;
charset Subset9 = 6077-7307\3 4805-6074\3;
	
partition PartitionFinder = 9:Subset1, Subset2, Subset3, Subset4, Subset5, Subset6, Subset7, Subset8, Subset9;
set partition=PartitionFinder;
	
lset applyto=(1) nst=6 rates=invgamma;
lset applyto=(2) nst=6 rates=invgamma;
lset applyto=(3) nst=6 rates=gamma;
lset applyto=(4) nst=6 rates=invgamma;
lset applyto=(5) nst=6 rates=gamma;
lset applyto=(6) nst=6 rates=invgamma;
lset applyto=(7) nst=6 rates=gamma;
lset applyto=(8) nst=6 rates=gamma;
lset applyto=(9) nst=6 rates=gamma;
	

prset applyto=(all) ratepr=variable;
unlink statefreq=(all) revmat=(all) shape=(all) pinvar=(all) tratio=(all);

[]

set seed=12345;
set swapseed=12345;

[]

prset brlenspr=clock:uniform;
prset clockvarpr=igr;	
prset igrvarpr=exp(10);
prset nodeagepr=calibrated;
prset clockratepr=lognormal(-4.47601915430727,0.234236768235964);

[]

calibrate

revoilii_GBR941_CASMAM32723=fixed(0)
revoilii_GBR953_CASMAM32725=fixed(0)
revoilii_GBR957_CASMAM32726=fixed(0)
revoilii_NHMUK1897x8x9x6=fixed(0)

Petrodromus_tetradactylus=fixed(0)
Petrosaltator_rozeti=fixed(0)
Macroscelides_flavicaudatus=fixed(0)
Macroscelides_proboscideus=fixed(0)
Macroscelides_micus=fixed(0)
Elephantulus_brachyrhynchus=fixed(0)
Elephantulus_rufescens=fixed(0)
Elephantulus_intufi=fixed(0)
Elephantulus_rupestris=fixed(0)
Elephantulus_edwardii=fixed(0)
Elephantulus_pilicaudus=fixed(0)
Elephantulus_myurus=fixed(0)
Rhynchocyon_cirnei_cirnei=fixed(0)
Rhynchocyon_cirnei_shirensis=fixed(0)
Rhynchocyon_cirnei_macrurus=fixed(0)
Rhynchocyon_cirnei_reichardi=fixed(0)
Rhynchocyon_stuhlmanni=fixed(0)
Rhynchocyon_petersi_adersi=fixed(0)
Rhynchocyon_petersi_petersi=fixed(0)
Rhynchocyon_udzungwensis=fixed(0)
Rhynchocyon_chrysopygus=fixed(0)

Limnogale_mergulus=fixed(0)
Microgale_majori=fixed(0)
Nesogale_talazaci=fixed(0)
Oryzorictes_hova=fixed(0)
Geogale_aurita=fixed(0)
Echinops_telfairi=fixed(0)
Setifer_setosus=fixed(0)
Hemicentetes_semispinosus=fixed(0)
Tenrec_ecaudatus=fixed(0)
Micropotamogale_lamottei=fixed(0)
Potamogale_velox=fixed(0)

Amblysomus_hottentotus=fixed(0)
Neamblysomus_julianae=fixed(0)
Chrysospalax_trevelyani=fixed(0)
Eremitalpa_granti=fixed(0)
Chrysochloris_asiatica=fixed(0)

Orycteropus_afer=fixed(0)

Dugong_dugon=fixed(0)
Trichechus_manatus=fixed(0)

Elephas_maximus=fixed(0)
Loxodonta_africana=fixed(0)

Procavia_capensis=fixed(0)
Heterohyrax_brucei=fixed(0)
Dendrohyrax_dorsalis=fixed(0)
;

[]

constraint Macroscelidea hard = revoilii_GBR941_CASMAM32723 revoilii_GBR953_CASMAM32725 revoilii_GBR957_CASMAM32726 revoilii_NHMUK1897x8x9x6 Petrodromus_tetradactylus Petrosaltator_rozeti Macroscelides_flavicaudatus Macroscelides_proboscideus Macroscelides_micus Elephantulus_brachyrhynchus Elephantulus_rufescens Elephantulus_intufi Elephantulus_rupestris Elephantulus_edwardii Elephantulus_pilicaudus Elephantulus_myurus Rhynchocyon_cirnei_cirnei Rhynchocyon_cirnei_shirensis Rhynchocyon_cirnei_macrurus Rhynchocyon_cirnei_reichardi Rhynchocyon_stuhlmanni Rhynchocyon_petersi_adersi Rhynchocyon_petersi_petersi Rhynchocyon_udzungwensis Rhynchocyon_chrysopygus;

constraint Afrosoricida hard = Limnogale_mergulus Microgale_majori Nesogale_talazaci Oryzorictes_hova Geogale_aurita Echinops_telfairi Setifer_setosus Hemicentetes_semispinosus Tenrec_ecaudatus Micropotamogale_lamottei Potamogale_velox Amblysomus_hottentotus Neamblysomus_julianae Chrysospalax_trevelyani Eremitalpa_granti Chrysochloris_asiatica;

constraint Afroinsectivora hard = revoilii_GBR941_CASMAM32723 revoilii_GBR953_CASMAM32725 revoilii_GBR957_CASMAM32726 revoilii_NHMUK1897x8x9x6 Petrodromus_tetradactylus Petrosaltator_rozeti Macroscelides_flavicaudatus Macroscelides_proboscideus Macroscelides_micus Elephantulus_brachyrhynchus Elephantulus_rufescens Elephantulus_intufi Elephantulus_rupestris Elephantulus_edwardii Elephantulus_pilicaudus Elephantulus_myurus Rhynchocyon_cirnei_cirnei Rhynchocyon_cirnei_shirensis Rhynchocyon_cirnei_macrurus Rhynchocyon_cirnei_reichardi Rhynchocyon_stuhlmanni Rhynchocyon_petersi_adersi Rhynchocyon_petersi_petersi Rhynchocyon_udzungwensis Rhynchocyon_chrysopygus Limnogale_mergulus Microgale_majori Nesogale_talazaci Oryzorictes_hova Geogale_aurita Echinops_telfairi Setifer_setosus Hemicentetes_semispinosus Tenrec_ecaudatus Micropotamogale_lamottei Potamogale_velox Amblysomus_hottentotus Neamblysomus_julianae Chrysospalax_trevelyani Eremitalpa_granti Chrysochloris_asiatica;

constraint Afroinsectiphilia hard = revoilii_GBR941_CASMAM32723 revoilii_GBR953_CASMAM32725 revoilii_GBR957_CASMAM32726 revoilii_NHMUK1897x8x9x6 Petrodromus_tetradactylus Petrosaltator_rozeti Macroscelides_flavicaudatus Macroscelides_proboscideus Macroscelides_micus Elephantulus_brachyrhynchus Elephantulus_rufescens Elephantulus_intufi Elephantulus_rupestris Elephantulus_edwardii Elephantulus_pilicaudus Elephantulus_myurus Rhynchocyon_cirnei_cirnei Rhynchocyon_cirnei_shirensis Rhynchocyon_cirnei_macrurus Rhynchocyon_cirnei_reichardi Rhynchocyon_stuhlmanni Rhynchocyon_petersi_adersi Rhynchocyon_petersi_petersi Rhynchocyon_udzungwensis Rhynchocyon_chrysopygus Limnogale_mergulus Microgale_majori Nesogale_talazaci Oryzorictes_hova Geogale_aurita Echinops_telfairi Setifer_setosus Hemicentetes_semispinosus Tenrec_ecaudatus Micropotamogale_lamottei Potamogale_velox Amblysomus_hottentotus Neamblysomus_julianae Chrysospalax_trevelyani Eremitalpa_granti Chrysochloris_asiatica Orycteropus_afer;

constraint Tethytheria hard = Dugong_dugon Trichechus_manatus Elephas_maximus Loxodonta_africana;

constraint Rhynchos hard = Rhynchocyon_cirnei_cirnei Rhynchocyon_cirnei_macrurus Rhynchocyon_cirnei_reichardi Rhynchocyon_cirnei_shirensis Rhynchocyon_petersi_adersi Rhynchocyon_petersi_petersi Rhynchocyon_stuhlmanni Rhynchocyon_udzungwensis;

constraint Chrysos hard = Eremitalpa_granti Amblysomus_hottentotus Chrysospalax_trevelyani Neamblysomus_julianae;

[]

prset topologypr = constraints (Macroscelidea, Afrosoricida, Afroinsectivora, Afroinsectiphilia, Tethytheria, Rhynchos, Chrysos);

[]

calibrate Macroscelidea=truncatednormal(21.00,21.01,5.0);
calibrate Afrosoricida=truncatednormal(36.70,36.71,5.0);
calibrate Afroinsectivora=truncatednormal(56.00,56.01,5.0);
calibrate Tethytheria=truncatednormal(55.90,55.91,5.0);
prset treeagepr=truncatednormal(59.20,59.21,5.0);

[]

mcmcp ngen=15000000 samplefreq=1000 printfreq=1000 diagnfreq=1000 nruns=2 nchains=4 temp=0.05 relburnin=yes burninfrac=0.10 savebrlens=yes;

[]

mcmc;
log start file=log.txt;
sumt contype=allcompat;
sump;
log stop;
