# Supplementary material for: New records of a lost species and a geographic range expansion for sengis in the Horn of Africa
Source: PeerJ. 2020 Aug 18;8:e9652. doi: 10.7717/peerj.9652 (PMC7441985; doi:10.7717/peerj.9652)
Supplement: Supplemental Information 3 [file peerj-08-9652-s003.zip › Data_S3_DNA_Alignments_and_Phylogenetic_Analysis/2_Phylogenetic_Analysis/2_MrBayes/2_MrBayes_results/Heritage.et.al.2020_Sengis_Bayesian_Phylogenetic_Analaysis_STANDARD.tre]

#NEXUS
begin trees;
	tree con_all_compat = [&R] ((((((((((revoilii_GBR941_CASMAM32723[&prob=1.0,prob_stddev=0.0,prob_range={1.0,1.0},prob(percent)="100",prob+-sd="100+-0",length_mean=0.00175604704,length_median=0.001705616,length_95%HPD={8.053787E-4,0.00277339}]:0.001706,revoilii_GBR957_CASMAM32726[&prob=1.0,prob_stddev=0.0,prob_range={1.0,1.0},prob(percent)="100",prob+-sd="100+-0",length_mean=8.73230092E-4,length_median=8.19831E-4,length_95%HPD={2.494758E-4,0.001607211}]:8.2E-4)[&prob=0.995370713,prob_stddev=2.61872003E-4,prob_range={0.995185542,0.995555885},prob(percent)="100",prob+-sd="100+-0",length_mean=0.00105560802,length_median=9.920046E-4,length_95%HPD={1.920294E-4,0.002037603}]:9.92E-4,revoilii_GBR953_CASMAM32725[&prob=1.0,prob_stddev=0.0,prob_range={1.0,1.0},prob(percent)="100",prob+-sd="100+-0",length_mean=0.0038511125,length_median=0.003779304,length_95%HPD={0.002234571,0.005526632}]:0.003779)[&prob=1.0,prob_stddev=0.0,prob_range={1.0,1.0},prob(percent)="100",prob+-sd="100+-0",length_mean=0.0240117588,length_median=0.02332975,length_95%HPD={0.008231148,0.03987587}]:0.02333,revoilii_NHMUK1897x8x9x6[&prob=1.0,prob_stddev=0.0,prob_range={1.0,1.0},prob(percent)="100",prob+-sd="100+-0",length_mean=0.0269445363,length_median=0.02601621,length_95%HPD={0.01136194,0.04470995}]:0.026016)[&prob=1.0,prob_stddev=0.0,prob_range={1.0,1.0},prob(percent)="100",prob+-sd="100+-0",length_mean=0.157876428,length_median=0.1566479,length_95%HPD={0.1193929,0.1975601}]:0.156648,(Petrodromus_tetradactylus[&prob=1.0,prob_stddev=0.0,prob_range={1.0,1.0},prob(percent)="100",prob+-sd="100+-0",length_mean=0.182806893,length_median=0.1816333,length_95%HPD={0.1418722,0.2258584}]:0.181633,Petrosaltator_rozeti[&prob=1.0,prob_stddev=0.0,prob_range={1.0,1.0},prob(percent)="100",prob+-sd="100+-0",length_mean=0.17882535,length_median=0.1773839,length_95%HPD={0.1384435,0.2215297}]:0.177384)[&prob=0.999888897,prob_stddev=1.57123202E-4,prob_range={0.999777794,1.0},prob(percent)="100",prob+-sd="100+-0",length_mean=0.0393514878,length_median=0.038648,length_95%HPD={0.02135569,0.05853535}]:0.038648)[&prob=1.0,prob_stddev=0.0,prob_range={1.0,1.0},prob(percent)="100",prob+-sd="100+-0",length_mean=0.0526188575,length_median=0.05187908,length_95%HPD={0.03099658,0.07479324}]:0.051879,((Macroscelides_flavicaudatus[&prob=1.0,prob_stddev=0.0,prob_range={1.0,1.0},prob(percent)="100",prob+-sd="100+-0",length_mean=0.0719404406,length_median=0.07117737,length_95%HPD={0.05072629,0.09403663}]:0.071177,Macroscelides_proboscideus[&prob=1.0,prob_stddev=0.0,prob_range={1.0,1.0},prob(percent)="100",prob+-sd="100+-0",length_mean=0.0621827525,length_median=0.06152499,length_95%HPD={0.04278832,0.08333679}]:0.061525)[&prob=1.0,prob_stddev=0.0,prob_range={1.0,1.0},prob(percent)="100",prob+-sd="100+-0",length_mean=0.146250067,length_median=0.1449194,length_95%HPD={0.1099076,0.1829692}]:0.144919,Macroscelides_micus[&prob=1.0,prob_stddev=0.0,prob_range={1.0,1.0},prob(percent)="100",prob+-sd="100+-0",length_mean=0.181305191,length_median=0.179867,length_95%HPD={0.1390395,0.224181}]:0.179867)[&prob=1.0,prob_stddev=0.0,prob_range={1.0,1.0},prob(percent)="100",prob+-sd="100+-0",length_mean=0.0675506185,length_median=0.0667793,length_95%HPD={0.04373475,0.09374708}]:0.066779)[&prob=1.0,prob_stddev=0.0,prob_range={1.0,1.0},prob(percent)="100",prob+-sd="100+-0",length_mean=0.0376091627,length_median=0.03695343,length_95%HPD={0.01974429,0.0563198}]:0.036953,(((Elephantulus_brachyrhynchus[&prob=1.0,prob_stddev=0.0,prob_range={1.0,1.0},prob(percent)="100",prob+-sd="100+-0",length_mean=0.0376341695,length_median=0.0369731,length_95%HPD={0.02295246,0.05461169}]:0.036973,Elephantulus_rufescens[&prob=1.0,prob_stddev=0.0,prob_range={1.0,1.0},prob(percent)="100",prob+-sd="100+-0",length_mean=0.0666104949,length_median=0.06595558,length_95%HPD={0.04724079,0.08851114}]:0.065956)[&prob=1.0,prob_stddev=0.0,prob_range={1.0,1.0},prob(percent)="100",prob+-sd="100+-0",length_mean=0.152115523,length_median=0.1509941,length_95%HPD={0.1159305,0.1910819}]:0.150994,(Elephantulus_intufi[&prob=1.0,prob_stddev=0.0,prob_range={1.0,1.0},prob(percent)="100",prob+-sd="100+-0",length_mean=0.120104561,length_median=0.1191232,length_95%HPD={0.09108404,0.1523064}]:0.119123,Elephantulus_rupestris[&prob=1.0,prob_stddev=0.0,prob_range={1.0,1.0},prob(percent)="100",prob+-sd="100+-0",length_mean=0.114769616,length_median=0.1136579,length_95%HPD={0.08640796,0.145964}]:0.113658)[&prob=1.0,prob_stddev=0.0,prob_range={1.0,1.0},prob(percent)="100",prob+-sd="100+-0",length_mean=0.068643248,length_median=0.06786087,length_95%HPD={0.04542236,0.09201657}]:0.067861)[&prob=1.0,prob_stddev=0.0,prob_range={1.0,1.0},prob(percent)="100",prob+-sd="100+-0",length_mean=0.0602196736,length_median=0.05937136,length_95%HPD={0.03847091,0.08297328}]:0.059371,((Elephantulus_edwardii[&prob=1.0,prob_stddev=0.0,prob_range={1.0,1.0},prob(percent)="100",prob+-sd="100+-0",length_mean=0.125130883,length_median=0.1239501,length_95%HPD={0.0936527,0.1589453}]:0.12395,Elephantulus_pilicaudus[&prob=1.0,prob_stddev=0.0,prob_range={1.0,1.0},prob(percent)="100",prob+-sd="100+-0",length_mean=0.0959933194,length_median=0.09488268,length_95%HPD={0.06635044,0.1278635}]:0.094883)[&prob=1.0,prob_stddev=0.0,prob_range={1.0,1.0},prob(percent)="100",prob+-sd="100+-0",length_mean=0.0473562865,length_median=0.04649628,length_95%HPD={0.02296395,0.07524712}]:0.046496,Elephantulus_myurus[&prob=1.0,prob_stddev=0.0,prob_range={1.0,1.0},prob(percent)="100",prob+-sd="100+-0",length_mean=0.0970638093,length_median=0.09599588,length_95%HPD={0.06898999,0.1287223}]:0.095996)[&prob=1.0,prob_stddev=0.0,prob_range={1.0,1.0},prob(percent)="100",prob+-sd="100+-0",length_mean=0.0960508515,length_median=0.09511128,length_95%HPD={0.06587602,0.1262673}]:0.095111)[&prob=1.0,prob_stddev=0.0,prob_range={1.0,1.0},prob(percent)="100",prob+-sd="100+-0",length_mean=0.0444711443,length_median=0.04376528,length_95%HPD={0.02441854,0.06566439}]:0.043765)[&prob=1.0,prob_stddev=0.0,prob_range={1.0,1.0},prob(percent)="100",prob+-sd="100+-0",length_mean=0.218963159,length_median=0.2171449,length_95%HPD={0.1679629,0.2737433}]:0.217145,((((((Rhynchocyon_cirnei_cirnei[&prob=1.0,prob_stddev=0.0,prob_range={1.0,1.0},prob(percent)="100",prob+-sd="100+-0",length_mean=0.00523222223,length_median=0.004897004,length_95%HPD={2.661781E-4,0.01049648}]:0.004897,Rhynchocyon_cirnei_shirensis[&prob=1.0,prob_stddev=0.0,prob_range={1.0,1.0},prob(percent)="100",prob+-sd="100+-0",length_mean=0.00991811245,length_median=0.009021932,length_95%HPD={0.001614614,0.01991704}]:0.009022)[&prob=0.65758092,prob_stddev=1.04748801E-4,prob_range={0.657506851,0.657654989},prob(percent)="66",prob+-sd="66+-0",length_mean=0.003737234,length_median=0.003286099,length_95%HPD={1.461815E-7,0.008466806}]:0.003286,Rhynchocyon_cirnei_macrurus[&prob=1.0,prob_stddev=0.0,prob_range={1.0,1.0},prob(percent)="100",prob+-sd="100+-0",length_mean=0.00819987465,length_median=0.007842441,length_95%HPD={0.002684134,0.01460507}]:0.007842)[&prob=0.969742982,prob_stddev=2.61872003E-4,prob_range={0.969557811,0.969928153},prob(percent)="97",prob+-sd="97+-0",length_mean=0.00563394146,length_median=0.005287779,length_95%HPD={0.001267174,0.01071456}]:0.005288,Rhynchocyon_cirnei_reichardi[&prob=1.0,prob_stddev=0.0,prob_range={1.0,1.0},prob(percent)="100",prob+-sd="100+-0",length_mean=0.0139830207,length_median=0.01357164,length_95%HPD={0.006717496,0.02193303}]:0.013572)[&prob=0.999777794,prob_stddev=2.09497602E-4,prob_range={0.999629657,0.999925931},prob(percent)="100",prob+-sd="100+-0",length_mean=0.00795974449,length_median=0.00759623,length_95%HPD={0.002271116,0.01407702}]:0.007596,Rhynchocyon_stuhlmanni[&prob=1.0,prob_stddev=0.0,prob_range={1.0,1.0},prob(percent)="100",prob+-sd="100+-0",length_mean=0.0245905838,length_median=0.02414791,length_95%HPD={0.01416692,0.03536131}]:0.024148)[&prob=0.980445893,prob_stddev=0.00115223681,prob_range={0.979631138,0.981260647},prob(percent)="98",prob+-sd="98+-0",length_mean=0.00970419941,length_median=0.009322452,length_95%HPD={0.002189012,0.01778107}]:0.009322,((Rhynchocyon_petersi_adersi[&prob=1.0,prob_stddev=0.0,prob_range={1.0,1.0},prob(percent)="100",prob+-sd="100+-0",length_mean=0.00482848004,length_median=0.003988606,length_95%HPD={4.83912E-5,0.01158177}]:0.003989,Rhynchocyon_petersi_petersi[&prob=1.0,prob_stddev=0.0,prob_range={1.0,1.0},prob(percent)="100",prob+-sd="100+-0",length_mean=0.00505714944,length_median=0.004652063,length_95%HPD={6.584827E-4,0.01027322}]:0.004652)[&prob=0.994185616,prob_stddev=5.76118406E-4,prob_range={0.993778239,0.994592993},prob(percent)="99",prob+-sd="99+-0",length_mean=0.00637226936,length_median=0.005963006,length_95%HPD={9.365022E-4,0.01237077}]:0.005963,Rhynchocyon_udzungwensis[&prob=1.0,prob_stddev=0.0,prob_range={1.0,1.0},prob(percent)="100",prob+-sd="100+-0",length_mean=0.0209674387,length_median=0.02057889,length_95%HPD={0.01209144,0.03048224}]:0.020579)[&prob=0.990889564,prob_stddev=0.0,prob_range={0.990889564,0.990889564},prob(percent)="99",prob+-sd="99+-0",length_mean=0.0100084696,length_median=0.009591383,length_95%HPD={0.002729031,0.01798062}]:0.009591)[&prob=0.867269091,prob_stddev=0.00199022722,prob_range={0.865861788,0.868676394},prob(percent)="87",prob+-sd="87+-0",length_mean=0.0139360846,length_median=0.01316656,length_95%HPD={8.881574E-6,0.02732591}]:0.013167,Rhynchocyon_chrysopygus[&prob=1.0,prob_stddev=0.0,prob_range={1.0,1.0},prob(percent)="100",prob+-sd="100+-0",length_mean=0.0130118503,length_median=0.01171099,length_95%HPD={1.1249E-6,0.0287114}]:0.011711)[&prob=1.0,prob_stddev=0.0,prob_range={1.0,1.0},prob(percent)="100",prob+-sd="100+-0",length_mean=0.377092216,length_median=0.3744318,length_95%HPD={0.297344,0.4587212}]:0.374432)[&prob=1.0,prob_stddev=0.0,prob_range={1.0,1.0},prob(percent)="100",prob+-sd="100+-0",length_mean=0.183977623,length_median=0.182488,length_95%HPD={0.1365226,0.2353488}]:0.182488,(((((((Limnogale_mergulus[&prob=1.0,prob_stddev=0.0,prob_range={1.0,1.0},prob(percent)="100",prob+-sd="100+-0",length_mean=0.163484874,length_median=0.1614928,length_95%HPD={0.1146268,0.2187429}]:0.161493,Microgale_majori[&prob=1.0,prob_stddev=0.0,prob_range={1.0,1.0},prob(percent)="100",prob+-sd="100+-0",length_mean=0.136287183,length_median=0.1345753,length_95%HPD={0.08983514,0.1838338}]:0.134575)[&prob=1.0,prob_stddev=0.0,prob_range={1.0,1.0},prob(percent)="100",prob+-sd="100+-0",length_mean=0.068197445,length_median=0.06671902,length_95%HPD={0.03418395,0.1050388}]:0.066719,Nesogale_talazaci[&prob=1.0,prob_stddev=0.0,prob_range={1.0,1.0},prob(percent)="100",prob+-sd="100+-0",length_mean=0.115780067,length_median=0.1137528,length_95%HPD={0.07168173,0.1615592}]:0.113753)[&prob=1.0,prob_stddev=0.0,prob_range={1.0,1.0},prob(percent)="100",prob+-sd="100+-0",length_mean=0.206124274,length_median=0.2038936,length_95%HPD={0.1405254,0.274831}]:0.203894,Oryzorictes_hova[&prob=1.0,prob_stddev=0.0,prob_range={1.0,1.0},prob(percent)="100",prob+-sd="100+-0",length_mean=0.250993094,length_median=0.2482777,length_95%HPD={0.1813236,0.3304983}]:0.248278)[&prob=0.998592697,prob_stddev=1.04748801E-4,prob_range={0.998518628,0.998666765},prob(percent)="100",prob+-sd="100+-0",length_mean=0.0716746785,length_median=0.06989649,length_95%HPD={0.03206687,0.116349}]:0.069896,Geogale_aurita[&prob=1.0,prob_stddev=0.0,prob_range={1.0,1.0},prob(percent)="100",prob+-sd="100+-0",length_mean=0.436471679,length_median=0.4325799,length_95%HPD={0.3285282,0.5489352}]:0.43258)[&prob=1.0,prob_stddev=0.0,prob_range={1.0,1.0},prob(percent)="100",prob+-sd="100+-0",length_mean=0.0580125963,length_median=0.05625988,length_95%HPD={0.02220458,0.09464456}]:0.05626,((Echinops_telfairi[&prob=1.0,prob_stddev=0.0,prob_range={1.0,1.0},prob(percent)="100",prob+-sd="100+-0",length_mean=0.0983630262,length_median=0.09717271,length_95%HPD={0.0662605,0.1324356}]:0.097173,Setifer_setosus[&prob=1.0,prob_stddev=0.0,prob_range={1.0,1.0},prob(percent)="100",prob+-sd="100+-0",length_mean=0.131715743,length_median=0.1300057,length_95%HPD={0.08854329,0.1787781}]:0.130006)[&prob=1.0,prob_stddev=0.0,prob_range={1.0,1.0},prob(percent)="100",prob+-sd="100+-0",length_mean=0.112891408,length_median=0.1116674,length_95%HPD={0.07754361,0.1504703}]:0.111667,(Hemicentetes_semispinosus[&prob=1.0,prob_stddev=0.0,prob_range={1.0,1.0},prob(percent)="100",prob+-sd="100+-0",length_mean=0.196960505,length_median=0.1949346,length_95%HPD={0.139947,0.2586291}]:0.194935,Tenrec_ecaudatus[&prob=1.0,prob_stddev=0.0,prob_range={1.0,1.0},prob(percent)="100",prob+-sd="100+-0",length_mean=0.173483637,length_median=0.1718535,length_95%HPD={0.1228634,0.2290518}]:0.171853)[&prob=1.0,prob_stddev=0.0,prob_range={1.0,1.0},prob(percent)="100",prob+-sd="100+-0",length_mean=0.0901519032,length_median=0.08866183,length_95%HPD={0.05083141,0.1323724}]:0.088662)[&prob=1.0,prob_stddev=0.0,prob_range={1.0,1.0},prob(percent)="100",prob+-sd="100+-0",length_mean=0.0290785139,length_median=0.0281799,length_95%HPD={0.01277802,0.04757477}]:0.02818)[&prob=1.0,prob_stddev=0.0,prob_range={1.0,1.0},prob(percent)="100",prob+-sd="100+-0",length_mean=0.0663620992,length_median=0.06513823,length_95%HPD={0.03752314,0.09816486}]:0.065138,(Micropotamogale_lamottei[&prob=1.0,prob_stddev=0.0,prob_range={1.0,1.0},prob(percent)="100",prob+-sd="100+-0",length_mean=0.359744477,length_median=0.3564533,length_95%HPD={0.2475813,0.4807467}]:0.356453,Potamogale_velox[&prob=1.0,prob_stddev=0.0,prob_range={1.0,1.0},prob(percent)="100",prob+-sd="100+-0",length_mean=0.422255541,length_median=0.4163222,length_95%HPD={0.2818194,0.5738062}]:0.416322)[&prob=1.0,prob_stddev=0.0,prob_range={1.0,1.0},prob(percent)="100",prob+-sd="100+-0",length_mean=0.232838302,length_median=0.229536,length_95%HPD={0.1303654,0.3400757}]:0.229536)[&prob=1.0,prob_stddev=0.0,prob_range={1.0,1.0},prob(percent)="100",prob+-sd="100+-0",length_mean=0.12868839,length_median=0.1271211,length_95%HPD={0.08868767,0.1703573}]:0.127121,((((Amblysomus_hottentotus[&prob=1.0,prob_stddev=0.0,prob_range={1.0,1.0},prob(percent)="100",prob+-sd="100+-0",length_mean=0.037714965,length_median=0.03688739,length_95%HPD={0.01479713,0.06001203}]:0.036887,Neamblysomus_julianae[&prob=1.0,prob_stddev=0.0,prob_range={1.0,1.0},prob(percent)="100",prob+-sd="100+-0",length_mean=0.145556627,length_median=0.1433039,length_95%HPD={0.09519704,0.2009492}]:0.143304)[&prob=1.0,prob_stddev=0.0,prob_range={1.0,1.0},prob(percent)="100",prob+-sd="100+-0",length_mean=0.0799670607,length_median=0.07943188,length_95%HPD={0.04605743,0.1136429}]:0.079432,Chrysospalax_trevelyani[&prob=1.0,prob_stddev=0.0,prob_range={1.0,1.0},prob(percent)="100",prob+-sd="100+-0",length_mean=0.0983061809,length_median=0.0970664,length_95%HPD={0.06581832,0.1326191}]:0.097066)[&prob=0.400155544,prob_stddev=0.00162360642,prob_range={0.399007481,0.401303607},prob(percent)="40",prob+-sd="40+-0",length_mean=0.0174411778,length_median=0.01668634,length_95%HPD={0.002269835,0.03309392}]:0.016686,Eremitalpa_granti[&prob=1.0,prob_stddev=0.0,prob_range={1.0,1.0},prob(percent)="100",prob+-sd="100+-0",length_mean=0.0884021696,length_median=0.08757637,length_95%HPD={0.05854696,0.1194832}]:0.087576)[&prob=0.727760907,prob_stddev=0.00214735042,prob_range={0.726242501,0.729279313},prob(percent)="73",prob+-sd="73+-0",length_mean=0.0295587576,length_median=0.02874333,length_95%HPD={0.009010056,0.05168139}]:0.028743,Chrysochloris_asiatica[&prob=1.0,prob_stddev=0.0,prob_range={1.0,1.0},prob(percent)="100",prob+-sd="100+-0",length_mean=0.07105648,length_median=0.07023436,length_95%HPD={0.04831673,0.09525399}]:0.070234)[&prob=1.0,prob_stddev=0.0,prob_range={1.0,1.0},prob(percent)="100",prob+-sd="100+-0",length_mean=0.157102913,length_median=0.1556939,length_95%HPD={0.1177899,0.2019456}]:0.155694)[&prob=1.0,prob_stddev=0.0,prob_range={1.0,1.0},prob(percent)="100",prob+-sd="100+-0",length_mean=0.12384371,length_median=0.1226301,length_95%HPD={0.08509222,0.1634434}]:0.12263)[&prob=0.925768462,prob_stddev=0.00675629766,prob_range={0.920991038,0.930545885},prob(percent)="93",prob+-sd="93+-1",length_mean=0.0345412142,length_median=0.03351835,length_95%HPD={0.009706994,0.05889728}]:0.033518,Orycteropus_afer[&prob=1.0,prob_stddev=0.0,prob_range={1.0,1.0},prob(percent)="100",prob+-sd="100+-0",length_mean=0.436164344,length_median=0.4333712,length_95%HPD={0.3528961,0.5257776}]:0.433371)[&prob=1.0,prob_stddev=0.0,prob_range={1.0,1.0},prob(percent)="100",prob+-sd="100+-0",length_mean=0.13629429,length_median=0.1348523,length_95%HPD={0.09825174,0.1775627}]:0.067426,(((Dugong_dugon[&prob=1.0,prob_stddev=0.0,prob_range={1.0,1.0},prob(percent)="100",prob+-sd="100+-0",length_mean=0.0840532842,length_median=0.08352554,length_95%HPD={0.06272872,0.1070708}]:0.083526,Trichechus_manatus[&prob=1.0,prob_stddev=0.0,prob_range={1.0,1.0},prob(percent)="100",prob+-sd="100+-0",length_mean=0.103090614,length_median=0.1023394,length_95%HPD={0.07906381,0.1274371}]:0.102339)[&prob=1.0,prob_stddev=0.0,prob_range={1.0,1.0},prob(percent)="100",prob+-sd="100+-0",length_mean=0.157012149,length_median=0.1557101,length_95%HPD={0.1194884,0.1963806}]:0.15571,(Elephas_maximus[&prob=1.0,prob_stddev=0.0,prob_range={1.0,1.0},prob(percent)="100",prob+-sd="100+-0",length_mean=0.0235505701,length_median=0.02330515,length_95%HPD={0.01494124,0.0326847}]:0.023305,Loxodonta_africana[&prob=1.0,prob_stddev=0.0,prob_range={1.0,1.0},prob(percent)="100",prob+-sd="100+-0",length_mean=0.0306615008,length_median=0.0303197,length_95%HPD={0.02085392,0.04055228}]:0.03032)[&prob=1.0,prob_stddev=0.0,prob_range={1.0,1.0},prob(percent)="100",prob+-sd="100+-0",length_mean=0.431260482,length_median=0.428426,length_95%HPD={0.3481091,0.517733}]:0.428426)[&prob=0.999592623,prob_stddev=5.23744005E-5,prob_range={0.999555588,0.999629657},prob(percent)="100",prob+-sd="100+-0",length_mean=0.0386427836,length_median=0.03791091,length_95%HPD={0.01730847,0.06121608}]:0.037911,((Procavia_capensis[&prob=1.0,prob_stddev=0.0,prob_range={1.0,1.0},prob(percent)="100",prob+-sd="100+-0",length_mean=0.0509941041,length_median=0.05030468,length_95%HPD={0.03294816,0.07053752}]:0.050305,Heterohyrax_brucei[&prob=1.0,prob_stddev=0.0,prob_range={1.0,1.0},prob(percent)="100",prob+-sd="100+-0",length_mean=0.046869971,length_median=0.04612217,length_95%HPD={0.02746627,0.06750635}]:0.046122)[&prob=0.997592771,prob_stddev=2.61872003E-4,prob_range={0.997407599,0.997777942},prob(percent)="100",prob+-sd="100+-0",length_mean=0.0450659562,length_median=0.04450778,length_95%HPD={0.0181464,0.07574926}]:0.044508,Dendrohyrax_dorsalis[&prob=1.0,prob_stddev=0.0,prob_range={1.0,1.0},prob(percent)="100",prob+-sd="100+-0",length_mean=0.12375032,length_median=0.1227429,length_95%HPD={0.09096637,0.1570477}]:0.122743)[&prob=1.0,prob_stddev=0.0,prob_range={1.0,1.0},prob(percent)="100",prob+-sd="100+-0",length_mean=0.344019816,length_median=0.341043,length_95%HPD={0.271489,0.4173862}]:0.341043)[&prob=1.0,prob_stddev=0.0,prob_range={1.0,1.0},prob(percent)="100",prob+-sd="100+-0",length_mean=0.13629429,length_median=0.1348523,length_95%HPD={0.09825174,0.1775627}]:0.067426);
end;
