# Supplementary material for: New records of a lost species and a geographic range expansion for sengis in the Horn of Africa
Source: PeerJ. 2020 Aug 18;8:e9652. doi: 10.7717/peerj.9652 (PMC7441985; doi:10.7717/peerj.9652)
Supplement: Supplemental Information 3 [file peerj-08-9652-s003.zip › Data_S3_DNA_Alignments_and_Phylogenetic_Analysis/2_Phylogenetic_Analysis/2_MrBayes/2_MrBayes_results/Heritage.et.al.2020_Sengis_Bayesian_Phylogenetic_Analaysis_TIME-SCALED.tre]

#NEXUS
begin trees;
	tree con_all_compat = [&R] ((((((((((revoilii_GBR941_CASMAM32723[&prob=1.0,prob_stddev=0.0,prob_range={1.0,1.0},prob(percent)="100",prob+-sd="100+-0",height_mean=7.1336458E-8,height_median=6.99999999E-8,height_95%HPD={0.0,1.43E-7},age_mean=7.3682671E-6,age_median=7.08245531E-6,age_95%HPD={0.0,1.49091682E-5},length_mean=0.0103204249,length_median=0.009386238,length_95%HPD={0.001432943,0.02117086},effectivebrlenIgrBrlens{all}_mean=0.001662,effectivebrlenIgrBrlens{all}_median=0.001608,effectivebrlenIgrBrlens{all}_95%HPD={7.79E-4,0.002696},rateIgrBrlens{all}_mean=0.225102,rateIgrBrlens{all}_median=0.170729,rateIgrBrlens{all}_95%HPD={0.031883,0.561825}]:0.959508,revoilii_GBR957_CASMAM32726[&prob=1.0,prob_stddev=0.0,prob_range={1.0,1.0},prob(percent)="100",prob+-sd="100+-0",height_mean=7.13338693E-8,height_median=6.99999999E-8,height_95%HPD={0.0,1.43E-7},age_mean=7.368023E-6,age_median=7.08099522E-6,age_95%HPD={0.0,1.49046817E-5},length_mean=0.0102862276,length_median=0.009370083,length_95%HPD={0.001422896,0.02104482},effectivebrlenIgrBrlens{all}_mean=7.75E-4,effectivebrlenIgrBrlens{all}_median=7.25E-4,effectivebrlenIgrBrlens{all}_95%HPD={1.96E-4,0.001467},rateIgrBrlens{all}_mean=0.104468,rateIgrBrlens{all}_median=0.077025,rateIgrBrlens{all}_95%HPD={0.008192,0.273064}]:0.959508)[&prob=0.980408859,prob_stddev=3.66620804E-4,prob_range={0.980149619,0.980668099},prob(percent)="98",prob+-sd="98+-0",height_mean=0.0102215514,height_median=0.00932514,height_95%HPD={0.001427856,0.0207776176},age_mean=1.05270221,age_median=0.959515437,age_95%HPD={0.159603058,2.14361677},length_mean=0.0104011967,length_median=0.00908273,length_95%HPD={7.468477E-5,0.02324437},effectivebrlenIgrBrlens{all}_mean=8.93E-4,effectivebrlenIgrBrlens{all}_median=8.3E-4,effectivebrlenIgrBrlens{all}_95%HPD={0.0,0.001774},rateIgrBrlens{all}_mean=0.157402,rateIgrBrlens{all}_median=0.08919,rateIgrBrlens{all}_95%HPD={2.0E-6,0.428175}]:1.042249,revoilii_GBR953_CASMAM32725[&prob=1.0,prob_stddev=0.0,prob_range={1.0,1.0},prob(percent)="100",prob+-sd="100+-0",height_mean=7.13227728E-8,height_median=7.0E-8,height_95%HPD={0.0,1.4E-7},age_mean=7.36698513E-6,age_median=7.08115857E-6,age_95%HPD={0.0,1.49076027E-5},length_mean=0.0204376485,length_median=0.01929183,length_95%HPD={0.005629605,0.03697462},effectivebrlenIgrBrlens{all}_mean=0.003889,effectivebrlenIgrBrlens{all}_median=0.003828,effectivebrlenIgrBrlens{all}_95%HPD={0.002288,0.00563},rateIgrBrlens{all}_mean=0.230587,rateIgrBrlens{all}_median=0.198417,rateIgrBrlens{all}_95%HPD={0.062251,0.479108}]:2.001757)[&prob=1.0,prob_stddev=0.0,prob_range={1.0,1.0},prob(percent)="100",prob+-sd="100+-0",height_mean=0.0205639261,height_median=0.01938577,height_95%HPD={0.00599227,0.03694065},age_mean=2.11735162,age_median=2.00176455,age_95%HPD={0.592195993,3.7587441},length_mean=0.0338415074,length_median=0.03138244,length_95%HPD={0.00319322,0.06774327},effectivebrlenIgrBrlens{all}_mean=0.023612,effectivebrlenIgrBrlens{all}_median=0.022825,effectivebrlenIgrBrlens{all}_95%HPD={0.00854,0.040783},rateIgrBrlens{all}_mean=0.983803,rateIgrBrlens{all}_median=0.722882,rateIgrBrlens{all}_95%HPD={0.117126,2.375232}]:3.394237,revoilii_NHMUK1897x8x9x6[&prob=1.0,prob_stddev=0.0,prob_range={1.0,1.0},prob(percent)="100",prob+-sd="100+-0",height_mean=7.13222284E-8,height_median=7.0E-8,height_95%HPD={0.0,1.4E-7},age_mean=7.36710142E-6,age_median=7.07757518E-6,age_95%HPD={0.0,1.48774544E-5},length_mean=0.0544053622,length_median=0.05223974,length_95%HPD={0.02056673,0.0913653},effectivebrlenIgrBrlens{all}_mean=0.029245,effectivebrlenIgrBrlens{all}_median=0.028204,effectivebrlenIgrBrlens{all}_95%HPD={0.011966,0.047044},rateIgrBrlens{all}_mean=0.597936,rateIgrBrlens{all}_median=0.539075,rateIgrBrlens{all}_95%HPD={0.177494,1.142495}]:5.395994)[&prob=1.0,prob_stddev=0.0,prob_range={1.0,1.0},prob(percent)="100",prob+-sd="100+-0",height_mean=0.0544054336,height_median=0.05223978,height_95%HPD={0.020566768,0.0913654},age_mean=5.5961242,age_median=5.39600157,age_95%HPD={2.1225897,9.26070523},length_mean=0.1464024,length_median=0.1453573,length_95%HPD={0.07982895,0.2167466},effectivebrlenIgrBrlens{all}_mean=0.166185,effectivebrlenIgrBrlens{all}_median=0.164972,effectivebrlenIgrBrlens{all}_95%HPD={0.12773,0.208295},rateIgrBrlens{all}_mean=1.197146,rateIgrBrlens{all}_median=1.134615,rateIgrBrlens{all}_95%HPD={0.688413,1.820097}]:15.22735,(Petrodromus_tetradactylus[&prob=1.0,prob_stddev=0.0,prob_range={1.0,1.0},prob(percent)="100",prob+-sd="100+-0",height_mean=7.10256577E-8,height_median=7.0E-8,height_95%HPD={0.0,1.43E-7},age_mean=7.33872546E-6,age_median=7.14781615E-6,age_95%HPD={0.0,1.50123355E-5},length_mean=0.155484415,length_median=0.1540897,length_95%HPD={0.09088997,0.221717},effectivebrlenIgrBrlens{all}_mean=0.189846,effectivebrlenIgrBrlens{all}_median=0.188554,effectivebrlenIgrBrlens{all}_95%HPD={0.147733,0.232672},rateIgrBrlens{all}_mean=1.272938,rateIgrBrlens{all}_median=1.224632,rateIgrBrlens{all}_95%HPD={0.807547,1.86136}]:15.93452,Petrosaltator_rozeti[&prob=1.0,prob_stddev=0.0,prob_range={1.0,1.0},prob(percent)="100",prob+-sd="100+-0",height_mean=7.10256577E-8,height_median=7.0E-8,height_95%HPD={0.0,1.43E-7},age_mean=7.33872546E-6,age_median=7.14781615E-6,age_95%HPD={0.0,1.50123355E-5},length_mean=0.155484415,length_median=0.1540897,length_95%HPD={0.09088997,0.221717},effectivebrlenIgrBrlens{all}_mean=0.185441,effectivebrlenIgrBrlens{all}_median=0.184229,effectivebrlenIgrBrlens{all}_95%HPD={0.144007,0.226798},rateIgrBrlens{all}_mean=1.243442,rateIgrBrlens{all}_median=1.194741,rateIgrBrlens{all}_95%HPD={0.759127,1.765967}]:15.93452)[&prob=1.0,prob_stddev=0.0,prob_range={1.0,1.0},prob(percent)="100",prob+-sd="100+-0",height_mean=0.155484486,height_median=0.154089762,height_95%HPD={0.090890053,0.22171701},age_mean=15.9861427,age_median=15.9345265,age_95%HPD={9.80922206,22.3209806},length_mean=0.0453233479,length_median=0.04198453,length_95%HPD={0.004140343,0.09160537},effectivebrlenIgrBrlens{all}_mean=0.040049,effectivebrlenIgrBrlens{all}_median=0.039406,effectivebrlenIgrBrlens{all}_95%HPD={0.021552,0.059568},rateIgrBrlens{all}_mean=1.292746,rateIgrBrlens{all}_median=0.930631,rateIgrBrlens{all}_95%HPD={0.263927,3.07577}]:4.688821)[&prob=1.0,prob_stddev=0.0,prob_range={1.0,1.0},prob(percent)="100",prob+-sd="100+-0",height_mean=0.200807834,height_median=0.19870933,height_95%HPD={0.138506438,0.26909608},age_mean=20.6441913,age_median=20.6233475,age_95%HPD={14.844757,26.6362278},length_mean=0.0475170703,length_median=0.04491504,length_95%HPD={0.004419924,0.09200217},effectivebrlenIgrBrlens{all}_mean=0.053871,effectivebrlenIgrBrlens{all}_median=0.053177,effectivebrlenIgrBrlens{all}_95%HPD={0.031609,0.076245},rateIgrBrlens{all}_mean=1.62793,rateIgrBrlens{all}_median=1.189889,rateIgrBrlens{all}_95%HPD={0.356742,4.106257}]:4.835939,((Macroscelides_flavicaudatus[&prob=1.0,prob_stddev=0.0,prob_range={1.0,1.0},prob(percent)="100",prob+-sd="100+-0",height_mean=7.11375013E-8,height_median=7.0E-8,height_95%HPD={0.0,1.4E-7},age_mean=7.34771323E-6,age_median=7.04737283E-6,age_95%HPD={0.0,1.47720961E-5},length_mean=0.0723004593,length_median=0.07091558,length_95%HPD={0.02361363,0.1226072},effectivebrlenIgrBrlens{all}_mean=0.074139,effectivebrlenIgrBrlens{all}_median=0.073468,effectivebrlenIgrBrlens{all}_95%HPD={0.052312,0.096845},rateIgrBrlens{all}_mean=1.18111,rateIgrBrlens{all}_median=1.038604,rateIgrBrlens{all}_95%HPD={0.448412,2.222561}]:7.292933,Macroscelides_proboscideus[&prob=1.0,prob_stddev=0.0,prob_range={1.0,1.0},prob(percent)="100",prob+-sd="100+-0",height_mean=7.11375013E-8,height_median=7.0E-8,height_95%HPD={0.0,1.4E-7},age_mean=7.34771323E-6,age_median=7.04737283E-6,age_95%HPD={0.0,1.47720961E-5},length_mean=0.0723004593,length_median=0.07091558,length_95%HPD={0.02361363,0.1226072},effectivebrlenIgrBrlens{all}_mean=0.06461,effectivebrlenIgrBrlens{all}_median=0.063992,effectivebrlenIgrBrlens{all}_95%HPD={0.044429,0.085818},rateIgrBrlens{all}_mean=1.028265,rateIgrBrlens{all}_median=0.903909,rateIgrBrlens{all}_95%HPD={0.389231,1.961807}]:7.292933)[&prob=1.0,prob_stddev=0.0,prob_range={1.0,1.0},prob(percent)="100",prob+-sd="100+-0",height_mean=0.0723005304,height_median=0.070915684,height_95%HPD={0.02361368,0.12260728},age_mean=7.43102851,age_median=7.29293989,age_95%HPD={2.3933501,12.517541},length_mean=0.113278319,length_median=0.1112872,length_95%HPD={0.04958947,0.1803667},effectivebrlenIgrBrlens{all}_mean=0.151406,effectivebrlenIgrBrlens{all}_median=0.150344,effectivebrlenIgrBrlens{all}_95%HPD={0.11574,0.189757},rateIgrBrlens{all}_mean=1.477801,rateIgrBrlens{all}_median=1.35027,rateIgrBrlens{all}_95%HPD={0.725059,2.487649}]:11.79785,Macroscelides_micus[&prob=1.0,prob_stddev=0.0,prob_range={1.0,1.0},prob(percent)="100",prob+-sd="100+-0",height_mean=7.11772391E-8,height_median=7.0E-8,height_95%HPD={0.0,1.45E-7},age_mean=7.35364508E-6,age_median=7.13526726E-6,age_95%HPD={0.0,1.51085074E-5},length_mean=0.185578778,length_median=0.1842034,length_95%HPD={0.1199456,0.2550764},effectivebrlenIgrBrlens{all}_mean=0.189916,effectivebrlenIgrBrlens{all}_median=0.188656,effectivebrlenIgrBrlens{all}_95%HPD={0.147959,0.233823},rateIgrBrlens{all}_mean=1.053768,rateIgrBrlens{all}_median=1.025,rateIgrBrlens{all}_95%HPD={0.701345,1.469847}]:19.09078)[&prob=1.0,prob_stddev=0.0,prob_range={1.0,1.0},prob(percent)="100",prob+-sd="100+-0",height_mean=0.185578849,height_median=0.184203515,height_95%HPD={0.119945688,0.255076427},age_mean=19.0898592,age_median=19.0907893,age_95%HPD={12.6843292,25.3736466},length_mean=0.0627460547,length_median=0.06015171,length_95%HPD={0.01192907,0.1166851},effectivebrlenIgrBrlens{all}_mean=0.070184,effectivebrlenIgrBrlens{all}_median=0.069447,effectivebrlenIgrBrlens{all}_95%HPD={0.045467,0.096994},rateIgrBrlens{all}_mean=1.418789,rateIgrBrlens{all}_median=1.155757,rateIgrBrlens{all}_95%HPD={0.42617,3.115902}]:6.368497)[&prob=1.0,prob_stddev=0.0,prob_range={1.0,1.0},prob(percent)="100",prob+-sd="100+-0",height_mean=0.248324904,height_median=0.24614352,height_95%HPD={0.18560035,0.31878048},age_mean=25.5349821,age_median=25.4592865,age_95%HPD={20.2108672,31.3137298},length_mean=0.0301812364,length_median=0.02783,length_95%HPD={0.001925027,0.06273877},effectivebrlenIgrBrlens{all}_mean=0.03834,effectivebrlenIgrBrlens{all}_median=0.037635,effectivebrlenIgrBrlens{all}_95%HPD={0.019733,0.057574},rateIgrBrlens{all}_mean=1.989423,rateIgrBrlens{all}_median=1.355885,rateIgrBrlens{all}_95%HPD={0.32486,5.308973}]:3.047945,(((Elephantulus_brachyrhynchus[&prob=1.0,prob_stddev=0.0,prob_range={1.0,1.0},prob(percent)="100",prob+-sd="100+-0",height_mean=7.1303115E-8,height_median=7.0E-8,height_95%HPD={0.0,1.4E-7},age_mean=7.3683342E-6,age_median=7.08272194E-6,age_95%HPD={0.0,1.47591019E-5},length_mean=0.0615839877,length_median=0.05934495,length_95%HPD={0.01973156,0.1059665},effectivebrlenIgrBrlens{all}_mean=0.039498,effectivebrlenIgrBrlens{all}_median=0.038801,effectivebrlenIgrBrlens{all}_95%HPD={0.023512,0.056433},rateIgrBrlens{all}_mean=0.736125,rateIgrBrlens{all}_median=0.657131,rateIgrBrlens{all}_95%HPD={0.271505,1.407824}]:6.128533,Elephantulus_rufescens[&prob=1.0,prob_stddev=0.0,prob_range={1.0,1.0},prob(percent)="100",prob+-sd="100+-0",height_mean=7.1303115E-8,height_median=7.0E-8,height_95%HPD={0.0,1.4E-7},age_mean=7.3683342E-6,age_median=7.08272194E-6,age_95%HPD={0.0,1.47591019E-5},length_mean=0.0615839877,length_median=0.05934495,length_95%HPD={0.01973156,0.1059665},effectivebrlenIgrBrlens{all}_mean=0.068444,effectivebrlenIgrBrlens{all}_median=0.067724,effectivebrlenIgrBrlens{all}_95%HPD={0.048142,0.090602},rateIgrBrlens{all}_mean=1.283965,rateIgrBrlens{all}_median=1.140882,rateIgrBrlens{all}_95%HPD={0.493137,2.396386}]:6.128533)[&prob=1.0,prob_stddev=0.0,prob_range={1.0,1.0},prob(percent)="100",prob+-sd="100+-0",height_mean=0.061584059,height_median=0.05934495,height_95%HPD={0.01973161,0.10596661},age_mean=6.3323353,age_median=6.12854006,age_95%HPD={2.25970532,10.9037729},length_mean=0.126303062,length_median=0.1255945,length_95%HPD={0.06040606,0.1944493},effectivebrlenIgrBrlens{all}_mean=0.158187,effectivebrlenIgrBrlens{all}_median=0.15708,effectivebrlenIgrBrlens{all}_95%HPD={0.12075,0.198075},rateIgrBrlens{all}_mean=1.356185,rateIgrBrlens{all}_median=1.250244,rateIgrBrlens{all}_95%HPD={0.69744,2.217795}]:13.20436,(Elephantulus_intufi[&prob=1.0,prob_stddev=0.0,prob_range={1.0,1.0},prob(percent)="100",prob+-sd="100+-0",height_mean=7.16640142E-8,height_median=7.0E-8,height_95%HPD={0.0,1.4E-7},age_mean=7.39976672E-6,age_median=7.10664498E-6,age_95%HPD={0.0,1.48747398E-5},length_mean=0.116056783,length_median=0.1149346,length_95%HPD={0.05488083,0.1763505},effectivebrlenIgrBrlens{all}_mean=0.124701,effectivebrlenIgrBrlens{all}_median=0.123549,effectivebrlenIgrBrlens{all}_95%HPD={0.094418,0.157096},rateIgrBrlens{all}_mean=1.153615,rateIgrBrlens{all}_median=1.07634,rateIgrBrlens{all}_95%HPD={0.625366,1.880151}]:11.94821,Elephantulus_rupestris[&prob=1.0,prob_stddev=0.0,prob_range={1.0,1.0},prob(percent)="100",prob+-sd="100+-0",height_mean=7.16640142E-8,height_median=7.0E-8,height_95%HPD={0.0,1.4E-7},age_mean=7.39976672E-6,age_median=7.10664498E-6,age_95%HPD={0.0,1.48747398E-5},length_mean=0.116056783,length_median=0.1149346,length_95%HPD={0.05488083,0.1763505},effectivebrlenIgrBrlens{all}_mean=0.119411,effectivebrlenIgrBrlens{all}_median=0.118164,effectivebrlenIgrBrlens{all}_95%HPD={0.089574,0.150861},rateIgrBrlens{all}_mean=1.105679,rateIgrBrlens{all}_median=1.028446,rateIgrBrlens{all}_95%HPD={0.582763,1.829832}]:11.94821)[&prob=1.0,prob_stddev=0.0,prob_range={1.0,1.0},prob(percent)="100",prob+-sd="100+-0",height_mean=0.116056855,height_median=0.114934631,height_95%HPD={0.054880861,0.17635066},age_mean=11.9497406,age_median=11.9482167,age_95%HPD={5.82925536,17.8543498},length_mean=0.071830266,length_median=0.06872651,length_95%HPD={0.01155592,0.131891},effectivebrlenIgrBrlens{all}_mean=0.070994,effectivebrlenIgrBrlens{all}_median=0.070148,effectivebrlenIgrBrlens{all}_95%HPD={0.047813,0.096676},rateIgrBrlens{all}_mean=1.3097,rateIgrBrlens{all}_median=1.014067,rateIgrBrlens{all}_95%HPD={0.374149,2.798435}]:7.384682)[&prob=1.0,prob_stddev=0.0,prob_range={1.0,1.0},prob(percent)="100",prob+-sd="100+-0",height_mean=0.187887121,height_median=0.18626347,height_95%HPD={0.121998995,0.25224262},age_mean=19.3348977,age_median=19.332899,age_95%HPD={13.1712804,25.3573571},length_mean=0.0535275191,length_median=0.05068697,length_95%HPD={0.0071748,0.1061236},effectivebrlenIgrBrlens{all}_mean=0.061926,effectivebrlenIgrBrlens{all}_median=0.061195,effectivebrlenIgrBrlens{all}_95%HPD={0.039564,0.08523},rateIgrBrlens{all}_mean=1.745817,rateIgrBrlens{all}_median=1.206613,rateIgrBrlens{all}_95%HPD={0.39824,3.824602}]:5.333413,((Elephantulus_edwardii[&prob=1.0,prob_stddev=0.0,prob_range={1.0,1.0},prob(percent)="100",prob+-sd="100+-0",height_mean=7.10489523E-8,height_median=6.99999999E-8,height_95%HPD={0.0,1.4E-7},age_mean=7.34080124E-6,age_median=6.9825297E-6,age_95%HPD={0.0,1.4646553E-5},length_mean=0.100621651,length_median=0.09843425,length_95%HPD={0.04665721,0.1592522},effectivebrlenIgrBrlens{all}_mean=0.129296,effectivebrlenIgrBrlens{all}_median=0.12806,effectivebrlenIgrBrlens{all}_95%HPD={0.096723,0.163417},rateIgrBrlens{all}_mean=1.394686,rateIgrBrlens{all}_median=1.293225,rateIgrBrlens{all}_95%HPD={0.711496,2.301049}]:10.19772,Elephantulus_pilicaudus[&prob=1.0,prob_stddev=0.0,prob_range={1.0,1.0},prob(percent)="100",prob+-sd="100+-0",height_mean=7.10489523E-8,height_median=6.99999999E-8,height_95%HPD={0.0,1.4E-7},age_mean=7.34080122E-6,age_median=6.9825297E-6,age_95%HPD={0.0,1.4646553E-5},length_mean=0.100618665,length_median=0.09842789,length_95%HPD={0.04665721,0.1592522},effectivebrlenIgrBrlens{all}_mean=0.100219,effectivebrlenIgrBrlens{all}_median=0.099209,effectivebrlenIgrBrlens{all}_95%HPD={0.070459,0.132382},rateIgrBrlens{all}_mean=1.078289,rateIgrBrlens{all}_median=1.002712,rateIgrBrlens{all}_95%HPD={0.550957,1.805609}]:10.19772)[&prob=0.999925931,prob_stddev=1.04748801E-4,prob_range={0.999851863,1.0},prob(percent)="100",prob+-sd="100+-0",height_mean=0.100620633,height_median=0.0984322,height_95%HPD={0.04665728,0.15925224},age_mean=10.3394808,age_median=10.1977274,age_95%HPD={4.86797182,15.9536974},length_mean=0.0482530263,length_median=0.04495131,length_95%HPD={0.005647203,0.09562747},effectivebrlenIgrBrlens{all}_mean=0.047446,effectivebrlenIgrBrlens{all}_median=0.046574,effectivebrlenIgrBrlens{all}_95%HPD={0.021839,0.074619},rateIgrBrlens{all}_mean=1.377175,rateIgrBrlens{all}_median=1.018378,rateIgrBrlens{all}_95%HPD={0.274292,3.234412}]:5.068284,Elephantulus_myurus[&prob=1.0,prob_stddev=0.0,prob_range={1.0,1.0},prob(percent)="100",prob+-sd="100+-0",height_mean=7.13330313E-8,height_median=7.0E-8,height_95%HPD={0.0,1.5E-7},age_mean=7.36941139E-6,age_median=7.13339691E-6,age_95%HPD={0.0,1.54259128E-5},length_mean=0.148868117,length_median=0.1468673,length_95%HPD={0.08402866,0.2137331},effectivebrlenIgrBrlens{all}_mean=0.104336,effectivebrlenIgrBrlens{all}_median=0.103333,effectivebrlenIgrBrlens{all}_95%HPD={0.074642,0.136407},rateIgrBrlens{all}_mean=0.731504,rateIgrBrlens{all}_median=0.702562,rateIgrBrlens{all}_95%HPD={0.421355,1.084925}]:15.266)[&prob=1.0,prob_stddev=0.0,prob_range={1.0,1.0},prob(percent)="100",prob+-sd="100+-0",height_mean=0.148871175,height_median=0.14686742,height_95%HPD={0.08402877,0.21367811},age_mean=15.3071865,age_median=15.2660117,age_95%HPD={8.78935132,21.3660527},length_mean=0.0925434648,length_median=0.0905958,length_95%HPD={0.03221123,0.1617366},effectivebrlenIgrBrlens{all}_mean=0.09983,effectivebrlenIgrBrlens{all}_median=0.098811,effectivebrlenIgrBrlens{all}_95%HPD={0.069613,0.131798},rateIgrBrlens{all}_mean=1.26768,rateIgrBrlens{all}_median=1.097808,rateIgrBrlens{all}_95%HPD={0.495852,2.355328}]:9.4003)[&prob=1.0,prob_stddev=0.0,prob_range={1.0,1.0},prob(percent)="100",prob+-sd="100+-0",height_mean=0.24141464,height_median=0.238738,height_95%HPD={0.175171722,0.311057162},age_mean=24.8254539,age_median=24.6663117,age_95%HPD={19.0534276,30.9538391},length_mean=0.0370915007,length_median=0.03470024,length_95%HPD={0.002503995,0.0744061},effectivebrlenIgrBrlens{all}_mean=0.044799,effectivebrlenIgrBrlens{all}_median=0.043944,effectivebrlenIgrBrlens{all}_95%HPD={0.025221,0.066894},rateIgrBrlens{all}_mean=1.901216,rateIgrBrlens{all}_median=1.259376,rateIgrBrlens{all}_95%HPD={0.308711,4.916599}]:3.840919)[&prob=1.0,prob_stddev=0.0,prob_range={1.0,1.0},prob(percent)="100",prob+-sd="100+-0",height_mean=0.27850614,height_median=0.275767954,height_95%HPD={0.2132862,0.34950036},age_mean=28.6380045,age_median=28.5072312,age_95%HPD={23.1560467,34.3421644},length_mean=0.0409757011,length_median=0.03732609,length_95%HPD={0.004286285,0.08545879},effectivebrlenIgrBrlens{all}_mean=0.218992,effectivebrlenIgrBrlens{all}_median=0.217214,effectivebrlenIgrBrlens{all}_95%HPD={0.168524,0.272816},rateIgrBrlens{all}_mean=7.929919,rateIgrBrlens{all}_median=5.837908,rateIgrBrlens{all}_95%HPD={1.626509,22.322232}]:4.274165,((((((Rhynchocyon_cirnei_cirnei[&prob=1.0,prob_stddev=0.0,prob_range={1.0,1.0},prob(percent)="100",prob+-sd="100+-0",height_mean=7.13202167E-8,height_median=6.90000002E-8,height_95%HPD={0.0,1.44E-7},age_mean=7.36722444E-6,age_median=7.11030353E-6,age_95%HPD={0.0,1.49813377E-5},length_mean=0.0153844577,length_median=0.01418606,length_95%HPD={0.002258718,0.03082662},effectivebrlenIgrBrlens{all}_mean=0.005433,effectivebrlenIgrBrlens{all}_median=0.00514,effectivebrlenIgrBrlens{all}_95%HPD={0.0,0.010632},rateIgrBrlens{all}_mean=0.451087,rateIgrBrlens{all}_median=0.346893,rateIgrBrlens{all}_95%HPD={9.4E-5,1.136254}]:1.256473,Rhynchocyon_cirnei_shirensis[&prob=1.0,prob_stddev=0.0,prob_range={1.0,1.0},prob(percent)="100",prob+-sd="100+-0",height_mean=7.13303433E-8,height_median=6.93999999E-8,height_95%HPD={0.0,1.44E-7},age_mean=7.36843262E-6,age_median=7.10886867E-6,age_95%HPD={0.0,1.4958947E-5},length_mean=0.0153707971,length_median=0.01412323,length_95%HPD={0.001979784,0.03068852},effectivebrlenIgrBrlens{all}_mean=0.008592,effectivebrlenIgrBrlens{all}_median=0.00775,effectivebrlenIgrBrlens{all}_95%HPD={0.001259,0.017957},rateIgrBrlens{all}_mean=0.740129,rateIgrBrlens{all}_median=0.550003,rateIgrBrlens{all}_95%HPD={0.054719,1.935653}]:1.256473)[&prob=0.535738093,prob_stddev=0.00638967686,prob_range={0.53121991,0.540256277},prob(percent)="54",prob+-sd="54+-1",height_mean=0.0131446307,height_median=0.012152814,height_95%HPD={0.00188772,0.0259132161},age_mean=1.35183709,age_median=1.25647989,age_95%HPD={0.236264721,2.69714208},length_mean=0.00901942951,length_median=0.007561503,length_95%HPD={1.092592E-4,0.02142521},effectivebrlenIgrBrlens{all}_mean=0.002447,effectivebrlenIgrBrlens{all}_median=0.001726,effectivebrlenIgrBrlens{all}_95%HPD={0.0,0.00746},rateIgrBrlens{all}_mean=0.372548,rateIgrBrlens{all}_median=0.190981,rateIgrBrlens{all}_95%HPD={1.0E-6,1.318598}]:0.887802,Rhynchocyon_cirnei_macrurus[&prob=1.0,prob_stddev=0.0,prob_range={1.0,1.0},prob(percent)="100",prob+-sd="100+-0",height_mean=7.12954452E-8,height_median=6.99999998E-8,height_95%HPD={0.0,1.44E-7},age_mean=7.36516016E-6,age_median=7.11179144E-6,age_95%HPD={0.0,1.4958947E-5},length_mean=0.0187768362,length_median=0.01767509,length_95%HPD={0.003774607,0.03582657},effectivebrlenIgrBrlens{all}_mean=0.008387,effectivebrlenIgrBrlens{all}_median=0.008051,effectivebrlenIgrBrlens{all}_95%HPD={0.002898,0.014586},rateIgrBrlens{all}_mean=0.575496,rateIgrBrlens{all}_median=0.45829,rateIgrBrlens{all}_95%HPD={0.085724,1.34973}]:2.144274)[&prob=0.949003777,prob_stddev=0.00539456325,prob_range={0.945189245,0.95281831},prob(percent)="95",prob+-sd="95+-1",height_mean=0.0217320662,height_median=0.020739806,height_95%HPD={0.006631706,0.0377799977},age_mean=2.23350284,age_median=2.14428146,age_95%HPD={0.74958247,3.89410511},length_mean=0.0122303085,length_median=0.01077188,length_95%HPD={7.042234E-4,0.02738019},effectivebrlenIgrBrlens{all}_mean=0.005118,effectivebrlenIgrBrlens{all}_median=0.00477,effectivebrlenIgrBrlens{all}_95%HPD={7.02E-4,0.009893},rateIgrBrlens{all}_mean=0.694608,rateIgrBrlens{all}_median=0.440977,rateIgrBrlens{all}_95%HPD={3.0E-6,1.979605}]:1.229478,Rhynchocyon_cirnei_reichardi[&prob=1.0,prob_stddev=0.0,prob_range={1.0,1.0},prob(percent)="100",prob+-sd="100+-0",height_mean=7.13122928E-8,height_median=6.99999999E-8,height_95%HPD={0.0,1.44E-7},age_mean=7.36676237E-6,age_median=7.08658627E-6,age_95%HPD={0.0,1.49417291E-5},length_mean=0.0332015537,length_median=0.03224665,length_95%HPD={0.01257467,0.05617225},effectivebrlenIgrBrlens{all}_mean=0.014645,effectivebrlenIgrBrlens{all}_median=0.014239,effectivebrlenIgrBrlens{all}_95%HPD={0.007304,0.023111},rateIgrBrlens{all}_mean=0.499131,rateIgrBrlens{all}_median=0.444185,rateIgrBrlens{all}_95%HPD={0.150349,0.929025}]:3.373753)[&prob=0.999296348,prob_stddev=7.85616008E-4,prob_range={0.998740834,0.999851863},prob(percent)="100",prob+-sd="100+-0",height_mean=0.0338248397,height_median=0.032634355,height_95%HPD={0.01402439,0.054626911},age_mean=3.47520731,age_median=3.37375984,age_95%HPD={1.5545585,5.53350877},length_mean=0.0143561578,length_median=0.01274121,length_95%HPD={7.458317E-4,0.03173947},effectivebrlenIgrBrlens{all}_mean=0.007572,effectivebrlenIgrBrlens{all}_median=0.007174,effectivebrlenIgrBrlens{all}_95%HPD={0.002021,0.013836},rateIgrBrlens{all}_mean=0.876852,rateIgrBrlens{all}_median=0.566609,rateIgrBrlens{all}_95%HPD={0.044907,2.438096}]:1.499053,Rhynchocyon_stuhlmanni[&prob=1.0,prob_stddev=0.0,prob_range={1.0,1.0},prob(percent)="100",prob+-sd="100+-0",height_mean=7.13291371E-8,height_median=6.99999999E-8,height_95%HPD={0.0,1.43E-7},age_mean=7.36824647E-6,age_median=7.0882184E-6,age_95%HPD={0.0,1.49561233E-5},length_mean=0.0481872781,length_median=0.04709759,length_95%HPD={0.0242611,0.07409579},effectivebrlenIgrBrlens{all}_mean=0.025675,effectivebrlenIgrBrlens{all}_median=0.025268,effectivebrlenIgrBrlens{all}_95%HPD={0.015006,0.036936},rateIgrBrlens{all}_mean=0.569363,rateIgrBrlens{all}_median=0.536994,rateIgrBrlens{all}_95%HPD={0.233466,0.951507}]:4.872805)[&prob=0.997259462,prob_stddev=1.04748801E-4,prob_range={0.997185394,0.997333531},prob(percent)="100",prob+-sd="100+-0",height_mean=0.0481545019,height_median=0.047061698,height_95%HPD={0.02318867,0.07286905},age_mean=4.94814369,age_median=4.87281238,age_95%HPD={2.57780339,7.47412381},length_mean=0.0163655294,length_median=0.0143917,length_95%HPD={9.257459E-4,0.03647932},effectivebrlenIgrBrlens{all}_mean=0.009398,effectivebrlenIgrBrlens{all}_median=0.008982,effectivebrlenIgrBrlens{all}_95%HPD={0.001924,0.017211},rateIgrBrlens{all}_mean=0.985703,rateIgrBrlens{all}_median=0.609067,rateIgrBrlens{all}_95%HPD={0.057346,2.792555}]:1.640438,((Rhynchocyon_petersi_adersi[&prob=1.0,prob_stddev=0.0,prob_range={1.0,1.0},prob(percent)="100",prob+-sd="100+-0",height_mean=7.13082461E-8,height_median=6.99999999E-8,height_95%HPD={0.0,1.43E-7},age_mean=7.36582801E-6,age_median=7.08887457E-6,age_95%HPD={0.0,1.49291054E-5},length_mean=0.0162419254,length_median=0.01479722,length_95%HPD={0.002029537,0.03322538},effectivebrlenIgrBrlens{all}_mean=0.003763,effectivebrlenIgrBrlens{all}_median=0.002982,effectivebrlenIgrBrlens{all}_95%HPD={0.0,0.009885},rateIgrBrlens{all}_mean=0.291369,rateIgrBrlens{all}_median=0.200142,rateIgrBrlens{all}_95%HPD={1.0E-6,0.833229}]:1.528038,Rhynchocyon_petersi_petersi[&prob=1.0,prob_stddev=0.0,prob_range={1.0,1.0},prob(percent)="100",prob+-sd="100+-0",height_mean=7.13100341E-8,height_median=6.99999999E-8,height_95%HPD={0.0,1.43E-7},age_mean=7.36603286E-6,age_median=7.08983688E-6,age_95%HPD={0.0,1.49299757E-5},length_mean=0.0162382018,length_median=0.0147963,length_95%HPD={0.002024068,0.03322538},effectivebrlenIgrBrlens{all}_mean=0.004668,effectivebrlenIgrBrlens{all}_median=0.004247,effectivebrlenIgrBrlens{all}_95%HPD={3.42E-4,0.00974},rateIgrBrlens{all}_mean=0.381749,rateIgrBrlens{all}_median=0.281898,rateIgrBrlens{all}_95%HPD={0.012623,0.994082}]:1.528038)[&prob=0.995333679,prob_stddev=0.00199022722,prob_range={0.993926376,0.996740982},prob(percent)="100",prob+-sd="100+-0",height_mean=0.0162049206,height_median=0.0147714,height_95%HPD={0.002148998,0.033246588},age_mean=1.6659102,age_median=1.52804463,age_95%HPD={0.233718797,3.39491412},length_mean=0.0213257795,length_median=0.01966641,length_95%HPD={0.001749625,0.0435831},effectivebrlenIgrBrlens{all}_mean=0.006307,effectivebrlenIgrBrlens{all}_median=0.005925,effectivebrlenIgrBrlens{all}_95%HPD={5.22E-4,0.012444},rateIgrBrlens{all}_mean=0.416752,rateIgrBrlens{all}_median=0.294428,rateIgrBrlens{all}_95%HPD={0.003976,1.098568}]:2.212331,Rhynchocyon_udzungwensis[&prob=1.0,prob_stddev=0.0,prob_range={1.0,1.0},prob(percent)="100",prob+-sd="100+-0",height_mean=7.1294513E-8,height_median=7.0E-8,height_95%HPD={0.0,1.43E-7},age_mean=7.3647901E-6,age_median=7.09584086E-6,age_95%HPD={0.0,1.49161151E-5},length_mean=0.0374491815,length_median=0.0360996,length_95%HPD={0.01361488,0.06314554},effectivebrlenIgrBrlens{all}_mean=0.021718,effectivebrlenIgrBrlens{all}_median=0.021299,effectivebrlenIgrBrlens{all}_95%HPD={0.012601,0.03152},rateIgrBrlens{all}_mean=0.656954,rateIgrBrlens{all}_median=0.593447,rateIgrBrlens{all}_95%HPD={0.238524,1.251468}]:3.740368)[&prob=1.0,prob_stddev=0.0,prob_range={1.0,1.0},prob(percent)="100",prob+-sd="100+-0",height_mean=0.0374835502,height_median=0.036115041,height_95%HPD={0.0136192,0.06282459},age_mean=3.85138489,age_median=3.74037527,age_95%HPD={1.46345397,6.37188135},length_mean=0.0270028386,length_median=0.02536773,length_95%HPD={0.002617363,0.05346256},effectivebrlenIgrBrlens{all}_mean=0.010655,effectivebrlenIgrBrlens{all}_median=0.010203,effectivebrlenIgrBrlens{all}_95%HPD={0.003214,0.018875},rateIgrBrlens{all}_mean=0.553616,rateIgrBrlens{all}_median=0.404699,rateIgrBrlens{all}_95%HPD={0.058072,1.407992}]:2.772875)[&prob=1.0,prob_stddev=0.0,prob_range={1.0,1.0},prob(percent)="100",prob+-sd="100+-0",height_mean=0.0645196567,height_median=0.06307283,height_95%HPD={0.03599233,0.095521584},age_mean=6.63028861,age_median=6.51325061,age_95%HPD={3.86150786,9.66650041},length_mean=0.0138765013,length_median=0.01135451,length_95%HPD={8.484414E-5,0.03453764},effectivebrlenIgrBrlens{all}_mean=0.006824,effectivebrlenIgrBrlens{all}_median=0.005399,effectivebrlenIgrBrlens{all}_95%HPD={0.0,0.019211},rateIgrBrlens{all}_mean=0.772936,rateIgrBrlens{all}_median=0.386519,rateIgrBrlens{all}_95%HPD={1.0E-6,2.594719}]:1.333233,Rhynchocyon_chrysopygus[&prob=1.0,prob_stddev=0.0,prob_range={1.0,1.0},prob(percent)="100",prob+-sd="100+-0",height_mean=7.12710692E-8,height_median=7.0E-8,height_95%HPD={0.0,1.48E-7},age_mean=7.36316944E-6,age_median=7.12365412E-6,age_95%HPD={0.0,1.51102946E-5},length_mean=0.0783960867,length_median=0.07613605,length_95%HPD={0.04322856,0.1157338},effectivebrlenIgrBrlens{all}_mean=0.021235,effectivebrlenIgrBrlens{all}_median=0.020589,effectivebrlenIgrBrlens{all}_95%HPD={0.005682,0.038514},rateIgrBrlens{all}_mean=0.282137,rateIgrBrlens{all}_median=0.267341,rateIgrBrlens{all}_95%HPD={0.054678,0.522593}]:7.846477)[&prob=1.0,prob_stddev=0.0,prob_range={1.0,1.0},prob(percent)="100",prob+-sd="100+-0",height_mean=0.078396158,height_median=0.07613609,height_95%HPD={0.04322859,0.11573387},age_mean=8.05657672,age_median=7.84648368,age_95%HPD={4.73785128,11.7467876},length_mean=0.241085683,length_median=0.2392472,length_95%HPD={0.1665409,0.3228619},effectivebrlenIgrBrlens{all}_mean=0.39252,effectivebrlenIgrBrlens{all}_median=0.389713,effectivebrlenIgrBrlens{all}_95%HPD={0.312265,0.476627},rateIgrBrlens{all}_mean=1.664295,rateIgrBrlens{all}_median=1.624356,rateIgrBrlens{all}_95%HPD={1.186629,2.24542}]:24.93491)[&prob=1.0,prob_stddev=0.0,prob_range={1.0,1.0},prob(percent)="100",prob+-sd="100+-0",height_mean=0.319481841,height_median=0.316997734,height_95%HPD={0.24216792,0.39771901},age_mean=32.8405726,age_median=32.7813966,age_95%HPD={26.878276,39.3112123},length_mean=0.245786498,length_median=0.2434193,length_95%HPD={0.1579363,0.3326631},effectivebrlenIgrBrlens{all}_mean=0.197058,effectivebrlenIgrBrlens{all}_median=0.195651,effectivebrlenIgrBrlens{all}_95%HPD={0.147626,0.250104},rateIgrBrlens{all}_mean=0.822236,rateIgrBrlens{all}_median=0.801772,rateIgrBrlens{all}_95%HPD={0.548411,1.132608}]:24.83402,(((((((Limnogale_mergulus[&prob=1.0,prob_stddev=0.0,prob_range={1.0,1.0},prob(percent)="100",prob+-sd="100+-0",height_mean=7.12353644E-8,height_median=7.0E-8,height_95%HPD={0.0,1.4E-7},age_mean=7.35445203E-6,age_median=7.18199259E-6,age_95%HPD={0.0,1.44444514E-5},length_mean=0.111198824,length_median=0.1093162,length_95%HPD={0.04935018,0.1751239},effectivebrlenIgrBrlens{all}_mean=0.165392,effectivebrlenIgrBrlens{all}_median=0.16347,effectivebrlenIgrBrlens{all}_95%HPD={0.117486,0.218175},rateIgrBrlens{all}_mean=1.623486,rateIgrBrlens{all}_median=1.501163,rateIgrBrlens{all}_95%HPD={0.824255,2.766325}]:11.30605,Microgale_majori[&prob=1.0,prob_stddev=0.0,prob_range={1.0,1.0},prob(percent)="100",prob+-sd="100+-0",height_mean=7.12353644E-8,height_median=7.0E-8,height_95%HPD={0.0,1.4E-7},age_mean=7.35445203E-6,age_median=7.18199259E-6,age_95%HPD={0.0,1.44444514E-5},length_mean=0.111198824,length_median=0.1093162,length_95%HPD={0.04935018,0.1751239},effectivebrlenIgrBrlens{all}_mean=0.139922,effectivebrlenIgrBrlens{all}_median=0.138003,effectivebrlenIgrBrlens{all}_95%HPD={0.094977,0.189051},rateIgrBrlens{all}_mean=1.371344,rateIgrBrlens{all}_median=1.262165,rateIgrBrlens{all}_95%HPD={0.649119,2.290892}]:11.30605)[&prob=1.0,prob_stddev=0.0,prob_range={1.0,1.0},prob(percent)="100",prob+-sd="100+-0",height_mean=0.111198895,height_median=0.10931625,height_95%HPD={0.04935025,0.17512399},age_mean=11.4486731,age_median=11.3060582,age_95%HPD={5.44366124,18.2202458},length_mean=0.0472244718,length_median=0.04359346,length_95%HPD={0.003329394,0.09623159},effectivebrlenIgrBrlens{all}_mean=0.065725,effectivebrlenIgrBrlens{all}_median=0.064428,effectivebrlenIgrBrlens{all}_95%HPD={0.033147,0.101286},rateIgrBrlens{all}_mean=2.097059,rateIgrBrlens{all}_median=1.466866,rateIgrBrlens{all}_95%HPD={0.352098,5.202758}]:4.820421,Nesogale_talazaci[&prob=1.0,prob_stddev=0.0,prob_range={1.0,1.0},prob(percent)="100",prob+-sd="100+-0",height_mean=7.10717951E-8,height_median=7.0E-8,height_95%HPD={0.0,1.44E-7},age_mean=7.33700987E-6,age_median=7.16806584E-6,age_95%HPD={0.0,1.49927368E-5},length_mean=0.158423296,length_median=0.1562161,length_95%HPD={0.088933,0.2282279},effectivebrlenIgrBrlens{all}_mean=0.127595,effectivebrlenIgrBrlens{all}_median=0.126063,effectivebrlenIgrBrlens{all}_95%HPD={0.081467,0.174734},rateIgrBrlens{all}_mean=0.838468,rateIgrBrlens{all}_median=0.805604,rateIgrBrlens{all}_95%HPD={0.473773,1.274855}]:16.12647)[&prob=1.0,prob_stddev=0.0,prob_range={1.0,1.0},prob(percent)="100",prob+-sd="100+-0",height_mean=0.158423367,height_median=0.15621615,height_95%HPD={0.088933085,0.22822795},age_mean=16.296361,age_median=16.1264792,age_95%HPD={9.61666582,23.3352994},length_mean=0.107018753,length_median=0.1048082,length_95%HPD={0.03324603,0.1839257},effectivebrlenIgrBrlens{all}_mean=0.203034,effectivebrlenIgrBrlens{all}_median=0.200565,effectivebrlenIgrBrlens{all}_95%HPD={0.140621,0.27188},rateIgrBrlens{all}_mean=2.230072,rateIgrBrlens{all}_median=1.922758,rateIgrBrlens{all}_95%HPD={0.877544,4.319532}]:11.12949,Oryzorictes_hova[&prob=1.0,prob_stddev=0.0,prob_range={1.0,1.0},prob(percent)="100",prob+-sd="100+-0",height_mean=7.12885197E-8,height_median=7.0E-8,height_95%HPD={0.0,1.37E-7},age_mean=7.36224073E-6,age_median=7.26548118E-6,age_95%HPD={0.0,1.41498702E-5},length_mean=0.265470965,length_median=0.2635494,length_95%HPD={0.1836381,0.3482276},effectivebrlenIgrBrlens{all}_mean=0.268653,effectivebrlenIgrBrlens{all}_median=0.266516,effectivebrlenIgrBrlens{all}_95%HPD={0.195367,0.345622},rateIgrBrlens{all}_mean=1.028571,rateIgrBrlens{all}_median=1.01104,rateIgrBrlens{all}_95%HPD={0.724911,1.38275}]:27.25596)[&prob=0.99896304,prob_stddev=4.18995204E-4,prob_range={0.998666765,0.999259314},prob(percent)="100",prob+-sd="100+-0",height_mean=0.265421188,height_median=0.26350919,height_95%HPD={0.18379899,0.34817265},age_mean=27.2910963,age_median=27.2559719,age_95%HPD={19.7142206,34.6080662},length_mean=0.051592667,length_median=0.04787971,length_95%HPD={0.004784938,0.1026496},effectivebrlenIgrBrlens{all}_mean=0.069456,effectivebrlenIgrBrlens{all}_median=0.067758,effectivebrlenIgrBrlens{all}_95%HPD={0.029951,0.111094},rateIgrBrlens{all}_mean=1.871554,rateIgrBrlens{all}_median=1.40415,rateIgrBrlens{all}_95%HPD={0.356933,4.504783}]:5.317034,Geogale_aurita[&prob=1.0,prob_stddev=0.0,prob_range={1.0,1.0},prob(percent)="100",prob+-sd="100+-0",height_mean=7.15068184E-8,height_median=7.0E-8,height_95%HPD={0.0,1.36E-7},age_mean=7.38273147E-6,age_median=7.28283319E-6,age_95%HPD={0.0,1.40753015E-5},length_mean=0.31697738,length_median=0.3146027,length_95%HPD={0.2382399,0.4032412},effectivebrlenIgrBrlens{all}_mean=0.448533,effectivebrlenIgrBrlens{all}_median=0.444426,effectivebrlenIgrBrlens{all}_95%HPD={0.346898,0.562371},rateIgrBrlens{all}_mean=1.428926,rateIgrBrlens{all}_median=1.4125,rateIgrBrlens{all}_95%HPD={1.084462,1.804292}]:32.573)[&prob=1.0,prob_stddev=0.0,prob_range={1.0,1.0},prob(percent)="100",prob+-sd="100+-0",height_mean=0.31701404,height_median=0.31463276,height_95%HPD={0.238218793,0.40316049},age_mean=32.5922843,age_median=32.5730055,age_95%HPD={25.7185619,39.2905846},length_mean=0.0373938107,length_median=0.03402003,length_95%HPD={0.002210287,0.07821496},effectivebrlenIgrBrlens{all}_mean=0.054545,effectivebrlenIgrBrlens{all}_median=0.053021,effectivebrlenIgrBrlens{all}_95%HPD={0.021544,0.090817},rateIgrBrlens{all}_mean=2.248427,rateIgrBrlens{all}_median=1.531634,rateIgrBrlens{all}_95%HPD={0.308718,5.744873}]:3.837676,((Echinops_telfairi[&prob=1.0,prob_stddev=0.0,prob_range={1.0,1.0},prob(percent)="100",prob+-sd="100+-0",height_mean=7.08711136E-8,height_median=7.0E-8,height_95%HPD={0.0,1.5E-7},age_mean=7.31626128E-6,age_median=7.12838143E-6,age_95%HPD={0.0,1.53739939E-5},length_mean=0.144595538,length_median=0.1427893,length_95%HPD={0.07084707,0.2190618},effectivebrlenIgrBrlens{all}_mean=0.105465,effectivebrlenIgrBrlens{all}_median=0.104311,effectivebrlenIgrBrlens{all}_95%HPD={0.07127,0.140095},rateIgrBrlens{all}_mean=0.776538,rateIgrBrlens{all}_median=0.731315,rateIgrBrlens{all}_95%HPD={0.420288,1.248869}]:14.76219,Setifer_setosus[&prob=1.0,prob_stddev=0.0,prob_range={1.0,1.0},prob(percent)="100",prob+-sd="100+-0",height_mean=7.08711136E-8,height_median=7.0E-8,height_95%HPD={0.0,1.5E-7},age_mean=7.31626128E-6,age_median=7.12838143E-6,age_95%HPD={0.0,1.53739939E-5},length_mean=0.144595538,length_median=0.1427893,length_95%HPD={0.07084707,0.2190618},effectivebrlenIgrBrlens{all}_mean=0.137682,effectivebrlenIgrBrlens{all}_median=0.136008,effectivebrlenIgrBrlens{all}_95%HPD={0.092922,0.183566},rateIgrBrlens{all}_mean=1.014684,rateIgrBrlens{all}_median=0.957267,rateIgrBrlens{all}_95%HPD={0.525862,1.634333}]:14.76219)[&prob=1.0,prob_stddev=0.0,prob_range={1.0,1.0},prob(percent)="100",prob+-sd="100+-0",height_mean=0.144595609,height_median=0.142789404,height_95%HPD={0.07084711,0.2190618},age_mean=14.8933637,age_median=14.7621987,age_95%HPD={7.46876898,22.2689926},length_mean=0.155663454,length_median=0.153839,length_95%HPD={0.07323558,0.2424131},effectivebrlenIgrBrlens{all}_mean=0.120447,effectivebrlenIgrBrlens{all}_median=0.119273,effectivebrlenIgrBrlens{all}_95%HPD={0.083536,0.159874},rateIgrBrlens{all}_mean=0.837453,rateIgrBrlens{all}_median=0.779859,rateIgrBrlens{all}_95%HPD={0.44094,1.362106}]:16.19372,(Hemicentetes_semispinosus[&prob=1.0,prob_stddev=0.0,prob_range={1.0,1.0},prob(percent)="100",prob+-sd="100+-0",height_mean=7.12901196E-8,height_median=7.0E-8,height_95%HPD={0.0,1.41E-7},age_mean=7.35897276E-6,age_median=7.24040697E-6,age_95%HPD={0.0,1.48568542E-5},length_mean=0.19667843,length_median=0.1955884,length_95%HPD={0.1145192,0.2822365},effectivebrlenIgrBrlens{all}_mean=0.206719,effectivebrlenIgrBrlens{all}_median=0.204629,effectivebrlenIgrBrlens{all}_95%HPD={0.149208,0.269296},rateIgrBrlens{all}_mean=1.096423,rateIgrBrlens{all}_median=1.050483,rateIgrBrlens{all}_95%HPD={0.641401,1.643053}]:20.26272,Tenrec_ecaudatus[&prob=1.0,prob_stddev=0.0,prob_range={1.0,1.0},prob(percent)="100",prob+-sd="100+-0",height_mean=7.12901196E-8,height_median=7.0E-8,height_95%HPD={0.0,1.41E-7},age_mean=7.35897276E-6,age_median=7.24040697E-6,age_95%HPD={0.0,1.48568542E-5},length_mean=0.19667843,length_median=0.1955884,length_95%HPD={0.1145192,0.2822365},effectivebrlenIgrBrlens{all}_mean=0.183561,effectivebrlenIgrBrlens{all}_median=0.181862,effectivebrlenIgrBrlens{all}_95%HPD={0.129565,0.23822},rateIgrBrlens{all}_mean=0.971397,rateIgrBrlens{all}_median=0.933139,rateIgrBrlens{all}_95%HPD={0.580149,1.441796}]:20.26272)[&prob=1.0,prob_stddev=0.0,prob_range={1.0,1.0},prob(percent)="100",prob+-sd="100+-0",height_mean=0.196678501,height_median=0.1955884,height_95%HPD={0.11451925,0.28223658},age_mean=20.2530592,age_median=20.2627257,age_95%HPD={12.4219914,28.9497675},length_mean=0.103580562,length_median=0.1007201,length_95%HPD={0.02395378,0.1812445},effectivebrlenIgrBrlens{all}_mean=0.093185,effectivebrlenIgrBrlens{all}_median=0.091923,effectivebrlenIgrBrlens{all}_95%HPD={0.05276,0.135257},rateIgrBrlens{all}_mean=1.071886,rateIgrBrlens{all}_median=0.90946,rateIgrBrlens{all}_95%HPD={0.372026,2.113214}]:10.69319)[&prob=1.0,prob_stddev=0.0,prob_range={1.0,1.0},prob(percent)="100",prob+-sd="100+-0",height_mean=0.300259063,height_median=0.29834609,height_95%HPD={0.221411783,0.38290613},age_mean=30.8833349,age_median=30.9559198,age_95%HPD={23.6460405,37.7111656},length_mean=0.0541487882,length_median=0.05019572,length_95%HPD={0.006551512,0.1090082},effectivebrlenIgrBrlens{all}_mean=0.031333,effectivebrlenIgrBrlens{all}_median=0.03048,effectivebrlenIgrBrlens{all}_95%HPD={0.014155,0.050813},rateIgrBrlens{all}_mean=0.782252,rateIgrBrlens{all}_median=0.60534,rateIgrBrlens{all}_95%HPD={0.139886,1.862923}]:5.454762)[&prob=1.0,prob_stddev=0.0,prob_range={1.0,1.0},prob(percent)="100",prob+-sd="100+-0",height_mean=0.354407851,height_median=0.352178061,height_95%HPD={0.27390515,0.4371063},age_mean=36.433887,age_median=36.4106813,age_95%HPD={30.1096467,42.704994},length_mean=0.0405143633,length_median=0.03758442,length_95%HPD={0.003880705,0.08272336},effectivebrlenIgrBrlens{all}_mean=0.067177,effectivebrlenIgrBrlens{all}_median=0.066121,effectivebrlenIgrBrlens{all}_95%HPD={0.037926,0.098212},rateIgrBrlens{all}_mean=2.455281,rateIgrBrlens{all}_median=1.744258,rateIgrBrlens{all}_95%HPD={0.463239,6.202228}]:4.214005,(Micropotamogale_lamottei[&prob=1.0,prob_stddev=0.0,prob_range={1.0,1.0},prob(percent)="100",prob+-sd="100+-0",height_mean=7.12061481E-8,height_median=7.0E-8,height_95%HPD={0.0,1.47E-7},age_mean=7.35071854E-6,age_median=7.19901237E-6,age_95%HPD={0.0,1.5099208E-5},length_mean=0.276061427,length_median=0.274511,length_95%HPD={0.1752911,0.3777617},effectivebrlenIgrBrlens{all}_mean=0.387468,effectivebrlenIgrBrlens{all}_median=0.384596,effectivebrlenIgrBrlens{all}_95%HPD={0.270102,0.507647},rateIgrBrlens{all}_mean=1.436727,rateIgrBrlens{all}_median=1.402576,rateIgrBrlens{all}_95%HPD={0.946082,1.995679}]:28.46641,Potamogale_velox[&prob=1.0,prob_stddev=0.0,prob_range={1.0,1.0},prob(percent)="100",prob+-sd="100+-0",height_mean=7.12061481E-8,height_median=7.0E-8,height_95%HPD={0.0,1.47E-7},age_mean=7.35071854E-6,age_median=7.19901237E-6,age_95%HPD={0.0,1.5099208E-5},length_mean=0.276061427,length_median=0.274511,length_95%HPD={0.1752911,0.3777617},effectivebrlenIgrBrlens{all}_mean=0.417072,effectivebrlenIgrBrlens{all}_median=0.411204,effectivebrlenIgrBrlens{all}_95%HPD={0.28606,0.558316},rateIgrBrlens{all}_mean=1.549814,rateIgrBrlens{all}_median=1.506153,rateIgrBrlens{all}_95%HPD={0.973944,2.200225}]:28.46641)[&prob=1.0,prob_stddev=0.0,prob_range={1.0,1.0},prob(percent)="100",prob+-sd="100+-0",height_mean=0.276061498,height_median=0.27451112,height_95%HPD={0.17529116,0.377761756},age_mean=28.3951335,age_median=28.4664219,age_95%HPD={18.5514657,37.7952308},length_mean=0.118860716,length_median=0.1153943,length_95%HPD={0.03168088,0.2065582},effectivebrlenIgrBrlens{all}_mean=0.21777,effectivebrlenIgrBrlens{all}_median=0.214777,effectivebrlenIgrBrlens{all}_95%HPD={0.118636,0.318613},rateIgrBrlens{all}_mean=2.119588,rateIgrBrlens{all}_median=1.857493,rateIgrBrlens{all}_95%HPD={0.828011,4.004015}]:12.15826)[&prob=1.0,prob_stddev=0.0,prob_range={1.0,1.0},prob(percent)="100",prob+-sd="100+-0",height_mean=0.394922214,height_median=0.39305782,height_95%HPD={0.309070008,0.4812127},age_mean=40.5948675,age_median=40.6246866,age_95%HPD={34.178183,46.8336398},length_mean=0.0375523679,length_median=0.03434891,length_95%HPD={0.003957589,0.07648164},effectivebrlenIgrBrlens{all}_mean=0.126997,effectivebrlenIgrBrlens{all}_median=0.125813,effectivebrlenIgrBrlens{all}_95%HPD={0.087836,0.168137},rateIgrBrlens{all}_mean=4.87586,rateIgrBrlens{all}_median=3.646957,rateIgrBrlens{all}_95%HPD={1.117608,12.357062}]:3.809117,((((Amblysomus_hottentotus[&prob=1.0,prob_stddev=0.0,prob_range={1.0,1.0},prob(percent)="100",prob+-sd="100+-0",height_mean=7.13828979E-8,height_median=6.99999999E-8,height_95%HPD={0.0,1.4E-7},age_mean=7.37058892E-6,age_median=6.9907652E-6,age_95%HPD={0.0,1.43514277E-5},length_mean=0.0686946491,length_median=0.06601973,length_95%HPD={0.02385333,0.1174339},effectivebrlenIgrBrlens{all}_mean=0.041902,effectivebrlenIgrBrlens{all}_median=0.041159,effectivebrlenIgrBrlens{all}_95%HPD={0.018984,0.065087},rateIgrBrlens{all}_mean=0.689325,rateIgrBrlens{all}_median=0.617355,rateIgrBrlens{all}_95%HPD={0.222643,1.31902}]:6.864934,Neamblysomus_julianae[&prob=1.0,prob_stddev=0.0,prob_range={1.0,1.0},prob(percent)="100",prob+-sd="100+-0",height_mean=7.13828979E-8,height_median=6.99999999E-8,height_95%HPD={0.0,1.4E-7},age_mean=7.37058892E-6,age_median=6.9907652E-6,age_95%HPD={0.0,1.43514277E-5},length_mean=0.0686946491,length_median=0.06601973,length_95%HPD={0.02385333,0.1174339},effectivebrlenIgrBrlens{all}_mean=0.139459,effectivebrlenIgrBrlens{all}_median=0.137194,effectivebrlenIgrBrlens{all}_95%HPD={0.091558,0.190526},rateIgrBrlens{all}_mean=2.335319,rateIgrBrlens{all}_median=2.075697,rateIgrBrlens{all}_95%HPD={0.927871,4.471686}]:6.864934)[&prob=1.0,prob_stddev=0.0,prob_range={1.0,1.0},prob(percent)="100",prob+-sd="100+-0",height_mean=0.0686947205,height_median=0.06601986,height_95%HPD={0.02385336,0.11743396},age_mean=7.07672469,age_median=6.86494099,age_95%HPD={2.3954916,11.8960526},length_mean=0.0609419828,length_median=0.0582693,length_95%HPD={0.00894567,0.1160276},effectivebrlenIgrBrlens{all}_mean=0.082159,effectivebrlenIgrBrlens{all}_median=0.081853,effectivebrlenIgrBrlens{all}_95%HPD={0.048706,0.115307},rateIgrBrlens{all}_mean=1.848493,rateIgrBrlens{all}_median=1.393667,rateIgrBrlens{all}_95%HPD={0.501152,4.007921}]:5.551494,Chrysospalax_trevelyani[&prob=1.0,prob_stddev=0.0,prob_range={1.0,1.0},prob(percent)="100",prob+-sd="100+-0",height_mean=7.11696174E-8,height_median=7.0E-8,height_95%HPD={0.0,1.5E-7},age_mean=7.34822607E-6,age_median=7.07936535E-6,age_95%HPD={0.0,1.53300749E-5},length_mean=0.12733216,length_median=0.1243097,length_95%HPD={0.06624564,0.1959285},effectivebrlenIgrBrlens{all}_mean=0.105329,effectivebrlenIgrBrlens{all}_median=0.1042,effectivebrlenIgrBrlens{all}_95%HPD={0.07278,0.140301},rateIgrBrlens{all}_mean=0.881336,rateIgrBrlens{all}_median=0.83621,rateIgrBrlens{all}_95%HPD={0.430669,1.381551}]:12.41643)[&prob=0.449559292,prob_stddev=0.00623255366,prob_range={0.445152211,0.453966373},prob(percent)="45",prob+-sd="45+-1",height_mean=0.122279737,height_median=0.11982661,height_95%HPD={0.070214171,0.17962403},age_mean=12.576871,age_median=12.4164352,age_95%HPD={7.35456194,18.2024224},length_mean=0.0268760383,length_median=0.02360962,length_95%HPD={0.001012013,0.0602385},effectivebrlenIgrBrlens{all}_mean=0.016489,effectivebrlenIgrBrlens{all}_median=0.015631,effectivebrlenIgrBrlens{all}_95%HPD={0.0,0.032468},rateIgrBrlens{all}_mean=0.966795,rateIgrBrlens{all}_median=0.625565,rateIgrBrlens{all}_95%HPD={5.0E-6,2.718044}]:2.801603,Eremitalpa_granti[&prob=1.0,prob_stddev=0.0,prob_range={1.0,1.0},prob(percent)="100",prob+-sd="100+-0",height_mean=7.12775428E-8,height_median=7.0E-8,height_95%HPD={0.0,1.5E-7},age_mean=7.35806236E-6,age_median=7.08124455E-6,age_95%HPD={0.0,1.5362753E-5},length_mean=0.131576783,length_median=0.1294198,length_95%HPD={0.06713477,0.1999083},effectivebrlenIgrBrlens{all}_mean=0.091318,effectivebrlenIgrBrlens{all}_median=0.090713,effectivebrlenIgrBrlens{all}_95%HPD={0.062316,0.122677},rateIgrBrlens{all}_mean=0.733639,rateIgrBrlens{all}_median=0.700043,rateIgrBrlens{all}_95%HPD={0.411078,1.135674}]:15.21803)[&prob=1.0,prob_stddev=0.0,prob_range={1.0,1.0},prob(percent)="100",prob+-sd="100+-0",height_mean=0.149556826,height_median=0.14671111,height_95%HPD={0.09100321,0.21185082},age_mean=15.3864313,age_median=15.2180379,age_95%HPD={9.42609892,21.3247877},length_mean=0.0381554778,length_median=0.03439585,length_95%HPD={0.002755455,0.08150574},effectivebrlenIgrBrlens{all}_mean=0.026992,effectivebrlenIgrBrlens{all}_median=0.026276,effectivebrlenIgrBrlens{all}_95%HPD={0.006348,0.049442},rateIgrBrlens{all}_mean=1.034187,rateIgrBrlens{all}_median=0.73301,rateIgrBrlens{all}_95%HPD={3.4E-5,2.556043}]:3.923447,Chrysochloris_asiatica[&prob=1.0,prob_stddev=0.0,prob_range={1.0,1.0},prob(percent)="100",prob+-sd="100+-0",height_mean=7.14377235E-8,height_median=7.0E-8,height_95%HPD={0.0,1.5E-7},age_mean=7.37505441E-6,age_median=7.1415326E-6,age_95%HPD={0.0,1.55197396E-5},length_mean=0.187712232,length_median=0.1849372,length_95%HPD={0.1235436,0.2623926},effectivebrlenIgrBrlens{all}_mean=0.078351,effectivebrlenIgrBrlens{all}_median=0.077538,effectivebrlenIgrBrlens{all}_95%HPD={0.055151,0.102645},rateIgrBrlens{all}_mean=0.43001,rateIgrBrlens{all}_median=0.419753,rateIgrBrlens{all}_95%HPD={0.264421,0.618687}]:19.14148)[&prob=1.0,prob_stddev=0.0,prob_range={1.0,1.0},prob(percent)="100",prob+-sd="100+-0",height_mean=0.187712304,height_median=0.18493722,height_95%HPD={0.12354379,0.26239261},age_mean=19.3050207,age_median=19.141485,age_95%HPD={12.5827028,25.900745},length_mean=0.244762278,length_median=0.2432459,length_95%HPD={0.1549416,0.3374131},effectivebrlenIgrBrlens{all}_mean=0.171689,effectivebrlenIgrBrlens{all}_median=0.170397,effectivebrlenIgrBrlens{all}_95%HPD={0.128514,0.216079},rateIgrBrlens{all}_mean=0.722135,rateIgrBrlens{all}_median=0.701285,rateIgrBrlens{all}_95%HPD={0.471449,1.011635}]:25.29232)[&prob=1.0,prob_stddev=0.0,prob_range={1.0,1.0},prob(percent)="100",prob+-sd="100+-0",height_mean=0.432474582,height_median=0.43040279,height_95%HPD={0.34561216,0.52695664},age_mean=44.4358354,age_median=44.433804,age_95%HPD={38.3684199,50.2494969},length_mean=0.132793757,length_median=0.1310287,length_95%HPD={0.06474248,0.2028344},effectivebrlenIgrBrlens{all}_mean=0.131225,effectivebrlenIgrBrlens{all}_median=0.130158,effectivebrlenIgrBrlens{all}_95%HPD={0.092685,0.171598},rateIgrBrlens{all}_mean=1.056461,rateIgrBrlens{all}_median=0.997182,rateIgrBrlens{all}_95%HPD={0.58201,1.731948}]:13.18162)[&prob=1.0,prob_stddev=0.0,prob_range={1.0,1.0},prob(percent)="100",prob+-sd="100+-0",height_mean=0.565268339,height_median=0.56209084,height_95%HPD={0.45451253,0.67665941},age_mean=58.0180532,age_median=57.6154214,age_95%HPD={56.00006,61.2842395},length_mean=0.0325776971,length_median=0.02934378,length_95%HPD={0.001355252,0.06882408},effectivebrlenIgrBrlens{all}_mean=0.031804,effectivebrlenIgrBrlens{all}_median=0.03073,effectivebrlenIgrBrlens{all}_95%HPD={0.009047,0.056879},rateIgrBrlens{all}_mean=1.540137,rateIgrBrlens{all}_median=1.019798,rateIgrBrlens{all}_95%HPD={0.119213,3.966962}]:3.493521,Orycteropus_afer[&prob=1.0,prob_stddev=0.0,prob_range={1.0,1.0},prob(percent)="100",prob+-sd="100+-0",height_mean=7.11454192E-8,height_median=7.0E-8,height_95%HPD={0.0,1.3E-7},age_mean=7.34529354E-6,age_median=7.30599658E-6,age_95%HPD={0.0,1.37605599E-5},length_mean=0.597845965,length_median=0.5942663,length_95%HPD={0.4801442,0.7208099},effectivebrlenIgrBrlens{all}_mean=0.470517,effectivebrlenIgrBrlens{all}_median=0.467135,effectivebrlenIgrBrlens{all}_95%HPD={0.381504,0.563592},rateIgrBrlens{all}_mean=0.790104,rateIgrBrlens{all}_median=0.78783,rateIgrBrlens{all}_95%HPD={0.672189,0.93436}]:61.10894)[&prob=1.0,prob_stddev=0.0,prob_range={1.0,1.0},prob(percent)="100",prob+-sd="100+-0",height_mean=0.597846037,height_median=0.59426641,height_95%HPD={0.48014431,0.72081005},age_mean=61.3709754,age_median=61.1089426,age_95%HPD={56.9283833,66.0806752},length_mean=0.046309881,length_median=0.04428982,length_95%HPD={0.001316012,0.09140412},effectivebrlenIgrBrlens{all}_mean=0.067327,effectivebrlenIgrBrlens{all}_median=0.0642,effectivebrlenIgrBrlens{all}_95%HPD={0.0,0.141905},rateIgrBrlens{all}_mean=1.764732,rateIgrBrlens{all}_median=1.312105,rateIgrBrlens{all}_95%HPD={1.0E-6,4.65596}]:4.944507,(((Dugong_dugon[&prob=1.0,prob_stddev=0.0,prob_range={1.0,1.0},prob(percent)="100",prob+-sd="100+-0",height_mean=7.17392086E-8,height_median=7.0E-8,height_95%HPD={0.0,1.5E-7},age_mean=7.40561251E-6,age_median=7.2262075E-6,age_95%HPD={0.0,1.54688144E-5},length_mean=0.163399205,length_median=0.1608826,length_95%HPD={0.0795438,0.2524508},effectivebrlenIgrBrlens{all}_mean=0.089223,effectivebrlenIgrBrlens{all}_median=0.088547,effectivebrlenIgrBrlens{all}_95%HPD={0.067478,0.112797},rateIgrBrlens{all}_mean=0.587646,rateIgrBrlens{all}_median=0.551906,rateIgrBrlens{all}_95%HPD={0.306716,0.954871}]:16.62822,Trichechus_manatus[&prob=1.0,prob_stddev=0.0,prob_range={1.0,1.0},prob(percent)="100",prob+-sd="100+-0",height_mean=7.17392086E-8,height_median=7.0E-8,height_95%HPD={0.0,1.5E-7},age_mean=7.40561251E-6,age_median=7.2262075E-6,age_95%HPD={0.0,1.54688144E-5},length_mean=0.163399205,length_median=0.1608826,length_95%HPD={0.0795438,0.2524508},effectivebrlenIgrBrlens{all}_mean=0.10791,effectivebrlenIgrBrlens{all}_median=0.107304,effectivebrlenIgrBrlens{all}_95%HPD={0.083203,0.133568},rateIgrBrlens{all}_mean=0.711985,rateIgrBrlens{all}_median=0.670711,rateIgrBrlens{all}_95%HPD={0.375404,1.15664}]:16.62822)[&prob=1.0,prob_stddev=0.0,prob_range={1.0,1.0},prob(percent)="100",prob+-sd="100+-0",height_mean=0.163399277,height_median=0.160882674,height_95%HPD={0.07954392,0.25245094},age_mean=16.7877777,age_median=16.6282267,age_95%HPD={8.51891573,25.3859926},length_mean=0.394537838,length_median=0.3931618,length_95%HPD={0.2762035,0.508124},effectivebrlenIgrBrlens{all}_mean=0.176701,effectivebrlenIgrBrlens{all}_median=0.175541,effectivebrlenIgrBrlens{all}_95%HPD={0.135541,0.219025},rateIgrBrlens{all}_mean=0.454988,rateIgrBrlens{all}_median=0.447563,rateIgrBrlens{all}_95%HPD={0.322931,0.591815}]:40.25424,(Elephas_maximus[&prob=1.0,prob_stddev=0.0,prob_range={1.0,1.0},prob(percent)="100",prob+-sd="100+-0",height_mean=7.08350533E-8,height_median=7.0E-8,height_95%HPD={0.0,1.32E-7},age_mean=7.31769226E-6,age_median=7.23079617E-6,age_95%HPD={0.0,1.40279908E-5},length_mean=0.0465541712,length_median=0.04427814,length_95%HPD={0.008628561,0.08782161},effectivebrlenIgrBrlens{all}_mean=0.024621,effectivebrlenIgrBrlens{all}_median=0.024332,effectivebrlenIgrBrlens{all}_95%HPD={0.015621,0.03416},rateIgrBrlens{all}_mean=0.685408,rateIgrBrlens{all}_median=0.54784,rateIgrBrlens{all}_95%HPD={0.161775,1.610256}]:4.580874,Loxodonta_africana[&prob=1.0,prob_stddev=0.0,prob_range={1.0,1.0},prob(percent)="100",prob+-sd="100+-0",height_mean=7.08350533E-8,height_median=7.0E-8,height_95%HPD={0.0,1.32E-7},age_mean=7.31769226E-6,age_median=7.23079617E-6,age_95%HPD={0.0,1.40279908E-5},length_mean=0.0465541712,length_median=0.04427814,length_95%HPD={0.008628561,0.08782161},effectivebrlenIgrBrlens{all}_mean=0.031508,effectivebrlenIgrBrlens{all}_median=0.031193,effectivebrlenIgrBrlens{all}_95%HPD={0.02167,0.042317},rateIgrBrlens{all}_mean=0.878269,rateIgrBrlens{all}_median=0.701398,rateIgrBrlens{all}_95%HPD={0.245368,2.080795}]:4.580874)[&prob=1.0,prob_stddev=0.0,prob_range={1.0,1.0},prob(percent)="100",prob+-sd="100+-0",height_mean=0.0465542421,height_median=0.04427814,height_95%HPD={0.0086286916,0.08782165},age_mean=4.77503488,age_median=4.5808817,age_95%HPD={0.755972775,8.75222063},length_mean=0.511382873,length_median=0.5089736,length_95%HPD={0.4026636,0.6161678},effectivebrlenIgrBrlens{all}_mean=0.455722,effectivebrlenIgrBrlens{all}_median=0.453,effectivebrlenIgrBrlens{all}_95%HPD={0.37095,0.546194},rateIgrBrlens{all}_mean=0.895935,rateIgrBrlens{all}_median=0.890208,rateIgrBrlens{all}_95%HPD={0.747756,1.079017}]:52.30158)[&prob=1.0,prob_stddev=0.0,prob_range={1.0,1.0},prob(percent)="100",prob+-sd="100+-0",height_mean=0.557937115,height_median=0.55405436,height_95%HPD={0.44785506,0.66597103},age_mean=57.2574897,age_median=56.8824661,age_95%HPD={55.8999859,59.7900556},length_mean=0.0367288611,length_median=0.03288344,length_95%HPD={0.001515865,0.07908977},effectivebrlenIgrBrlens{all}_mean=0.035916,effectivebrlenIgrBrlens{all}_median=0.035206,effectivebrlenIgrBrlens{all}_95%HPD={0.01437,0.059402},rateIgrBrlens{all}_mean=1.585146,rateIgrBrlens{all}_median=1.033908,rateIgrBrlens{all}_95%HPD={0.199503,4.312889}]:3.644846,((Procavia_capensis[&prob=1.0,prob_stddev=0.0,prob_range={1.0,1.0},prob(percent)="100",prob+-sd="100+-0",height_mean=7.11224172E-8,height_median=7.0E-8,height_95%HPD={0.0,1.4E-7},age_mean=7.34376838E-6,age_median=7.14575372E-6,age_95%HPD={0.0,1.44360876E-5},length_mean=0.072949928,length_median=0.07058309,length_95%HPD={0.02390238,0.125661},effectivebrlenIgrBrlens{all}_mean=0.053057,effectivebrlenIgrBrlens{all}_median=0.052484,effectivebrlenIgrBrlens{all}_95%HPD={0.034602,0.072962},rateIgrBrlens{all}_mean=0.836673,rateIgrBrlens{all}_median=0.742756,rateIgrBrlens{all}_95%HPD={0.300756,1.560324}]:7.264784,Heterohyrax_brucei[&prob=1.0,prob_stddev=0.0,prob_range={1.0,1.0},prob(percent)="100",prob+-sd="100+-0",height_mean=7.11183435E-8,height_median=7.0E-8,height_95%HPD={0.0,1.4E-7},age_mean=7.34333623E-6,age_median=7.14487155E-6,age_95%HPD={0.0,1.44360876E-5},length_mean=0.0729597074,length_median=0.07059209,length_95%HPD={0.02401448,0.1258209},effectivebrlenIgrBrlens{all}_mean=0.048994,effectivebrlenIgrBrlens{all}_median=0.048265,effectivebrlenIgrBrlens{all}_95%HPD={0.029056,0.070223},rateIgrBrlens{all}_mean=0.772375,rateIgrBrlens{all}_median=0.683765,rateIgrBrlens{all}_95%HPD={0.262776,1.496954}]:7.264784)[&prob=0.998777868,prob_stddev=3.66620804E-4,prob_range={0.998518628,0.999037108},prob(percent)="100",prob+-sd="100+-0",height_mean=0.0729048191,height_median=0.07055594,height_95%HPD={0.02394762,0.12566113},age_mean=7.48722315,age_median=7.26479079,age_95%HPD={2.66933342,12.7916668},length_mean=0.0740498978,length_median=0.07047406,length_95%HPD={0.01312025,0.1406023},effectivebrlenIgrBrlens{all}_mean=0.046957,effectivebrlenIgrBrlens{all}_median=0.046477,effectivebrlenIgrBrlens{all}_95%HPD={0.018463,0.076715},rateIgrBrlens{all}_mean=0.795413,rateIgrBrlens{all}_median=0.64483,rateIgrBrlens{all}_95%HPD={0.169103,1.741299}]:7.581526,Dendrohyrax_dorsalis[&prob=1.0,prob_stddev=0.0,prob_range={1.0,1.0},prob(percent)="100",prob+-sd="100+-0",height_mean=7.1079013E-8,height_median=7.0E-8,height_95%HPD={0.0,1.5E-7},age_mean=7.33534274E-6,age_median=7.12274701E-6,age_95%HPD={0.0,1.53604696E-5},length_mean=0.146903843,length_median=0.1435371,length_95%HPD={0.07644378,0.2227198},effectivebrlenIgrBrlens{all}_mean=0.130221,effectivebrlenIgrBrlens{all}_median=0.129035,effectivebrlenIgrBrlens{all}_95%HPD={0.097483,0.166047},rateIgrBrlens{all}_mean=0.945723,rateIgrBrlens{all}_median=0.899084,rateIgrBrlens{all}_95%HPD={0.504566,1.522424}]:14.84631)[&prob=1.0,prob_stddev=0.0,prob_range={1.0,1.0},prob(percent)="100",prob+-sd="100+-0",height_mean=0.146924662,height_median=0.14356464,height_95%HPD={0.07648463,0.222719968},age_mean=15.1101784,age_median=14.8463172,age_95%HPD={8.09582743,22.6355827},length_mean=0.44778326,length_median=0.4445055,length_95%HPD={0.3260521,0.5697465},effectivebrlenIgrBrlens{all}_mean=0.36665,effectivebrlenIgrBrlens{all}_median=0.364118,effectivebrlenIgrBrlens{all}_95%HPD={0.288818,0.444654},rateIgrBrlens{all}_mean=0.828641,rateIgrBrlens{all}_median=0.821521,rateIgrBrlens{all}_95%HPD={0.614853,1.024651}]:45.68099)[&prob=0.946004,prob_stddev=0.00178072962,prob_range={0.944744834,0.947263166},prob(percent)="95",prob+-sd="95+-0",height_mean=0.592959341,height_median=0.58940578,height_95%HPD={0.47447811,0.71395609},age_mean=60.8265478,age_median=60.5273117,age_95%HPD={56.6659174,65.4776735},length_mean=0.0526995042,length_median=0.05092249,length_95%HPD={0.002556931,0.09920055},effectivebrlenIgrBrlens{all}_mean=0.076326,effectivebrlenIgrBrlens{all}_median=0.077331,effectivebrlenIgrBrlens{all}_95%HPD={0.0,0.143392},rateIgrBrlens{all}_mean=1.735968,rateIgrBrlens{all}_median=1.371207,rateIgrBrlens{all}_95%HPD={1.0E-6,4.189057}]:5.526138)[&prob=1.0,prob_stddev=0.0,prob_range={1.0,1.0},prob(percent)="100",prob+-sd="100+-0",height_mean=0.644925864,height_median=0.640554837,height_95%HPD={0.523271075,0.77755278},age_mean=66.208298,age_median=66.0534495,age_95%HPD={61.4899107,71.2721333},length_mean=0.0,length_median=0.0,length_95%HPD={0.0,0.0},effectivebrlenIgrBrlens{all}_mean=1.0,effectivebrlenIgrBrlens{all}_median=1.0,effectivebrlenIgrBrlens{all}_95%HPD={1.0,1.0},rateIgrBrlens{all}_mean="-nan",rateIgrBrlens{all}_median="inf",rateIgrBrlens{all}_95%HPD={"inf","inf"}];
end;
