# Supplementary material for: New records of a lost species and a geographic range expansion for sengis in the Horn of Africa
Source: PeerJ. 2020 Aug 18;8:e9652. doi: 10.7717/peerj.9652 (PMC7441985; doi:10.7717/peerj.9652)
Supplement: Supplemental Information 4 [file peerj-08-9652-s004.zip]

Archive with 2 entries (1 files):
- Data_S4_Phylogenetic_Analyses_of_Individual_Loci/
- Data_S4_Phylogenetic_Analyses_of_Individual_Loci/Data_S4_Phylogenetic_Analyses_of_Individual_Loci.pdf
