# Supplementary material for: New records of a lost species and a geographic range expansion for sengis in the Horn of Africa
Source: PeerJ. 2020 Aug 18;8:e9652. doi: 10.7717/peerj.9652 (PMC7441985; doi:10.7717/peerj.9652)
Supplement: Supplemental Information 5 [file peerj-08-9652-s005.zip]

Archive with 4 entries (2 files):
- Data_S5_Somali_Sengi_Museum_and_Geocoordinates_Data/
- Data_S5_Somali_Sengi_Museum_and_Geocoordinates_Data/Data_S5_Somali_Sengi_Museum_and_Geocoordinates_Data.xlsx
- Data_S5_Somali_Sengi_Museum_and_Geocoordinates_Data/for_Google_Earth_Pro/
- Data_S5_Somali_Sengi_Museum_and_Geocoordinates_Data/for_Google_Earth_Pro/Somali_Sengi_Geocoordinates_Data.kmz
