# Supplementary material for: New records of a lost species and a geographic range expansion for sengis in the Horn of Africa
Source: PeerJ. 2020 Aug 18;8:e9652. doi: 10.7717/peerj.9652 (PMC7441985; doi:10.7717/peerj.9652)
Supplement: Supplemental Information 5 [file peerj-08-9652-s005.zip › Data_S5_Somali_Sengi_Museum_and_Geocoordinates_Data/Data_S5_Somali_Sengi_Museum_and_Geocoordinates_Data.xlsx]

## Sheet: museum and geocoordinates data
New Records of a Lost Species and a Geographic Range Expansion for Sengis in the Horn of Africa
Heritage S, Rayaleh HA, Awaleh DG, Rathbun GB (2020)
Data S5. Somali Sengi (revoilii) museum and geocooridinates data.
(this workbook has 1 sheet)
#	Genus (legacy)	Genus (new)	Species	Insitution Code	Catalog Number	Collection Date	Collection Country	Locality (museum record)	Locality (interpretted w/modern names)	Altitude (m)	Altitude source	~ Latitude (North)	~ Longitude (East)	GPS Source	Locality (museum record, original)	Notes 1	Notes 2
1	Elephantulus	Galegeeska	revoilii	MZUF	7852	Oct 1973	Somalia (northern)	Galgala	Bari region, near Galgala	837	estimated from coordinates using Google Earth	10.9901	49.0573	estimated from locality	Migiurtinia (Galgalo)
2	Elephantulus	Galegeeska	revoilii	MZUF	7853	Oct 1973	Somalia (northern)	Galgala	Bari region, near Galgala	837	estimated from coordinates using Google Earth	10.9901	49.0573	estimated from locality	Migiurtinia (Galgalo)
3	Elephantulus	Galegeeska	revoilii	MZUF	7854	Oct 1973	Somalia (northern)	Galgala	Bari region, near Galgala	837	estimated from coordinates using Google Earth	10.9901	49.0573	estimated from locality	Migiurtinia (Galgalo)
4	Elephantulus	Galegeeska	revoilii	MZUF	7855	Oct 1973	Somalia (northern)	Galgala	Bari region, near Galgala	837	estimated from coordinates using Google Earth	10.9901	49.0573	estimated from locality	Migiurtinia (Galgalo)
5	Elephantulus	Galegeeska	revoilii	MZUF	3432	Aug 1969	Somalia (northern)	Run	Nugal region, northeast of Garowe near Kal Cuun	527	estimated from coordinates using Google Earth	8.79955	48.8661	estimated from Lanza 1981	Run (Garoe, Noghal plains)	(Run=Hun=Hon=Wadi with permanent pools) See Lanza 1981, also see Boulenger 1895 which is cited by Lanza
6	Elephantulus	Galegeeska	revoilii	MZUF	3433	Aug 1969	Somalia (northern)	Run	Nugal region, northeast of Garowe near Kal Cuun	527	estimated from coordinates using Google Earth	8.79955	48.8661	estimated from Lanza 1981	Run (Garoe, Noghal plains)
7	Elephantulus	Galegeeska	revoilii	MZUF	6279	Aug 1969	Somalia (northern)	Run	Nugal region, northeast of Garowe near Kal Cuun	527	estimated from coordinates using Google Earth	8.79955	48.8661	estimated from Lanza 1981	Run (Garoe, Noghal plains)
8	Elephantulus	Galegeeska	revoilii	MZUF	6284	Aug 1969	Somalia (northern)	Run	Nugal region, northeast of Garowe near Kal Cuun	527	estimated from coordinates using Google Earth	8.79955	48.8661	estimated from Lanza 1981	Run (Garoe, Noghal plains)
9	Elephantulus	Galegeeska	revoilii	MZUF	6285	Aug 1969	Somalia (northern)	Run	Nugal region, northeast of Garowe near Kal Cuun	527	estimated from coordinates using Google Earth	8.79955	48.8661	estimated from Lanza 1981	Run (Garoe, Noghal plains)
10	Elephantulus	Galegeeska	revoilii	MZUF	6289	Aug 1969	Somalia (northern)	Run	Nugal region, northeast of Garowe near Kal Cuun	527	estimated from coordinates using Google Earth	8.79955	48.8661	estimated from Lanza 1981	Run (Garoe, Noghal plains)
11	Elephantulus	Galegeeska	revoilii	MZUF	6293	Aug 1969	Somalia (northern)	Run	Nugal region, northeast of Garowe near Kal Cuun	527	estimated from coordinates using Google Earth	8.79955	48.8661	estimated from Lanza 1981	Run (Garoe, Noghal plains)
12	Elephantulus	Galegeeska	revoilii	MZUF	6294	Aug 1969	Somalia (northern)	Run	Nugal region, northeast of Garowe near Kal Cuun	527	estimated from coordinates using Google Earth	8.79955	48.8661	estimated from Lanza 1981	Run (Garoe, Noghal plains)
13	Elephantulus	Galegeeska	revoilii	MZUF	6306	Aug 1969	Somalia (northern)	Run	Nugal region, northeast of Garowe near Kal Cuun	527	estimated from coordinates using Google Earth	8.79955	48.8661	estimated from Lanza 1981	Run (Garoe, Noghal plains)
14	Elephantulus	Galegeeska	revoilii	MZUF	6310	Aug 1969	Somalia (northern)	Run	Nugal region, northeast of Garowe near Kal Cuun	527	estimated from coordinates using Google Earth	8.79955	48.8661	estimated from Lanza 1981	Run (Garoe, Noghal plains)
15	Elephantulus	Galegeeska	revoilii	MZUF	4200	Oct 1896	Somalia (northern)	Orialeh	Togdheer region, near Qoryale	987	estimated from coordinates using Google Earth	8.96853	45.9468	estimated from historic map	Somaliland (Ovale)	Ovale is a misspelling and should be "Orale" accoridng to the register book (NHMUK) containing the type specimen of Irrisor somaliensis at www.nhm.ac.uk/services/media-store/asset/7e017e5b6bf3910dc356d18686a69c8c0797e3fb/contents/preview ... the place names can be found on this map www.oldmapsonline.org/map/britishlibrary/4997961 ... looking for "Orialeh" and "FerLibbah"	This specimen swapped with NHMUK for a Run specimen from August 1969
16	Elephantulus	Galegeeska	revoilii	MZUF	5490	Aug 1968	Somalia (eastern)	Bud Bud	Galguduud region, near Bud Bud	137	estimated from coordinates using Google Earth	4.1923	46.4735	estimated from locality	Bud Bud
17	Elephantulus	Galegeeska	revoilii	MNHN	ZM-MO-1881-11	1881	Somalia (northern)	Northern Majeerteenia	Bari region (northern), lattitudes north of Kob Dehad & longitudes east of Bosaso	<800	all Georges Revoil routes in Majeerteenia are less than 800m asl	no data	no data	no data	Medjourtine (= Majeerteenia)	see historic map of Revoil's expedition route, all paths in Medjourtine are east of Bosaso and North of Kob Dehad
18	Elephantulus	Galegeeska	revoilii	LACM	19499	Sep 1959	Somalia (northern)	Hargeisa	Woqooyi Galbeed region, plains north of Hargeisa	1067	specimen tag	9.82882	44.12	estimated from tag locality, "plains", and Google Earth 'terrain' elevation	plains near Hargeisa	"plains" are north of Hargeisa proper, also this is where the elevation is ~1067m
19	Elephantulus	Galegeeska	revoilii	FMNH	1470	May 1896	Somalia (northern)	Halleh	Woqooyi Galbeed region, south of Beeyo Dhaadheer	264	estimated from coordinates using Google Earth	10.3528	45.3491	estimated from historic map	Halleh (25 miles east of Berbera)
20	Elephantulus	Galegeeska	revoilii	AMNH	M-48065	Dec 1920	Somalia (northern)	Hargeisa	Woqooyi Galbeed region, highlands west-northwest of Hargeisa	1585	specimen ledger	9.73875	43.5698	estimated from tag locality and Google Earth 'terrain' elevation	Hargeisa	the only localities near Hargeisa with elevations this high (~1585m, ~5800ft) are wnw of Hargeisa proper
21	Elephantulus	Galegeeska	revoilii	AMNH	M-48062	Dec 1920	Somalia (northern)	Hargeisa	Woqooyi Galbeed region, highlands west-northwest of Hargeisa	1585	specimen ledger	9.73875	43.5698	estimated from tag locality and Google Earth 'terrain' elevation	Hargeisa
22	Elephantulus	Galegeeska	revoilii	AMNH	M-48066	Dec 1920	Somalia (northern)	Hargeisa	Woqooyi Galbeed region, highlands west-northwest of Hargeisa	1585	specimen ledger	9.73875	43.5698	estimated from tag locality and Google Earth 'terrain' elevation	Hargeisa
23	Elephantulus	Galegeeska	revoilii	AMNH	M-48067	Dec 1920	Somalia (northern)	Hargeisa	Woqooyi Galbeed region, highlands west-northwest of Hargeisa	1585	specimen ledger	9.73875	43.5698	estimated from tag locality and Google Earth 'terrain' elevation	Hargeisa
24	Elephantulus	Galegeeska	revoilii	AMNH	M-54013	Dec 1920	Somalia (northern)	Hargeisa	Woqooyi Galbeed region, highlands west-northwest of Hargeisa	1585	estimated from same collection date as other AMNH specimens	9.73875	43.5698	estimated from same collection date as other AMNH specimens	Hargeisa	this specimen seems to be collected on the same day, but the "preparation" was different (skull,skeleton) yielding a far off catalog number
25	Elephantulus	Galegeeska	revoilii	SAMA	M1034	Nov 1897	Somalia (northern)	Arabsiyo	Woqooyi Galbeed region, near Arabsiyo town	1219	De Winton, 1898	9.68333	43.7667	De Winton, 1898	Arabsiyo, Somaliland	this is specimen "RH9" from 30 Nov 1897; see: De Winton, W.E. (1898) List of Mammals obtained by Mr. R. McD. Hawker during his recent Expedition to Somaliland. Proceedings of the Zoological Society of London 1898, 761-768.
26	Elephantulus	Galegeeska	revoilii	NHMO	Mam 17472	1897	Somalia (northern)	"British Somaliland"	Northern Somalia	no data	no data	no data	no data	no data	"British Somaliland"	University of Oslo https://data.gbif.no/ipt/resource?r=o_mammals
27	Elephantulus	Galegeeska	revoilii	NHMUK	1891.12.19.1	Oct 1891	Somalia (northern)	Habr Toljaala Territory	Sool region, near Kiridh	930	estimated from coordinates using Google Earth	8.96915	46.1345	estimated from historic map	Habr Toljaala Territory, 60 miles SE of Burao Wells (=Burco)
28	Elephantulus	Galegeeska	revoilii	NHMUK	1897.8.9.3	Oct 1896	Somalia (northern)	Orialeh	Togdheer region, near Qoryale	987	estimated from coordinates using Google Earth	8.96853	45.9468	estimated from historic map	Ovale, Somaliland
29	Elephantulus	Galegeeska	revoilii	NHMUK	1897.8.9.4	Oct 1896	Somalia (northern)	"British Somaliland"	Northern Somalia	no data	no data	no data	no data	no data	"British Somaliland"
30	Elephantulus	Galegeeska	revoilii	NHMUK	1897.8.9.5	Oct 1896	Somalia (northern)	Hargeisa	Woqooyi Galbeed region, highlands west of Hargeisa	1463	from museum catalog records	9.58393	43.8502	estimated from tag locality and Google Earth 'terrain' elevation	Hargaisa, Somaliland	in Corbet & Hanks 1968
31	Elephantulus	Galegeeska	revoilii	NHMUK	1897.8.9.6	Oct 1896	Somalia (northern)	Hargeisa	Woqooyi Galbeed region, highlands west of Hargeisa	1402	from museum catalog records	9.52573	43.8726	estimated from tag locality and Google Earth 'terrain' elevation	Hargaisa, Somaliland	in Smit et al. 2011
32	Elephantulus	Galegeeska	revoilii	NHMUK	1905.3.2.3	Dec 1904	Somalia (northern)	Barkasan	Woqooyi Galbeed region, near Mandheera	819	estimated from coordinates using Google Earth	9.94733	44.7191	estimated from historic map	Barkasan, 45 miles S.W. of Berbera, Somali
33	Elephantulus	Galegeeska	revoilii	NHMUK	1905.11.5.1	Mar 1905	Somalia (northern)	Gabadir	Woqooyi Galbeed region, near Fara-Deero	410	estimated from coordinates using Google Earth	10.2449	45.0819	estimated as 25 miles S of Berbera	Gabadir, 25 miles S of Berbera, Somaliland	Corbet and Hanks estimate is 10°24'N 45°02'E 244m
34	Elephantulus	Galegeeska	revoilii	NHMUK	1905.11.5.2	Mar 1905	Somalia (northern)	Gabadir	Woqooyi Galbeed region, near Fara-Deero	410	estimated from coordinates using Google Earth	10.2449	45.0819	estimated as 25 miles S of Berbera	Gabadir, 25 miles S of Berbera, Somaliland	Corbet and Hanks estimate is 10°24'N 45°02'E 244m
35	Elephantulus	Galegeeska	revoilii	NHMUK	1908.7.24.1	Aug 1905	Somalia (northern)	Wagar	Togdheer region, near Gugux	1524	estimated from coordinates using Google Earth	9.99517	45.4114	estimated from historic map	Wagar, N. Somaliland	Corbet and Hanks estimate is 10°01'N 45°12'E 5000ft
36	Elephantulus	Galegeeska	revoilii	NHMUK	1908.7.24.2	Sep 1905	Somalia (northern)	Wagar	Togdheer region, near Gugux	1585	estimated from coordinates using Google Earth	10.0046	45.4173	estimated from historic map	Wagar, N. Somaliland	Corbet and Hanks estimate is10°01'N 45°12'E 5200ft
37	Elephantulus	Galegeeska	revoilii	NHMUK	1934.9.14.6	Feb 1914	Somalia (northern)	Upper Sheikh	Togdheer region, near Shiikh	1311	estimated from coordinates using Google Earth	9.97512	45.1654	estimated from historic map	Upper Sheikh, British Somaliland
38	Elephantulus	Galegeeska	revoilii	NHMUK	1951.71	Jul 1951	Somalia (northern)	Hanga Domleh	Sanaag Region, near Badhan	1005	estimated from coordinates using Google Earth	10.7555	48.4104	estimated from historic map	Hengor Domali (=Hanga Domleh), near Habera, Erigavo District, British Somaliland
39	Elephantulus	Galegeeska	revoilii	NHMUK	1967.14	Aug 1969	Somalia (northern)	Run	Nugal region, northeast of Garowe near Kal Cuun	527	estimated from coordinates using Google Earth	8.79955	48.8661	estimated from Lanza 1981	Run (Garoe), Somalia c. 08°17'N 48°20'E	This specimen swapped with MZUF for an Orialeh specimen from Oct 1896
40	Elephantulus	Galegeeska	revoilii	CAS	MAM 32723	Feb 2019	Djibouti	Djalelo	Arta Region, Djalelo Protected Area, Hansane Hill (east side)	663	field notes / GPS unit in field	11.3691	42.8296	field notes / GPS unit in field	Arta Region, Djalelo Protected Area, Hansane Hill (east side)	Field ID GBR941
41	Elephantulus	Galegeeska	revoilii	CAS	MAM 32724	Feb 2019	Djibouti	Djalelo	Arta Region, Djalelo Protected Area, Hansane Hill (west side)	665	field notes / GPS unit in field	11.3646	42.831	field notes / GPS unit in field	Arta Region, Djalelo Protected Area, Hansane Hill (west side)	Field ID GBR945
42	Elephantulus	Galegeeska	revoilii	CAS	MAM 32725	Feb 2019	Djibouti	Assamo	Ali Sabieh Region, Assamo Decan Camp (south, ridge base)	538	field notes / GPS unit in field	11.0191	42.8787	field notes / GPS unit in field	Ali Sabieh Region, Assamo Decan Camp (south, ridge base)	Field ID GBR953
43	Elephantulus	Galegeeska	revoilii	CAS	MAM 32728	Feb 2019	Djibouti	Assamo	Ali Sabieh Region, Assamo Decan Camp (south, ridge base)	560	field notes / GPS unit in field	11.0195	42.8788	field notes / GPS unit in field	Ali Sabieh Region, Assamo Decan Camp (south, ridge base)	Field ID GBR955
44	Elephantulus	Galegeeska	revoilii	CAS	MAM 32726	Feb 2019	Djibouti	Arta Town	Arta Region, Arta Town, Oú Est Mon Camarade Hill	557	field notes / GPS unit in field	11.5196	42.8743	field notes / GPS unit in field	Arta Region, Arta Town, Oú Est Mon Camarade Hill	Field ID GBR957
45	Elephantulus	Galegeeska	revoilii	CAS	MAM 32729	Feb 2019	Djibouti	Arta Town	Arta Region, Arta Town, Oú Est Mon Camarade Hill	551	field notes / GPS unit in field	11.5219	42.8758	field notes / GPS unit in field	Arta Region, Arta Town, Oú Est Mon Camarade Hill	Field ID GBR958
46	Elephantulus	Galegeeska	revoilii	CAS	MAM 32727	Feb 2019	Djibouti	Arta Town	Arta Region, Arta Town, Oú Est Mon Camarade Hill	551	field notes / GPS unit in field	11.5217	42.8758	field notes / GPS unit in field	Arta Region, Arta Town, Oú Est Mon Camarade Hill	Field ID GBR959
47	Elephantulus	Galegeeska	revoilii	CAS	MAM 32730	Feb 2019	Djibouti	Arta Town	Arta Region, Arta Town, Oú Est Mon Camarade Hill	524	field notes / GPS unit in field	11.5223	42.8764	field notes / GPS unit in field	Arta Region, Arta Town, Oú Est Mon Camarade Hill	Field ID GBR960
Institutional Codes
AMNH, American Museum of Natural History, New York, NY, USA
CAS, California Academy of Sciences, San Francisco, CA, USA
FMNH, Field Museum of Natural History, Chicago, IL, USA
LACM, Los Angeles County Museum, Los Angeles, CA, USA
MNHN, National Museum of Natural History, Paris, France
MZUF, Museum of Natural History (Zoology, La Specola) at the University of Florence, Florence, Italy
NHMUK, Natural History Museum of the United Kingdom, London, England
NHMO, Natural History Museum at the University of Oslo, Oslo, Norway
SAMA, South Australian Museum, Adelaide, Australia
.
