# Supplementary material for: New records of a lost species and a geographic range expansion for sengis in the Horn of Africa
Source: PeerJ. 2020 Aug 18;8:e9652. doi: 10.7717/peerj.9652 (PMC7441985; doi:10.7717/peerj.9652)
Supplement: Supplemental Information 6 [file peerj-08-9652-s006.zip]

Archive with 838 entries (828 files):
- Data_S6_Ecological_Niche_Modeling/
- Data_S6_Ecological_Niche_Modeling/1_collinear_pairs/
- Data_S6_Ecological_Niche_Modeling/1_collinear_pairs/percent_contributions--collinear_pairs.xlsx
- Data_S6_Ecological_Niche_Modeling/1_collinear_pairs/_correlated_layer_pairs.JPG
- Data_S6_Ecological_Niche_Modeling/1_collinear_pairs/__R_commands__find_correlated_layers.txt
- Data_S6_Ecological_Niche_Modeling/2_poor_contributors/
- Data_S6_Ecological_Niche_Modeling/2_poor_contributors/percent_contributions--poor_contributors.xlsx
- Data_S6_Ecological_Niche_Modeling/3_test_for_optimal_RM/
- Data_S6_Ecological_Niche_Modeling/3_test_for_optimal_RM/ENMTools_model_selection.xlsx
- Data_S6_Ecological_Niche_Modeling/4_final_Maxent_analysis/
- Data_S6_Ecological_Niche_Modeling/4_final_Maxent_analysis/layers/
- Data_S6_Ecological_Niche_Modeling/4_final_Maxent_analysis/output/
- Data_S6_Ecological_Niche_Modeling/4_final_Maxent_analysis/output/maxent.log
- Data_S6_Ecological_Niche_Modeling/4_final_Maxent_analysis/output/maxentResults.csv
- Data_S6_Ecological_Niche_Modeling/4_final_Maxent_analysis/output/plots/
- Data_S6_Ecological_Niche_Modeling/4_final_Maxent_analysis/output/plots/revoilii_0_omission.png
- Data_S6_Ecological_Niche_Modeling/4_final_Maxent_analysis/output/plots/revoilii_0_roc.png
- Data_S6_Ecological_Niche_Modeling/4_final_Maxent_analysis/output/plots/revoilii_0_wc2.1_2.5m_bio_04_horn.dat
- Data_S6_Ecological_Niche_Modeling/4_final_Maxent_analysis/output/plots/revoilii_0_wc2.1_2.5m_bio_04_horn.png
- Data_S6_Ecological_Niche_Modeling/4_final_Maxent_analysis/output/plots/revoilii_0_wc2.1_2.5m_bio_04_horn_only.dat
- Data_S6_Ecological_Niche_Modeling/4_final_Maxent_analysis/output/plots/revoilii_0_wc2.1_2.5m_bio_04_horn_only.png
- Data_S6_Ecological_Niche_Modeling/4_final_Maxent_analysis/output/plots/revoilii_0_wc2.1_2.5m_bio_04_horn_only_thumb.png
- Data_S6_Ecological_Niche_Modeling/4_final_Maxent_analysis/output/plots/revoilii_0_wc2.1_2.5m_bio_04_horn_thumb.png
- Data_S6_Ecological_Niche_Modeling/4_final_Maxent_analysis/output/plots/revoilii_0_wc2.1_2.5m_bio_05_horn.dat
- Data_S6_Ecological_Niche_Modeling/4_final_Maxent_analysis/output/plots/revoilii_0_wc2.1_2.5m_bio_05_horn.png
- Data_S6_Ecological_Niche_Modeling/4_final_Maxent_analysis/output/plots/revoilii_0_wc2.1_2.5m_bio_05_horn_only.dat
- Data_S6_Ecological_Niche_Modeling/4_final_Maxent_analysis/output/plots/revoilii_0_wc2.1_2.5m_bio_05_horn_only.png
- Data_S6_Ecological_Niche_Modeling/4_final_Maxent_analysis/output/plots/revoilii_0_wc2.1_2.5m_bio_05_horn_only_thumb.png
- Data_S6_Ecological_Niche_Modeling/4_final_Maxent_analysis/output/plots/revoilii_0_wc2.1_2.5m_bio_05_horn_thumb.png
- Data_S6_Ecological_Niche_Modeling/4_final_Maxent_analysis/output/plots/revoilii_0_wc2.1_2.5m_bio_13_horn.dat
- Data_S6_Ecological_Niche_Modeling/4_final_Maxent_analysis/output/plots/revoilii_0_wc2.1_2.5m_bio_13_horn.png
- Data_S6_Ecological_Niche_Modeling/4_final_Maxent_analysis/output/plots/revoilii_0_wc2.1_2.5m_bio_13_horn_only.dat
- Data_S6_Ecological_Niche_Modeling/4_final_Maxent_analysis/output/plots/revoilii_0_wc2.1_2.5m_bio_13_horn_only.png
- Data_S6_Ecological_Niche_Modeling/4_final_Maxent_analysis/output/plots/revoilii_0_wc2.1_2.5m_bio_13_horn_only_thumb.png
- Data_S6_Ecological_Niche_Modeling/4_final_Maxent_analysis/output/plots/revoilii_0_wc2.1_2.5m_bio_13_horn_thumb.png
- Data_S6_Ecological_Niche_Modeling/4_final_Maxent_analysis/output/plots/revoilii_0_wc2.1_2.5m_bio_14_horn.dat
- Data_S6_Ecological_Niche_Modeling/4_final_Maxent_analysis/output/plots/revoilii_0_wc2.1_2.5m_bio_14_horn.png
- Data_S6_Ecological_Niche_Modeling/4_final_Maxent_analysis/output/plots/revoilii_0_wc2.1_2.5m_bio_14_horn_only.dat
- Data_S6_Ecological_Niche_Modeling/4_final_Maxent_analysis/output/plots/revoilii_0_wc2.1_2.5m_bio_14_horn_only.png
- Data_S6_Ecological_Niche_Modeling/4_final_Maxent_analysis/output/plots/revoilii_0_wc2.1_2.5m_bio_14_horn_only_thumb.png
- Data_S6_Ecological_Niche_Modeling/4_final_Maxent_analysis/output/plots/revoilii_0_wc2.1_2.5m_bio_14_horn_thumb.png
- Data_S6_Ecological_Niche_Modeling/4_final_Maxent_analysis/output/plots/revoilii_0_wc2.1_2.5m_bio_19_horn.dat
- Data_S6_Ecological_Niche_Modeling/4_final_Maxent_analysis/output/plots/revoilii_0_wc2.1_2.5m_bio_19_horn.png
- Data_S6_Ecological_Niche_Modeling/4_final_Maxent_analysis/output/plots/revoilii_0_wc2.1_2.5m_bio_19_horn_only.dat
- Data_S6_Ecological_Niche_Modeling/4_final_Maxent_analysis/output/plots/revoilii_0_wc2.1_2.5m_bio_19_horn_only.png
- Data_S6_Ecological_Niche_Modeling/4_final_Maxent_analysis/output/plots/revoilii_0_wc2.1_2.5m_bio_19_horn_only_thumb.png
- Data_S6_Ecological_Niche_Modeling/4_final_Maxent_analysis/output/plots/revoilii_0_wc2.1_2.5m_bio_19_horn_thumb.png
- Data_S6_Ecological_Niche_Modeling/4_final_Maxent_analysis/output/plots/revoilii_10_omission.png
- Data_S6_Ecological_Niche_Modeling/4_final_Maxent_analysis/output/plots/revoilii_10_roc.png
- Data_S6_Ecological_Niche_Modeling/4_final_Maxent_analysis/output/plots/revoilii_10_wc2.1_2.5m_bio_04_horn.dat
- Data_S6_Ecological_Niche_Modeling/4_final_Maxent_analysis/output/plots/revoilii_10_wc2.1_2.5m_bio_04_horn.png
- Data_S6_Ecological_Niche_Modeling/4_final_Maxent_analysis/output/plots/revoilii_10_wc2.1_2.5m_bio_04_horn_only.dat
- Data_S6_Ecological_Niche_Modeling/4_final_Maxent_analysis/output/plots/revoilii_10_wc2.1_2.5m_bio_04_horn_only.png
- Data_S6_Ecological_Niche_Modeling/4_final_Maxent_analysis/output/plots/revoilii_10_wc2.1_2.5m_bio_04_horn_only_thumb.png
- Data_S6_Ecological_Niche_Modeling/4_final_Maxent_analysis/output/plots/revoilii_10_wc2.1_2.5m_bio_04_horn_thumb.png
- Data_S6_Ecological_Niche_Modeling/4_final_Maxent_analysis/output/plots/revoilii_10_wc2.1_2.5m_bio_05_horn.dat
- Data_S6_Ecological_Niche_Modeling/4_final_Maxent_analysis/output/plots/revoilii_10_wc2.1_2.5m_bio_05_horn.png
- Data_S6_Ecological_Niche_Modeling/4_final_Maxent_analysis/output/plots/revoilii_10_wc2.1_2.5m_bio_05_horn_only.dat
- Data_S6_Ecological_Niche_Modeling/4_final_Maxent_analysis/output/plots/revoilii_10_wc2.1_2.5m_bio_05_horn_only.png
- Data_S6_Ecological_Niche_Modeling/4_final_Maxent_analysis/output/plots/revoilii_10_wc2.1_2.5m_bio_05_horn_only_thumb.png
- Data_S6_Ecological_Niche_Modeling/4_final_Maxent_analysis/output/plots/revoilii_10_wc2.1_2.5m_bio_05_horn_thumb.png
- Data_S6_Ecological_Niche_Modeling/4_final_Maxent_analysis/output/plots/revoilii_10_wc2.1_2.5m_bio_13_horn.dat
- Data_S6_Ecological_Niche_Modeling/4_final_Maxent_analysis/output/plots/revoilii_10_wc2.1_2.5m_bio_13_horn.png
- Data_S6_Ecological_Niche_Modeling/4_final_Maxent_analysis/output/plots/revoilii_10_wc2.1_2.5m_bio_13_horn_only.dat
- Data_S6_Ecological_Niche_Modeling/4_final_Maxent_analysis/output/plots/revoilii_10_wc2.1_2.5m_bio_13_horn_only.png
- Data_S6_Ecological_Niche_Modeling/4_final_Maxent_analysis/output/plots/revoilii_10_wc2.1_2.5m_bio_13_horn_only_thumb.png
- Data_S6_Ecological_Niche_Modeling/4_final_Maxent_analysis/output/plots/revoilii_10_wc2.1_2.5m_bio_13_horn_thumb.png
- Data_S6_Ecological_Niche_Modeling/4_final_Maxent_analysis/output/plots/revoilii_10_wc2.1_2.5m_bio_14_horn.dat
- Data_S6_Ecological_Niche_Modeling/4_final_Maxent_analysis/output/plots/revoilii_10_wc2.1_2.5m_bio_14_horn.png
- Data_S6_Ecological_Niche_Modeling/4_final_Maxent_analysis/output/plots/revoilii_10_wc2.1_2.5m_bio_14_horn_only.dat
- Data_S6_Ecological_Niche_Modeling/4_final_Maxent_analysis/output/plots/revoilii_10_wc2.1_2.5m_bio_14_horn_only.png
- Data_S6_Ecological_Niche_Modeling/4_final_Maxent_analysis/output/plots/revoilii_10_wc2.1_2.5m_bio_14_horn_only_thumb.png
- Data_S6_Ecological_Niche_Modeling/4_final_Maxent_analysis/output/plots/revoilii_10_wc2.1_2.5m_bio_14_horn_thumb.png
- Data_S6_Ecological_Niche_Modeling/4_final_Maxent_analysis/output/plots/revoilii_10_wc2.1_2.5m_bio_19_horn.dat
- Data_S6_Ecological_Niche_Modeling/4_final_Maxent_analysis/output/plots/revoilii_10_wc2.1_2.5m_bio_19_horn.png
- Data_S6_Ecological_Niche_Modeling/4_final_Maxent_analysis/output/plots/revoilii_10_wc2.1_2.5m_bio_19_horn_only.dat
- Data_S6_Ecological_Niche_Modeling/4_final_Maxent_analysis/output/plots/revoilii_10_wc2.1_2.5m_bio_19_horn_only.png
- Data_S6_Ecological_Niche_Modeling/4_final_Maxent_analysis/output/plots/revoilii_10_wc2.1_2.5m_bio_19_horn_only_thumb.png
- Data_S6_Ecological_Niche_Modeling/4_final_Maxent_analysis/output/plots/revoilii_10_wc2.1_2.5m_bio_19_horn_thumb.png
- Data_S6_Ecological_Niche_Modeling/4_final_Maxent_analysis/output/plots/revoilii_11_omission.png
- Data_S6_Ecological_Niche_Modeling/4_final_Maxent_analysis/output/plots/revoilii_11_roc.png
- Data_S6_Ecological_Niche_Modeling/4_final_Maxent_analysis/output/plots/revoilii_11_wc2.1_2.5m_bio_04_horn.dat
- Data_S6_Ecological_Niche_Modeling/4_final_Maxent_analysis/output/plots/revoilii_11_wc2.1_2.5m_bio_04_horn.png
- Data_S6_Ecological_Niche_Modeling/4_final_Maxent_analysis/output/plots/revoilii_11_wc2.1_2.5m_bio_04_horn_only.dat
- Data_S6_Ecological_Niche_Modeling/4_final_Maxent_analysis/output/plots/revoilii_11_wc2.1_2.5m_bio_04_horn_only.png
- Data_S6_Ecological_Niche_Modeling/4_final_Maxent_analysis/output/plots/revoilii_11_wc2.1_2.5m_bio_04_horn_only_thumb.png
- Data_S6_Ecological_Niche_Modeling/4_final_Maxent_analysis/output/plots/revoilii_11_wc2.1_2.5m_bio_04_horn_thumb.png
- Data_S6_Ecological_Niche_Modeling/4_final_Maxent_analysis/output/plots/revoilii_11_wc2.1_2.5m_bio_05_horn.dat
- Data_S6_Ecological_Niche_Modeling/4_final_Maxent_analysis/output/plots/revoilii_11_wc2.1_2.5m_bio_05_horn.png
- Data_S6_Ecological_Niche_Modeling/4_final_Maxent_analysis/output/plots/revoilii_11_wc2.1_2.5m_bio_05_horn_only.dat
- Data_S6_Ecological_Niche_Modeling/4_final_Maxent_analysis/output/plots/revoilii_11_wc2.1_2.5m_bio_05_horn_only.png
- Data_S6_Ecological_Niche_Modeling/4_final_Maxent_analysis/output/plots/revoilii_11_wc2.1_2.5m_bio_05_horn_only_thumb.png
- Data_S6_Ecological_Niche_Modeling/4_final_Maxent_analysis/output/plots/revoilii_11_wc2.1_2.5m_bio_05_horn_thumb.png
- Data_S6_Ecological_Niche_Modeling/4_final_Maxent_analysis/output/plots/revoilii_11_wc2.1_2.5m_bio_13_horn.dat
- Data_S6_Ecological_Niche_Modeling/4_final_Maxent_analysis/output/plots/revoilii_11_wc2.1_2.5m_bio_13_horn.png
- Data_S6_Ecological_Niche_Modeling/4_final_Maxent_analysis/output/plots/revoilii_11_wc2.1_2.5m_bio_13_horn_only.dat
- Data_S6_Ecological_Niche_Modeling/4_final_Maxent_analysis/output/plots/revoilii_11_wc2.1_2.5m_bio_13_horn_only.png
- Data_S6_Ecological_Niche_Modeling/4_final_Maxent_analysis/output/plots/revoilii_11_wc2.1_2.5m_bio_13_horn_only_thumb.png
- Data_S6_Ecological_Niche_Modeling/4_final_Maxent_analysis/output/plots/revoilii_11_wc2.1_2.5m_bio_13_horn_thumb.png
- Data_S6_Ecological_Niche_Modeling/4_final_Maxent_analysis/output/plots/revoilii_11_wc2.1_2.5m_bio_14_horn.dat
- Data_S6_Ecological_Niche_Modeling/4_final_Maxent_analysis/output/plots/revoilii_11_wc2.1_2.5m_bio_14_horn.png
- Data_S6_Ecological_Niche_Modeling/4_final_Maxent_analysis/output/plots/revoilii_11_wc2.1_2.5m_bio_14_horn_only.dat
- Data_S6_Ecological_Niche_Modeling/4_final_Maxent_analysis/output/plots/revoilii_11_wc2.1_2.5m_bio_14_horn_only.png
- Data_S6_Ecological_Niche_Modeling/4_final_Maxent_analysis/output/plots/revoilii_11_wc2.1_2.5m_bio_14_horn_only_thumb.png
- Data_S6_Ecological_Niche_Modeling/4_final_Maxent_analysis/output/plots/revoilii_11_wc2.1_2.5m_bio_14_horn_thumb.png
- Data_S6_Ecological_Niche_Modeling/4_final_Maxent_analysis/output/plots/revoilii_11_wc2.1_2.5m_bio_19_horn.dat
- Data_S6_Ecological_Niche_Modeling/4_final_Maxent_analysis/output/plots/revoilii_11_wc2.1_2.5m_bio_19_horn.png
- Data_S6_Ecological_Niche_Modeling/4_final_Maxent_analysis/output/plots/revoilii_11_wc2.1_2.5m_bio_19_horn_only.dat
- Data_S6_Ecological_Niche_Modeling/4_final_Maxent_analysis/output/plots/revoilii_11_wc2.1_2.5m_bio_19_horn_only.png
- Data_S6_Ecological_Niche_Modeling/4_final_Maxent_analysis/output/plots/revoilii_11_wc2.1_2.5m_bio_19_horn_only_thumb.png
- Data_S6_Ecological_Niche_Modeling/4_final_Maxent_analysis/output/plots/revoilii_11_wc2.1_2.5m_bio_19_horn_thumb.png
- Data_S6_Ecological_Niche_Modeling/4_final_Maxent_analysis/output/plots/revoilii_12_omission.png
- Data_S6_Ecological_Niche_Modeling/4_final_Maxent_analysis/output/plots/revoilii_12_roc.png
- Data_S6_Ecological_Niche_Modeling/4_final_Maxent_analysis/output/plots/revoilii_12_wc2.1_2.5m_bio_04_horn.dat
- Data_S6_Ecological_Niche_Modeling/4_final_Maxent_analysis/output/plots/revoilii_12_wc2.1_2.5m_bio_04_horn.png
- Data_S6_Ecological_Niche_Modeling/4_final_Maxent_analysis/output/plots/revoilii_12_wc2.1_2.5m_bio_04_horn_only.dat
- Data_S6_Ecological_Niche_Modeling/4_final_Maxent_analysis/output/plots/revoilii_12_wc2.1_2.5m_bio_04_horn_only.png
- Data_S6_Ecological_Niche_Modeling/4_final_Maxent_analysis/output/plots/revoilii_12_wc2.1_2.5m_bio_04_horn_only_thumb.png
- Data_S6_Ecological_Niche_Modeling/4_final_Maxent_analysis/output/plots/revoilii_12_wc2.1_2.5m_bio_04_horn_thumb.png
- Data_S6_Ecological_Niche_Modeling/4_final_Maxent_analysis/output/plots/revoilii_12_wc2.1_2.5m_bio_05_horn.dat
- Data_S6_Ecological_Niche_Modeling/4_final_Maxent_analysis/output/plots/revoilii_12_wc2.1_2.5m_bio_05_horn.png
- Data_S6_Ecological_Niche_Modeling/4_final_Maxent_analysis/output/plots/revoilii_12_wc2.1_2.5m_bio_05_horn_only.dat
- Data_S6_Ecological_Niche_Modeling/4_final_Maxent_analysis/output/plots/revoilii_12_wc2.1_2.5m_bio_05_horn_only.png
- Data_S6_Ecological_Niche_Modeling/4_final_Maxent_analysis/output/plots/revoilii_12_wc2.1_2.5m_bio_05_horn_only_thumb.png
- Data_S6_Ecological_Niche_Modeling/4_final_Maxent_analysis/output/plots/revoilii_12_wc2.1_2.5m_bio_05_horn_thumb.png
- Data_S6_Ecological_Niche_Modeling/4_final_Maxent_analysis/output/plots/revoilii_12_wc2.1_2.5m_bio_13_horn.dat
- Data_S6_Ecological_Niche_Modeling/4_final_Maxent_analysis/output/plots/revoilii_12_wc2.1_2.5m_bio_13_horn.png
- Data_S6_Ecological_Niche_Modeling/4_final_Maxent_analysis/output/plots/revoilii_12_wc2.1_2.5m_bio_13_horn_only.dat
- Data_S6_Ecological_Niche_Modeling/4_final_Maxent_analysis/output/plots/revoilii_12_wc2.1_2.5m_bio_13_horn_only.png
- Data_S6_Ecological_Niche_Modeling/4_final_Maxent_analysis/output/plots/revoilii_12_wc2.1_2.5m_bio_13_horn_only_thumb.png
- Data_S6_Ecological_Niche_Modeling/4_final_Maxent_analysis/output/plots/revoilii_12_wc2.1_2.5m_bio_13_horn_thumb.png
- Data_S6_Ecological_Niche_Modeling/4_final_Maxent_analysis/output/plots/revoilii_12_wc2.1_2.5m_bio_14_horn.dat
- Data_S6_Ecological_Niche_Modeling/4_final_Maxent_analysis/output/plots/revoilii_12_wc2.1_2.5m_bio_14_horn.png
- Data_S6_Ecological_Niche_Modeling/4_final_Maxent_analysis/output/plots/revoilii_12_wc2.1_2.5m_bio_14_horn_only.dat
- Data_S6_Ecological_Niche_Modeling/4_final_Maxent_analysis/output/plots/revoilii_12_wc2.1_2.5m_bio_14_horn_only.png
- Data_S6_Ecological_Niche_Modeling/4_final_Maxent_analysis/output/plots/revoilii_12_wc2.1_2.5m_bio_14_horn_only_thumb.png
- Data_S6_Ecological_Niche_Modeling/4_final_Maxent_analysis/output/plots/revoilii_12_wc2.1_2.5m_bio_14_horn_thumb.png
- Data_S6_Ecological_Niche_Modeling/4_final_Maxent_analysis/output/plots/revoilii_12_wc2.1_2.5m_bio_19_horn.dat
- Data_S6_Ecological_Niche_Modeling/4_final_Maxent_analysis/output/plots/revoilii_12_wc2.1_2.5m_bio_19_horn.png
- Data_S6_Ecological_Niche_Modeling/4_final_Maxent_analysis/output/plots/revoilii_12_wc2.1_2.5m_bio_19_horn_only.dat
- Data_S6_Ecological_Niche_Modeling/4_final_Maxent_analysis/output/plots/revoilii_12_wc2.1_2.5m_bio_19_horn_only.png
- Data_S6_Ecological_Niche_Modeling/4_final_Maxent_analysis/output/plots/revoilii_12_wc2.1_2.5m_bio_19_horn_only_thumb.png
- Data_S6_Ecological_Niche_Modeling/4_final_Maxent_analysis/output/plots/revoilii_12_wc2.1_2.5m_bio_19_horn_thumb.png
- Data_S6_Ecological_Niche_Modeling/4_final_Maxent_analysis/output/plots/revoilii_13_omission.png
- Data_S6_Ecological_Niche_Modeling/4_final_Maxent_analysis/output/plots/revoilii_13_roc.png
- Data_S6_Ecological_Niche_Modeling/4_final_Maxent_analysis/output/plots/revoilii_13_wc2.1_2.5m_bio_04_horn.dat
- Data_S6_Ecological_Niche_Modeling/4_final_Maxent_analysis/output/plots/revoilii_13_wc2.1_2.5m_bio_04_horn.png
- Data_S6_Ecological_Niche_Modeling/4_final_Maxent_analysis/output/plots/revoilii_13_wc2.1_2.5m_bio_04_horn_only.dat
- Data_S6_Ecological_Niche_Modeling/4_final_Maxent_analysis/output/plots/revoilii_13_wc2.1_2.5m_bio_04_horn_only.png
- Data_S6_Ecological_Niche_Modeling/4_final_Maxent_analysis/output/plots/revoilii_13_wc2.1_2.5m_bio_04_horn_only_thumb.png
- Data_S6_Ecological_Niche_Modeling/4_final_Maxent_analysis/output/plots/revoilii_13_wc2.1_2.5m_bio_04_horn_thumb.png
- Data_S6_Ecological_Niche_Modeling/4_final_Maxent_analysis/output/plots/revoilii_13_wc2.1_2.5m_bio_05_horn.dat
- Data_S6_Ecological_Niche_Modeling/4_final_Maxent_analysis/output/plots/revoilii_13_wc2.1_2.5m_bio_05_horn.png
- Data_S6_Ecological_Niche_Modeling/4_final_Maxent_analysis/output/plots/revoilii_13_wc2.1_2.5m_bio_05_horn_only.dat
- Data_S6_Ecological_Niche_Modeling/4_final_Maxent_analysis/output/plots/revoilii_13_wc2.1_2.5m_bio_05_horn_only.png
- Data_S6_Ecological_Niche_Modeling/4_final_Maxent_analysis/output/plots/revoilii_13_wc2.1_2.5m_bio_05_horn_only_thumb.png
- Data_S6_Ecological_Niche_Modeling/4_final_Maxent_analysis/output/plots/revoilii_13_wc2.1_2.5m_bio_05_horn_thumb.png
- Data_S6_Ecological_Niche_Modeling/4_final_Maxent_analysis/output/plots/revoilii_13_wc2.1_2.5m_bio_13_horn.dat
- Data_S6_Ecological_Niche_Modeling/4_final_Maxent_analysis/output/plots/revoilii_13_wc2.1_2.5m_bio_13_horn.png
- Data_S6_Ecological_Niche_Modeling/4_final_Maxent_analysis/output/plots/revoilii_13_wc2.1_2.5m_bio_13_horn_only.dat
- Data_S6_Ecological_Niche_Modeling/4_final_Maxent_analysis/output/plots/revoilii_13_wc2.1_2.5m_bio_13_horn_only.png
- Data_S6_Ecological_Niche_Modeling/4_final_Maxent_analysis/output/plots/revoilii_13_wc2.1_2.5m_bio_13_horn_only_thumb.png
- Data_S6_Ecological_Niche_Modeling/4_final_Maxent_analysis/output/plots/revoilii_13_wc2.1_2.5m_bio_13_horn_thumb.png
- Data_S6_Ecological_Niche_Modeling/4_final_Maxent_analysis/output/plots/revoilii_13_wc2.1_2.5m_bio_14_horn.dat
- Data_S6_Ecological_Niche_Modeling/4_final_Maxent_analysis/output/plots/revoilii_13_wc2.1_2.5m_bio_14_horn.png
- Data_S6_Ecological_Niche_Modeling/4_final_Maxent_analysis/output/plots/revoilii_13_wc2.1_2.5m_bio_14_horn_only.dat
- Data_S6_Ecological_Niche_Modeling/4_final_Maxent_analysis/output/plots/revoilii_13_wc2.1_2.5m_bio_14_horn_only.png
- Data_S6_Ecological_Niche_Modeling/4_final_Maxent_analysis/output/plots/revoilii_13_wc2.1_2.5m_bio_14_horn_only_thumb.png
- Data_S6_Ecological_Niche_Modeling/4_final_Maxent_analysis/output/plots/revoilii_13_wc2.1_2.5m_bio_14_horn_thumb.png
- Data_S6_Ecological_Niche_Modeling/4_final_Maxent_analysis/output/plots/revoilii_13_wc2.1_2.5m_bio_19_horn.dat
- Data_S6_Ecological_Niche_Modeling/4_final_Maxent_analysis/output/plots/revoilii_13_wc2.1_2.5m_bio_19_horn.png
- Data_S6_Ecological_Niche_Modeling/4_final_Maxent_analysis/output/plots/revoilii_13_wc2.1_2.5m_bio_19_horn_only.dat
- Data_S6_Ecological_Niche_Modeling/4_final_Maxent_analysis/output/plots/revoilii_13_wc2.1_2.5m_bio_19_horn_only.png
- Data_S6_Ecological_Niche_Modeling/4_final_Maxent_analysis/output/plots/revoilii_13_wc2.1_2.5m_bio_19_horn_only_thumb.png
- Data_S6_Ecological_Niche_Modeling/4_final_Maxent_analysis/output/plots/revoilii_13_wc2.1_2.5m_bio_19_horn_thumb.png
- Data_S6_Ecological_Niche_Modeling/4_final_Maxent_analysis/output/plots/revoilii_14_omission.png
- Data_S6_Ecological_Niche_Modeling/4_final_Maxent_analysis/output/plots/revoilii_14_roc.png
- Data_S6_Ecological_Niche_Modeling/4_final_Maxent_analysis/output/plots/revoilii_14_wc2.1_2.5m_bio_04_horn.dat
- Data_S6_Ecological_Niche_Modeling/4_final_Maxent_analysis/output/plots/revoilii_14_wc2.1_2.5m_bio_04_horn.png
- Data_S6_Ecological_Niche_Modeling/4_final_Maxent_analysis/output/plots/revoilii_14_wc2.1_2.5m_bio_04_horn_only.dat
- Data_S6_Ecological_Niche_Modeling/4_final_Maxent_analysis/output/plots/revoilii_14_wc2.1_2.5m_bio_04_horn_only.png
- Data_S6_Ecological_Niche_Modeling/4_final_Maxent_analysis/output/plots/revoilii_14_wc2.1_2.5m_bio_04_horn_only_thumb.png
- Data_S6_Ecological_Niche_Modeling/4_final_Maxent_analysis/output/plots/revoilii_14_wc2.1_2.5m_bio_04_horn_thumb.png
- Data_S6_Ecological_Niche_Modeling/4_final_Maxent_analysis/output/plots/revoilii_14_wc2.1_2.5m_bio_05_horn.dat
- Data_S6_Ecological_Niche_Modeling/4_final_Maxent_analysis/output/plots/revoilii_14_wc2.1_2.5m_bio_05_horn.png
- Data_S6_Ecological_Niche_Modeling/4_final_Maxent_analysis/output/plots/revoilii_14_wc2.1_2.5m_bio_05_horn_only.dat
- Data_S6_Ecological_Niche_Modeling/4_final_Maxent_analysis/output/plots/revoilii_14_wc2.1_2.5m_bio_05_horn_only.png
- Data_S6_Ecological_Niche_Modeling/4_final_Maxent_analysis/output/plots/revoilii_14_wc2.1_2.5m_bio_05_horn_only_thumb.png
- Data_S6_Ecological_Niche_Modeling/4_final_Maxent_analysis/output/plots/revoilii_14_wc2.1_2.5m_bio_05_horn_thumb.png
- Data_S6_Ecological_Niche_Modeling/4_final_Maxent_analysis/output/plots/revoilii_14_wc2.1_2.5m_bio_13_horn.dat
- Data_S6_Ecological_Niche_Modeling/4_final_Maxent_analysis/output/plots/revoilii_14_wc2.1_2.5m_bio_13_horn.png
- Data_S6_Ecological_Niche_Modeling/4_final_Maxent_analysis/output/plots/revoilii_14_wc2.1_2.5m_bio_13_horn_only.dat
- Data_S6_Ecological_Niche_Modeling/4_final_Maxent_analysis/output/plots/revoilii_14_wc2.1_2.5m_bio_13_horn_only.png
- Data_S6_Ecological_Niche_Modeling/4_final_Maxent_analysis/output/plots/revoilii_14_wc2.1_2.5m_bio_13_horn_only_thumb.png
- Data_S6_Ecological_Niche_Modeling/4_final_Maxent_analysis/output/plots/revoilii_14_wc2.1_2.5m_bio_13_horn_thumb.png
- Data_S6_Ecological_Niche_Modeling/4_final_Maxent_analysis/output/plots/revoilii_14_wc2.1_2.5m_bio_14_horn.dat
- Data_S6_Ecological_Niche_Modeling/4_final_Maxent_analysis/output/plots/revoilii_14_wc2.1_2.5m_bio_14_horn.png
- Data_S6_Ecological_Niche_Modeling/4_final_Maxent_analysis/output/plots/revoilii_14_wc2.1_2.5m_bio_14_horn_only.dat
- Data_S6_Ecological_Niche_Modeling/4_final_Maxent_analysis/output/plots/revoilii_14_wc2.1_2.5m_bio_14_horn_only.png
- Data_S6_Ecological_Niche_Modeling/4_final_Maxent_analysis/output/plots/revoilii_14_wc2.1_2.5m_bio_14_horn_only_thumb.png
- Data_S6_Ecological_Niche_Modeling/4_final_Maxent_analysis/output/plots/revoilii_14_wc2.1_2.5m_bio_14_horn_thumb.png
- Data_S6_Ecological_Niche_Modeling/4_final_Maxent_analysis/output/plots/revoilii_14_wc2.1_2.5m_bio_19_horn.dat
- Data_S6_Ecological_Niche_Modeling/4_final_Maxent_analysis/output/plots/revoilii_14_wc2.1_2.5m_bio_19_horn.png
- Data_S6_Ecological_Niche_Modeling/4_final_Maxent_analysis/output/plots/revoilii_14_wc2.1_2.5m_bio_19_horn_only.dat
- Data_S6_Ecological_Niche_Modeling/4_final_Maxent_analysis/output/plots/revoilii_14_wc2.1_2.5m_bio_19_horn_only.png
- Data_S6_Ecological_Niche_Modeling/4_final_Maxent_analysis/output/plots/revoilii_14_wc2.1_2.5m_bio_19_horn_only_thumb.png
- Data_S6_Ecological_Niche_Modeling/4_final_Maxent_analysis/output/plots/revoilii_14_wc2.1_2.5m_bio_19_horn_thumb.png
- Data_S6_Ecological_Niche_Modeling/4_final_Maxent_analysis/output/plots/revoilii_15_omission.png
- Data_S6_Ecological_Niche_Modeling/4_final_Maxent_analysis/output/plots/revoilii_15_roc.png
- Data_S6_Ecological_Niche_Modeling/4_final_Maxent_analysis/output/plots/revoilii_15_wc2.1_2.5m_bio_04_horn.dat
- Data_S6_Ecological_Niche_Modeling/4_final_Maxent_analysis/output/plots/revoilii_15_wc2.1_2.5m_bio_04_horn.png
- Data_S6_Ecological_Niche_Modeling/4_final_Maxent_analysis/output/plots/revoilii_15_wc2.1_2.5m_bio_04_horn_only.dat
- Data_S6_Ecological_Niche_Modeling/4_final_Maxent_analysis/output/plots/revoilii_15_wc2.1_2.5m_bio_04_horn_only.png
- Data_S6_Ecological_Niche_Modeling/4_final_Maxent_analysis/output/plots/revoilii_15_wc2.1_2.5m_bio_04_horn_only_thumb.png
- Data_S6_Ecological_Niche_Modeling/4_final_Maxent_analysis/output/plots/revoilii_15_wc2.1_2.5m_bio_04_horn_thumb.png
- Data_S6_Ecological_Niche_Modeling/4_final_Maxent_analysis/output/plots/revoilii_15_wc2.1_2.5m_bio_05_horn.dat
- Data_S6_Ecological_Niche_Modeling/4_final_Maxent_analysis/output/plots/revoilii_15_wc2.1_2.5m_bio_05_horn.png
- Data_S6_Ecological_Niche_Modeling/4_final_Maxent_analysis/output/plots/revoilii_15_wc2.1_2.5m_bio_05_horn_only.dat
- Data_S6_Ecological_Niche_Modeling/4_final_Maxent_analysis/output/plots/revoilii_15_wc2.1_2.5m_bio_05_horn_only.png
- Data_S6_Ecological_Niche_Modeling/4_final_Maxent_analysis/output/plots/revoilii_15_wc2.1_2.5m_bio_05_horn_only_thumb.png
- Data_S6_Ecological_Niche_Modeling/4_final_Maxent_analysis/output/plots/revoilii_15_wc2.1_2.5m_bio_05_horn_thumb.png
- Data_S6_Ecological_Niche_Modeling/4_final_Maxent_analysis/output/plots/revoilii_15_wc2.1_2.5m_bio_13_horn.dat
- Data_S6_Ecological_Niche_Modeling/4_final_Maxent_analysis/output/plots/revoilii_15_wc2.1_2.5m_bio_13_horn.png
- Data_S6_Ecological_Niche_Modeling/4_final_Maxent_analysis/output/plots/revoilii_15_wc2.1_2.5m_bio_13_horn_only.dat
- Data_S6_Ecological_Niche_Modeling/4_final_Maxent_analysis/output/plots/revoilii_15_wc2.1_2.5m_bio_13_horn_only.png
- Data_S6_Ecological_Niche_Modeling/4_final_Maxent_analysis/output/plots/revoilii_15_wc2.1_2.5m_bio_13_horn_only_thumb.png
- Data_S6_Ecological_Niche_Modeling/4_final_Maxent_analysis/output/plots/revoilii_15_wc2.1_2.5m_bio_13_horn_thumb.png
- Data_S6_Ecological_Niche_Modeling/4_final_Maxent_analysis/output/plots/revoilii_15_wc2.1_2.5m_bio_14_horn.dat
- Data_S6_Ecological_Niche_Modeling/4_final_Maxent_analysis/output/plots/revoilii_15_wc2.1_2.5m_bio_14_horn.png
- Data_S6_Ecological_Niche_Modeling/4_final_Maxent_analysis/output/plots/revoilii_15_wc2.1_2.5m_bio_14_horn_only.dat
- Data_S6_Ecological_Niche_Modeling/4_final_Maxent_analysis/output/plots/revoilii_15_wc2.1_2.5m_bio_14_horn_only.png
- Data_S6_Ecological_Niche_Modeling/4_final_Maxent_analysis/output/plots/revoilii_15_wc2.1_2.5m_bio_14_horn_only_thumb.png
- Data_S6_Ecological_Niche_Modeling/4_final_Maxent_analysis/output/plots/revoilii_15_wc2.1_2.5m_bio_14_horn_thumb.png
- Data_S6_Ecological_Niche_Modeling/4_final_Maxent_analysis/output/plots/revoilii_15_wc2.1_2.5m_bio_19_horn.dat
- Data_S6_Ecological_Niche_Modeling/4_final_Maxent_analysis/output/plots/revoilii_15_wc2.1_2.5m_bio_19_horn.png
- Data_S6_Ecological_Niche_Modeling/4_final_Maxent_analysis/output/plots/revoilii_15_wc2.1_2.5m_bio_19_horn_only.dat
- Data_S6_Ecological_Niche_Modeling/4_final_Maxent_analysis/output/plots/revoilii_15_wc2.1_2.5m_bio_19_horn_only.png
- Data_S6_Ecological_Niche_Modeling/4_final_Maxent_analysis/output/plots/revoilii_15_wc2.1_2.5m_bio_19_horn_only_thumb.png
- Data_S6_Ecological_Niche_Modeling/4_final_Maxent_analysis/output/plots/revoilii_15_wc2.1_2.5m_bio_19_horn_thumb.png
- Data_S6_Ecological_Niche_Modeling/4_final_Maxent_analysis/output/plots/revoilii_16_omission.png
- Data_S6_Ecological_Niche_Modeling/4_final_Maxent_analysis/output/plots/revoilii_16_roc.png
- Data_S6_Ecological_Niche_Modeling/4_final_Maxent_analysis/output/plots/revoilii_16_wc2.1_2.5m_bio_04_horn.dat
- Data_S6_Ecological_Niche_Modeling/4_final_Maxent_analysis/output/plots/revoilii_16_wc2.1_2.5m_bio_04_horn.png
- Data_S6_Ecological_Niche_Modeling/4_final_Maxent_analysis/output/plots/revoilii_16_wc2.1_2.5m_bio_04_horn_only.dat
- Data_S6_Ecological_Niche_Modeling/4_final_Maxent_analysis/output/plots/revoilii_16_wc2.1_2.5m_bio_04_horn_only.png
- Data_S6_Ecological_Niche_Modeling/4_final_Maxent_analysis/output/plots/revoilii_16_wc2.1_2.5m_bio_04_horn_only_thumb.png
- Data_S6_Ecological_Niche_Modeling/4_final_Maxent_analysis/output/plots/revoilii_16_wc2.1_2.5m_bio_04_horn_thumb.png
- Data_S6_Ecological_Niche_Modeling/4_final_Maxent_analysis/output/plots/revoilii_16_wc2.1_2.5m_bio_05_horn.dat
- Data_S6_Ecological_Niche_Modeling/4_final_Maxent_analysis/output/plots/revoilii_16_wc2.1_2.5m_bio_05_horn.png
- Data_S6_Ecological_Niche_Modeling/4_final_Maxent_analysis/output/plots/revoilii_16_wc2.1_2.5m_bio_05_horn_only.dat
- Data_S6_Ecological_Niche_Modeling/4_final_Maxent_analysis/output/plots/revoilii_16_wc2.1_2.5m_bio_05_horn_only.png
- Data_S6_Ecological_Niche_Modeling/4_final_Maxent_analysis/output/plots/revoilii_16_wc2.1_2.5m_bio_05_horn_only_thumb.png
- Data_S6_Ecological_Niche_Modeling/4_final_Maxent_analysis/output/plots/revoilii_16_wc2.1_2.5m_bio_05_horn_thumb.png
- Data_S6_Ecological_Niche_Modeling/4_final_Maxent_analysis/output/plots/revoilii_16_wc2.1_2.5m_bio_13_horn.dat
- Data_S6_Ecological_Niche_Modeling/4_final_Maxent_analysis/output/plots/revoilii_16_wc2.1_2.5m_bio_13_horn.png
- Data_S6_Ecological_Niche_Modeling/4_final_Maxent_analysis/output/plots/revoilii_16_wc2.1_2.5m_bio_13_horn_only.dat
- Data_S6_Ecological_Niche_Modeling/4_final_Maxent_analysis/output/plots/revoilii_16_wc2.1_2.5m_bio_13_horn_only.png
- Data_S6_Ecological_Niche_Modeling/4_final_Maxent_analysis/output/plots/revoilii_16_wc2.1_2.5m_bio_13_horn_only_thumb.png
- Data_S6_Ecological_Niche_Modeling/4_final_Maxent_analysis/output/plots/revoilii_16_wc2.1_2.5m_bio_13_horn_thumb.png
- Data_S6_Ecological_Niche_Modeling/4_final_Maxent_analysis/output/plots/revoilii_16_wc2.1_2.5m_bio_14_horn.dat
- Data_S6_Ecological_Niche_Modeling/4_final_Maxent_analysis/output/plots/revoilii_16_wc2.1_2.5m_bio_14_horn.png
- Data_S6_Ecological_Niche_Modeling/4_final_Maxent_analysis/output/plots/revoilii_16_wc2.1_2.5m_bio_14_horn_only.dat
- Data_S6_Ecological_Niche_Modeling/4_final_Maxent_analysis/output/plots/revoilii_16_wc2.1_2.5m_bio_14_horn_only.png
- Data_S6_Ecological_Niche_Modeling/4_final_Maxent_analysis/output/plots/revoilii_16_wc2.1_2.5m_bio_14_horn_only_thumb.png
- Data_S6_Ecological_Niche_Modeling/4_final_Maxent_analysis/output/plots/revoilii_16_wc2.1_2.5m_bio_14_horn_thumb.png
- Data_S6_Ecological_Niche_Modeling/4_final_Maxent_analysis/output/plots/revoilii_16_wc2.1_2.5m_bio_19_horn.dat
- Data_S6_Ecological_Niche_Modeling/4_final_Maxent_analysis/output/plots/revoilii_16_wc2.1_2.5m_bio_19_horn.png
- Data_S6_Ecological_Niche_Modeling/4_final_Maxent_analysis/output/plots/revoilii_16_wc2.1_2.5m_bio_19_horn_only.dat
- Data_S6_Ecological_Niche_Modeling/4_final_Maxent_analysis/output/plots/revoilii_16_wc2.1_2.5m_bio_19_horn_only.png
- Data_S6_Ecological_Niche_Modeling/4_final_Maxent_analysis/output/plots/revoilii_16_wc2.1_2.5m_bio_19_horn_only_thumb.png
- Data_S6_Ecological_Niche_Modeling/4_final_Maxent_analysis/output/plots/revoilii_16_wc2.1_2.5m_bio_19_horn_thumb.png
- Data_S6_Ecological_Niche_Modeling/4_final_Maxent_analysis/output/plots/revoilii_17_omission.png
- Data_S6_Ecological_Niche_Modeling/4_final_Maxent_analysis/output/plots/revoilii_17_roc.png
- Data_S6_Ecological_Niche_Modeling/4_final_Maxent_analysis/output/plots/revoilii_17_wc2.1_2.5m_bio_04_horn.dat
- Data_S6_Ecological_Niche_Modeling/4_final_Maxent_analysis/output/plots/revoilii_17_wc2.1_2.5m_bio_04_horn.png
- Data_S6_Ecological_Niche_Modeling/4_final_Maxent_analysis/output/plots/revoilii_17_wc2.1_2.5m_bio_04_horn_only.dat
- Data_S6_Ecological_Niche_Modeling/4_final_Maxent_analysis/output/plots/revoilii_17_wc2.1_2.5m_bio_04_horn_only.png
- Data_S6_Ecological_Niche_Modeling/4_final_Maxent_analysis/output/plots/revoilii_17_wc2.1_2.5m_bio_04_horn_only_thumb.png
- Data_S6_Ecological_Niche_Modeling/4_final_Maxent_analysis/output/plots/revoilii_17_wc2.1_2.5m_bio_04_horn_thumb.png
- Data_S6_Ecological_Niche_Modeling/4_final_Maxent_analysis/output/plots/revoilii_17_wc2.1_2.5m_bio_05_horn.dat
- Data_S6_Ecological_Niche_Modeling/4_final_Maxent_analysis/output/plots/revoilii_17_wc2.1_2.5m_bio_05_horn.png
- Data_S6_Ecological_Niche_Modeling/4_final_Maxent_analysis/output/plots/revoilii_17_wc2.1_2.5m_bio_05_horn_only.dat
- Data_S6_Ecological_Niche_Modeling/4_final_Maxent_analysis/output/plots/revoilii_17_wc2.1_2.5m_bio_05_horn_only.png
- Data_S6_Ecological_Niche_Modeling/4_final_Maxent_analysis/output/plots/revoilii_17_wc2.1_2.5m_bio_05_horn_only_thumb.png
- Data_S6_Ecological_Niche_Modeling/4_final_Maxent_analysis/output/plots/revoilii_17_wc2.1_2.5m_bio_05_horn_thumb.png
- Data_S6_Ecological_Niche_Modeling/4_final_Maxent_analysis/output/plots/revoilii_17_wc2.1_2.5m_bio_13_horn.dat
- Data_S6_Ecological_Niche_Modeling/4_final_Maxent_analysis/output/plots/revoilii_17_wc2.1_2.5m_bio_13_horn.png
- Data_S6_Ecological_Niche_Modeling/4_final_Maxent_analysis/output/plots/revoilii_17_wc2.1_2.5m_bio_13_horn_only.dat
- Data_S6_Ecological_Niche_Modeling/4_final_Maxent_analysis/output/plots/revoilii_17_wc2.1_2.5m_bio_13_horn_only.png
- Data_S6_Ecological_Niche_Modeling/4_final_Maxent_analysis/output/plots/revoilii_17_wc2.1_2.5m_bio_13_horn_only_thumb.png
- Data_S6_Ecological_Niche_Modeling/4_final_Maxent_analysis/output/plots/revoilii_17_wc2.1_2.5m_bio_13_horn_thumb.png
- Data_S6_Ecological_Niche_Modeling/4_final_Maxent_analysis/output/plots/revoilii_17_wc2.1_2.5m_bio_14_horn.dat
- Data_S6_Ecological_Niche_Modeling/4_final_Maxent_analysis/output/plots/revoilii_17_wc2.1_2.5m_bio_14_horn.png
- Data_S6_Ecological_Niche_Modeling/4_final_Maxent_analysis/output/plots/revoilii_17_wc2.1_2.5m_bio_14_horn_only.dat
- Data_S6_Ecological_Niche_Modeling/4_final_Maxent_analysis/output/plots/revoilii_17_wc2.1_2.5m_bio_14_horn_only.png
- Data_S6_Ecological_Niche_Modeling/4_final_Maxent_analysis/output/plots/revoilii_17_wc2.1_2.5m_bio_14_horn_only_thumb.png
- Data_S6_Ecological_Niche_Modeling/4_final_Maxent_analysis/output/plots/revoilii_17_wc2.1_2.5m_bio_14_horn_thumb.png
- Data_S6_Ecological_Niche_Modeling/4_final_Maxent_analysis/output/plots/revoilii_17_wc2.1_2.5m_bio_19_horn.dat
- Data_S6_Ecological_Niche_Modeling/4_final_Maxent_analysis/output/plots/revoilii_17_wc2.1_2.5m_bio_19_horn.png
- Data_S6_Ecological_Niche_Modeling/4_final_Maxent_analysis/output/plots/revoilii_17_wc2.1_2.5m_bio_19_horn_only.dat
[truncated: 538 more entries]
