# Supplementary material for: New records of a lost species and a geographic range expansion for sengis in the Horn of Africa
Source: PeerJ. 2020 Aug 18;8:e9652. doi: 10.7717/peerj.9652 (PMC7441985; doi:10.7717/peerj.9652)
Supplement: Supplemental Information 6 [file peerj-08-9652-s006.zip › Data_S6_Ecological_Niche_Modeling/1_collinear_pairs/percent_contributions--collinear_pairs.xlsx]

## Sheet: Sheet1
	Pairwise Percent Contribution Tests
		Collinear Pairs	RM=1	RM=2	RM=3	RM=4	RM=5		layers to exclude
	pair1	layer1	84.1	100	100	100	100		10
		layer10	15.9	0	0	0	0		20
									3
	pair2	layer1	62.5	83.5	99.5	100	100		7
		layer20 (elevation)	37.5	16.5	0.5	0	0		10
									6
	pair3	layer3	0.6	0	0	0	0		12
		layer4	99.4	100	100	100	100		12
									16
	pair4	layer4	53.5	54.2	56.2	53.9	60.8		17
		layer7	46.5	45.8	43.8	46.1	39.2
	pair5	layer5	82.3	99.4	100	100	100
		layer10	17.7	0.6	0	0	0
	pair6	layer6	10.7	0	0	0	0
		layer11	89.3	100	100	100	100
	pair7	layer12	43	31.6	15.2	8.4	8.8
		layer13	57	68.4	84.8	91.6	91.2
	pair8	layer12	45.9	21.4	13.8	11.4	6.7
		layer16	54.1	78.6	86.2	88.6	93.3
	pair9	layer13	67.8	80	67.8	25.6	22
		layer16	32.2	20	32.2	74.4	78
	pair10	layer14	92	94	97.7	92.5	79
		layer17	8	6	2.3	7.5	21
