# Supplementary material for: New records of a lost species and a geographic range expansion for sengis in the Horn of Africa
Source: PeerJ. 2020 Aug 18;8:e9652. doi: 10.7717/peerj.9652 (PMC7441985; doi:10.7717/peerj.9652)
Supplement: Supplemental Information 6 [file peerj-08-9652-s006.zip › Data_S6_Ecological_Niche_Modeling/1_collinear_pairs/__R_commands__find_correlated_layers.txt]

# Put all ESRI ASCII "layer" files into a folder (and nothing else) -- n>1 ascii files!
# Point to that folder by changing the working directory path below
# Adjust high and low Pearson Correlation values as desired
# Install the R package "raster" before running the first time

###

working_directory="D:/Documents/Desktop/ascii_to_R/layers"
hi_pearson = 0.90
lo_pearson = -0.90

##############################

library(raster)

setwd(working_directory)
filelist=dir()
nfiles=length(filelist)

count=1
current_filename=filelist[count]
current_raster=raster(current_filename)
cumulative_rasters=current_raster

count=2
repeat {
current_filename=filelist[count]
current_raster=raster(current_filename)
cumulative_rasters=c(cumulative_rasters,current_raster)
count=count+1
if(count==nfiles+1) break }

mystack=stack(cumulative_rasters)
remove(cumulative_rasters)
remove(current_raster)
remove(filelist)
  
mylayerstats=layerStats(mystack,'pearson',na.rm=TRUE)
correlation_matrix=mylayerstats$'pearson correlation coefficient'
remove(mylayerstats)

correlation_matrix=round(correlation_matrix,digits=2)
diag(correlation_matrix)=NA
remove_these=upper.tri(correlation_matrix)
correlation_matrix[remove_these]=NA

#correlation_matrix

###

correlated_pairs=correlation_matrix[,]>hi_pearson | correlation_matrix[,]<lo_pearson

add_these=upper.tri(correlated_pairs)
correlated_pairs[add_these]=FALSE
diag(correlated_pairs)=FALSE

correlation_matrix2=correlation_matrix
correlation_matrix2[,]=NA
pairs=which(correlated_pairs==TRUE)
correlation_matrix2[pairs]=correlation_matrix[pairs]

#correlation_matrix2

###

correlated_layers=which(correlation_matrix2>-10,arr.ind=TRUE)
colnames(correlated_layers)=c("LayerA","LayerB")
rownames(correlated_layers)=NULL

npairs=dim(correlated_layers)
npairs=npairs[1]

tempmatrix=matrix(,nrow=npairs,ncol=3)
mycolnames=c("LayerA","LayerB","Pearson")
colnames(tempmatrix)=mycolnames

tempmatrix[,1]=correlated_layers[,2]
tempmatrix[,2]=correlated_layers[,1]
correlated_layers=tempmatrix

count=1
repeat {
myrow=correlated_layers[count,2]
mycol=correlated_layers[count,1]
mypearson=correlation_matrix[myrow,mycol]
correlated_layers[count,3]=mypearson
count=count+1
if(count==npairs+1) break }

#correlated_layers

###

correlation_matrix
correlation_matrix2
correlated_layers
