# Supplementary material for: New records of a lost species and a geographic range expansion for sengis in the Horn of Africa
Source: PeerJ. 2020 Aug 18;8:e9652. doi: 10.7717/peerj.9652 (PMC7441985; doi:10.7717/peerj.9652)
Supplement: Supplemental Information 6 [file peerj-08-9652-s006.zip › Data_S6_Ecological_Niche_Modeling/2_poor_contributors/percent_contributions--poor_contributors.xlsx]

## Sheet: Sheet1
	Percent Contribution -- Poor Contributors
	Layer	RM=1	RM=2	RM=3	RM=4	RM=5	mean		layers to exclude
	wc2.1_2.5m_bio_04_horn	44.3	47.6	47.5	44	34.1	43.5		2
	wc2.1_2.5m_bio_14_horn	21.4	23.7	25.1	24.8	25.5	24.1		8
	wc2.1_2.5m_bio_05_horn	11.9	16.1	14.3	11.8	12.4	13.3		15
	wc2.1_2.5m_bio_13_horn	8.5	8	9.7	14.1	19.9	12.04		9
	wc2.1_2.5m_bio_19_horn	4.6	2.7	3.2	5.3	8.1	4.78		11
	wc2.1_2.5m_bio_02_horn	3.3	1.1	0.1	0	0	0.9		18
	wc2.1_2.5m_bio_08_horn	2.4	0.7	0.1	0	0	0.64		1
	wc2.1_2.5m_bio_15_horn	2.9	0	0	0	0	0.58
	wc2.1_2.5m_bio_09_horn	0.3	0.1	0	0	0	0.08
	wc2.1_2.5m_bio_11_horn	0.4	0	0	0	0	0.08
	wc2.1_2.5m_bio_18_horn	0.2	0	0	0	0	0.04
	wc2.1_2.5m_bio_01_horn	0	0	0	0	0	0
