# Supplementary material for: New records of a lost species and a geographic range expansion for sengis in the Horn of Africa
Source: PeerJ. 2020 Aug 18;8:e9652. doi: 10.7717/peerj.9652 (PMC7441985; doi:10.7717/peerj.9652)
Supplement: Supplemental Information 6 [file peerj-08-9652-s006.zip › Data_S6_Ecological_Niche_Modeling/3_test_for_optimal_RM/ENMTools_model_selection.xlsx]

## Sheet: _ENMTools_prep_model_selection
	RM	Log Likelihood	Parameters	Sample Size	AIC score	AICc score	BIC score
	0.1	-441.934	75	47	x	x	x
	0.2	-459.541	57	47	x	x	x
	0.3	-470.865	45	47	1031.73	5171.73	1114.99
	0.4	-478.043	34	47	1024.09	1222.42	1086.99
	0.5	-484.169	25	47	1018.34	1080.24	1064.59
	0.6	-488.203	22	47	1020.41	1062.57	1061.11		min BIC
	0.7	-491.977	18	47	1019.95	1044.38	1053.26		1053.26
	0.8	-496.031	19	47	1030.06	1058.21	1065.21
	0.9	-500.192	22	47	1044.38	1086.55	1085.09
	1	-503.482	19	47	1044.96	1073.11	1080.12
	1.1	-506.26	19	47	1050.52	1078.67	1085.67
	1.2	-508.476	17	47	1050.95	1072.06	1082.4
	1.3	-510.313	16	47	1052.63	1070.76	1082.23
	1.4	-512.725	15	47	1055.45	1070.93	1083.2
	1.5	-514.433	13	47	1054.87	1065.9	1078.92
	1.6	-515.732	12	47	1055.46	1064.64	1077.67
	1.7	-516.8	11	47	1055.6	1063.14	1075.95
	1.8	-517.493	10	47	1054.99	1061.1	1073.49
	1.9	-518.259	11	47	1058.52	1066.06	1078.87
	2	-518.942	11	47	1059.88	1067.43	1080.24
	2.1	-519.766	11	47	1061.53	1069.07	1081.88
	2.2	-520.436	11	47	1062.87	1070.41	1083.22
	2.3	-520.815	10	47	1061.63	1067.74	1080.13
	2.4	-521.091	9	47	1060.18	1065.05	1076.83
	2.5	-521.284	9	47	1060.57	1065.43	1077.22
	2.6	-521.476	8	47	1058.95	1062.74	1073.75
	2.7	-521.682	9	47	1061.36	1066.23	1078.02
	2.8	-521.93	8	47	1059.86	1063.65	1074.66
	2.9	-522.164	8	47	1060.33	1064.12	1075.13
	3	-522.407	8	47	1060.81	1064.6	1075.62
	3.1	-522.657	8	47	1061.31	1065.1	1076.12
	3.2	-522.922	8	47	1061.84	1065.63	1076.65
	3.3	-523.197	8	47	1062.39	1066.18	1077.19
	3.4	-523.487	7	47	1060.97	1063.84	1073.92
	3.5	-523.797	8	47	1063.59	1067.38	1078.39
	3.6	-524.108	8	47	1064.22	1068.01	1079.02
	3.7	-524.422	8	47	1064.84	1068.63	1079.65
	3.8	-524.757	8	47	1065.51	1069.3	1080.31
	3.9	-525.102	8	47	1066.2	1069.99	1081.01
	4	-525.456	8	47	1066.91	1070.7	1081.71
	4.1	-525.814	8	47	1067.63	1071.42	1082.43
	4.2	-526.183	8	47	1068.37	1072.16	1083.17
	4.3	-526.545	8	47	1069.09	1072.88	1083.89
	4.4	-526.955	9	47	1071.91	1076.77	1088.56
	4.5	-527.319	8	47	1070.64	1074.43	1085.44
	4.6	-527.707	8	47	1071.41	1075.2	1086.22
	4.7	-528.156	9	47	1074.31	1079.18	1090.96
	4.8	-528.572	8	47	1073.14	1076.93	1087.95
	4.9	-529.092	8	47	1074.18	1077.97	1088.98
	5	-529.395	7	47	1072.79	1075.66	1085.74
	5.1	-529.862	8	47	1075.72	1079.51	1090.53
	5.2	-530.276	7	47	1074.55	1077.42	1087.5
	5.3	-530.591	6	47	1073.18	1075.28	1084.28
	5.4	-530.945	7	47	1075.89	1078.76	1088.84
	5.5	-531.31	7	47	1076.62	1079.49	1089.57
	5.6	-531.718	7	47	1077.44	1080.31	1090.39
	5.7	-532.065	6	47	1076.13	1078.23	1087.23
	5.8	-532.656	7	47	1079.31	1082.18	1092.26
	5.9	-533.116	7	47	1080.23	1083.1	1093.18
	6	-533.272	6	47	1078.54	1080.64	1089.65
	6.1	-533.843	7	47	1081.69	1084.56	1094.64
	6.2	-534.31	7	47	1082.62	1085.49	1095.57
	6.3	-534.755	7	47	1083.51	1086.38	1096.46
	6.4	-535.117	7	47	1084.23	1087.11	1097.18
	6.5	-535.615	7	47	1085.23	1088.1	1098.18
	6.6	-536.075	7	47	1086.15	1089.02	1099.1
	6.7	-536.587	7	47	1087.17	1090.05	1100.13
	6.8	-537.078	7	47	1088.16	1091.03	1101.11
	6.9	-537.567	7	47	1089.13	1092.01	1102.08
	7	-538.075	7	47	1090.15	1093.02	1103.1
	7.1	-538.601	7	47	1091.2	1094.07	1104.15
	7.2	-539.123	7	47	1092.25	1095.12	1105.2
	7.3	-539.681	6	47	1091.36	1093.46	1102.46
	7.4	-540.238	7	47	1094.48	1097.35	1107.43
	7.5	-540.794	7	47	1095.59	1098.46	1108.54
