# Supplementary material for: New records of a lost species and a geographic range expansion for sengis in the Horn of Africa
Source: PeerJ. 2020 Aug 18;8:e9652. doi: 10.7717/peerj.9652 (PMC7441985; doi:10.7717/peerj.9652)
Supplement: Supplemental Information 6 [file peerj-08-9652-s006.zip › Data_S6_Ecological_Niche_Modeling/4_final_Maxent_analysis/output/maxent.log]

Sun Jun 07 15:15:14 EDT 2020
MaxEnt version 3.4.1
Checking header of D:\Documents\Desktop\for_supplement\4_final_Maxent_analysis\included_layers_noncorrelated_good_contribution\wc2.1_2.5m_bio_04_horn.asc
Checking header of D:\Documents\Desktop\for_supplement\4_final_Maxent_analysis\included_layers_noncorrelated_good_contribution\wc2.1_2.5m_bio_05_horn.asc
Checking header of D:\Documents\Desktop\for_supplement\4_final_Maxent_analysis\included_layers_noncorrelated_good_contribution\wc2.1_2.5m_bio_13_horn.asc
Checking header of D:\Documents\Desktop\for_supplement\4_final_Maxent_analysis\included_layers_noncorrelated_good_contribution\wc2.1_2.5m_bio_14_horn.asc
Checking header of D:\Documents\Desktop\for_supplement\4_final_Maxent_analysis\included_layers_noncorrelated_good_contribution\wc2.1_2.5m_bio_19_horn.asc
Reading samples from revolii_n47.csv
Read samples: max memory 259522560, total allocated 16252928, free 12744760, used 3508168, increment 3508168
Extractor: max memory 259522560, total allocated 16252928, free 12193368, used 4059560, increment 551392
Extracting random background and sample data
230580 points with values for all grids
Adding samples to background in feature space
Command line used: 
Command line to repeat: java density.MaxEnt nowarnings noprefixes responsecurves nopictures outputformat=logistic outputdirectory=D:\Documents\Desktop\for_supplement\4_final_Maxent_analysis\output2 samplesfile=D:\Documents\Desktop\for_supplement\4_final_Maxent_analysis\samples\revolii_n47.csv environmentallayers=D:\Documents\Desktop\for_supplement\4_final_Maxent_analysis\included_layers_noncorrelated_good_contribution betamultiplier=0.7 replicates=20
Species: revoilii_0 revoilii_1 revoilii_2 revoilii_3 revoilii_4 revoilii_5 revoilii_6 revoilii_7 revoilii_8 revoilii_9 revoilii_10 revoilii_11 revoilii_12 revoilii_13 revoilii_14 revoilii_15 revoilii_16 revoilii_17 revoilii_18 revoilii_19
Layers: wc2.1_2.5m_bio_04_horn wc2.1_2.5m_bio_05_horn wc2.1_2.5m_bio_13_horn wc2.1_2.5m_bio_14_horn wc2.1_2.5m_bio_19_horn
Layertypes: Continuous Continuous Continuous Continuous Continuous
responsecurves: true
pictures: false
outputformat: logistic
outputdirectory: D:\Documents\Desktop\for_supplement\4_final_Maxent_analysis\output2
samplesfile: D:\Documents\Desktop\for_supplement\4_final_Maxent_analysis\samples\revolii_n47.csv
environmentallayers: D:\Documents\Desktop\for_supplement\4_final_Maxent_analysis\included_layers_noncorrelated_good_contribution
betamultiplier: 0.7
replicates: 20

getSamples: max memory 259522560, total allocated 16252928, free 11657696, used 4595232, increment 535672
Making features
makeFeatures: max memory 259522560, total allocated 16252928, free 9717368, used 6535560, increment 1940328
revoilii_0: 
Regularization values: linear/quadratic/product: 0.462, categorical: 0.250, threshold: 1.810, hinge: 0.500
19 samples
Density: max memory 259522560, total allocated 16252928, free 6460816, used 9792112, increment 3256552
linearPredictor: max memory 259522560, total allocated 16252928, free 6380648, used 9872280, increment 80168
FeaturedSpace: max memory 259522560, total allocated 16252928, free 6380648, used 9872280, increment 0
Sequential: max memory 259522560, total allocated 16252928, free 6380648, used 9872280, increment 0
Initial loss: 9.212238569259263
Initial test loss: 9.212238569259263
Time since start: 4.45
500: time = 4.231000 loss = 7.502369 testLoss 6.983246
Resulting gain: 1.7098697544822983
Projecting...
Writing file D:\Documents\Desktop\for_supplement\4_final_Maxent_analysis\output2\revoilii_0.asc
Time since start: 5.795
revoilii_0 response curves
Response curve: only wc2.1_2.5m_bio_04_horn
Making features
makeFeatures: max memory 259522560, total allocated 31285248, free 8913720, used 22371528, increment 12499248
revoilii_0 wc2.1_2.5m_bio_04_horn: 
Regularization values: linear/quadratic/product: 0.462, categorical: 0.250, threshold: 1.810, hinge: 0.500
19 samples
Density: max memory 259522560, total allocated 31285248, free 13828288, used 17456960, increment -4914568
linearPredictor: max memory 259522560, total allocated 31285248, free 13748120, used 17537128, increment 80168
FeaturedSpace: max memory 259522560, total allocated 31285248, free 13748120, used 17537128, increment 0
Sequential: max memory 259522560, total allocated 31285248, free 13748120, used 17537128, increment 0
Initial loss: 9.212238569259263
Time since start: 7.264
220: time = 1.148000 loss = 8.263554
Resulting gain: 0.9486847349935221
revoilii_0 response curves
Response curve: only wc2.1_2.5m_bio_05_horn
Making features
makeFeatures: max memory 259522560, total allocated 31285248, free 13409592, used 17875656, increment 338528
revoilii_0 wc2.1_2.5m_bio_05_horn: 
Regularization values: linear/quadratic/product: 0.462, categorical: 0.250, threshold: 1.810, hinge: 0.500
19 samples
Density: max memory 259522560, total allocated 31285248, free 11597176, used 19688072, increment 1812416
linearPredictor: max memory 259522560, total allocated 31285248, free 11517008, used 19768240, increment 80168
FeaturedSpace: max memory 259522560, total allocated 31285248, free 11517008, used 19768240, increment 0
Sequential: max memory 259522560, total allocated 31285248, free 11517008, used 19768240, increment 0
Initial loss: 9.212238569259263
200: time = 0.657000 loss = 8.987771
Resulting gain: 0.22446780665478094
revoilii_0 response curves
Response curve: only wc2.1_2.5m_bio_13_horn
Making features
makeFeatures: max memory 259522560, total allocated 31285248, free 7847256, used 23437992, increment 3669752
revoilii_0 wc2.1_2.5m_bio_13_horn: 
Regularization values: linear/quadratic/product: 0.462, categorical: 0.250, threshold: 1.810, hinge: 0.500
19 samples
Density: max memory 259522560, total allocated 31285248, free 6949200, used 24336048, increment 898056
linearPredictor: max memory 259522560, total allocated 31285248, free 6869032, used 24416216, increment 80168
FeaturedSpace: max memory 259522560, total allocated 31285248, free 6869032, used 24416216, increment 0
Sequential: max memory 259522560, total allocated 31285248, free 6869032, used 24416216, increment 0
Initial loss: 9.212238569259263
Time since start: 8.562
280: time = 0.485000 loss = 8.641741
Resulting gain: 0.5704974702961323
revoilii_0 response curves
Response curve: only wc2.1_2.5m_bio_14_horn
Making features
makeFeatures: max memory 259522560, total allocated 31285248, free 10269600, used 21015648, increment -3400568
revoilii_0 wc2.1_2.5m_bio_14_horn: 
Regularization values: linear/quadratic/product: 0.462, categorical: 0.250, threshold: 1.810, hinge: 0.500
19 samples
Density: max memory 259522560, total allocated 31285248, free 9412424, used 21872824, increment 857176
linearPredictor: max memory 259522560, total allocated 31285248, free 9332256, used 21952992, increment 80168
FeaturedSpace: max memory 259522560, total allocated 31285248, free 9332256, used 21952992, increment 0
Sequential: max memory 259522560, total allocated 31285248, free 9332256, used 21952992, increment 0
Initial loss: 9.212238569259263
220: time = 0.469000 loss = 8.708394
Resulting gain: 0.5038449805930938
revoilii_0 response curves
Response curve: only wc2.1_2.5m_bio_19_horn
Making features
makeFeatures: max memory 259522560, total allocated 31285248, free 8261728, used 23023520, increment 1070528
revoilii_0 wc2.1_2.5m_bio_19_horn: 
Regularization values: linear/quadratic/product: 0.462, categorical: 0.250, threshold: 1.810, hinge: 0.500
19 samples
Density: max memory 259522560, total allocated 31285248, free 7238320, used 24046928, increment 1023408
linearPredictor: max memory 259522560, total allocated 31285248, free 7158152, used 24127096, increment 80168
FeaturedSpace: max memory 259522560, total allocated 31285248, free 7158152, used 24127096, increment 0
Sequential: max memory 259522560, total allocated 31285248, free 7158152, used 24127096, increment 0
Initial loss: 9.212238569259263
160: time = 0.360000 loss = 8.877449
Resulting gain: 0.3347893530606516
revoilii_0 response curves
Time since start: 9.812
getSamples: max memory 259522560, total allocated 31285248, free 6583128, used 24702120, increment 575024
Making features
makeFeatures: max memory 259522560, total allocated 31285248, free 4769936, used 26515312, increment 1813192
revoilii_1: 
Regularization values: linear/quadratic/product: 0.442, categorical: 0.250, threshold: 1.800, hinge: 0.500
20 samples
Density: max memory 259522560, total allocated 31285248, free 4186120, used 27099128, increment 583816
linearPredictor: max memory 259522560, total allocated 31285248, free 4105944, used 27179304, increment 80176
FeaturedSpace: max memory 259522560, total allocated 31285248, free 4105944, used 27179304, increment 0
Sequential: max memory 259522560, total allocated 31285248, free 4105944, used 27179304, increment 0
Initial loss: 9.212338374638856
Initial test loss: 9.212338374638856
Time since start: 13.813
500: time = 3.938000 loss = 7.429095 testLoss 8.097868
Resulting gain: 1.7832436510237564
Projecting...
Writing file D:\Documents\Desktop\for_supplement\4_final_Maxent_analysis\output2\revoilii_1.asc
Time since start: 14.92
revoilii_1 response curves
Response curve: only wc2.1_2.5m_bio_04_horn
Making features
makeFeatures: max memory 259522560, total allocated 31285248, free 12766080, used 18519168, increment -8660136
revoilii_1 wc2.1_2.5m_bio_04_horn: 
Regularization values: linear/quadratic/product: 0.442, categorical: 0.250, threshold: 1.800, hinge: 0.500
20 samples
Density: max memory 259522560, total allocated 31285248, free 9636280, used 21648968, increment 3129800
linearPredictor: max memory 259522560, total allocated 31285248, free 9556104, used 21729144, increment 80176
FeaturedSpace: max memory 259522560, total allocated 31285248, free 9556104, used 21729144, increment 0
Sequential: max memory 259522560, total allocated 31285248, free 9556104, used 21729144, increment 0
Initial loss: 9.212338374638856
Time since start: 16.39
220: time = 1.142000 loss = 8.233455
Resulting gain: 0.9788833210777401
revoilii_1 response curves
Response curve: only wc2.1_2.5m_bio_05_horn
Making features
makeFeatures: max memory 259522560, total allocated 31285248, free 8396712, used 22888536, increment 1159392
revoilii_1 wc2.1_2.5m_bio_05_horn: 
Regularization values: linear/quadratic/product: 0.442, categorical: 0.250, threshold: 1.800, hinge: 0.500
20 samples
Density: max memory 259522560, total allocated 31285248, free 6588088, used 24697160, increment 1808624
linearPredictor: max memory 259522560, total allocated 31285248, free 6507912, used 24777336, increment 80176
FeaturedSpace: max memory 259522560, total allocated 31285248, free 6507912, used 24777336, increment 0
Sequential: max memory 259522560, total allocated 31285248, free 6507912, used 24777336, increment 0
Initial loss: 9.212338374638856
200: time = 0.656000 loss = 8.954922
Resulting gain: 0.2574166742767279
revoilii_1 response curves
Response curve: only wc2.1_2.5m_bio_13_horn
Making features
makeFeatures: max memory 259522560, total allocated 31285248, free 2640080, used 28645168, increment 3867832
revoilii_1 wc2.1_2.5m_bio_13_horn: 
Regularization values: linear/quadratic/product: 0.442, categorical: 0.250, threshold: 1.800, hinge: 0.500
20 samples
Density: max memory 259522560, total allocated 31285248, free 10046680, used 21238568, increment -7406600
linearPredictor: max memory 259522560, total allocated 31285248, free 9966504, used 21318744, increment 80176
FeaturedSpace: max memory 259522560, total allocated 31285248, free 9966504, used 21318744, increment 0
Sequential: max memory 259522560, total allocated 31285248, free 9966504, used 21318744, increment 0
Initial loss: 9.212338374638856
Time since start: 17.516
180: time = 0.329000 loss = 8.650786
Resulting gain: 0.5615521128415555
revoilii_1 response curves
Response curve: only wc2.1_2.5m_bio_14_horn
Making features
makeFeatures: max memory 259522560, total allocated 31285248, free 6296968, used 24988280, increment 3669536
revoilii_1 wc2.1_2.5m_bio_14_horn: 
Regularization values: linear/quadratic/product: 0.442, categorical: 0.250, threshold: 1.800, hinge: 0.500
20 samples
Density: max memory 259522560, total allocated 31285248, free 5509192, used 25776056, increment 787776
linearPredictor: max memory 259522560, total allocated 31285248, free 5429016, used 25856232, increment 80176
FeaturedSpace: max memory 259522560, total allocated 31285248, free 5429016, used 25856232, increment 0
Sequential: max memory 259522560, total allocated 31285248, free 5429016, used 25856232, increment 0
Initial loss: 9.212338374638856
200: time = 0.391000 loss = 8.681976
Resulting gain: 0.5303625511455952
revoilii_1 response curves
Response curve: only wc2.1_2.5m_bio_19_horn
Making features
makeFeatures: max memory 259522560, total allocated 31285248, free 3821160, used 27464088, increment 1607856
revoilii_1 wc2.1_2.5m_bio_19_horn: 
Regularization values: linear/quadratic/product: 0.442, categorical: 0.250, threshold: 1.800, hinge: 0.500
20 samples
Density: max memory 259522560, total allocated 31285248, free 2751224, used 28534024, increment 1069936
linearPredictor: max memory 259522560, total allocated 31285248, free 2671048, used 28614200, increment 80176
FeaturedSpace: max memory 259522560, total allocated 31285248, free 2671048, used 28614200, increment 0
Sequential: max memory 259522560, total allocated 31285248, free 2671048, used 28614200, increment 0
Initial loss: 9.212338374638856
Time since start: 18.594
240: time = 0.547000 loss = 8.815578
Resulting gain: 0.39676050754277625
revoilii_1 response curves
getSamples: max memory 259522560, total allocated 33165312, free 9492944, used 23672368, increment -4941832
Making features
makeFeatures: max memory 259522560, total allocated 33165312, free 17694808, used 15470504, increment -8201864
revoilii_2: 
Regularization values: linear/quadratic/product: 0.442, categorical: 0.250, threshold: 1.800, hinge: 0.500
20 samples
Density: max memory 259522560, total allocated 33165312, free 10361176, used 22804136, increment 7333632
linearPredictor: max memory 259522560, total allocated 33165312, free 10281000, used 22884312, increment 80176
FeaturedSpace: max memory 259522560, total allocated 33165312, free 10281000, used 22884312, increment 0
Sequential: max memory 259522560, total allocated 33165312, free 10281000, used 22884312, increment 0
Initial loss: 9.212338374638856
Initial test loss: 9.212338374638856
Time since start: 23.281
500: time = 4.312000 loss = 7.461783 testLoss 7.135222
Resulting gain: 1.7505549193137595
Projecting...
Writing file D:\Documents\Desktop\for_supplement\4_final_Maxent_analysis\output2\revoilii_2.asc
Time since start: 24.391
revoilii_2 response curves
Response curve: only wc2.1_2.5m_bio_04_horn
Making features
makeFeatures: max memory 259522560, total allocated 33165312, free 4225632, used 28939680, increment 6055368
revoilii_2 wc2.1_2.5m_bio_04_horn: 
Regularization values: linear/quadratic/product: 0.442, categorical: 0.250, threshold: 1.800, hinge: 0.500
20 samples
Density: max memory 259522560, total allocated 33165312, free 1073720, used 32091592, increment 3151912
linearPredictor: max memory 259522560, total allocated 33165312, free 993544, used 32171768, increment 80176
FeaturedSpace: max memory 259522560, total allocated 33165312, free 993544, used 32171768, increment 0
Sequential: max memory 259522560, total allocated 33165312, free 993544, used 32171768, increment 0
Initial loss: 9.212338374638856
Time since start: 25.828
220: time = 1.118000 loss = 8.241359
Resulting gain: 0.970979752312644
revoilii_2 response curves
Response curve: only wc2.1_2.5m_bio_05_horn
Making features
makeFeatures: max memory 259522560, total allocated 33165312, free 11331072, used 21834240, increment -10337528
revoilii_2 wc2.1_2.5m_bio_05_horn: 
Regularization values: linear/quadratic/product: 0.442, categorical: 0.250, threshold: 1.800, hinge: 0.500
20 samples
Density: max memory 259522560, total allocated 33165312, free 18018640, used 15146672, increment -6687568
linearPredictor: max memory 259522560, total allocated 33165312, free 17938464, used 15226848, increment 80176
FeaturedSpace: max memory 259522560, total allocated 33165312, free 17938464, used 15226848, increment 0
Sequential: max memory 259522560, total allocated 33165312, free 17938464, used 15226848, increment 0
Initial loss: 9.212338374638856
220: time = 0.664000 loss = 9.009793
Resulting gain: 0.2025450570975611
revoilii_2 response curves
Response curve: only wc2.1_2.5m_bio_13_horn
Making features
makeFeatures: max memory 259522560, total allocated 33165312, free 15611344, used 17553968, increment 2327120
revoilii_2 wc2.1_2.5m_bio_13_horn: 
Regularization values: linear/quadratic/product: 0.442, categorical: 0.250, threshold: 1.800, hinge: 0.500
20 samples
Density: max memory 259522560, total allocated 33165312, free 14672272, used 18493040, increment 939072
linearPredictor: max memory 259522560, total allocated 33165312, free 14592096, used 18573216, increment 80176
FeaturedSpace: max memory 259522560, total allocated 33165312, free 14592096, used 18573216, increment 0
Sequential: max memory 259522560, total allocated 33165312, free 14592096, used 18573216, increment 0
Initial loss: 9.212338374638856
Time since start: 27.089
240: time = 0.443000 loss = 8.692662
Resulting gain: 0.5196763947232537
revoilii_2 response curves
Response curve: only wc2.1_2.5m_bio_14_horn
Making features
makeFeatures: max memory 259522560, total allocated 33165312, free 15534664, used 17630648, increment -942568
revoilii_2 wc2.1_2.5m_bio_14_horn: 
Regularization values: linear/quadratic/product: 0.442, categorical: 0.250, threshold: 1.800, hinge: 0.500
20 samples
Density: max memory 259522560, total allocated 33165312, free 14551088, used 18614224, increment 983576
linearPredictor: max memory 259522560, total allocated 33165312, free 14551088, used 18614224, increment 0
FeaturedSpace: max memory 259522560, total allocated 33165312, free 14551088, used 18614224, increment 0
Sequential: max memory 259522560, total allocated 33165312, free 14551088, used 18614224, increment 0
Initial loss: 9.212338374638856
220: time = 0.411000 loss = 8.639236
Resulting gain: 0.5731021268654697
revoilii_2 response curves
Response curve: only wc2.1_2.5m_bio_19_horn
Making features
makeFeatures: max memory 259522560, total allocated 33165312, free 13668792, used 19496520, increment 882296
revoilii_2 wc2.1_2.5m_bio_19_horn: 
Regularization values: linear/quadratic/product: 0.442, categorical: 0.250, threshold: 1.800, hinge: 0.500
20 samples
Density: max memory 259522560, total allocated 33165312, free 12626056, used 20539256, increment 1042736
linearPredictor: max memory 259522560, total allocated 33165312, free 12545880, used 20619432, increment 80176
FeaturedSpace: max memory 259522560, total allocated 33165312, free 12545880, used 20619432, increment 0
Sequential: max memory 259522560, total allocated 33165312, free 12545880, used 20619432, increment 0
Initial loss: 9.212338374638856
Time since start: 28.091
220: time = 0.454000 loss = 8.833667
Resulting gain: 0.37867090183291197
revoilii_2 response curves
getSamples: max memory 259522560, total allocated 33165312, free 13595312, used 19570000, increment -1049432
Making features
makeFeatures: max memory 259522560, total allocated 33165312, free 11862048, used 21303264, increment 1733264
revoilii_3: 
Regularization values: linear/quadratic/product: 0.442, categorical: 0.250, threshold: 1.800, hinge: 0.500
20 samples
Density: max memory 259522560, total allocated 33165312, free 10560936, used 22604376, increment 1301112
linearPredictor: max memory 259522560, total allocated 33165312, free 10480760, used 22684552, increment 80176
FeaturedSpace: max memory 259522560, total allocated 33165312, free 10480760, used 22684552, increment 0
Sequential: max memory 259522560, total allocated 33165312, free 10480760, used 22684552, increment 0
Initial loss: 9.212338374638856
Initial test loss: 9.212338374638856
Time since start: 32.278
500: time = 3.865000 loss = 7.443516 testLoss 7.500542
Resulting gain: 1.7688220819294216
Projecting...
Writing file D:\Documents\Desktop\for_supplement\4_final_Maxent_analysis\output2\revoilii_3.asc
Time since start: 33.378
revoilii_3 response curves
Response curve: only wc2.1_2.5m_bio_04_horn
Making features
makeFeatures: max memory 259522560, total allocated 33165312, free 19144008, used 14021304, increment -8663248
revoilii_3 wc2.1_2.5m_bio_04_horn: 
Regularization values: linear/quadratic/product: 0.442, categorical: 0.250, threshold: 1.800, hinge: 0.500
20 samples
Density: max memory 259522560, total allocated 33165312, free 16035176, used 17130136, increment 3108832
linearPredictor: max memory 259522560, total allocated 33165312, free 15955000, used 17210312, increment 80176
FeaturedSpace: max memory 259522560, total allocated 33165312, free 15955000, used 17210312, increment 0
Sequential: max memory 259522560, total allocated 33165312, free 15955000, used 17210312, increment 0
Initial loss: 9.212338374638856
Time since start: 34.84
220: time = 1.149000 loss = 8.241359
Resulting gain: 0.970979752312644
revoilii_3 response curves
Response curve: only wc2.1_2.5m_bio_05_horn
Making features
makeFeatures: max memory 259522560, total allocated 33165312, free 14371048, used 18794264, increment 1583952
revoilii_3 wc2.1_2.5m_bio_05_horn: 
Regularization values: linear/quadratic/product: 0.442, categorical: 0.250, threshold: 1.800, hinge: 0.500
20 samples
Density: max memory 259522560, total allocated 33165312, free 12528040, used 20637272, increment 1843008
linearPredictor: max memory 259522560, total allocated 33165312, free 12447864, used 20717448, increment 80176
FeaturedSpace: max memory 259522560, total allocated 33165312, free 12447864, used 20717448, increment 0
Sequential: max memory 259522560, total allocated 33165312, free 12447864, used 20717448, increment 0
Initial loss: 9.212338374638856
260: time = 0.834000 loss = 9.002066
Resulting gain: 0.21027250136968334
revoilii_3 response curves
Response curve: only wc2.1_2.5m_bio_13_horn
Making features
makeFeatures: max memory 259522560, total allocated 33165312, free 12537680, used 20627632, increment -89816
revoilii_3 wc2.1_2.5m_bio_13_horn: 
Regularization values: linear/quadratic/product: 0.442, categorical: 0.250, threshold: 1.800, hinge: 0.500
20 samples
Density: max memory 259522560, total allocated 33165312, free 11584608, used 21580704, increment 953072
linearPredictor: max memory 259522560, total allocated 33165312, free 11504432, used 21660880, increment 80176
FeaturedSpace: max memory 259522560, total allocated 33165312, free 11504432, used 21660880, increment 0
Sequential: max memory 259522560, total allocated 33165312, free 11504432, used 21660880, increment 0
Initial loss: 9.212338374638856
Time since start: 36.128
160: time = 0.316000 loss = 8.625845
Resulting gain: 0.5864934792243144
revoilii_3 response curves
Response curve: only wc2.1_2.5m_bio_14_horn
Making features
makeFeatures: max memory 259522560, total allocated 33165312, free 10616296, used 22549016, increment 888136
revoilii_3 wc2.1_2.5m_bio_14_horn: 
Regularization values: linear/quadratic/product: 0.442, categorical: 0.250, threshold: 1.800, hinge: 0.500
20 samples
Density: max memory 259522560, total allocated 33165312, free 9764152, used 23401160, increment 852144
linearPredictor: max memory 259522560, total allocated 33165312, free 9764152, used 23401160, increment 0
FeaturedSpace: max memory 259522560, total allocated 33165312, free 9764152, used 23401160, increment 0
Sequential: max memory 259522560, total allocated 33165312, free 9764152, used 23401160, increment 0
Initial loss: 9.212338374638856
200: time = 0.414000 loss = 8.631671
Resulting gain: 0.580667850886023
revoilii_3 response curves
Response curve: only wc2.1_2.5m_bio_19_horn
Making features
makeFeatures: max memory 259522560, total allocated 33165312, free 8592456, used 24572856, increment 1171696
revoilii_3 wc2.1_2.5m_bio_19_horn: 
Regularization values: linear/quadratic/product: 0.442, categorical: 0.250, threshold: 1.800, hinge: 0.500
20 samples
Density: max memory 259522560, total allocated 33165312, free 7522328, used 25642984, increment 1070128
linearPredictor: max memory 259522560, total allocated 33165312, free 7442152, used 25723160, increment 80176
FeaturedSpace: max memory 259522560, total allocated 33165312, free 7442152, used 25723160, increment 0
Sequential: max memory 259522560, total allocated 33165312, free 7442152, used 25723160, increment 0
Initial loss: 9.212338374638856
Time since start: 37.226
280: time = 0.548000 loss = 8.856912
Resulting gain: 0.35542683034898026
revoilii_3 response curves
getSamples: max memory 259522560, total allocated 33165312, free 7322680, used 25842632, increment 119472
Making features
makeFeatures: max memory 259522560, total allocated 33165312, free 14401448, used 18763864, increment -7078768
revoilii_4: 
Regularization values: linear/quadratic/product: 0.442, categorical: 0.250, threshold: 1.800, hinge: 0.500
20 samples
Density: max memory 259522560, total allocated 33165312, free 7083392, used 26081920, increment 7318056
linearPredictor: max memory 259522560, total allocated 33165312, free 7003216, used 26162096, increment 80176
FeaturedSpace: max memory 259522560, total allocated 33165312, free 7003216, used 26162096, increment 0
Sequential: max memory 259522560, total allocated 33165312, free 7003216, used 26162096, increment 0
Initial loss: 9.212338374638856
Initial test loss: 9.212338374638856
Time since start: 41.404
500: time = 3.852000 loss = 7.440580 testLoss 8.601325
Resulting gain: 1.7717579878219674
Projecting...
Writing file D:\Documents\Desktop\for_supplement\4_final_Maxent_analysis\output2\revoilii_4.asc
Time since start: 42.531
revoilii_4 response curves
Response curve: only wc2.1_2.5m_bio_04_horn
Making features
makeFeatures: max memory 259522560, total allocated 33165312, free 11981888, used 21183424, increment -4978672
revoilii_4 wc2.1_2.5m_bio_04_horn: 
Regularization values: linear/quadratic/product: 0.442, categorical: 0.250, threshold: 1.800, hinge: 0.500
20 samples
Density: max memory 259522560, total allocated 33165312, free 8816672, used 24348640, increment 3165216
linearPredictor: max memory 259522560, total allocated 33165312, free 8736496, used 24428816, increment 80176
FeaturedSpace: max memory 259522560, total allocated 33165312, free 8736496, used 24428816, increment 0
Sequential: max memory 259522560, total allocated 33165312, free 8736496, used 24428816, increment 0
Initial loss: 9.212338374638856
Time since start: 43.971
220: time = 1.125000 loss = 8.239197
Resulting gain: 0.9731414867032928
revoilii_4 response curves
Response curve: only wc2.1_2.5m_bio_05_horn
Making features
makeFeatures: max memory 259522560, total allocated 33165312, free 8009304, used 25156008, increment 727192
revoilii_4 wc2.1_2.5m_bio_05_horn: 
Regularization values: linear/quadratic/product: 0.442, categorical: 0.250, threshold: 1.800, hinge: 0.500
20 samples
Density: max memory 259522560, total allocated 33165312, free 14664000, used 18501312, increment -6654696
linearPredictor: max memory 259522560, total allocated 33165312, free 14664000, used 18501312, increment 0
FeaturedSpace: max memory 259522560, total allocated 33165312, free 14664000, used 18501312, increment 0
Sequential: max memory 259522560, total allocated 33165312, free 14664000, used 18501312, increment 0
Initial loss: 9.212338374638856
260: time = 0.818000 loss = 9.001695
Resulting gain: 0.21064298263978465
revoilii_4 response curves
Response curve: only wc2.1_2.5m_bio_13_horn
Making features
makeFeatures: max memory 259522560, total allocated 33165312, free 6314208, used 26851104, increment 8349792
revoilii_4 wc2.1_2.5m_bio_13_horn: 
Regularization values: linear/quadratic/product: 0.442, categorical: 0.250, threshold: 1.800, hinge: 0.500
20 samples
Density: max memory 259522560, total allocated 33165312, free 14166208, used 18999104, increment -7852000
linearPredictor: max memory 259522560, total allocated 33165312, free 14086032, used 19079280, increment 80176
FeaturedSpace: max memory 259522560, total allocated 33165312, free 14086032, used 19079280, increment 0
Sequential: max memory 259522560, total allocated 33165312, free 14086032, used 19079280, increment 0
Initial loss: 9.212338374638856
Time since start: 45.368
240: time = 0.448000 loss = 8.690787
Resulting gain: 0.5215513626151775
revoilii_4 response curves
Response curve: only wc2.1_2.5m_bio_14_horn
Making features
makeFeatures: max memory 259522560, total allocated 33165312, free 6086808, used 27078504, increment 7999224
revoilii_4 wc2.1_2.5m_bio_14_horn: 
Regularization values: linear/quadratic/product: 0.442, categorical: 0.250, threshold: 1.800, hinge: 0.500
20 samples
Density: max memory 259522560, total allocated 33165312, free 14052464, used 19112848, increment -7965656
linearPredictor: max memory 259522560, total allocated 33165312, free 13972288, used 19193024, increment 80176
FeaturedSpace: max memory 259522560, total allocated 33165312, free 13972288, used 19193024, increment 0
Sequential: max memory 259522560, total allocated 33165312, free 13972288, used 19193024, increment 0
Initial loss: 9.212338374638856
120: time = 0.304000 loss = 8.515373
Resulting gain: 0.6969652650148088
revoilii_4 response curves
Response curve: only wc2.1_2.5m_bio_19_horn
Making features
makeFeatures: max memory 259522560, total allocated 33165312, free 6509216, used 26656096, increment 7463072
revoilii_4 wc2.1_2.5m_bio_19_horn: 
Regularization values: linear/quadratic/product: 0.442, categorical: 0.250, threshold: 1.800, hinge: 0.500
20 samples
Density: max memory 259522560, total allocated 33165312, free 5466768, used 27698544, increment 1042448
linearPredictor: max memory 259522560, total allocated 33165312, free 5386592, used 27778720, increment 80176
FeaturedSpace: max memory 259522560, total allocated 33165312, free 5386592, used 27778720, increment 0
Sequential: max memory 259522560, total allocated 33165312, free 5386592, used 27778720, increment 0
Initial loss: 9.212338374638856
220: time = 0.465000 loss = 8.794419
Resulting gain: 0.41791954382941476
revoilii_4 response curves
Time since start: 46.515
getSamples: max memory 259522560, total allocated 33165312, free 6892360, used 26272952, increment -1505768
Making features
makeFeatures: max memory 259522560, total allocated 33165312, free 5159056, used 28006256, increment 1733304
revoilii_5: 
Regularization values: linear/quadratic/product: 0.442, categorical: 0.250, threshold: 1.800, hinge: 0.500
20 samples
Density: max memory 259522560, total allocated 33165312, free 5497704, used 27667608, increment -338648
linearPredictor: max memory 259522560, total allocated 33165312, free 5417528, used 27747784, increment 80176
FeaturedSpace: max memory 259522560, total allocated 33165312, free 5417528, used 27747784, increment 0
Sequential: max memory 259522560, total allocated 33165312, free 5417528, used 27747784, increment 0
Initial loss: 9.212338374638856
Initial test loss: 9.212338374638856
Time since start: 50.461
500: time = 3.893000 loss = 7.380716 testLoss 8.988638
Resulting gain: 1.8316224725364805
Projecting...
Writing file D:\Documents\Desktop\for_supplement\4_final_Maxent_analysis\output2\revoilii_5.asc
Time since start: 51.577
revoilii_5 response curves
Response curve: only wc2.1_2.5m_bio_04_horn
Making features
makeFeatures: max memory 259522560, total allocated 33165312, free 14022864, used 19142448, increment -8605336
revoilii_5 wc2.1_2.5m_bio_04_horn: 
Regularization values: linear/quadratic/product: 0.442, categorical: 0.250, threshold: 1.800, hinge: 0.500
20 samples
Density: max memory 259522560, total allocated 33165312, free 10894016, used 22271296, increment 3128848
linearPredictor: max memory 259522560, total allocated 33165312, free 10813840, used 22351472, increment 80176
FeaturedSpace: max memory 259522560, total allocated 33165312, free 10813840, used 22351472, increment 0
Sequential: max memory 259522560, total allocated 33165312, free 10813840, used 22351472, increment 0
Initial loss: 9.212338374638856
Time since start: 53.002
220: time = 1.133000 loss = 8.225563
Resulting gain: 0.9867756669816465
revoilii_5 response curves
Response curve: only wc2.1_2.5m_bio_05_horn
Making features
makeFeatures: max memory 259522560, total allocated 33165312, free 9854024, used 23311288, increment 959816
revoilii_5 wc2.1_2.5m_bio_05_horn: 
Regularization values: linear/quadratic/product: 0.442, categorical: 0.250, threshold: 1.800, hinge: 0.500
20 samples
Density: max memory 259522560, total allocated 33165312, free 8009176, used 25156136, increment 1844848
linearPredictor: max memory 259522560, total allocated 33165312, free 7929000, used 25236312, increment 80176
FeaturedSpace: max memory 259522560, total allocated 33165312, free 7929000, used 25236312, increment 0
Sequential: max memory 259522560, total allocated 33165312, free 7929000, used 25236312, increment 0
Initial loss: 9.212338374638856
300: time = 0.927000 loss = 8.924823
Resulting gain: 0.2875150146983838
revoilii_5 response curves
Time since start: 54.052
Response curve: only wc2.1_2.5m_bio_13_horn
Making features
makeFeatures: max memory 259522560, total allocated 33165312, free 11040808, used 22124504, increment -3111808
revoilii_5 wc2.1_2.5m_bio_13_horn: 
Regularization values: linear/quadratic/product: 0.442, categorical: 0.250, threshold: 1.800, hinge: 0.500
20 samples
Density: max memory 259522560, total allocated 33165312, free 10085336, used 23079976, increment 955472
linearPredictor: max memory 259522560, total allocated 33165312, free 10005160, used 23160152, increment 80176
FeaturedSpace: max memory 259522560, total allocated 33165312, free 10005160, used 23160152, increment 0
Sequential: max memory 259522560, total allocated 33165312, free 10005160, used 23160152, increment 0
Initial loss: 9.212338374638856
180: time = 0.341000 loss = 8.614239
Resulting gain: 0.5980991878885913
revoilii_5 response curves
Response curve: only wc2.1_2.5m_bio_14_horn
Making features
makeFeatures: max memory 259522560, total allocated 33165312, free 7115656, used 26049656, increment 2889504
revoilii_5 wc2.1_2.5m_bio_14_horn: 
Regularization values: linear/quadratic/product: 0.442, categorical: 0.250, threshold: 1.800, hinge: 0.500
20 samples
Density: max memory 259522560, total allocated 33165312, free 6228832, used 26936480, increment 886824
linearPredictor: max memory 259522560, total allocated 33165312, free 6228832, used 26936480, increment 0
FeaturedSpace: max memory 259522560, total allocated 33165312, free 6228832, used 26936480, increment 0
Sequential: max memory 259522560, total allocated 33165312, free 6228832, used 26936480, increment 0
Initial loss: 9.212338374638856
180: time = 0.384000 loss = 8.669220
Resulting gain: 0.5431181262213531
revoilii_5 response curves
Response curve: only wc2.1_2.5m_bio_19_horn
Making features
makeFeatures: max memory 259522560, total allocated 33165312, free 5556832, used 27608480, increment 672000
revoilii_5 wc2.1_2.5m_bio_19_horn: 
Regularization values: linear/quadratic/product: 0.442, categorical: 0.250, threshold: 1.800, hinge: 0.500
20 samples
Density: max memory 259522560, total allocated 33165312, free 13834472, used 19330840, increment -8277640
linearPredictor: max memory 259522560, total allocated 33165312, free 13754296, used 19411016, increment 80176
FeaturedSpace: max memory 259522560, total allocated 33165312, free 13754296, used 19411016, increment 0
Sequential: max memory 259522560, total allocated 33165312, free 13754296, used 19411016, increment 0
Initial loss: 9.212338374638856
Time since start: 55.466
280: time = 0.545000 loss = 8.861067
Resulting gain: 0.35127123244333447
revoilii_5 response curves
getSamples: max memory 259522560, total allocated 33165312, free 4445168, used 28720144, increment 9309128
Making features
makeFeatures: max memory 259522560, total allocated 33165312, free 12624632, used 20540680, increment -8179464
revoilii_6: 
Regularization values: linear/quadratic/product: 0.442, categorical: 0.250, threshold: 1.800, hinge: 0.500
20 samples
Density: max memory 259522560, total allocated 33165312, free 5282344, used 27882968, increment 7342288
linearPredictor: max memory 259522560, total allocated 33165312, free 5202168, used 27963144, increment 80176
FeaturedSpace: max memory 259522560, total allocated 33165312, free 5202168, used 27963144, increment 0
Sequential: max memory 259522560, total allocated 33165312, free 5202168, used 27963144, increment 0
Initial loss: 9.212338374638856
Initial test loss: 9.212338374638856
Time since start: 59.679
500: time = 3.886000 loss = 7.476924 testLoss 6.742646
Resulting gain: 1.7354145044026836
Projecting...
Writing file D:\Documents\Desktop\for_supplement\4_final_Maxent_analysis\output2\revoilii_6.asc
Time since start: 60.765
revoilii_6 response curves
Response curve: only wc2.1_2.5m_bio_04_horn
Making features
makeFeatures: max memory 259522560, total allocated 33165312, free 11591096, used 21574216, increment -6388928
revoilii_6 wc2.1_2.5m_bio_04_horn: 
Regularization values: linear/quadratic/product: 0.442, categorical: 0.250, threshold: 1.800, hinge: 0.500
20 samples
Density: max memory 259522560, total allocated 33165312, free 8455912, used 24709400, increment 3135184
linearPredictor: max memory 259522560, total allocated 33165312, free 8375736, used 24789576, increment 80176
FeaturedSpace: max memory 259522560, total allocated 33165312, free 8375736, used 24789576, increment 0
Sequential: max memory 259522560, total allocated 33165312, free 8375736, used 24789576, increment 0
Initial loss: 9.212338374638856
Time since start: 62.215
220: time = 1.133000 loss = 8.241193
Resulting gain: 0.9711457937969605
revoilii_6 response curves
Response curve: only wc2.1_2.5m_bio_05_horn
Making features
makeFeatures: max memory 259522560, total allocated 33165312, free 7693272, used 25472040, increment 682464
revoilii_6 wc2.1_2.5m_bio_05_horn: 
Regularization values: linear/quadratic/product: 0.442, categorical: 0.250, threshold: 1.800, hinge: 0.500
20 samples
Density: max memory 259522560, total allocated 33165312, free 5848424, used 27316888, increment 1844848
linearPredictor: max memory 259522560, total allocated 33165312, free 5768248, used 27397064, increment 80176
FeaturedSpace: max memory 259522560, total allocated 33165312, free 5768248, used 27397064, increment 0
Sequential: max memory 259522560, total allocated 33165312, free 5768248, used 27397064, increment 0
Initial loss: 9.212338374638856
240: time = 0.770000 loss = 8.991975
Resulting gain: 0.22036340628402407
revoilii_6 response curves
Response curve: only wc2.1_2.5m_bio_13_horn
Making features
makeFeatures: max memory 259522560, total allocated 33165312, free 5279072, used 27886240, increment 489176
revoilii_6 wc2.1_2.5m_bio_13_horn: 
Regularization values: linear/quadratic/product: 0.442, categorical: 0.250, threshold: 1.800, hinge: 0.500
20 samples
Density: max memory 259522560, total allocated 33165312, free 4299904, used 28865408, increment 979168
linearPredictor: max memory 259522560, total allocated 33165312, free 12898136, used 20267176, increment -8598232
FeaturedSpace: max memory 259522560, total allocated 33165312, free 12715152, used 20450160, increment 182984
Sequential: max memory 259522560, total allocated 33165312, free 12715152, used 20450160, increment 0
Initial loss: 9.212338374638856
Time since start: 63.434
160: time = 0.301000 loss = 8.672047
Resulting gain: 0.5402917291145517
revoilii_6 response curves
Response curve: only wc2.1_2.5m_bio_14_horn
Making features
makeFeatures: max memory 259522560, total allocated 33165312, free 12286840, used 20878472, increment 428312
revoilii_6 wc2.1_2.5m_bio_14_horn: 
Regularization values: linear/quadratic/product: 0.442, categorical: 0.250, threshold: 1.800, hinge: 0.500
20 samples
Density: max memory 259522560, total allocated 33165312, free 11370968, used 21794344, increment 915872
linearPredictor: max memory 259522560, total allocated 33165312, free 11370968, used 21794344, increment 0
FeaturedSpace: max memory 259522560, total allocated 33165312, free 11370968, used 21794344, increment 0
Sequential: max memory 259522560, total allocated 33165312, free 11370968, used 21794344, increment 0
Initial loss: 9.212338374638856
180: time = 0.383000 loss = 8.669220
Resulting gain: 0.5431181262213531
revoilii_6 response curves
Response curve: only wc2.1_2.5m_bio_19_horn
Making features
makeFeatures: max memory 259522560, total allocated 33165312, free 9941640, used 23223672, increment 1429328
revoilii_6 wc2.1_2.5m_bio_19_horn: 
Regularization values: linear/quadratic/product: 0.442, categorical: 0.250, threshold: 1.800, hinge: 0.500
20 samples
Density: max memory 259522560, total allocated 33165312, free 8847496, used 24317816, increment 1094144
linearPredictor: max memory 259522560, total allocated 33165312, free 8767320, used 24397992, increment 80176
FeaturedSpace: max memory 259522560, total allocated 33165312, free 8767320, used 24397992, increment 0
Sequential: max memory 259522560, total allocated 33165312, free 8767320, used 24397992, increment 0
Initial loss: 9.212338374638856
Time since start: 64.549
260: time = 0.595000 loss = 8.858117
Resulting gain: 0.3542215746726214
revoilii_6 response curves
getSamples: max memory 259522560, total allocated 33165312, free 3629344, used 29535968, increment 5137976
Making features
makeFeatures: max memory 259522560, total allocated 33165312, free 1896040, used 31269272, increment 1733304
revoilii_7: 
Regularization values: linear/quadratic/product: 0.442, categorical: 0.250, threshold: 1.800, hinge: 0.500
20 samples
Density: max memory 259522560, total allocated 33165312, free 2641224, used 30524088, increment -745184
linearPredictor: max memory 259522560, total allocated 33165312, free 2561048, used 30604264, increment 80176
FeaturedSpace: max memory 259522560, total allocated 33165312, free 2561048, used 30604264, increment 0
Sequential: max memory 259522560, total allocated 33165312, free 2561048, used 30604264, increment 0
Initial loss: 9.212338374638856
Initial test loss: 9.212338374638856
Time since start: 68.885
500: time = 3.986000 loss = 7.425389 testLoss 7.778887
Resulting gain: 1.7869497897492543
Projecting...
Writing file D:\Documents\Desktop\for_supplement\4_final_Maxent_analysis\output2\revoilii_7.asc
Time since start: 70.042
revoilii_7 response curves
Response curve: only wc2.1_2.5m_bio_04_horn
Making features
makeFeatures: max memory 259522560, total allocated 33165312, free 13167656, used 19997656, increment -10606608
revoilii_7 wc2.1_2.5m_bio_04_horn: 
Regularization values: linear/quadratic/product: 0.442, categorical: 0.250, threshold: 1.800, hinge: 0.500
20 samples
Density: max memory 259522560, total allocated 33165312, free 10059696, used 23105616, increment 3107960
linearPredictor: max memory 259522560, total allocated 33165312, free 9979520, used 23185792, increment 80176
FeaturedSpace: max memory 259522560, total allocated 33165312, free 9979520, used 23185792, increment 0
Sequential: max memory 259522560, total allocated 33165312, free 9979520, used 23185792, increment 0
Initial loss: 9.212338374638856
Time since start: 71.506
220: time = 1.167000 loss = 8.241308
Resulting gain: 0.9710308087013289
revoilii_7 response curves
Response curve: only wc2.1_2.5m_bio_05_horn
Making features
makeFeatures: max memory 259522560, total allocated 33165312, free 8980264, used 24185048, increment 999256
revoilii_7 wc2.1_2.5m_bio_05_horn: 
Regularization values: linear/quadratic/product: 0.442, categorical: 0.250, threshold: 1.800, hinge: 0.500
20 samples
Density: max memory 259522560, total allocated 33165312, free 7149200, used 26016112, increment 1831064
linearPredictor: max memory 259522560, total allocated 33165312, free 7069024, used 26096288, increment 80176
FeaturedSpace: max memory 259522560, total allocated 33165312, free 7069024, used 26096288, increment 0
Sequential: max memory 259522560, total allocated 33165312, free 7069024, used 26096288, increment 0
Initial loss: 9.212338374638856
Time since start: 72.537
300: time = 0.953000 loss = 8.988028
Resulting gain: 0.2243105553121012
revoilii_7 response curves
Response curve: only wc2.1_2.5m_bio_13_horn
Making features
makeFeatures: max memory 259522560, total allocated 33165312, free 9947808, used 23217504, increment -2878784
revoilii_7 wc2.1_2.5m_bio_13_horn: 
Regularization values: linear/quadratic/product: 0.442, categorical: 0.250, threshold: 1.800, hinge: 0.500
20 samples
Density: max memory 259522560, total allocated 33165312, free 8989168, used 24176144, increment 958640
linearPredictor: max memory 259522560, total allocated 33165312, free 8908992, used 24256320, increment 80176
FeaturedSpace: max memory 259522560, total allocated 33165312, free 8908992, used 24256320, increment 0
Sequential: max memory 259522560, total allocated 33165312, free 8908992, used 24256320, increment 0
Initial loss: 9.212338374638856
180: time = 0.343000 loss = 8.603600
Resulting gain: 0.6087384911532023
revoilii_7 response curves
Response curve: only wc2.1_2.5m_bio_14_horn
Making features
makeFeatures: max memory 259522560, total allocated 33165312, free 6141080, used 27024232, increment 2767912
revoilii_7 wc2.1_2.5m_bio_14_horn: 
Regularization values: linear/quadratic/product: 0.442, categorical: 0.250, threshold: 1.800, hinge: 0.500
20 samples
Density: max memory 259522560, total allocated 33165312, free 5243480, used 27921832, increment 897600
linearPredictor: max memory 259522560, total allocated 33165312, free 5243480, used 27921832, increment 0
FeaturedSpace: max memory 259522560, total allocated 33165312, free 5243480, used 27921832, increment 0
Sequential: max memory 259522560, total allocated 33165312, free 5065320, used 28099992, increment 178160
Initial loss: 9.212338374638856
200: time = 0.407000 loss = 8.631671
Resulting gain: 0.580667850886023
revoilii_7 response curves
Response curve: only wc2.1_2.5m_bio_19_horn
Making features
makeFeatures: max memory 259522560, total allocated 33165312, free 13206168, used 19959144, increment -8140848
revoilii_7 wc2.1_2.5m_bio_19_horn: 
Regularization values: linear/quadratic/product: 0.442, categorical: 0.250, threshold: 1.800, hinge: 0.500
20 samples
Density: max memory 259522560, total allocated 33165312, free 12164928, used 21000384, increment 1041240
linearPredictor: max memory 259522560, total allocated 33165312, free 12084752, used 21080560, increment 80176
FeaturedSpace: max memory 259522560, total allocated 33165312, free 12084752, used 21080560, increment 0
Sequential: max memory 259522560, total allocated 33165312, free 12084752, used 21080560, increment 0
Initial loss: 9.212338374638856
Time since start: 74.147
320: time = 0.640000 loss = 8.850306
Resulting gain: 0.3620326961576428
revoilii_7 response curves
getSamples: max memory 259522560, total allocated 33165312, free 4332432, used 28832880, increment 7752320
Making features
makeFeatures: max memory 259522560, total allocated 33165312, free 11264224, used 21901088, increment -6931792
revoilii_8: 
Regularization values: linear/quadratic/product: 0.442, categorical: 0.250, threshold: 1.800, hinge: 0.500
20 samples
Density: max memory 259522560, total allocated 33165312, free 3939992, used 29225320, increment 7324232
linearPredictor: max memory 259522560, total allocated 33165312, free 3859816, used 29305496, increment 80176
FeaturedSpace: max memory 259522560, total allocated 33165312, free 3859816, used 29305496, increment 0
Sequential: max memory 259522560, total allocated 33165312, free 3859816, used 29305496, increment 0
Initial loss: 9.212338374638856
Initial test loss: 9.212338374638856
Time since start: 78.509
500: time = 4.017000 loss = 7.444299 testLoss 7.822926
Resulting gain: 1.7680389205109313
Projecting...
Writing file D:\Documents\Desktop\for_supplement\4_final_Maxent_analysis\output2\revoilii_8.asc
Time since start: 79.612
revoilii_8 response curves
Response curve: only wc2.1_2.5m_bio_04_horn
Making features
makeFeatures: max memory 259522560, total allocated 33165312, free 11896792, used 21268520, increment -8036976
revoilii_8 wc2.1_2.5m_bio_04_horn: 
Regularization values: linear/quadratic/product: 0.442, categorical: 0.250, threshold: 1.800, hinge: 0.500
20 samples
Density: max memory 259522560, total allocated 33165312, free 8808088, used 24357224, increment 3088704
linearPredictor: max memory 259522560, total allocated 33165312, free 8727912, used 24437400, increment 80176
FeaturedSpace: max memory 259522560, total allocated 33165312, free 8727912, used 24437400, increment 0
Sequential: max memory 259522560, total allocated 33165312, free 8727912, used 24437400, increment 0
Initial loss: 9.212338374638856
Time since start: 81.094
220: time = 1.173000 loss = 8.232675
Resulting gain: 0.9796634679972005
revoilii_8 response curves
Response curve: only wc2.1_2.5m_bio_05_horn
Making features
makeFeatures: max memory 259522560, total allocated 33165312, free 7763888, used 25401424, increment 964024
revoilii_8 wc2.1_2.5m_bio_05_horn: 
Regularization values: linear/quadratic/product: 0.442, categorical: 0.250, threshold: 1.800, hinge: 0.500
20 samples
Density: max memory 259522560, total allocated 33165312, free 5940616, used 27224696, increment 1823272
linearPredictor: max memory 259522560, total allocated 33165312, free 5860440, used 27304872, increment 80176
FeaturedSpace: max memory 259522560, total allocated 33165312, free 5860440, used 27304872, increment 0
Sequential: max memory 259522560, total allocated 33165312, free 5860440, used 27304872, increment 0
Initial loss: 9.212338374638856
200: time = 0.688000 loss = 8.964764
Resulting gain: 0.24757411570139887
revoilii_8 response curves
Response curve: only wc2.1_2.5m_bio_13_horn
Making features
makeFeatures: max memory 259522560, total allocated 33165312, free 10262232, used 22903080, increment -4401792
revoilii_8 wc2.1_2.5m_bio_13_horn: 
Regularization values: linear/quadratic/product: 0.442, categorical: 0.250, threshold: 1.800, hinge: 0.500
20 samples
Density: max memory 259522560, total allocated 33165312, free 9271288, used 23894024, increment 990944
linearPredictor: max memory 259522560, total allocated 33165312, free 9191112, used 23974200, increment 80176
FeaturedSpace: max memory 259522560, total allocated 33165312, free 9191112, used 23974200, increment 0
Sequential: max memory 259522560, total allocated 33165312, free 9191112, used 23974200, increment 0
Initial loss: 9.212338374638856
Time since start: 82.282
180: time = 0.344000 loss = 8.659236
Resulting gain: 0.5531019245534132
revoilii_8 response curves
Response curve: only wc2.1_2.5m_bio_14_horn
Making features
makeFeatures: max memory 259522560, total allocated 33165312, free 7372592, used 25792720, increment 1818520
revoilii_8 wc2.1_2.5m_bio_14_horn: 
Regularization values: linear/quadratic/product: 0.442, categorical: 0.250, threshold: 1.800, hinge: 0.500
20 samples
Density: max memory 259522560, total allocated 33165312, free 6482256, used 26683056, increment 890336
linearPredictor: max memory 259522560, total allocated 33165312, free 6482256, used 26683056, increment 0
FeaturedSpace: max memory 259522560, total allocated 33165312, free 6482256, used 26683056, increment 0
Sequential: max memory 259522560, total allocated 33165312, free 6304360, used 26860952, increment 177896
Initial loss: 9.212338374638856
200: time = 0.422000 loss = 8.681976
Resulting gain: 0.5303625511455952
revoilii_8 response curves
Response curve: only wc2.1_2.5m_bio_19_horn
Making features
makeFeatures: max memory 259522560, total allocated 33165312, free 5204240, used 27961072, increment 1100120
revoilii_8 wc2.1_2.5m_bio_19_horn: 
Regularization values: linear/quadratic/product: 0.442, categorical: 0.250, threshold: 1.800, hinge: 0.500
20 samples
Density: max memory 259522560, total allocated 33165312, free 4151928, used 29013384, increment 1052312
linearPredictor: max memory 259522560, total allocated 33165312, free 4071752, used 29093560, increment 80176
FeaturedSpace: max memory 259522560, total allocated 33165312, free 4071752, used 29093560, increment 0
Sequential: max memory 259522560, total allocated 33165312, free 4071752, used 29093560, increment 0
Initial loss: 9.212338374638856
Time since start: 83.361
240: time = 0.516000 loss = 8.812143
Resulting gain: 0.4001955697320678
revoilii_8 response curves
getSamples: max memory 259522560, total allocated 33165312, free 11317768, used 21847544, increment -7246016
Making features
makeFeatures: max memory 259522560, total allocated 33165312, free 9562320, used 23602992, increment 1755448
revoilii_9: 
Regularization values: linear/quadratic/product: 0.442, categorical: 0.250, threshold: 1.800, hinge: 0.500
20 samples
Density: max memory 259522560, total allocated 33165312, free 20220320, used 12944992, increment -10658000
linearPredictor: max memory 259522560, total allocated 33165312, free 20220320, used 12944992, increment 0
FeaturedSpace: max memory 259522560, total allocated 33165312, free 20220320, used 12944992, increment 0
Sequential: max memory 259522560, total allocated 33165312, free 20220320, used 12944992, increment 0
Initial loss: 9.212338374638856
Initial test loss: 9.212338374638856
Time since start: 87.78
500: time = 4.075000 loss = 7.398929 testLoss 8.700622
Resulting gain: 1.813409812123525
Projecting...
Writing file D:\Documents\Desktop\for_supplement\4_final_Maxent_analysis\output2\revoilii_9.asc
Time since start: 88.875
revoilii_9 response curves
Response curve: only wc2.1_2.5m_bio_04_horn
Making features
makeFeatures: max memory 259522560, total allocated 33165312, free 9252552, used 23912760, increment 10967768
revoilii_9 wc2.1_2.5m_bio_04_horn: 
Regularization values: linear/quadratic/product: 0.442, categorical: 0.250, threshold: 1.800, hinge: 0.500
20 samples
Density: max memory 259522560, total allocated 33165312, free 6129720, used 27035592, increment 3122832
linearPredictor: max memory 259522560, total allocated 33165312, free 6049544, used 27115768, increment 80176
FeaturedSpace: max memory 259522560, total allocated 33165312, free 6049544, used 27115768, increment 0
Sequential: max memory 259522560, total allocated 33165312, free 6049544, used 27115768, increment 0
Initial loss: 9.212338374638856
Time since start: 90.161
180: time = 0.940000 loss = 8.159965
Resulting gain: 1.0523731996356407
revoilii_9 response curves
Response curve: only wc2.1_2.5m_bio_05_horn
Making features
makeFeatures: max memory 259522560, total allocated 33165312, free 13751408, used 19413904, increment -7701864
revoilii_9 wc2.1_2.5m_bio_05_horn: 
Regularization values: linear/quadratic/product: 0.442, categorical: 0.250, threshold: 1.800, hinge: 0.500
20 samples
Density: max memory 259522560, total allocated 33165312, free 11922560, used 21242752, increment 1828848
linearPredictor: max memory 259522560, total allocated 33165312, free 11842384, used 21322928, increment 80176
FeaturedSpace: max memory 259522560, total allocated 33165312, free 11842384, used 21322928, increment 0
Sequential: max memory 259522560, total allocated 33165312, free 11842384, used 21322928, increment 0
Initial loss: 9.212338374638856
180: time = 0.622000 loss = 9.004393
Resulting gain: 0.20794528834856152
revoilii_9 response curves
Response curve: only wc2.1_2.5m_bio_13_horn
Making features
makeFeatures: max memory 259522560, total allocated 33165312, free 7654704, used 25510608, increment 4187680
revoilii_9 wc2.1_2.5m_bio_13_horn: 
Regularization values: linear/quadratic/product: 0.442, categorical: 0.250, threshold: 1.800, hinge: 0.500
20 samples
Density: max memory 259522560, total allocated 33165312, free 6679920, used 26485392, increment 974784
linearPredictor: max memory 259522560, total allocated 33165312, free 6599744, used 26565568, increment 80176
FeaturedSpace: max memory 259522560, total allocated 33165312, free 6599744, used 26565568, increment 0
Sequential: max memory 259522560, total allocated 33165312, free 6599744, used 26565568, increment 0
Initial loss: 9.212338374638856
Time since start: 91.298
180: time = 0.375000 loss = 8.693386
Resulting gain: 0.5189525065274108
revoilii_9 response curves
Response curve: only wc2.1_2.5m_bio_14_horn
Making features
makeFeatures: max memory 259522560, total allocated 33165312, free 3824400, used 29340912, increment 2775344
revoilii_9 wc2.1_2.5m_bio_14_horn: 
Regularization values: linear/quadratic/product: 0.442, categorical: 0.250, threshold: 1.800, hinge: 0.500
20 samples
Density: max memory 259522560, total allocated 33165312, free 11925704, used 21239608, increment -8101304
linearPredictor: max memory 259522560, total allocated 33165312, free 11845528, used 21319784, increment 80176
FeaturedSpace: max memory 259522560, total allocated 33165312, free 11845528, used 21319784, increment 0
Sequential: max memory 259522560, total allocated 33165312, free 11845528, used 21319784, increment 0
Initial loss: 9.212338374638856
200: time = 0.422000 loss = 8.631671
Resulting gain: 0.580667850886023
revoilii_9 response curves
Response curve: only wc2.1_2.5m_bio_19_horn
Making features
makeFeatures: max memory 259522560, total allocated 33165312, free 10010256, used 23155056, increment 1835272
revoilii_9 wc2.1_2.5m_bio_19_horn: 
Regularization values: linear/quadratic/product: 0.442, categorical: 0.250, threshold: 1.800, hinge: 0.500
20 samples
Density: max memory 259522560, total allocated 33165312, free 8967056, used 24198256, increment 1043200
linearPredictor: max memory 259522560, total allocated 33165312, free 8886880, used 24278432, increment 80176
FeaturedSpace: max memory 259522560, total allocated 33165312, free 8886880, used 24278432, increment 0
Sequential: max memory 259522560, total allocated 33165312, free 8886880, used 24278432, increment 0
Initial loss: 9.212338374638856
Time since start: 92.316
200: time = 0.469000 loss = 8.853964
Resulting gain: 0.35837423661308065
revoilii_9 response curves
getSamples: max memory 259522560, total allocated 33165312, free 5521488, used 27643824, increment 3365392
Making features
makeFeatures: max memory 259522560, total allocated 33165312, free 3794672, used 29370640, increment 1726816
revoilii_10: 
Regularization values: linear/quadratic/product: 0.442, categorical: 0.250, threshold: 1.800, hinge: 0.500
20 samples
Density: max memory 259522560, total allocated 33165312, free 17177056, used 15988256, increment -13382384
linearPredictor: max memory 259522560, total allocated 33165312, free 17096880, used 16068432, increment 80176
FeaturedSpace: max memory 259522560, total allocated 33165312, free 17096880, used 16068432, increment 0
Sequential: max memory 259522560, total allocated 33165312, free 17096880, used 16068432, increment 0
Initial loss: 9.212338374638856
Initial test loss: 9.212338374638856
Time since start: 96.681
500: time = 4.036000 loss = 7.409262 testLoss 8.499635
Resulting gain: 1.803076658911401
Projecting...
Writing file D:\Documents\Desktop\for_supplement\4_final_Maxent_analysis\output2\revoilii_10.asc
Time since start: 97.765
revoilii_10 response curves
Response curve: only wc2.1_2.5m_bio_04_horn
Making features
makeFeatures: max memory 259522560, total allocated 33165312, free 14308256, used 18857056, increment 2788624
revoilii_10 wc2.1_2.5m_bio_04_horn: 
Regularization values: linear/quadratic/product: 0.442, categorical: 0.250, threshold: 1.800, hinge: 0.500
20 samples
Density: max memory 259522560, total allocated 33165312, free 11176056, used 21989256, increment 3132200
linearPredictor: max memory 259522560, total allocated 33165312, free 11095880, used 22069432, increment 80176
FeaturedSpace: max memory 259522560, total allocated 33165312, free 11095880, used 22069432, increment 0
Sequential: max memory 259522560, total allocated 33165312, free 11095880, used 22069432, increment 0
Initial loss: 9.212338374638856
Time since start: 98.813
140: time = 0.735000 loss = 8.163965
Resulting gain: 1.0483733706936036
revoilii_10 response curves
Response curve: only wc2.1_2.5m_bio_05_horn
Making features
makeFeatures: max memory 259522560, total allocated 33165312, free 14324088, used 18841224, increment -3228208
revoilii_10 wc2.1_2.5m_bio_05_horn: 
Regularization values: linear/quadratic/product: 0.442, categorical: 0.250, threshold: 1.800, hinge: 0.500
20 samples
Density: max memory 259522560, total allocated 33165312, free 12497464, used 20667848, increment 1826624
linearPredictor: max memory 259522560, total allocated 33165312, free 12417288, used 20748024, increment 80176
FeaturedSpace: max memory 259522560, total allocated 33165312, free 12417288, used 20748024, increment 0
Sequential: max memory 259522560, total allocated 33165312, free 12417288, used 20748024, increment 0
Initial loss: 9.212338374638856
180: time = 0.597000 loss = 9.006239
Resulting gain: 0.2060995337357916
revoilii_10 response curves
Response curve: only wc2.1_2.5m_bio_13_horn
Making features
makeFeatures: max memory 259522560, total allocated 33165312, free 9330064, used 23835248, increment 3087224
revoilii_10 wc2.1_2.5m_bio_13_horn: 
Regularization values: linear/quadratic/product: 0.442, categorical: 0.250, threshold: 1.800, hinge: 0.500
20 samples
Density: max memory 259522560, total allocated 33165312, free 8239592, used 24925720, increment 1090472
linearPredictor: max memory 259522560, total allocated 33165312, free 8239592, used 24925720, increment 0
FeaturedSpace: max memory 259522560, total allocated 33165312, free 8239592, used 24925720, increment 0
Sequential: max memory 259522560, total allocated 33165312, free 8239592, used 24925720, increment 0
Initial loss: 9.212338374638856
Time since start: 99.967
200: time = 0.384000 loss = 8.695699
Resulting gain: 0.5166396201913344
revoilii_10 response curves
Response curve: only wc2.1_2.5m_bio_14_horn
Making features
makeFeatures: max memory 259522560, total allocated 33165312, free 11792024, used 21373288, increment -3552432
revoilii_10 wc2.1_2.5m_bio_14_horn: 
Regularization values: linear/quadratic/product: 0.442, categorical: 0.250, threshold: 1.800, hinge: 0.500
20 samples
Density: max memory 259522560, total allocated 33165312, free 10912920, used 22252392, increment 879104
linearPredictor: max memory 259522560, total allocated 33165312, free 10912920, used 22252392, increment 0
FeaturedSpace: max memory 259522560, total allocated 33165312, free 10912920, used 22252392, increment 0
Sequential: max memory 259522560, total allocated 33165312, free 10912920, used 22252392, increment 0
Initial loss: 9.212338374638856
200: time = 0.391000 loss = 8.631671
Resulting gain: 0.580667850886023
revoilii_10 response curves
Response curve: only wc2.1_2.5m_bio_19_horn
Making features
makeFeatures: max memory 259522560, total allocated 33165312, free 10573552, used 22591760, increment 339368
revoilii_10 wc2.1_2.5m_bio_19_horn: 
Regularization values: linear/quadratic/product: 0.442, categorical: 0.250, threshold: 1.800, hinge: 0.500
20 samples
Density: max memory 259522560, total allocated 33165312, free 9529040, used 23636272, increment 1044512
linearPredictor: max memory 259522560, total allocated 33165312, free 9448864, used 23716448, increment 80176
FeaturedSpace: max memory 259522560, total allocated 33165312, free 9448864, used 23716448, increment 0
Sequential: max memory 259522560, total allocated 33165312, free 9448864, used 23716448, increment 0
Initial loss: 9.212338374638856
200: time = 0.454000 loss = 8.853964
Resulting gain: 0.35837423661308065
revoilii_10 response curves
Time since start: 101.187
getSamples: max memory 259522560, total allocated 33165312, free 5574344, used 27590968, increment 3874520
Making features
makeFeatures: max memory 259522560, total allocated 33165312, free 12717736, used 20447576, increment -7143392
revoilii_11: 
Regularization values: linear/quadratic/product: 0.442, categorical: 0.250, threshold: 1.800, hinge: 0.500
20 samples
Density: max memory 259522560, total allocated 33165312, free 5397824, used 27767488, increment 7319912
linearPredictor: max memory 259522560, total allocated 33165312, free 5317648, used 27847664, increment 80176
FeaturedSpace: max memory 259522560, total allocated 33165312, free 5317648, used 27847664, increment 0
Sequential: max memory 259522560, total allocated 33165312, free 5317648, used 27847664, increment 0
Initial loss: 9.212338374638856
Initial test loss: 9.212338374638856
Time since start: 105.22
500: time = 3.987000 loss = 7.309198 testLoss 11.041578
Resulting gain: 1.9031405463895004
Projecting...
Writing file D:\Documents\Desktop\for_supplement\4_final_Maxent_analysis\output2\revoilii_11.asc
Time since start: 106.346
revoilii_11 response curves
Response curve: only wc2.1_2.5m_bio_04_horn
Making features
makeFeatures: max memory 259522560, total allocated 33165312, free 9481304, used 23684008, increment -4163656
revoilii_11 wc2.1_2.5m_bio_04_horn: 
Regularization values: linear/quadratic/product: 0.442, categorical: 0.250, threshold: 1.800, hinge: 0.500
20 samples
Density: max memory 259522560, total allocated 33165312, free 14649144, used 18516168, increment -5167840
linearPredictor: max memory 259522560, total allocated 33165312, free 14568968, used 18596344, increment 80176
FeaturedSpace: max memory 259522560, total allocated 33165312, free 14568968, used 18596344, increment 0
Sequential: max memory 259522560, total allocated 33165312, free 14568968, used 18596344, increment 0
Initial loss: 9.212338374638856
Time since start: 107.859
220: time = 1.173000 loss = 8.173079
Resulting gain: 1.0392598206344665
revoilii_11 response curves
Response curve: only wc2.1_2.5m_bio_05_horn
Making features
makeFeatures: max memory 259522560, total allocated 33165312, free 13718688, used 19446624, increment 850280
revoilii_11 wc2.1_2.5m_bio_05_horn: 
Regularization values: linear/quadratic/product: 0.442, categorical: 0.250, threshold: 1.800, hinge: 0.500
20 samples
Density: max memory 259522560, total allocated 33165312, free 11866080, used 21299232, increment 1852608
linearPredictor: max memory 259522560, total allocated 33165312, free 11785904, used 21379408, increment 80176
FeaturedSpace: max memory 259522560, total allocated 33165312, free 11785904, used 21379408, increment 0
Sequential: max memory 259522560, total allocated 33165312, free 11785904, used 21379408, increment 0
Initial loss: 9.212338374638856
220: time = 0.749000 loss = 8.997196
Resulting gain: 0.21514263014294244
revoilii_11 response curves
Response curve: only wc2.1_2.5m_bio_13_horn
Making features
makeFeatures: max memory 259522560, total allocated 33165312, free 10852672, used 22312640, increment 933232
revoilii_11 wc2.1_2.5m_bio_13_horn: 
Regularization values: linear/quadratic/product: 0.442, categorical: 0.250, threshold: 1.800, hinge: 0.500
20 samples
Density: max memory 259522560, total allocated 33165312, free 9918648, used 23246664, increment 934024
linearPredictor: max memory 259522560, total allocated 33165312, free 9838472, used 23326840, increment 80176
FeaturedSpace: max memory 259522560, total allocated 33165312, free 9838472, used 23326840, increment 0
Sequential: max memory 259522560, total allocated 33165312, free 9838472, used 23326840, increment 0
Initial loss: 9.212338374638856
Time since start: 109.093
180: time = 0.344000 loss = 8.668638
Resulting gain: 0.5437000417766367
revoilii_11 response curves
Response curve: only wc2.1_2.5m_bio_14_horn
Making features
makeFeatures: max memory 259522560, total allocated 33165312, free 6985704, used 26179608, increment 2852768
revoilii_11 wc2.1_2.5m_bio_14_horn: 
Regularization values: linear/quadratic/product: 0.442, categorical: 0.250, threshold: 1.800, hinge: 0.500
20 samples
Density: max memory 259522560, total allocated 33165312, free 6097208, used 27068104, increment 888496
linearPredictor: max memory 259522560, total allocated 33165312, free 6097208, used 27068104, increment 0
FeaturedSpace: max memory 259522560, total allocated 33165312, free 5919448, used 27245864, increment 177760
Sequential: max memory 259522560, total allocated 33165312, free 5919448, used 27245864, increment 0
Initial loss: 9.212338374638856
220: time = 0.458000 loss = 8.491454
Resulting gain: 0.7208844566950798
revoilii_11 response curves
Response curve: only wc2.1_2.5m_bio_19_horn
Making features
makeFeatures: max memory 259522560, total allocated 33165312, free 13539688, used 19625624, increment -7620240
revoilii_11 wc2.1_2.5m_bio_19_horn: 
Regularization values: linear/quadratic/product: 0.442, categorical: 0.250, threshold: 1.800, hinge: 0.500
20 samples
Density: max memory 259522560, total allocated 33165312, free 12544520, used 20620792, increment 995168
linearPredictor: max memory 259522560, total allocated 33165312, free 12464344, used 20700968, increment 80176
FeaturedSpace: max memory 259522560, total allocated 33165312, free 12464344, used 20700968, increment 0
Sequential: max memory 259522560, total allocated 33165312, free 12464344, used 20700968, increment 0
Initial loss: 9.212338374638856
Time since start: 110.14
200: time = 0.437000 loss = 8.794020
Resulting gain: 0.41831790101971933
revoilii_11 response curves
getSamples: max memory 259522560, total allocated 33165312, free 7977528, used 25187784, increment 4486816
Making features
makeFeatures: max memory 259522560, total allocated 33165312, free 6257000, used 26908312, increment 1720528
revoilii_12: 
Regularization values: linear/quadratic/product: 0.442, categorical: 0.250, threshold: 1.800, hinge: 0.500
20 samples
Density: max memory 259522560, total allocated 33165312, free 5385792, used 27779520, increment 871208
linearPredictor: max memory 259522560, total allocated 33165312, free 5305616, used 27859696, increment 80176
FeaturedSpace: max memory 259522560, total allocated 33165312, free 5305616, used 27859696, increment 0
Sequential: max memory 259522560, total allocated 33165312, free 5305616, used 27859696, increment 0
Initial loss: 9.212338374638856
Initial test loss: 9.212338374638856
Time since start: 114.503
500: time = 4.034000 loss = 7.506953 testLoss 6.247928
Resulting gain: 1.7053852846407533
Projecting...
Writing file D:\Documents\Desktop\for_supplement\4_final_Maxent_analysis\output2\revoilii_12.asc
Time since start: 115.609
revoilii_12 response curves
Response curve: only wc2.1_2.5m_bio_04_horn
Making features
makeFeatures: max memory 259522560, total allocated 33165312, free 15711336, used 17453976, increment -10405720
revoilii_12 wc2.1_2.5m_bio_04_horn: 
Regularization values: linear/quadratic/product: 0.442, categorical: 0.250, threshold: 1.800, hinge: 0.500
20 samples
Density: max memory 259522560, total allocated 33165312, free 12604464, used 20560848, increment 3106872
linearPredictor: max memory 259522560, total allocated 33165312, free 12524288, used 20641024, increment 80176
FeaturedSpace: max memory 259522560, total allocated 33165312, free 12524288, used 20641024, increment 0
Sequential: max memory 259522560, total allocated 33165312, free 12524288, used 20641024, increment 0
Initial loss: 9.212338374638856
Time since start: 116.782
160: time = 0.877000 loss = 8.229082
Resulting gain: 0.9832565722978366
revoilii_12 response curves
Response curve: only wc2.1_2.5m_bio_05_horn
Making features
makeFeatures: max memory 259522560, total allocated 33165312, free 12143904, used 21021408, increment 380384
revoilii_12 wc2.1_2.5m_bio_05_horn: 
Regularization values: linear/quadratic/product: 0.442, categorical: 0.250, threshold: 1.800, hinge: 0.500
20 samples
Density: max memory 259522560, total allocated 33165312, free 10360752, used 22804560, increment 1783152
linearPredictor: max memory 259522560, total allocated 33165312, free 10280576, used 22884736, increment 80176
FeaturedSpace: max memory 259522560, total allocated 33165312, free 10280576, used 22884736, increment 0
Sequential: max memory 259522560, total allocated 33165312, free 10280576, used 22884736, increment 0
Initial loss: 9.212338374638856
220: time = 0.719000 loss = 9.009793
Resulting gain: 0.20254505709756288
revoilii_12 response curves
Response curve: only wc2.1_2.5m_bio_13_horn
Making features
makeFeatures: max memory 259522560, total allocated 33165312, free 9395144, used 23770168, increment 885432
revoilii_12 wc2.1_2.5m_bio_13_horn: 
Regularization values: linear/quadratic/product: 0.442, categorical: 0.250, threshold: 1.800, hinge: 0.500
20 samples
Density: max memory 259522560, total allocated 33165312, free 8309656, used 24855656, increment 1085488
linearPredictor: max memory 259522560, total allocated 33165312, free 8309656, used 24855656, increment 0
FeaturedSpace: max memory 259522560, total allocated 33165312, free 8309656, used 24855656, increment 0
Sequential: max memory 259522560, total allocated 33165312, free 8309656, used 24855656, increment 0
Initial loss: 9.212338374638856
Time since start: 118.095
240: time = 0.453000 loss = 8.674541
Resulting gain: 0.5377969691419704
revoilii_12 response curves
Response curve: only wc2.1_2.5m_bio_14_horn
Making features
makeFeatures: max memory 259522560, total allocated 33165312, free 9131032, used 24034280, increment -821376
revoilii_12 wc2.1_2.5m_bio_14_horn: 
Regularization values: linear/quadratic/product: 0.442, categorical: 0.250, threshold: 1.800, hinge: 0.500
20 samples
Density: max memory 259522560, total allocated 33165312, free 8265664, used 24899648, increment 865368
linearPredictor: max memory 259522560, total allocated 33165312, free 8265664, used 24899648, increment 0
FeaturedSpace: max memory 259522560, total allocated 33165312, free 8265664, used 24899648, increment 0
Sequential: max memory 259522560, total allocated 33165312, free 8089400, used 25075912, increment 176264
Initial loss: 9.212338374638856
200: time = 0.422000 loss = 8.681976
Resulting gain: 0.5303625511455952
revoilii_12 response curves
Response curve: only wc2.1_2.5m_bio_19_horn
Making features
makeFeatures: max memory 259522560, total allocated 33165312, free 7009824, used 26155488, increment 1079576
revoilii_12 wc2.1_2.5m_bio_19_horn: 
Regularization values: linear/quadratic/product: 0.442, categorical: 0.250, threshold: 1.800, hinge: 0.500
20 samples
Density: max memory 259522560, total allocated 33165312, free 5990456, used 27174856, increment 1019368
linearPredictor: max memory 259522560, total allocated 33165312, free 5910280, used 27255032, increment 80176
FeaturedSpace: max memory 259522560, total allocated 33165312, free 5910280, used 27255032, increment 0
Sequential: max memory 259522560, total allocated 33165312, free 5910280, used 27255032, increment 0
Initial loss: 9.212338374638856
Time since start: 119.111
200: time = 0.453000 loss = 8.853964
Resulting gain: 0.35837423661308065
revoilii_12 response curves
getSamples: max memory 259522560, total allocated 33165312, free 11132864, used 22032448, increment -5222584
Making features
makeFeatures: max memory 259522560, total allocated 33165312, free 9400264, used 23765048, increment 1732600
revoilii_13: 
Regularization values: linear/quadratic/product: 0.442, categorical: 0.250, threshold: 1.800, hinge: 0.500
20 samples
Density: max memory 259522560, total allocated 33165312, free 20180440, used 12984872, increment -10780176
linearPredictor: max memory 259522560, total allocated 33165312, free 20100264, used 13065048, increment 80176
FeaturedSpace: max memory 259522560, total allocated 33165312, free 20100264, used 13065048, increment 0
Sequential: max memory 259522560, total allocated 33165312, free 20100264, used 13065048, increment 0
Initial loss: 9.212338374638856
Initial test loss: 9.212338374638856
Time since start: 123.423
500: time = 3.968000 loss = 7.485711 testLoss 6.611450
Resulting gain: 1.726627021573747
Projecting...
Writing file D:\Documents\Desktop\for_supplement\4_final_Maxent_analysis\output2\revoilii_13.asc
Time since start: 124.519
revoilii_13 response curves
Response curve: only wc2.1_2.5m_bio_04_horn
Making features
makeFeatures: max memory 259522560, total allocated 33165312, free 8417120, used 24748192, increment 11683144
revoilii_13 wc2.1_2.5m_bio_04_horn: 
Regularization values: linear/quadratic/product: 0.442, categorical: 0.250, threshold: 1.800, hinge: 0.500
20 samples
Density: max memory 259522560, total allocated 33165312, free 14409096, used 18756216, increment -5991976
linearPredictor: max memory 259522560, total allocated 33165312, free 14328920, used 18836392, increment 80176
FeaturedSpace: max memory 259522560, total allocated 33165312, free 14328920, used 18836392, increment 0
Sequential: max memory 259522560, total allocated 33165312, free 14328920, used 18836392, increment 0
Initial loss: 9.212338374638856
Time since start: 125.984
220: time = 1.157000 loss = 8.241359
Resulting gain: 0.970979752312644
revoilii_13 response curves
Response curve: only wc2.1_2.5m_bio_05_horn
Making features
makeFeatures: max memory 259522560, total allocated 33165312, free 14605064, used 18560248, increment -276144
revoilii_13 wc2.1_2.5m_bio_05_horn: 
Regularization values: linear/quadratic/product: 0.442, categorical: 0.250, threshold: 1.800, hinge: 0.500
20 samples
Density: max memory 259522560, total allocated 33165312, free 12777944, used 20387368, increment 1827120
linearPredictor: max memory 259522560, total allocated 33165312, free 12697768, used 20467544, increment 80176
FeaturedSpace: max memory 259522560, total allocated 33165312, free 12697768, used 20467544, increment 0
Sequential: max memory 259522560, total allocated 33165312, free 12697768, used 20467544, increment 0
Initial loss: 9.212338374638856
240: time = 0.766000 loss = 9.005984
Resulting gain: 0.20635425941841135
revoilii_13 response curves
Response curve: only wc2.1_2.5m_bio_13_horn
Making features
makeFeatures: max memory 259522560, total allocated 33165312, free 11154320, used 22010992, increment 1543448
revoilii_13 wc2.1_2.5m_bio_13_horn: 
Regularization values: linear/quadratic/product: 0.442, categorical: 0.250, threshold: 1.800, hinge: 0.500
20 samples
Density: max memory 259522560, total allocated 33165312, free 10181696, used 22983616, increment 972624
linearPredictor: max memory 259522560, total allocated 33165312, free 10101520, used 23063792, increment 80176
FeaturedSpace: max memory 259522560, total allocated 33165312, free 10101520, used 23063792, increment 0
Sequential: max memory 259522560, total allocated 33165312, free 10101520, used 23063792, increment 0
Initial loss: 9.212338374638856
Time since start: 127.406
260: time = 0.500000 loss = 8.695598
Resulting gain: 0.5167403032436901
revoilii_13 response curves
Response curve: only wc2.1_2.5m_bio_14_horn
Making features
makeFeatures: max memory 259522560, total allocated 33165312, free 9351000, used 23814312, increment 750520
revoilii_13 wc2.1_2.5m_bio_14_horn: 
Regularization values: linear/quadratic/product: 0.442, categorical: 0.250, threshold: 1.800, hinge: 0.500
20 samples
Density: max memory 259522560, total allocated 33165312, free 8475616, used 24689696, increment 875384
linearPredictor: max memory 259522560, total allocated 33165312, free 8475616, used 24689696, increment 0
FeaturedSpace: max memory 259522560, total allocated 33165312, free 8475616, used 24689696, increment 0
Sequential: max memory 259522560, total allocated 33165312, free 8475616, used 24689696, increment 0
Initial loss: 9.212338374638856
220: time = 0.437000 loss = 8.639236
Resulting gain: 0.5731021268654697
revoilii_13 response curves
Response curve: only wc2.1_2.5m_bio_19_horn
Making features
makeFeatures: max memory 259522560, total allocated 33165312, free 6844544, used 26320768, increment 1631072
revoilii_13 wc2.1_2.5m_bio_19_horn: 
Regularization values: linear/quadratic/product: 0.442, categorical: 0.250, threshold: 1.800, hinge: 0.500
20 samples
Density: max memory 259522560, total allocated 33165312, free 5818152, used 27347160, increment 1026392
linearPredictor: max memory 259522560, total allocated 33165312, free 5737976, used 27427336, increment 80176
FeaturedSpace: max memory 259522560, total allocated 33165312, free 5737976, used 27427336, increment 0
Sequential: max memory 259522560, total allocated 33165312, free 5737976, used 27427336, increment 0
Initial loss: 9.212338374638856
Time since start: 128.547
280: time = 0.563000 loss = 8.827874
Resulting gain: 0.3844647131036787
revoilii_13 response curves
getSamples: max memory 259522560, total allocated 33165312, free 5503840, used 27661472, increment 234136
Making features
makeFeatures: max memory 259522560, total allocated 33165312, free 3779848, used 29385464, increment 1723992
revoilii_14: 
Regularization values: linear/quadratic/product: 0.442, categorical: 0.250, threshold: 1.800, hinge: 0.500
20 samples
Density: max memory 259522560, total allocated 33165312, free 4149896, used 29015416, increment -370048
linearPredictor: max memory 259522560, total allocated 33165312, free 4069720, used 29095592, increment 80176
FeaturedSpace: max memory 259522560, total allocated 33165312, free 4069720, used 29095592, increment 0
Sequential: max memory 259522560, total allocated 33165312, free 4069720, used 29095592, increment 0
Initial loss: 9.212338374638856
Initial test loss: 9.212338374638856
Time since start: 132.813
500: time = 3.953000 loss = 7.514039 testLoss 6.118623
Resulting gain: 1.6982994191816942
Projecting...
Writing file D:\Documents\Desktop\for_supplement\4_final_Maxent_analysis\output2\revoilii_14.asc
Time since start: 133.905
revoilii_14 response curves
Response curve: only wc2.1_2.5m_bio_04_horn
Making features
makeFeatures: max memory 259522560, total allocated 33165312, free 14319368, used 18845944, increment -10249648
revoilii_14 wc2.1_2.5m_bio_04_horn: 
Regularization values: linear/quadratic/product: 0.442, categorical: 0.250, threshold: 1.800, hinge: 0.500
20 samples
Density: max memory 259522560, total allocated 33165312, free 11174960, used 21990352, increment 3144408
linearPredictor: max memory 259522560, total allocated 33165312, free 11094784, used 22070528, increment 80176
FeaturedSpace: max memory 259522560, total allocated 33165312, free 11094784, used 22070528, increment 0
Sequential: max memory 259522560, total allocated 33165312, free 11094784, used 22070528, increment 0
Initial loss: 9.212338374638856
Time since start: 135.063
160: time = 0.845000 loss = 8.238444
Resulting gain: 0.9738943431270162
revoilii_14 response curves
Response curve: only wc2.1_2.5m_bio_05_horn
Making features
makeFeatures: max memory 259522560, total allocated 33165312, free 12503296, used 20662016, increment -1408512
revoilii_14 wc2.1_2.5m_bio_05_horn: 
Regularization values: linear/quadratic/product: 0.442, categorical: 0.250, threshold: 1.800, hinge: 0.500
20 samples
Density: max memory 259522560, total allocated 33165312, free 10678568, used 22486744, increment 1824728
linearPredictor: max memory 259522560, total allocated 33165312, free 10598392, used 22566920, increment 80176
FeaturedSpace: max memory 259522560, total allocated 33165312, free 10598392, used 22566920, increment 0
Sequential: max memory 259522560, total allocated 33165312, free 10598392, used 22566920, increment 0
Initial loss: 9.212338374638856
200: time = 0.672000 loss = 9.008613
Resulting gain: 0.20372525654771678
revoilii_14 response curves
Response curve: only wc2.1_2.5m_bio_13_horn
Making features
makeFeatures: max memory 259522560, total allocated 33165312, free 6848080, used 26317232, increment 3750312
revoilii_14 wc2.1_2.5m_bio_13_horn: 
Regularization values: linear/quadratic/product: 0.442, categorical: 0.250, threshold: 1.800, hinge: 0.500
20 samples
Density: max memory 259522560, total allocated 33165312, free 14806912, used 18358400, increment -7958832
linearPredictor: max memory 259522560, total allocated 33165312, free 14726736, used 18438576, increment 80176
FeaturedSpace: max memory 259522560, total allocated 33165312, free 14726736, used 18438576, increment 0
Sequential: max memory 259522560, total allocated 33165312, free 14726736, used 18438576, increment 0
Initial loss: 9.212338374638856
Time since start: 136.297
220: time = 0.421000 loss = 8.665139
Resulting gain: 0.5471990629484313
revoilii_14 response curves
Response curve: only wc2.1_2.5m_bio_14_horn
Making features
makeFeatures: max memory 259522560, total allocated 33165312, free 8571896, used 24593416, increment 6154840
revoilii_14 wc2.1_2.5m_bio_14_horn: 
Regularization values: linear/quadratic/product: 0.442, categorical: 0.250, threshold: 1.800, hinge: 0.500
20 samples
Density: max memory 259522560, total allocated 33165312, free 7676584, used 25488728, increment 895312
linearPredictor: max memory 259522560, total allocated 33165312, free 7676584, used 25488728, increment 0
FeaturedSpace: max memory 259522560, total allocated 33165312, free 7676584, used 25488728, increment 0
Sequential: max memory 259522560, total allocated 33165312, free 7676584, used 25488728, increment 0
Initial loss: 9.212338374638856
200: time = 0.421000 loss = 8.681976
Resulting gain: 0.5303625511455952
revoilii_14 response curves
Response curve: only wc2.1_2.5m_bio_19_horn
Making features
makeFeatures: max memory 259522560, total allocated 33165312, free 6513056, used 26652256, increment 1163528
revoilii_14 wc2.1_2.5m_bio_19_horn: 
Regularization values: linear/quadratic/product: 0.442, categorical: 0.250, threshold: 1.800, hinge: 0.500
20 samples
Density: max memory 259522560, total allocated 33165312, free 5487112, used 27678200, increment 1025944
linearPredictor: max memory 259522560, total allocated 33165312, free 5406936, used 27758376, increment 80176
FeaturedSpace: max memory 259522560, total allocated 33165312, free 5406936, used 27758376, increment 0
Sequential: max memory 259522560, total allocated 33165312, free 5406936, used 27758376, increment 0
Initial loss: 9.212338374638856
Time since start: 137.298
200: time = 0.437000 loss = 8.853964
Resulting gain: 0.35837423661308065
revoilii_14 response curves
getSamples: max memory 259522560, total allocated 33165312, free 10483408, used 22681904, increment -5076472
Making features
makeFeatures: max memory 259522560, total allocated 33165312, free 8748648, used 24416664, increment 1734760
revoilii_15: 
Regularization values: linear/quadratic/product: 0.442, categorical: 0.250, threshold: 1.800, hinge: 0.500
20 samples
Density: max memory 259522560, total allocated 33165312, free 7459528, used 25705784, increment 1289120
linearPredictor: max memory 259522560, total allocated 33165312, free 7379352, used 25785960, increment 80176
FeaturedSpace: max memory 259522560, total allocated 33165312, free 7379352, used 25785960, increment 0
Sequential: max memory 259522560, total allocated 33165312, free 7379352, used 25785960, increment 0
Initial loss: 9.212338374638856
Initial test loss: 9.212338374638856
Time since start: 141.626
500: time = 3.983000 loss = 7.462492 testLoss 7.155598
Resulting gain: 1.7498464849427613
Projecting...
Writing file D:\Documents\Desktop\for_supplement\4_final_Maxent_analysis\output2\revoilii_15.asc
Time since start: 142.749
revoilii_15 response curves
Response curve: only wc2.1_2.5m_bio_04_horn
Making features
makeFeatures: max memory 259522560, total allocated 33165312, free 13540672, used 19624640, increment -6161320
revoilii_15 wc2.1_2.5m_bio_04_horn: 
Regularization values: linear/quadratic/product: 0.442, categorical: 0.250, threshold: 1.800, hinge: 0.500
20 samples
Density: max memory 259522560, total allocated 33165312, free 10430200, used 22735112, increment 3110472
linearPredictor: max memory 259522560, total allocated 33165312, free 10350024, used 22815288, increment 80176
FeaturedSpace: max memory 259522560, total allocated 33165312, free 10350024, used 22815288, increment 0
Sequential: max memory 259522560, total allocated 33165312, free 10350024, used 22815288, increment 0
Initial loss: 9.212338374638856
Time since start: 143.905
160: time = 0.852000 loss = 8.233602
Resulting gain: 0.9787361626290529
revoilii_15 response curves
Response curve: only wc2.1_2.5m_bio_05_horn
Making features
makeFeatures: max memory 259522560, total allocated 33165312, free 10877336, used 22287976, increment -527312
revoilii_15 wc2.1_2.5m_bio_05_horn: 
Regularization values: linear/quadratic/product: 0.442, categorical: 0.250, threshold: 1.800, hinge: 0.500
20 samples
Density: max memory 259522560, total allocated 33165312, free 9055224, used 24110088, increment 1822112
linearPredictor: max memory 259522560, total allocated 33165312, free 8975048, used 24190264, increment 80176
FeaturedSpace: max memory 259522560, total allocated 33165312, free 8975048, used 24190264, increment 0
Sequential: max memory 259522560, total allocated 33165312, free 8975048, used 24190264, increment 0
Initial loss: 9.212338374638856
200: time = 0.674000 loss = 9.007061
Resulting gain: 0.20527706649579258
revoilii_15 response curves
Response curve: only wc2.1_2.5m_bio_13_horn
Making features
makeFeatures: max memory 259522560, total allocated 33165312, free 6503560, used 26661752, increment 2471488
revoilii_15 wc2.1_2.5m_bio_13_horn: 
Regularization values: linear/quadratic/product: 0.442, categorical: 0.250, threshold: 1.800, hinge: 0.500
20 samples
Density: max memory 259522560, total allocated 33165312, free 5524376, used 27640936, increment 979184
linearPredictor: max memory 259522560, total allocated 33165312, free 5444200, used 27721112, increment 80176
FeaturedSpace: max memory 259522560, total allocated 33165312, free 5444200, used 27721112, increment 0
Sequential: max memory 259522560, total allocated 33165312, free 5444200, used 27721112, increment 0
Initial loss: 9.212338374638856
Time since start: 145.094
180: time = 0.359000 loss = 8.617361
Resulting gain: 0.594977476984587
revoilii_15 response curves
Response curve: only wc2.1_2.5m_bio_14_horn
Making features
makeFeatures: max memory 259522560, total allocated 33165312, free 10785680, used 22379632, increment -5341480
revoilii_15 wc2.1_2.5m_bio_14_horn: 
Regularization values: linear/quadratic/product: 0.442, categorical: 0.250, threshold: 1.800, hinge: 0.500
20 samples
Density: max memory 259522560, total allocated 33165312, free 9889248, used 23276064, increment 896432
linearPredictor: max memory 259522560, total allocated 33165312, free 9889248, used 23276064, increment 0
FeaturedSpace: max memory 259522560, total allocated 33165312, free 9889248, used 23276064, increment 0
Sequential: max memory 259522560, total allocated 33165312, free 9889248, used 23276064, increment 0
Initial loss: 9.212338374638856
180: time = 0.360000 loss = 8.669220
Resulting gain: 0.5431181262213531
revoilii_15 response curves
Response curve: only wc2.1_2.5m_bio_19_horn
Making features
makeFeatures: max memory 259522560, total allocated 33165312, free 9293440, used 23871872, increment 595808
revoilii_15 wc2.1_2.5m_bio_19_horn: 
Regularization values: linear/quadratic/product: 0.442, categorical: 0.250, threshold: 1.800, hinge: 0.500
20 samples
Density: max memory 259522560, total allocated 33165312, free 8255424, used 24909888, increment 1038016
linearPredictor: max memory 259522560, total allocated 33165312, free 8175248, used 24990064, increment 80176
FeaturedSpace: max memory 259522560, total allocated 33165312, free 8175248, used 24990064, increment 0
Sequential: max memory 259522560, total allocated 33165312, free 8175248, used 24990064, increment 0
Initial loss: 9.212338374638856
200: time = 0.438000 loss = 8.845188
Resulting gain: 0.3671501051747317
revoilii_15 response curves
Time since start: 146.332
getSamples: max memory 259522560, total allocated 33165312, free 4629728, used 28535584, increment 3545520
Making features
makeFeatures: max memory 259522560, total allocated 33165312, free 2921440, used 30243872, increment 1708288
revoilii_16: 
Regularization values: linear/quadratic/product: 0.442, categorical: 0.250, threshold: 1.800, hinge: 0.500
20 samples
Density: max memory 259522560, total allocated 33165312, free 3213376, used 29951936, increment -291936
linearPredictor: max memory 259522560, total allocated 33165312, free 3133200, used 30032112, increment 80176
FeaturedSpace: max memory 259522560, total allocated 33165312, free 3133200, used 30032112, increment 0
Sequential: max memory 259522560, total allocated 33165312, free 3133200, used 30032112, increment 0
Initial loss: 9.212338374638856
Initial test loss: 9.212338374638856
Time since start: 150.429
500: time = 4.034000 loss = 7.510949 testLoss 6.083211
Resulting gain: 1.701389202225669
Projecting...
Writing file D:\Documents\Desktop\for_supplement\4_final_Maxent_analysis\output2\revoilii_16.asc
Time since start: 151.506
revoilii_16 response curves
Response curve: only wc2.1_2.5m_bio_04_horn
Making features
makeFeatures: max memory 259522560, total allocated 33165312, free 13513840, used 19651472, increment -10380640
revoilii_16 wc2.1_2.5m_bio_04_horn: 
Regularization values: linear/quadratic/product: 0.442, categorical: 0.250, threshold: 1.800, hinge: 0.500
20 samples
Density: max memory 259522560, total allocated 33165312, free 10373904, used 22791408, increment 3139936
linearPredictor: max memory 259522560, total allocated 33165312, free 10293728, used 22871584, increment 80176
FeaturedSpace: max memory 259522560, total allocated 33165312, free 10293728, used 22871584, increment 0
Sequential: max memory 259522560, total allocated 33165312, free 10293728, used 22871584, increment 0
Initial loss: 9.212338374638856
Time since start: 152.954
220: time = 1.142000 loss = 8.241359
Resulting gain: 0.970979752312644
revoilii_16 response curves
Response curve: only wc2.1_2.5m_bio_05_horn
Making features
makeFeatures: max memory 259522560, total allocated 33165312, free 10473976, used 22691336, increment -180248
revoilii_16 wc2.1_2.5m_bio_05_horn: 
Regularization values: linear/quadratic/product: 0.442, categorical: 0.250, threshold: 1.800, hinge: 0.500
20 samples
Density: max memory 259522560, total allocated 33165312, free 8659224, used 24506088, increment 1814752
linearPredictor: max memory 259522560, total allocated 33165312, free 8579048, used 24586264, increment 80176
FeaturedSpace: max memory 259522560, total allocated 33165312, free 8579048, used 24586264, increment 0
Sequential: max memory 259522560, total allocated 33165312, free 8579048, used 24586264, increment 0
Initial loss: 9.212338374638856
200: time = 0.657000 loss = 8.996237
Resulting gain: 0.2161008839544163
revoilii_16 response curves
Response curve: only wc2.1_2.5m_bio_13_horn
Making features
makeFeatures: max memory 259522560, total allocated 33165312, free 13118936, used 20046376, increment -4539888
revoilii_16 wc2.1_2.5m_bio_13_horn: 
Regularization values: linear/quadratic/product: 0.442, categorical: 0.250, threshold: 1.800, hinge: 0.500
20 samples
Density: max memory 259522560, total allocated 33165312, free 12149664, used 21015648, increment 969272
linearPredictor: max memory 259522560, total allocated 33165312, free 12069488, used 21095824, increment 80176
FeaturedSpace: max memory 259522560, total allocated 33165312, free 12069488, used 21095824, increment 0
Sequential: max memory 259522560, total allocated 33165312, free 12069488, used 21095824, increment 0
Initial loss: 9.212338374638856
Time since start: 154.157
200: time = 0.390000 loss = 8.695699
Resulting gain: 0.5166396201913344
revoilii_16 response curves
Response curve: only wc2.1_2.5m_bio_14_horn
Making features
makeFeatures: max memory 259522560, total allocated 33165312, free 8503816, used 24661496, increment 3565672
revoilii_16 wc2.1_2.5m_bio_14_horn: 
Regularization values: linear/quadratic/product: 0.442, categorical: 0.250, threshold: 1.800, hinge: 0.500
20 samples
Density: max memory 259522560, total allocated 33165312, free 7611104, used 25554208, increment 892712
linearPredictor: max memory 259522560, total allocated 33165312, free 7611104, used 25554208, increment 0
FeaturedSpace: max memory 259522560, total allocated 33165312, free 7611104, used 25554208, increment 0
Sequential: max memory 259522560, total allocated 33165312, free 7611104, used 25554208, increment 0
Initial loss: 9.212338374638856
200: time = 0.423000 loss = 8.681976
Resulting gain: 0.5303625511455952
revoilii_16 response curves
Response curve: only wc2.1_2.5m_bio_19_horn
Making features
makeFeatures: max memory 259522560, total allocated 33165312, free 6493696, used 26671616, increment 1117408
revoilii_16 wc2.1_2.5m_bio_19_horn: 
Regularization values: linear/quadratic/product: 0.442, categorical: 0.250, threshold: 1.800, hinge: 0.500
20 samples
Density: max memory 259522560, total allocated 33165312, free 5403120, used 27762192, increment 1090576
linearPredictor: max memory 259522560, total allocated 33165312, free 5322944, used 27842368, increment 80176
FeaturedSpace: max memory 259522560, total allocated 33165312, free 5322944, used 27842368, increment 0
Sequential: max memory 259522560, total allocated 33165312, free 5322944, used 27842368, increment 0
Initial loss: 9.212338374638856
Time since start: 155.267
260: time = 0.531000 loss = 8.859872
Resulting gain: 0.3524663097436349
revoilii_16 response curves
getSamples: max memory 259522560, total allocated 33165312, free 9215232, used 23950080, increment -3892288
Making features
makeFeatures: max memory 259522560, total allocated 33165312, free 7484592, used 25680720, increment 1730640
revoilii_17: 
Regularization values: linear/quadratic/product: 0.442, categorical: 0.250, threshold: 1.800, hinge: 0.500
20 samples
Density: max memory 259522560, total allocated 33165312, free 6430712, used 26734600, increment 1053880
linearPredictor: max memory 259522560, total allocated 33165312, free 6350536, used 26814776, increment 80176
FeaturedSpace: max memory 259522560, total allocated 33165312, free 6350536, used 26814776, increment 0
Sequential: max memory 259522560, total allocated 33165312, free 6350536, used 26814776, increment 0
Initial loss: 9.212338374638856
Initial test loss: 9.212338374638856
Time since start: 159.58
500: time = 4.000000 loss = 7.433670 testLoss 7.914691
Resulting gain: 1.778668121004742
Projecting...
Writing file D:\Documents\Desktop\for_supplement\4_final_Maxent_analysis\output2\revoilii_17.asc
Time since start: 160.702
revoilii_17 response curves
Response curve: only wc2.1_2.5m_bio_04_horn
Making features
makeFeatures: max memory 259522560, total allocated 33165312, free 8096888, used 25068424, increment -1746352
revoilii_17 wc2.1_2.5m_bio_04_horn: 
Regularization values: linear/quadratic/product: 0.442, categorical: 0.250, threshold: 1.800, hinge: 0.500
20 samples
Density: max memory 259522560, total allocated 33165312, free 13214904, used 19950408, increment -5118016
linearPredictor: max memory 259522560, total allocated 33165312, free 13134728, used 20030584, increment 80176
FeaturedSpace: max memory 259522560, total allocated 33165312, free 13134728, used 20030584, increment 0
Sequential: max memory 259522560, total allocated 33165312, free 13134728, used 20030584, increment 0
Initial loss: 9.212338374638856
Time since start: 162.172
220: time = 1.157000 loss = 8.234981
Resulting gain: 0.9773577108695424
revoilii_17 response curves
Response curve: only wc2.1_2.5m_bio_05_horn
Making features
makeFeatures: max memory 259522560, total allocated 33165312, free 12072112, used 21093200, increment 1062616
revoilii_17 wc2.1_2.5m_bio_05_horn: 
Regularization values: linear/quadratic/product: 0.442, categorical: 0.250, threshold: 1.800, hinge: 0.500
20 samples
Density: max memory 259522560, total allocated 33165312, free 10250088, used 22915224, increment 1822024
linearPredictor: max memory 259522560, total allocated 33165312, free 10169912, used 22995400, increment 80176
FeaturedSpace: max memory 259522560, total allocated 33165312, free 10169912, used 22995400, increment 0
Sequential: max memory 259522560, total allocated 33165312, free 10169912, used 22995400, increment 0
Initial loss: 9.212338374638856
280: time = 0.907000 loss = 8.968184
Resulting gain: 0.2441539985133243
Time since start: 163.173
revoilii_17 response curves
Response curve: only wc2.1_2.5m_bio_13_horn
Making features
makeFeatures: max memory 259522560, total allocated 33165312, free 12996968, used 20168344, increment -2827056
revoilii_17 wc2.1_2.5m_bio_13_horn: 
Regularization values: linear/quadratic/product: 0.442, categorical: 0.250, threshold: 1.800, hinge: 0.500
20 samples
Density: max memory 259522560, total allocated 33165312, free 12032264, used 21133048, increment 964704
linearPredictor: max memory 259522560, total allocated 33165312, free 11952088, used 21213224, increment 80176
FeaturedSpace: max memory 259522560, total allocated 33165312, free 11952088, used 21213224, increment 0
Sequential: max memory 259522560, total allocated 33165312, free 11952088, used 21213224, increment 0
Initial loss: 9.212338374638856
160: time = 0.297000 loss = 8.639018
Resulting gain: 0.573320839342145
revoilii_17 response curves
Response curve: only wc2.1_2.5m_bio_14_horn
Making features
makeFeatures: max memory 259522560, total allocated 33165312, free 9978720, used 23186592, increment 1973368
revoilii_17 wc2.1_2.5m_bio_14_horn: 
Regularization values: linear/quadratic/product: 0.442, categorical: 0.250, threshold: 1.800, hinge: 0.500
20 samples
Density: max memory 259522560, total allocated 33165312, free 9167136, used 23998176, increment 811584
linearPredictor: max memory 259522560, total allocated 33165312, free 9086960, used 24078352, increment 80176
FeaturedSpace: max memory 259522560, total allocated 33165312, free 9086960, used 24078352, increment 0
Sequential: max memory 259522560, total allocated 33165312, free 9086960, used 24078352, increment 0
Initial loss: 9.212338374638856
200: time = 0.421000 loss = 8.681976
Resulting gain: 0.5303625511455952
revoilii_17 response curves
Response curve: only wc2.1_2.5m_bio_19_horn
Making features
makeFeatures: max memory 259522560, total allocated 33165312, free 8594640, used 24570672, increment 492320
revoilii_17 wc2.1_2.5m_bio_19_horn: 
Regularization values: linear/quadratic/product: 0.442, categorical: 0.250, threshold: 1.800, hinge: 0.500
20 samples
Density: max memory 259522560, total allocated 33165312, free 7543280, used 25622032, increment 1051360
linearPredictor: max memory 259522560, total allocated 33165312, free 7463104, used 25702208, increment 80176
FeaturedSpace: max memory 259522560, total allocated 33165312, free 7463104, used 25702208, increment 0
Sequential: max memory 259522560, total allocated 33165312, free 7463104, used 25702208, increment 0
Initial loss: 9.212338374638856
Time since start: 164.627
240: time = 0.532000 loss = 8.817765
Resulting gain: 0.3945734881351779
revoilii_17 response curves
getSamples: max memory 259522560, total allocated 33165312, free 5569768, used 27595544, increment 1893336
Making features
makeFeatures: max memory 259522560, total allocated 33165312, free 3834608, used 29330704, increment 1735160
revoilii_18: 
Regularization values: linear/quadratic/product: 0.442, categorical: 0.250, threshold: 1.800, hinge: 0.500
20 samples
Density: max memory 259522560, total allocated 33165312, free 3976016, used 29189296, increment -141408
linearPredictor: max memory 259522560, total allocated 33165312, free 3895840, used 29269472, increment 80176
FeaturedSpace: max memory 259522560, total allocated 33165312, free 3895840, used 29269472, increment 0
Sequential: max memory 259522560, total allocated 33165312, free 3895840, used 29269472, increment 0
Initial loss: 9.212338374638856
Initial test loss: 9.212338374638856
Time since start: 168.911
500: time = 3.972000 loss = 7.389215 testLoss 8.576309
Resulting gain: 1.823123075047877
Projecting...
Writing file D:\Documents\Desktop\for_supplement\4_final_Maxent_analysis\output2\revoilii_18.asc
Time since start: 170.015
revoilii_18 response curves
Response curve: only wc2.1_2.5m_bio_04_horn
Making features
makeFeatures: max memory 259522560, total allocated 33165312, free 14318688, used 18846624, increment -10422848
revoilii_18 wc2.1_2.5m_bio_04_horn: 
Regularization values: linear/quadratic/product: 0.442, categorical: 0.250, threshold: 1.800, hinge: 0.500
20 samples
Density: max memory 259522560, total allocated 33165312, free 11182920, used 21982392, increment 3135768
linearPredictor: max memory 259522560, total allocated 33165312, free 11102744, used 22062568, increment 80176
FeaturedSpace: max memory 259522560, total allocated 33165312, free 11102744, used 22062568, increment 0
Sequential: max memory 259522560, total allocated 33165312, free 11102744, used 22062568, increment 0
Initial loss: 9.212338374638856
Time since start: 171.486
220: time = 1.157000 loss = 8.236065
Resulting gain: 0.976273171057624
revoilii_18 response curves
Response curve: only wc2.1_2.5m_bio_05_horn
Making features
makeFeatures: max memory 259522560, total allocated 33165312, free 11214792, used 21950520, increment -112048
revoilii_18 wc2.1_2.5m_bio_05_horn: 
Regularization values: linear/quadratic/product: 0.442, categorical: 0.250, threshold: 1.800, hinge: 0.500
20 samples
Density: max memory 259522560, total allocated 33165312, free 9395072, used 23770240, increment 1819720
linearPredictor: max memory 259522560, total allocated 33165312, free 9314896, used 23850416, increment 80176
FeaturedSpace: max memory 259522560, total allocated 33165312, free 9314896, used 23850416, increment 0
Sequential: max memory 259522560, total allocated 33165312, free 9314896, used 23850416, increment 0
Initial loss: 9.212338374638856
220: time = 0.709000 loss = 8.960748
Resulting gain: 0.25159048966558295
revoilii_18 response curves
Response curve: only wc2.1_2.5m_bio_13_horn
Making features
makeFeatures: max memory 259522560, total allocated 33165312, free 7335736, used 25829576, increment 1979160
revoilii_18 wc2.1_2.5m_bio_13_horn: 
Regularization values: linear/quadratic/product: 0.442, categorical: 0.250, threshold: 1.800, hinge: 0.500
20 samples
Density: max memory 259522560, total allocated 33165312, free 15183416, used 17981896, increment -7847680
linearPredictor: max memory 259522560, total allocated 33165312, free 14998600, used 18166712, increment 184816
FeaturedSpace: max memory 259522560, total allocated 33165312, free 14998600, used 18166712, increment 0
Sequential: max memory 259522560, total allocated 33165312, free 14998600, used 18166712, increment 0
Initial loss: 9.212338374638856
Time since start: 172.818
260: time = 0.485000 loss = 8.643889
Resulting gain: 0.5684490384222105
revoilii_18 response curves
Response curve: only wc2.1_2.5m_bio_14_horn
Making features
makeFeatures: max memory 259522560, total allocated 33165312, free 14502256, used 18663056, increment 496344
revoilii_18 wc2.1_2.5m_bio_14_horn: 
Regularization values: linear/quadratic/product: 0.442, categorical: 0.250, threshold: 1.800, hinge: 0.500
20 samples
Density: max memory 259522560, total allocated 33165312, free 13565056, used 19600256, increment 937200
linearPredictor: max memory 259522560, total allocated 33165312, free 13565056, used 19600256, increment 0
FeaturedSpace: max memory 259522560, total allocated 33165312, free 13565056, used 19600256, increment 0
Sequential: max memory 259522560, total allocated 33165312, free 13565056, used 19600256, increment 0
Initial loss: 9.212338374638856
220: time = 0.422000 loss = 8.655038
Resulting gain: 0.5573000266383641
revoilii_18 response curves
Response curve: only wc2.1_2.5m_bio_19_horn
Making features
makeFeatures: max memory 259522560, total allocated 33165312, free 10991952, used 22173360, increment 2573104
revoilii_18 wc2.1_2.5m_bio_19_horn: 
Regularization values: linear/quadratic/product: 0.442, categorical: 0.250, threshold: 1.800, hinge: 0.500
20 samples
Density: max memory 259522560, total allocated 33165312, free 9981376, used 23183936, increment 1010576
linearPredictor: max memory 259522560, total allocated 33165312, free 9901200, used 23264112, increment 80176
FeaturedSpace: max memory 259522560, total allocated 33165312, free 9901200, used 23264112, increment 0
Sequential: max memory 259522560, total allocated 33165312, free 9901200, used 23264112, increment 0
Initial loss: 9.212338374638856
Time since start: 173.881
240: time = 0.515000 loss = 8.826206
Resulting gain: 0.38613230937543186
revoilii_18 response curves
getSamples: max memory 259522560, total allocated 33165312, free 7891184, used 25274128, increment 2010016
Making features
makeFeatures: max memory 259522560, total allocated 33165312, free 6163560, used 27001752, increment 1727624
revoilii_19: 
Regularization values: linear/quadratic/product: 0.442, categorical: 0.250, threshold: 1.800, hinge: 0.500
20 samples
Density: max memory 259522560, total allocated 33165312, free 5512216, used 27653096, increment 651344
linearPredictor: max memory 259522560, total allocated 33165312, free 5432040, used 27733272, increment 80176
FeaturedSpace: max memory 259522560, total allocated 33165312, free 5432040, used 27733272, increment 0
Sequential: max memory 259522560, total allocated 33165312, free 5432040, used 27733272, increment 0
Initial loss: 9.212338374638856
Initial test loss: 9.212338374638856
Time since start: 178.181
500: time = 3.972000 loss = 7.482842 testLoss 6.764124
Resulting gain: 1.7294964694926982
Projecting...
Writing file D:\Documents\Desktop\for_supplement\4_final_Maxent_analysis\output2\revoilii_19.asc
Time since start: 179.281
revoilii_19 response curves
Response curve: only wc2.1_2.5m_bio_04_horn
Making features
makeFeatures: max memory 259522560, total allocated 33165312, free 16515112, used 16650200, increment -11083072
revoilii_19 wc2.1_2.5m_bio_04_horn: 
Regularization values: linear/quadratic/product: 0.442, categorical: 0.250, threshold: 1.800, hinge: 0.500
20 samples
Density: max memory 259522560, total allocated 33165312, free 13464720, used 19700592, increment 3050392
linearPredictor: max memory 259522560, total allocated 33165312, free 13384544, used 19780768, increment 80176
FeaturedSpace: max memory 259522560, total allocated 33165312, free 13384544, used 19780768, increment 0
Sequential: max memory 259522560, total allocated 33165312, free 13384544, used 19780768, increment 0
Initial loss: 9.212338374638856
Time since start: 180.718
220: time = 1.140000 loss = 8.241359
Resulting gain: 0.970979752312644
revoilii_19 response curves
Response curve: only wc2.1_2.5m_bio_05_horn
Making features
makeFeatures: max memory 259522560, total allocated 33165312, free 11507120, used 21658192, increment 1877424
revoilii_19 wc2.1_2.5m_bio_05_horn: 
Regularization values: linear/quadratic/product: 0.442, categorical: 0.250, threshold: 1.800, hinge: 0.500
20 samples
Density: max memory 259522560, total allocated 33165312, free 9665152, used 23500160, increment 1841968
linearPredictor: max memory 259522560, total allocated 33165312, free 9584976, used 23580336, increment 80176
FeaturedSpace: max memory 259522560, total allocated 33165312, free 9584976, used 23580336, increment 0
Sequential: max memory 259522560, total allocated 33165312, free 9584976, used 23580336, increment 0
Initial loss: 9.212338374638856
Time since start: 181.797
320: time = 1.001000 loss = 8.985477
Resulting gain: 0.22686124983488298
revoilii_19 response curves
Response curve: only wc2.1_2.5m_bio_13_horn
Making features
makeFeatures: max memory 259522560, total allocated 33165312, free 12149216, used 21016096, increment -2564240
revoilii_19 wc2.1_2.5m_bio_13_horn: 
Regularization values: linear/quadratic/product: 0.442, categorical: 0.250, threshold: 1.800, hinge: 0.500
20 samples
Density: max memory 259522560, total allocated 33165312, free 11168048, used 21997264, increment 981168
linearPredictor: max memory 259522560, total allocated 33165312, free 11087872, used 22077440, increment 80176
FeaturedSpace: max memory 259522560, total allocated 33165312, free 11087872, used 22077440, increment 0
Sequential: max memory 259522560, total allocated 33165312, free 11087872, used 22077440, increment 0
Initial loss: 9.212338374638856
240: time = 0.453000 loss = 8.672277
Resulting gain: 0.5400610297774335
revoilii_19 response curves
Response curve: only wc2.1_2.5m_bio_14_horn
Making features
makeFeatures: max memory 259522560, total allocated 33165312, free 12041768, used 21123544, increment -953896
revoilii_19 wc2.1_2.5m_bio_14_horn: 
Regularization values: linear/quadratic/product: 0.442, categorical: 0.250, threshold: 1.800, hinge: 0.500
20 samples
Density: max memory 259522560, total allocated 33165312, free 11151720, used 22013592, increment 890048
linearPredictor: max memory 259522560, total allocated 33165312, free 11151720, used 22013592, increment 0
FeaturedSpace: max memory 259522560, total allocated 33165312, free 11151720, used 22013592, increment 0
Sequential: max memory 259522560, total allocated 33165312, free 11151720, used 22013592, increment 0
Initial loss: 9.212338374638856
Time since start: 182.923
300: time = 0.547000 loss = 8.620707
Resulting gain: 0.5916309534098172
revoilii_19 response curves
Response curve: only wc2.1_2.5m_bio_19_horn
Making features
makeFeatures: max memory 259522560, total allocated 33165312, free 8694120, used 24471192, increment 2457600
revoilii_19 wc2.1_2.5m_bio_19_horn: 
Regularization values: linear/quadratic/product: 0.442, categorical: 0.250, threshold: 1.800, hinge: 0.500
20 samples
Density: max memory 259522560, total allocated 33165312, free 7603264, used 25562048, increment 1090856
linearPredictor: max memory 259522560, total allocated 33165312, free 7523088, used 25642224, increment 80176
FeaturedSpace: max memory 259522560, total allocated 33165312, free 7523088, used 25642224, increment 0
Sequential: max memory 259522560, total allocated 33165312, free 7523088, used 25642224, increment 0
Initial loss: 9.212338374638856
260: time = 0.548000 loss = 8.826562
Resulting gain: 0.3857759866463706
revoilii_19 response curves
Time since start: 184.112
Creating average grid, stddev grid etc.
Writing file D:\Documents\Desktop\for_supplement\4_final_Maxent_analysis\output2\revoilii_avg.asc
Writing file D:\Documents\Desktop\for_supplement\4_final_Maxent_analysis\output2\revoilii_stddev.asc
Writing file D:\Documents\Desktop\for_supplement\4_final_Maxent_analysis\output2\revoilii_min.asc
Writing file D:\Documents\Desktop\for_supplement\4_final_Maxent_analysis\output2\revoilii_max.asc
Writing file D:\Documents\Desktop\for_supplement\4_final_Maxent_analysis\output2\revoilii_median.asc
Writing file D:\Documents\Desktop\for_supplement\4_final_Maxent_analysis\output2\revoilii_lowerci.asc
Time since start: 194.334
revoilii average response curves
Time since start: 196.078
Ending
