# Supplementary material for: New records of a lost species and a geographic range expansion for sengis in the Horn of Africa
Source: PeerJ. 2020 Aug 18;8:e9652. doi: 10.7717/peerj.9652 (PMC7441985; doi:10.7717/peerj.9652)
Supplement: Supplemental Information 6 [file peerj-08-9652-s006.zip › Data_S6_Ecological_Niche_Modeling/4_final_Maxent_analysis/output/maxentResults.csv]

Species	#Training samples	Regularized training gain	Unregularized training gain	Iterations	Training AUC	#Test samples	Test gain	Test AUC	AUC Standard Deviation	#Background points	wc2.1_2.5m_bio_04_horn contribution	wc2.1_2.5m_bio_05_horn contribution	wc2.1_2.5m_bio_13_horn contribution	wc2.1_2.5m_bio_14_horn contribution	wc2.1_2.5m_bio_19_horn contribution	wc2.1_2.5m_bio_04_horn permutation importance	wc2.1_2.5m_bio_05_horn permutation importance	wc2.1_2.5m_bio_13_horn permutation importance	wc2.1_2.5m_bio_14_horn permutation importance	wc2.1_2.5m_bio_19_horn permutation importance	Entropy	Prevalence (average probability of presence over background sites)	Fixed cumulative value 1 cumulative threshold	Fixed cumulative value 1 Logistic threshold	Fixed cumulative value 1 area	Fixed cumulative value 1 training omission	Fixed cumulative value 1 test omission	Fixed cumulative value 1 binomial probability	Fixed cumulative value 5 cumulative threshold	Fixed cumulative value 5 Logistic threshold	Fixed cumulative value 5 area	Fixed cumulative value 5 training omission	Fixed cumulative value 5 test omission	Fixed cumulative value 5 binomial probability	Fixed cumulative value 10 cumulative threshold	Fixed cumulative value 10 Logistic threshold	Fixed cumulative value 10 area	Fixed cumulative value 10 training omission	Fixed cumulative value 10 test omission	Fixed cumulative value 10 binomial probability	Minimum training presence cumulative threshold	Minimum training presence Logistic threshold	Minimum training presence area	Minimum training presence training omission	Minimum training presence test omission	Minimum training presence binomial probability	10 percentile training presence cumulative threshold	10 percentile training presence Logistic threshold	10 percentile training presence area
revoilii_0	19	1.7099	2.2768	500	0.9654	2	2.2290	0.9553	0.0308	10019	48.2909	19.6156	7.3052	20.3717	4.4165	32.9468	17.7693	38.4687	4.8193	5.9959	7.5019	0.0866	1.0000	0.0133	0.4703	0.0000	0.0000	2.212E-1	5.0000	0.0668	0.2498	0.0000	0.0000	6.241E-2	10.0000	0.1592	0.1735	0.0000	0.0000	3.009E-2	16.7100	0.2522	0.1258	0.0000	0.0000	1.582E-2	18.9588	0.2768	0.1145
revoilii_1	20	1.7832	2.2618	500	0.9621	1	1.1145	0.9115	-1.0000	10020	47.2395	21.5611	6.7254	19.3566	5.1174	53.4813	8.2419	25.9763	6.2548	6.0457	7.4319	0.0808	1.0000	0.0119	0.4546	0.0000	0.0000	4.546E-1	5.0000	0.0651	0.2387	0.0000	0.0000	2.387E-1	10.0000	0.1544	0.1665	0.0000	0.0000	1.665E-1	17.4461	0.2526	0.1160	0.0000	0.0000	1.16E-1	23.4228	0.3309	0.0910
revoilii_2	20	1.7506	2.3671	500	0.9670	1	2.0771	0.9681	-1.0000	10020	55.2012	10.3530	6.2732	20.3140	7.8587	55.1360	8.7257	22.2823	6.5005	7.3556	7.4599	0.0834	1.0000	0.0133	0.4404	0.0000	0.0000	4.404E-1	5.0000	0.0718	0.2358	0.0000	0.0000	2.358E-1	10.0000	0.1601	0.1671	0.0000	0.0000	1.671E-1	15.5225	0.2373	0.1282	0.0000	0.0000	1.282E-1	26.1857	0.3759	0.0847
revoilii_3	20	1.7688	2.3642	500	0.9667	1	1.7118	0.9480	-1.0000	10020	54.6923	11.0382	7.1396	21.8856	5.2443	55.6871	7.2734	26.0456	5.9562	5.0378	7.4406	0.0816	1.0000	0.0133	0.4270	0.0000	0.0000	4.27E-1	5.0000	0.0729	0.2339	0.0000	0.0000	2.339E-1	10.0000	0.1559	0.1644	0.0000	0.0000	1.644E-1	15.6340	0.2326	0.1241	0.0000	0.0000	1.241E-1	24.3986	0.3533	0.0872
revoilii_4	20	1.7718	2.3030	500	0.9643	1	0.6110	0.8756	-1.0000	10020	54.3975	10.7303	4.6034	22.0434	8.2254	43.1350	6.2357	12.5989	33.2147	4.8158	7.4421	0.0818	1.0000	0.0142	0.4337	0.0000	0.0000	4.337E-1	5.0000	0.0677	0.2356	0.0000	0.0000	2.356E-1	10.0000	0.1510	0.1642	0.0000	0.0000	1.642E-1	14.4142	0.2184	0.1304	0.0000	0.0000	1.304E-1	22.6965	0.3278	0.0933
revoilii_5	20	1.8316	2.4229	500	0.9680	1	0.2237	0.8557	-1.0000	10020	49.9040	19.7106	6.2773	17.7385	6.3697	51.4609	14.1198	24.6947	4.5514	5.1732	7.3799	0.0767	1.0000	0.0122	0.4473	0.0000	0.0000	4.473E-1	5.0000	0.0628	0.2350	0.0000	0.0000	2.35E-1	10.0000	0.1415	0.1620	0.0000	0.0000	1.62E-1	16.7379	0.2295	0.1138	0.0000	1.0000	1E0	20.3380	0.2784	0.0968
revoilii_6	20	1.7354	2.3158	500	0.9648	1	2.4697	0.9822	-1.0000	10020	54.8389	12.7348	5.6376	19.3303	7.4584	55.9631	9.4326	23.3804	5.5186	5.7054	7.4760	0.0846	1.0000	0.0133	0.4506	0.0000	0.0000	4.506E-1	5.0000	0.0692	0.2397	0.0000	0.0000	2.397E-1	10.0000	0.1620	0.1695	0.0000	0.0000	1.695E-1	17.6486	0.2604	0.1187	0.0000	0.0000	1.187E-1	22.5471	0.3211	0.0975
revoilii_7	20	1.7869	2.3772	500	0.9671	1	1.4335	0.9293	-1.0000	10020	54.6449	11.1008	8.0228	20.8685	5.3630	55.3073	8.8160	24.2720	6.5180	5.0867	7.4275	0.0804	1.0000	0.0128	0.4408	0.0000	0.0000	4.408E-1	5.0000	0.0685	0.2374	0.0000	0.0000	2.374E-1	10.0000	0.1484	0.1648	0.0000	0.0000	1.648E-1	14.7465	0.2132	0.1288	0.0000	0.0000	1.288E-1	22.1352	0.3188	0.0935
revoilii_8	20	1.7680	2.2402	500	0.9613	1	1.3894	0.9315	-1.0000	10020	51.1551	17.7880	6.8354	18.9806	5.2409	53.5452	7.4464	26.3818	6.6910	5.9356	7.4436	0.0818	1.0000	0.0123	0.4512	0.0000	0.0000	4.512E-1	5.0000	0.0660	0.2385	0.0000	0.0000	2.385E-1	10.0000	0.1569	0.1671	0.0000	0.0000	1.671E-1	18.4013	0.2657	0.1125	0.0000	0.0000	1.125E-1	24.4767	0.3441	0.0886
revoilii_9	20	1.8134	2.3860	500	0.9652	1	0.5117	0.8706	-1.0000	10020	57.0421	11.4463	4.3701	21.0357	6.1058	52.6340	10.3305	23.0546	7.0493	6.9316	7.3981	0.0781	1.0000	0.0115	0.4520	0.0000	0.0000	4.52E-1	5.0000	0.0615	0.2313	0.0000	0.0000	2.313E-1	10.0000	0.1539	0.1570	0.0500	0.0000	1.57E-1	9.1866	0.1390	0.1648	0.0000	0.0000	1.648E-1	21.7758	0.3160	0.0929
revoilii_10	20	1.8031	2.3690	500	0.9644	1	0.7127	0.8835	-1.0000	10020	57.1983	11.5002	4.2032	20.9463	6.1520	54.2991	9.8726	20.6835	8.3002	6.8446	7.4085	0.0789	1.0000	0.0117	0.4553	0.0000	0.0000	4.553E-1	5.0000	0.0612	0.2335	0.0000	0.0000	2.335E-1	10.0000	0.1547	0.1580	0.0500	0.0000	1.58E-1	9.0967	0.1372	0.1667	0.0000	0.0000	1.667E-1	21.7705	0.3208	0.0938
revoilii_11	20	1.9031	2.4840	500	0.9693	1	-1.8292	0.7001	-1.0000	10020	49.7685	10.3210	4.3392	29.6853	5.8862	49.6758	7.3903	19.7356	17.7062	5.4922	7.3077	0.0715	1.0000	0.0118	0.4115	0.0000	0.0000	4.115E-1	5.0000	0.0631	0.1945	0.0000	1.0000	1E0	10.0000	0.1819	0.1371	0.0000	1.0000	1E0	15.7480	0.2635	0.1076	0.0000	1.0000	1E0	19.3801	0.3076	0.0939
revoilii_12	20	1.7054	2.2563	500	0.9651	1	2.9644	0.9952	-1.0000	10020	55.7661	10.5289	5.9853	19.6707	8.0489	56.7123	9.0830	21.7756	6.0865	6.3426	7.5073	0.0872	1.0000	0.0134	0.4514	0.0000	0.0000	4.514E-1	5.0000	0.0709	0.2394	0.0000	0.0000	2.394E-1	10.0000	0.1710	0.1691	0.0000	0.0000	1.691E-1	16.8977	0.2707	0.1243	0.0000	0.0000	1.243E-1	27.7131	0.3925	0.0838
revoilii_13	20	1.7266	2.3117	500	0.9661	1	2.6009	0.9875	-1.0000	10020	55.5005	10.2864	6.0027	20.3292	7.8812	56.3023	7.0981	23.1200	6.9812	6.4983	7.4871	0.0856	1.0000	0.0135	0.4412	0.0000	0.0000	4.412E-1	5.0000	0.0726	0.2371	0.0000	0.0000	2.371E-1	10.0000	0.1641	0.1686	0.0000	0.0000	1.686E-1	16.2839	0.2545	0.1261	0.0000	0.0000	1.261E-1	28.5892	0.4037	0.0805
revoilii_14	20	1.6983	2.2448	500	0.9656	1	3.0937	0.9970	-1.0000	10020	55.0467	11.6604	5.5170	19.4296	8.3463	55.5360	8.6390	23.0577	6.4645	6.3028	7.5151	0.0879	1.0000	0.0135	0.4457	0.0000	0.0000	4.457E-1	5.0000	0.0730	0.2384	0.0000	0.0000	2.384E-1	10.0000	0.1729	0.1693	0.0000	0.0000	1.693E-1	17.9566	0.2843	0.1199	0.0000	0.0000	1.199E-1	29.4732	0.4130	0.0798
revoilii_15	20	1.7498	2.3355	500	0.9673	1	2.0567	0.9658	-1.0000	10020	55.4501	10.5425	7.9901	19.8396	6.1778	48.7984	7.6628	30.0972	6.3811	7.0604	7.4626	0.0836	1.0000	0.0138	0.4197	0.0000	0.0000	4.197E-1	5.0000	0.0734	0.2291	0.0000	0.0000	2.291E-1	10.0000	0.1686	0.1631	0.0000	0.0000	1.631E-1	16.8571	0.2647	0.1203	0.0000	0.0000	1.203E-1	28.7261	0.3992	0.0781
revoilii_16	20	1.7014	2.2487	500	0.9639	1	3.1291	0.9974	-1.0000	10020	55.8346	12.6001	5.0101	19.3798	7.1754	55.8355	9.6537	22.9438	6.1927	5.3744	7.5107	0.0875	1.0000	0.0136	0.4501	0.0000	0.0000	4.501E-1	5.0000	0.0718	0.2401	0.0000	0.0000	2.401E-1	10.0000	0.1683	0.1703	0.0000	0.0000	1.703E-1	17.0941	0.2689	0.1239	0.0000	0.0000	1.239E-1	24.6526	0.3579	0.0932
revoilii_17	20	1.7787	2.2747	500	0.9626	1	1.2976	0.9237	-1.0000	10020	50.7293	17.0606	6.4036	18.5885	7.2180	53.7136	7.1923	27.1656	5.6966	6.2319	7.4333	0.0810	1.0000	0.0121	0.4498	0.0000	0.0000	4.498E-1	5.0000	0.0672	0.2379	0.0000	0.0000	2.379E-1	10.0000	0.1542	0.1667	0.0000	0.0000	1.667E-1	17.9246	0.2587	0.1136	0.0000	0.0000	1.136E-1	24.6792	0.3465	0.0870
revoilii_18	20	1.8231	2.4086	500	0.9683	1	0.6360	0.8853	-1.0000	10020	50.1034	17.3901	5.7662	18.9327	7.8075	52.0641	11.2161	24.5926	5.2855	6.8418	7.3894	0.0776	1.0000	0.0119	0.4521	0.0000	0.0000	4.521E-1	5.0000	0.0638	0.2357	0.0000	0.0000	2.357E-1	10.0000	0.1433	0.1639	0.0000	0.0000	1.639E-1	17.0614	0.2348	0.1142	0.0000	1.0000	1E0	27.1466	0.3689	0.0763
revoilii_19	20	1.7295	2.2927	500	0.9665	1	2.4482	0.9830	-1.0000	10020	55.5306	10.1137	6.3241	20.8189	7.2126	57.8757	7.3520	20.8567	7.5762	6.3395	7.4837	0.0853	1.0000	0.0132	0.4488	0.0000	0.0000	4.488E-1	5.0000	0.0708	0.2386	0.0000	0.0000	2.386E-1	10.0000	0.1630	0.1683	0.0000	0.0000	1.683E-1	16.2990	0.2523	0.1253	0.0000	0.0000	1.253E-1	27.2033	0.3870	0.0834
revoilii (average)	19.9500	1.7669	2.3270	500.0000	0.9655	1.0500	1.5441	0.9273	-0.9485	10019.9500	53.4167	13.4041	6.0366	20.4773	6.6653	52.5055	9.1776	24.0592	8.1872	6.0706	7.4453	0.0821	1.0000	0.0128	0.4447	0.0000	0.0000	0.4322	5.0000	0.0680	0.2350	0.0000	0.0500	0.2659	10.0000	0.1593	0.1645	0.0050	0.0500	0.2005	15.8833	0.2395	0.1253	0.0000	0.1500	0.2530	24.3135	0.3470	0.0895
[truncated: 39 more columns]
