# Supplementary material for: New records of a lost species and a geographic range expansion for sengis in the Horn of Africa
Source: PeerJ. 2020 Aug 18;8:e9652. doi: 10.7717/peerj.9652 (PMC7441985; doi:10.7717/peerj.9652)
Supplement: Supplemental Information 6 [file peerj-08-9652-s006.zip › Data_S6_Ecological_Niche_Modeling/4_final_Maxent_analysis/output/plots/revoilii_0_wc2.1_2.5m_bio_04_horn.dat]

variable	x	y
wc2.1_2.5m_bio_04_horn	-34.65794448852539	0.002497259294614196
wc2.1_2.5m_bio_04_horn	-33.01161994628906	0.002497259294614196
wc2.1_2.5m_bio_04_horn	-31.36529540405273	0.002497259294614196
wc2.1_2.5m_bio_04_horn	-29.718970861816402	0.002497259294614196
wc2.1_2.5m_bio_04_horn	-28.072646319580077	0.002497259294614196
wc2.1_2.5m_bio_04_horn	-26.426321777343745	0.002497259294614196
wc2.1_2.5m_bio_04_horn	-24.77999723510742	0.002497259294614196
wc2.1_2.5m_bio_04_horn	-23.133672692871095	0.002497259294614196
wc2.1_2.5m_bio_04_horn	-21.487348150634766	0.002497259294614196
wc2.1_2.5m_bio_04_horn	-19.841023608398437	0.002497259294614196
wc2.1_2.5m_bio_04_horn	-18.194699066162105	0.002497259294614196
wc2.1_2.5m_bio_04_horn	-16.54837452392578	0.002497259294614196
wc2.1_2.5m_bio_04_horn	-14.902049981689451	0.002497259294614196
wc2.1_2.5m_bio_04_horn	-13.255725439453123	0.002497259294614196
wc2.1_2.5m_bio_04_horn	-11.609400897216798	0.002497259294614196
wc2.1_2.5m_bio_04_horn	-9.963076354980469	0.002497259294614196
wc2.1_2.5m_bio_04_horn	-8.31675181274414	0.002497259294614196
wc2.1_2.5m_bio_04_horn	-6.670427270507812	0.002497259294614196
wc2.1_2.5m_bio_04_horn	-5.024102728271483	0.002497259294614196
wc2.1_2.5m_bio_04_horn	-3.377778186035158	0.002497259294614196
wc2.1_2.5m_bio_04_horn	-1.7314536437988224	0.002497259294614196
wc2.1_2.5m_bio_04_horn	-0.08512910156250086	0.002497259294614196
wc2.1_2.5m_bio_04_horn	1.5611954406738278	0.002497259294614196
wc2.1_2.5m_bio_04_horn	3.2075199829101564	0.002497259294614196
wc2.1_2.5m_bio_04_horn	4.853844525146485	0.002497259294614196
wc2.1_2.5m_bio_04_horn	6.5001690673828065	0.002497259294614196
wc2.1_2.5m_bio_04_horn	8.146493609619142	0.002497259294614196
wc2.1_2.5m_bio_04_horn	9.792818151855464	0.002497259294614196
wc2.1_2.5m_bio_04_horn	11.439142694091792	0.002497259294614196
wc2.1_2.5m_bio_04_horn	13.085467236328121	0.002497259294614196
wc2.1_2.5m_bio_04_horn	14.73179177856445	0.002497259294614196
wc2.1_2.5m_bio_04_horn	16.37811632080078	0.002497259294614196
wc2.1_2.5m_bio_04_horn	18.024440863037107	0.002497259294614196
wc2.1_2.5m_bio_04_horn	19.67076540527343	0.002497259294614196
wc2.1_2.5m_bio_04_horn	21.317089947509764	0.002497259294614196
wc2.1_2.5m_bio_04_horn	22.963414489746093	0.002497259294614196
wc2.1_2.5m_bio_04_horn	24.60973903198242	0.002497259294614196
wc2.1_2.5m_bio_04_horn	26.25606357421875	0.002497259294614196
wc2.1_2.5m_bio_04_horn	27.90238811645507	0.002497259294614196
wc2.1_2.5m_bio_04_horn	29.5487126586914	0.002497259294614196
wc2.1_2.5m_bio_04_horn	31.195037200927743	0.002497259294614196
wc2.1_2.5m_bio_04_horn	32.84136174316406	0.002497259294614196
wc2.1_2.5m_bio_04_horn	34.487686285400386	0.0025479719042778015
wc2.1_2.5m_bio_04_horn	36.134010827636715	0.002706355880945921
wc2.1_2.5m_bio_04_horn	37.78033536987304	0.0028745566960424185
wc2.1_2.5m_bio_04_horn	39.42665991210936	0.003053179243579507
wc2.1_2.5m_bio_04_horn	41.0729844543457	0.003242865204811096
wc2.1_2.5m_bio_04_horn	42.71930899658203	0.003444295609369874
wc2.1_2.5m_bio_04_horn	44.36563353881836	0.0036581913009285927
wc2.1_2.5m_bio_04_horn	46.01195808105467	0.003885318525135517
wc2.1_2.5m_bio_04_horn	47.658282623291	0.004126489162445068
wc2.1_2.5m_bio_04_horn	49.304607165527344	0.004382563754916191
wc2.1_2.5m_bio_04_horn	50.95093170776367	0.004654455464333296
wc2.1_2.5m_bio_04_horn	52.59725625	0.004943131003528833
wc2.1_2.5m_bio_04_horn	54.243580792236315	0.005249616224318743
wc2.1_2.5m_bio_04_horn	55.889905334472644	0.0055749979801476
wc2.1_2.5m_bio_04_horn	57.53622987670897	0.00592042738571763
wc2.1_2.5m_bio_04_horn	59.182554418945315	0.006287125404924154
wc2.1_2.5m_bio_04_horn	60.82887896118163	0.006676382385194302
wc2.1_2.5m_bio_04_horn	62.47520350341796	0.007089567370712757
wc2.1_2.5m_bio_04_horn	64.12152804565429	0.00752812996506691
wc2.1_2.5m_bio_04_horn	65.76785258789062	0.007993603125214577
wc2.1_2.5m_bio_04_horn	67.41417713012694	0.008487612009048462
wc2.1_2.5m_bio_04_horn	69.06050167236327	0.009011872112751007
wc2.1_2.5m_bio_04_horn	70.7068262145996	0.00956820324063301
wc2.1_2.5m_bio_04_horn	72.35315075683593	0.01015852577984333
wc2.1_2.5m_bio_04_horn	73.99947529907224	0.010784872807562351
wc2.1_2.5m_bio_04_horn	75.64579984130859	0.011449391953647137
wc2.1_2.5m_bio_04_horn	77.29212438354492	0.012154352851212025
wc2.1_2.5m_bio_04_horn	78.93844892578124	0.012902152724564075
wc2.1_2.5m_bio_04_horn	80.58477346801757	0.013695323839783669
wc2.1_2.5m_bio_04_horn	82.23109801025389	0.014536537230014801
wc2.1_2.5m_bio_04_horn	83.87742255249023	0.015428616665303707
wc2.1_2.5m_bio_04_horn	85.52374709472656	0.016374528408050537
wc2.1_2.5m_bio_04_horn	87.17007163696289	0.01737740822136402
wc2.1_2.5m_bio_04_horn	88.8163961791992	0.01844055950641632
wc2.1_2.5m_bio_04_horn	90.46272072143553	0.0195674579590559
wc2.1_2.5m_bio_04_horn	92.10904526367186	0.020761767402291298
wc2.1_2.5m_bio_04_horn	93.75536980590819	0.022027332335710526
wc2.1_2.5m_bio_04_horn	95.40169434814452	0.023368200287222862
wc2.1_2.5m_bio_04_horn	97.04801889038087	0.024788621813058853
wc2.1_2.5m_bio_04_horn	98.69434343261717	0.026293059810996056
wc2.1_2.5m_bio_04_horn	100.3406679748535	0.02788619138300419
wc2.1_2.5m_bio_04_horn	101.98699251708983	0.029572920873761177
wc2.1_2.5m_bio_04_horn	103.63331705932616	0.03135838359594345
wc2.1_2.5m_bio_04_horn	105.27964160156246	0.03324795141816139
wc2.1_2.5m_bio_04_horn	106.92596614379882	0.035247232764959335
wc2.1_2.5m_bio_04_horn	108.57229068603515	0.03736209496855736
wc2.1_2.5m_bio_04_horn	110.21861522827147	0.03959863632917404
wc2.1_2.5m_bio_04_horn	111.8649397705078	0.04196322709321976
wc2.1_2.5m_bio_04_horn	113.5112643127441	0.044462479650974274
wc2.1_2.5m_bio_04_horn	115.15758885498046	0.047103263437747955
wc2.1_2.5m_bio_04_horn	116.80391339721679	0.049892719835042953
wc2.1_2.5m_bio_04_horn	118.45023793945312	0.05283819139003754
wc2.1_2.5m_bio_04_horn	120.09656248168945	0.05594731122255325
wc2.1_2.5m_bio_04_horn	121.74288702392575	0.05922793969511986
wc2.1_2.5m_bio_04_horn	123.3892115661621	0.06268816441297531
wc2.1_2.5m_bio_04_horn	125.03553610839843	0.06633628904819489
wc2.1_2.5m_bio_04_horn	126.68186065063473	0.07018081843852997
wc2.1_2.5m_bio_04_horn	128.3281851928711	0.07423043996095657
wc2.1_2.5m_bio_04_horn	129.9745097351074	0.07849399000406265
wc2.1_2.5m_bio_04_horn	131.62083427734376	0.08298052102327347
wc2.1_2.5m_bio_04_horn	133.26715881958006	0.08769908547401428
wc2.1_2.5m_bio_04_horn	134.91348336181636	0.09265880286693573
wc2.1_2.5m_bio_04_horn	136.55980790405272	0.09786897152662277
wc2.1_2.5m_bio_04_horn	138.20613244628902	0.10333868861198425
wc2.1_2.5m_bio_04_horn	139.85245698852538	0.10907719284296036
wc2.1_2.5m_bio_04_horn	141.49878153076173	0.1150934025645256
wc2.1_2.5m_bio_04_horn	143.14510607299803	0.12139628082513809
wc2.1_2.5m_bio_04_horn	144.7914306152344	0.1279943436384201
wc2.1_2.5m_bio_04_horn	146.4377551574707	0.13489601016044617
wc2.1_2.5m_bio_04_horn	148.084079699707	0.14210912585258484
wc2.1_2.5m_bio_04_horn	149.73040424194335	0.14964129030704498
wc2.1_2.5m_bio_04_horn	151.37672878417965	0.157499298453331
wc2.1_2.5m_bio_04_horn	153.023053326416	0.1656896471977234
wc2.1_2.5m_bio_04_horn	154.6693778686523	0.17421774566173553
wc2.1_2.5m_bio_04_horn	156.31570241088866	0.1830885410308838
wc2.1_2.5m_bio_04_horn	157.96202695312496	0.1923057585954666
wc2.1_2.5m_bio_04_horn	159.60835149536132	0.20187240839004517
wc2.1_2.5m_bio_04_horn	161.25467603759762	0.21179009974002838
wc2.1_2.5m_bio_04_horn	162.90100057983398	0.22205954790115356
wc2.1_2.5m_bio_04_horn	164.54732512207028	0.23267987370491028
wc2.1_2.5m_bio_04_horn	166.19364966430663	0.24364914000034332
wc2.1_2.5m_bio_04_horn	167.83997420654293	0.2549636960029602
wc2.1_2.5m_bio_04_horn	169.4862987487793	0.26661837100982666
wc2.1_2.5m_bio_04_horn	171.1326232910156	0.278606653213501
wc2.1_2.5m_bio_04_horn	172.77894783325195	0.29092007875442505
wc2.1_2.5m_bio_04_horn	174.42527237548825	0.30354881286621094
wc2.1_2.5m_bio_04_horn	176.0715969177246	0.31648096442222595
wc2.1_2.5m_bio_04_horn	177.7179214599609	0.32970336079597473
wc2.1_2.5m_bio_04_horn	179.36424600219726	0.3432006537914276
wc2.1_2.5m_bio_04_horn	181.01057054443356	0.356956422328949
wc2.1_2.5m_bio_04_horn	182.65689508666986	0.3625355362892151
wc2.1_2.5m_bio_04_horn	184.30321962890622	0.3677927851676941
wc2.1_2.5m_bio_04_horn	185.94954417114258	0.37308159470558167
wc2.1_2.5m_bio_04_horn	187.59586871337888	0.3784010112285614
wc2.1_2.5m_bio_04_horn	189.24219325561523	0.383749783039093
wc2.1_2.5m_bio_04_horn	190.88851779785153	0.38912689685821533
wc2.1_2.5m_bio_04_horn	192.5348423400879	0.3945310413837433
wc2.1_2.5m_bio_04_horn	194.1811668823242	0.3999611735343933
wc2.1_2.5m_bio_04_horn	195.82749142456055	0.40541592240333557
wc2.1_2.5m_bio_04_horn	197.47381596679685	0.4108942151069641
wc2.1_2.5m_bio_04_horn	199.12014050903315	0.4163946509361267
wc2.1_2.5m_bio_04_horn	200.7664650512695	0.4219159483909607
wc2.1_2.5m_bio_04_horn	202.41278959350586	0.42745688557624817
wc2.1_2.5m_bio_04_horn	204.05911413574216	0.4330160319805145
wc2.1_2.5m_bio_04_horn	205.70543867797852	0.4385921359062195
wc2.1_2.5m_bio_04_horn	207.35176322021482	0.4441837668418884
wc2.1_2.5m_bio_04_horn	208.99808776245118	0.4497895836830139
wc2.1_2.5m_bio_04_horn	210.64441230468748	0.45540815591812134
wc2.1_2.5m_bio_04_horn	212.29073684692378	0.46103814244270325
wc2.1_2.5m_bio_04_horn	213.93706138916014	0.46667805314064026
wc2.1_2.5m_bio_04_horn	215.58338593139644	0.4723265469074249
wc2.1_2.5m_bio_04_horn	217.2297104736328	0.4779820442199707
wc2.1_2.5m_bio_04_horn	218.8760350158691	0.4836432933807373
wc2.1_2.5m_bio_04_horn	220.52235955810545	0.4893086552619934
wc2.1_2.5m_bio_04_horn	222.16868410034175	0.49497681856155396
wc2.1_2.5m_bio_04_horn	223.8150086425781	0.5006462335586548
wc2.1_2.5m_bio_04_horn	225.4613331848144	0.5063155293464661
wc2.1_2.5m_bio_04_horn	227.1076577270507	0.5119831562042236
wc2.1_2.5m_bio_04_horn	228.75398226928712	0.5176477432250977
wc2.1_2.5m_bio_04_horn	230.40030681152336	0.5233078002929688
wc2.1_2.5m_bio_04_horn	232.04663135375972	0.5289618372917175
wc2.1_2.5m_bio_04_horn	233.69295589599608	0.5346085429191589
wc2.1_2.5m_bio_04_horn	235.33928043823238	0.540246307849884
wc2.1_2.5m_bio_04_horn	236.98560498046868	0.5458738207817078
wc2.1_2.5m_bio_04_horn	238.63192952270504	0.5514895915985107
wc2.1_2.5m_bio_04_horn	240.27825406494134	0.5570923089981079
wc2.1_2.5m_bio_04_horn	241.9245786071777	0.5626804828643799
wc2.1_2.5m_bio_04_horn	243.57090314941405	0.5682528614997864
wc2.1_2.5m_bio_04_horn	245.2172276916503	0.573807954788208
wc2.1_2.5m_bio_04_horn	246.86355223388665	0.5793445706367493
wc2.1_2.5m_bio_04_horn	248.509876776123	0.5848612189292908
wc2.1_2.5m_bio_04_horn	250.15620131835936	0.590356707572937
wc2.1_2.5m_bio_04_horn	251.80252586059567	0.5958296656608582
wc2.1_2.5m_bio_04_horn	253.44885040283197	0.6012789607048035
wc2.1_2.5m_bio_04_horn	255.09517494506832	0.6067032814025879
wc2.1_2.5m_bio_04_horn	256.7414994873046	0.6121013164520264
wc2.1_2.5m_bio_04_horn	258.387824029541	0.6150363683700562
wc2.1_2.5m_bio_04_horn	260.03414857177734	0.6159635782241821
wc2.1_2.5m_bio_04_horn	261.6804731140136	0.6168899536132812
wc2.1_2.5m_bio_04_horn	263.32679765624994	0.6178154349327087
wc2.1_2.5m_bio_04_horn	264.9731221984863	0.6187400817871094
wc2.1_2.5m_bio_04_horn	266.6194467407226	0.6196638345718384
wc2.1_2.5m_bio_04_horn	268.26577128295895	0.6205868124961853
wc2.1_2.5m_bio_04_horn	269.91209582519525	0.6215088367462158
wc2.1_2.5m_bio_04_horn	271.5584203674316	0.6224299669265747
wc2.1_2.5m_bio_04_horn	273.2047449096679	0.6233502626419067
wc2.1_2.5m_bio_04_horn	274.85106945190427	0.6242696642875671
wc2.1_2.5m_bio_04_horn	276.4973939941406	0.6251881718635559
wc2.1_2.5m_bio_04_horn	278.14371853637687	0.626105785369873
wc2.1_2.5m_bio_04_horn	279.7900430786132	0.6270225048065186
wc2.1_2.5m_bio_04_horn	281.4363676208496	0.6279382705688477
wc2.1_2.5m_bio_04_horn	283.0826921630859	0.6288531422615051
wc2.1_2.5m_bio_04_horn	284.72901670532224	0.6297670602798462
wc2.1_2.5m_bio_04_horn	286.37534124755854	0.6306800842285156
wc2.1_2.5m_bio_04_horn	288.02166578979484	0.6315922141075134
wc2.1_2.5m_bio_04_horn	289.6679903320312	0.63250333070755
wc2.1_2.5m_bio_04_horn	291.31431487426755	0.6334134936332703
wc2.1_2.5m_bio_04_horn	292.9606394165039	0.6343227624893188
wc2.1_2.5m_bio_04_horn	294.60696395874015	0.635231077671051
wc2.1_2.5m_bio_04_horn	296.2532885009765	0.636138379573822
wc2.1_2.5m_bio_04_horn	297.89961304321287	0.6370447278022766
wc2.1_2.5m_bio_04_horn	299.54593758544917	0.6379501223564148
wc2.1_2.5m_bio_04_horn	301.1922621276855	0.6388545036315918
wc2.1_2.5m_bio_04_horn	302.8385866699218	0.6397579312324524
wc2.1_2.5m_bio_04_horn	304.4849112121581	0.6406604051589966
wc2.1_2.5m_bio_04_horn	306.1312357543945	0.6415618062019348
wc2.1_2.5m_bio_04_horn	307.77756029663084	0.6424622535705566
wc2.1_2.5m_bio_04_horn	309.42388483886714	0.6433616876602173
wc2.1_2.5m_bio_04_horn	311.07020938110344	0.6442601680755615
wc2.1_2.5m_bio_04_horn	312.7165339233398	0.6451575756072998
wc2.1_2.5m_bio_04_horn	314.36285846557615	0.6460539698600769
wc2.1_2.5m_bio_04_horn	316.00918300781245	0.646949291229248
wc2.1_2.5m_bio_04_horn	317.6555075500488	0.6478436589241028
wc2.1_2.5m_bio_04_horn	319.3018320922851	0.6487369537353516
wc2.1_2.5m_bio_04_horn	320.9481566345214	0.6496292352676392
wc2.1_2.5m_bio_04_horn	322.59448117675777	0.6505204439163208
wc2.1_2.5m_bio_04_horn	324.2408057189941	0.6514105796813965
wc2.1_2.5m_bio_04_horn	325.8871302612304	0.652299702167511
wc2.1_2.5m_bio_04_horn	327.5334548034667	0.6531877517700195
wc2.1_2.5m_bio_04_horn	329.1797793457031	0.6540747284889221
wc2.1_2.5m_bio_04_horn	330.8261038879394	0.6549606323242188
wc2.1_2.5m_bio_04_horn	332.47242843017574	0.6558455228805542
wc2.1_2.5m_bio_04_horn	334.11875297241204	0.6567292213439941
wc2.1_2.5m_bio_04_horn	335.76507751464834	0.6576119065284729
wc2.1_2.5m_bio_04_horn	337.4114020568847	0.6584935188293457
wc2.1_2.5m_bio_04_horn	339.05772659912105	0.6593739986419678
wc2.1_2.5m_bio_04_horn	340.7040511413574	0.6602534055709839
wc2.1_2.5m_bio_04_horn	342.35037568359365	0.6611316800117493
wc2.1_2.5m_bio_04_horn	343.99670022583	0.6620088815689087
wc2.1_2.5m_bio_04_horn	345.64302476806637	0.6628849506378174
wc2.1_2.5m_bio_04_horn	347.28934931030267	0.6637598872184753
wc2.1_2.5m_bio_04_horn	348.935673852539	0.6646336913108826
wc2.1_2.5m_bio_04_horn	350.5819983947753	0.6655064225196838
wc2.1_2.5m_bio_04_horn	352.2283229370116	0.6663779616355896
wc2.1_2.5m_bio_04_horn	353.874647479248	0.6672484278678894
wc2.1_2.5m_bio_04_horn	355.52097202148434	0.6681177020072937
wc2.1_2.5m_bio_04_horn	357.16729656372064	0.6689858436584473
wc2.1_2.5m_bio_04_horn	358.81362110595694	0.6698528528213501
wc2.1_2.5m_bio_04_horn	360.4599456481933	0.6707186698913574
wc2.1_2.5m_bio_04_horn	362.10627019042965	0.6715834140777588
wc2.1_2.5m_bio_04_horn	363.75259473266595	0.6724469065666199
wc2.1_2.5m_bio_04_horn	365.3989192749023	0.6733092665672302
wc2.1_2.5m_bio_04_horn	367.0452438171386	0.6741704940795898
wc2.1_2.5m_bio_04_horn	368.6915683593749	0.6750304698944092
wc2.1_2.5m_bio_04_horn	370.33789290161127	0.6758893132209778
wc2.1_2.5m_bio_04_horn	371.9842174438476	0.6767470240592957
wc2.1_2.5m_bio_04_horn	373.6305419860839	0.6776034832000732
wc2.1_2.5m_bio_04_horn	375.2768665283202	0.6784587502479553
wc2.1_2.5m_bio_04_horn	376.9231910705566	0.6793128252029419
wc2.1_2.5m_bio_04_horn	378.5695156127929	0.680165708065033
wc2.1_2.5m_bio_04_horn	380.21584015502924	0.6810173988342285
wc2.1_2.5m_bio_04_horn	381.8621646972656	0.6818678379058838
wc2.1_2.5m_bio_04_horn	383.5084892395019	0.6827171444892883
wc2.1_2.5m_bio_04_horn	385.1548137817382	0.6835651993751526
wc2.1_2.5m_bio_04_horn	386.80113832397456	0.6844120025634766
wc2.1_2.5m_bio_04_horn	388.4474628662109	0.685257613658905
wc2.1_2.5m_bio_04_horn	390.0937874084472	0.6861019730567932
wc2.1_2.5m_bio_04_horn	391.7401119506835	0.6869451403617859
wc2.1_2.5m_bio_04_horn	393.38643649291987	0.6877870559692383
wc2.1_2.5m_bio_04_horn	395.03276103515617	0.6886277198791504
wc2.1_2.5m_bio_04_horn	396.6790855773925	0.689467191696167
wc2.1_2.5m_bio_04_horn	398.3254101196289	0.6903053522109985
wc2.1_2.5m_bio_04_horn	399.9717346618651	0.6911423206329346
wc2.1_2.5m_bio_04_horn	401.6180592041015	0.6912464499473572
wc2.1_2.5m_bio_04_horn	403.26438374633784	0.6912464499473572
wc2.1_2.5m_bio_04_horn	404.9107082885742	0.6912464499473572
wc2.1_2.5m_bio_04_horn	406.5570328308105	0.6912464499473572
wc2.1_2.5m_bio_04_horn	408.2033573730468	0.689308226108551
wc2.1_2.5m_bio_04_horn	409.84968191528316	0.6855077147483826
wc2.1_2.5m_bio_04_horn	411.49600645751946	0.6816820502281189
wc2.1_2.5m_bio_04_horn	413.1423309997558	0.677831768989563
wc2.1_2.5m_bio_04_horn	414.78865554199217	0.6739571690559387
wc2.1_2.5m_bio_04_horn	416.4349800842284	0.6700587272644043
wc2.1_2.5m_bio_04_horn	418.08130462646477	0.6661366820335388
wc2.1_2.5m_bio_04_horn	419.7276291687011	0.6621915102005005
wc2.1_2.5m_bio_04_horn	421.3739537109374	0.6582236289978027
wc2.1_2.5m_bio_04_horn	423.0202782531738	0.6542335748672485
wc2.1_2.5m_bio_04_horn	424.6666027954101	0.6502216458320618
wc2.1_2.5m_bio_04_horn	426.31292733764644	0.6461883187294006
wc2.1_2.5m_bio_04_horn	427.95925187988274	0.6421340703964233
wc2.1_2.5m_bio_04_horn	429.6055764221191	0.6380593776702881
wc2.1_2.5m_bio_04_horn	431.25190096435546	0.6339648365974426
wc2.1_2.5m_bio_04_horn	432.8982255065917	0.6298507452011108
wc2.1_2.5m_bio_04_horn	434.54455004882806	0.6257176995277405
wc2.1_2.5m_bio_04_horn	436.1908745910644	0.6215662956237793
wc2.1_2.5m_bio_04_horn	437.8371991333007	0.6173970103263855
wc2.1_2.5m_bio_04_horn	439.48352367553707	0.6132103800773621
wc2.1_2.5m_bio_04_horn	441.1298482177734	0.6090068817138672
wc2.1_2.5m_bio_04_horn	442.7761727600097	0.6047871708869934
wc2.1_2.5m_bio_04_horn	444.42249730224603	0.6005518436431885
wc2.1_2.5m_bio_04_horn	446.0688218444824	0.5963013768196106
wc2.1_2.5m_bio_04_horn	447.71514638671863	0.5920363664627075
wc2.1_2.5m_bio_04_horn	449.361470928955	0.5877574682235718
wc2.1_2.5m_bio_04_horn	451.00779547119134	0.5834653377532959
wc2.1_2.5m_bio_04_horn	452.6541200134277	0.5791604518890381
wc2.1_2.5m_bio_04_horn	454.300444555664	0.5748435258865356
wc2.1_2.5m_bio_04_horn	455.9467690979003	0.5705150961875916
wc2.1_2.5m_bio_04_horn	457.59309364013666	0.5661759376525879
wc2.1_2.5m_bio_04_horn	459.23941818237296	0.5618265867233276
wc2.1_2.5m_bio_04_horn	460.8857427246093	0.5574676394462585
wc2.1_2.5m_bio_04_horn	462.5320672668457	0.5530998706817627
wc2.1_2.5m_bio_04_horn	464.1783918090819	0.5487238764762878
wc2.1_2.5m_bio_04_horn	465.8247163513183	0.5443404316902161
wc2.1_2.5m_bio_04_horn	467.47104089355463	0.5399500131607056
wc2.1_2.5m_bio_04_horn	469.11736543579093	0.5355533957481384
wc2.1_2.5m_bio_04_horn	470.7636899780273	0.5311512351036072
wc2.1_2.5m_bio_04_horn	472.4100145202636	0.5267443060874939
wc2.1_2.5m_bio_04_horn	474.05633906249994	0.5223330855369568
wc2.1_2.5m_bio_04_horn	475.70266360473624	0.5179184079170227
wc2.1_2.5m_bio_04_horn	477.34898814697254	0.5135009288787842
wc2.1_2.5m_bio_04_horn	478.9953126892089	0.5090814232826233
wc2.1_2.5m_bio_04_horn	480.64163723144526	0.504660427570343
wc2.1_2.5m_bio_04_horn	482.2879617736816	0.5002387166023254
wc2.1_2.5m_bio_04_horn	483.93428631591786	0.4958169460296631
wc2.1_2.5m_bio_04_horn	485.5806108581542	0.4913959205150604
wc2.1_2.5m_bio_04_horn	487.2269354003906	0.48697614669799805
wc2.1_2.5m_bio_04_horn	488.8732599426268	0.48255839943885803
wc2.1_2.5m_bio_04_horn	490.5195844848632	0.4781433939933777
wc2.1_2.5m_bio_04_horn	492.16590902709964	0.4737318158149719
wc2.1_2.5m_bio_04_horn	493.8122335693359	0.46932438015937805
wc2.1_2.5m_bio_04_horn	495.45855811157213	0.46492165327072144
wc2.1_2.5m_bio_04_horn	497.1048826538086	0.46052441000938416
wc2.1_2.5m_bio_04_horn	498.75120719604485	0.45613327622413635
wc2.1_2.5m_bio_04_horn	500.3975317382811	0.4517490565776825
wc2.1_2.5m_bio_04_horn	502.04385628051756	0.4473721981048584
wc2.1_2.5m_bio_04_horn	503.6901808227538	0.44300350546836853
wc2.1_2.5m_bio_04_horn	505.33650536499016	0.43864360451698303
wc2.1_2.5m_bio_04_horn	506.9828299072265	0.4342932403087616
wc2.1_2.5m_bio_04_horn	508.62915444946276	0.4299528896808624
wc2.1_2.5m_bio_04_horn	510.2754789916991	0.4256232976913452
wc2.1_2.5m_bio_04_horn	511.9218035339355	0.4213050603866577
wc2.1_2.5m_bio_04_horn	513.5681280761719	0.4169989228248596
wc2.1_2.5m_bio_04_horn	515.2144526184081	0.4127052426338196
wc2.1_2.5m_bio_04_horn	516.8607771606445	0.408424973487854
wc2.1_2.5m_bio_04_horn	518.5071017028808	0.4041585326194763
wc2.1_2.5m_bio_04_horn	520.1534262451171	0.39990636706352234
wc2.1_2.5m_bio_04_horn	521.7997507873536	0.3956694006919861
wc2.1_2.5m_bio_04_horn	523.4460753295898	0.391448050737381
wc2.1_2.5m_bio_04_horn	525.092399871826	0.38724270462989807
wc2.1_2.5m_bio_04_horn	526.7387244140625	0.383054256439209
wc2.1_2.5m_bio_04_horn	528.3850489562988	0.3788829445838928
wc2.1_2.5m_bio_04_horn	530.0313734985352	0.37472963333129883
wc2.1_2.5m_bio_04_horn	531.6776980407715	0.37059468030929565
wc2.1_2.5m_bio_04_horn	533.3240225830077	0.36647844314575195
wc2.1_2.5m_bio_04_horn	534.9703471252442	0.3623817563056946
wc2.1_2.5m_bio_04_horn	536.6166716674804	0.35830482840538025
wc2.1_2.5m_bio_04_horn	538.2629962097168	0.35424843430519104
wc2.1_2.5m_bio_04_horn	539.9093207519531	0.3502129018306732
wc2.1_2.5m_bio_04_horn	541.5556452941894	0.34619852900505066
wc2.1_2.5m_bio_04_horn	543.2019698364257	0.34220609068870544
wc2.1_2.5m_bio_04_horn	544.8482943786621	0.33823588490486145
wc2.1_2.5m_bio_04_horn	546.4946189208985	0.33428817987442017
wc2.1_2.5m_bio_04_horn	548.1409434631347	0.3303636908531189
wc2.1_2.5m_bio_04_horn	549.7872680053711	0.3264625668525696
wc2.1_2.5m_bio_04_horn	551.4335925476074	0.32258543372154236
wc2.1_2.5m_bio_04_horn	553.0799170898437	0.3187325596809387
wc2.1_2.5m_bio_04_horn	554.7262416320801	0.3149041533470154
wc2.1_2.5m_bio_04_horn	556.3725661743164	0.31110090017318726
wc2.1_2.5m_bio_04_horn	558.0188907165526	0.30732282996177673
wc2.1_2.5m_bio_04_horn	559.6652152587891	0.30357053875923157
wc2.1_2.5m_bio_04_horn	561.3115398010253	0.29984426498413086
wc2.1_2.5m_bio_04_horn	562.9578643432617	0.29614412784576416
wc2.1_2.5m_bio_04_horn	564.604188885498	0.29247069358825684
wc2.1_2.5m_bio_04_horn	566.2505134277343	0.2888241410255432
wc2.1_2.5m_bio_04_horn	567.8968379699706	0.28520461916923523
wc2.1_2.5m_bio_04_horn	569.543162512207	0.2816126048564911
wc2.1_2.5m_bio_04_horn	571.1894870544434	0.2780480980873108
wc2.1_2.5m_bio_04_horn	572.8358115966797	0.2745116055011749
wc2.1_2.5m_bio_04_horn	574.482136138916	0.27100318670272827
wc2.1_2.5m_bio_04_horn	576.1284606811523	0.26752299070358276
wc2.1_2.5m_bio_04_horn	577.7747852233887	0.26407137513160706
wc2.1_2.5m_bio_04_horn	579.421109765625	0.2606484889984131
wc2.1_2.5m_bio_04_horn	581.0674343078613	0.25725430250167847
wc2.1_2.5m_bio_04_horn	582.7137588500976	0.2538892924785614
wc2.1_2.5m_bio_04_horn	584.360083392334	0.25055330991744995
wc2.1_2.5m_bio_04_horn	586.0064079345702	0.24724675714969635
wc2.1_2.5m_bio_04_horn	587.6527324768067	0.2439696341753006
wc2.1_2.5m_bio_04_horn	589.299057019043	0.2407219409942627
wc2.1_2.5m_bio_04_horn	590.9453815612792	0.2375040203332901
wc2.1_2.5m_bio_04_horn	592.5917061035157	0.23431570827960968
wc2.1_2.5m_bio_04_horn	594.2380306457519	0.2311573624610901
wc2.1_2.5m_bio_04_horn	595.8843551879883	0.22802889347076416
wc2.1_2.5m_bio_04_horn	597.5306797302246	0.2249302715063095
wc2.1_2.5m_bio_04_horn	599.1770042724609	0.22186174988746643
wc2.1_2.5m_bio_04_horn	600.8233288146972	0.21882329881191254
wc2.1_2.5m_bio_04_horn	602.4696533569336	0.21581478416919708
wc2.1_2.5m_bio_04_horn	604.1159778991699	0.21283648908138275
wc2.1_2.5m_bio_04_horn	605.7623024414062	0.20988817512989044
wc2.1_2.5m_bio_04_horn	607.4086269836425	0.20697008073329926
wc2.1_2.5m_bio_04_horn	609.0549515258789	0.20408207178115845
wc2.1_2.5m_bio_04_horn	610.7012760681151	0.20122402906417847
wc2.1_2.5m_bio_04_horn	612.3476006103516	0.19839614629745483
wc2.1_2.5m_bio_04_horn	613.9939251525878	0.19559825956821442
wc2.1_2.5m_bio_04_horn	615.6402496948241	0.19283024966716766
wc2.1_2.5m_bio_04_horn	617.2865742370606	0.19009225070476532
wc2.1_2.5m_bio_04_horn	618.9328987792968	0.1873839944601059
wc2.1_2.5m_bio_04_horn	620.5792233215333	0.18470564484596252
wc2.1_2.5m_bio_04_horn	622.2255478637695	0.1820569783449173
wc2.1_2.5m_bio_04_horn	623.8718724060058	0.17943784594535828
wc2.1_2.5m_bio_04_horn	625.5181969482422	0.17684835195541382
wc2.1_2.5m_bio_04_horn	627.1645214904785	0.17428818345069885
wc2.1_2.5m_bio_04_horn	628.8108460327148	0.17175744473934174
wc2.1_2.5m_bio_04_horn	630.4571705749512	0.16925591230392456
wc2.1_2.5m_bio_04_horn	632.1034951171874	0.1667833924293518
wc2.1_2.5m_bio_04_horn	633.7498196594238	0.16433992981910706
wc2.1_2.5m_bio_04_horn	635.3961442016601	0.1619253158569336
wc2.1_2.5m_bio_04_horn	637.0424687438965	0.15953931212425232
wc2.1_2.5m_bio_04_horn	638.6887932861327	0.15718196332454681
wc2.1_2.5m_bio_04_horn	640.3351178283691	0.1548529416322708
wc2.1_2.5m_bio_04_horn	641.9814423706055	0.1525522619485855
wc2.1_2.5m_bio_04_horn	643.6277669128417	0.150279700756073
wc2.1_2.5m_bio_04_horn	645.2740914550782	0.1480349898338318
wc2.1_2.5m_bio_04_horn	646.9204159973144	0.14581812918186188
wc2.1_2.5m_bio_04_horn	648.5667405395507	0.14362888038158417
wc2.1_2.5m_bio_04_horn	650.2130650817871	0.14146697521209717
wc2.1_2.5m_bio_04_horn	651.8593896240234	0.1393323838710785
wc2.1_2.5m_bio_04_horn	653.5057141662597	0.13722477853298187
wc2.1_2.5m_bio_04_horn	655.1520387084961	0.13514412939548492
wc2.1_2.5m_bio_04_horn	656.7983632507323	0.13309016823768616
wc2.1_2.5m_bio_04_horn	658.4446877929687	0.1310626119375229
wc2.1_2.5m_bio_04_horn	660.091012335205	0.12906141579151154
wc2.1_2.5m_bio_04_horn	661.7373368774414	0.12708623707294464
wc2.1_2.5m_bio_04_horn	663.3836614196778	0.12513701617717743
wc2.1_2.5m_bio_04_horn	665.029985961914	0.12321347743272781
wc2.1_2.5m_bio_04_horn	666.6763105041504	0.12131533026695251
wc2.1_2.5m_bio_04_horn	668.3226350463867	0.11944250762462616
wc2.1_2.5m_bio_04_horn	669.9689595886231	0.11759473383426666
wc2.1_2.5m_bio_04_horn	671.6152841308593	0.11577171832323074
wc2.1_2.5m_bio_04_horn	673.2616086730957	0.11397337168455124
wc2.1_2.5m_bio_04_horn	674.907933215332	0.11219935864210129
wc2.1_2.5m_bio_04_horn	676.5542577575683	0.11044958233833313
wc2.1_2.5m_bio_04_horn	678.2005822998048	0.10872374475002289
wc2.1_2.5m_bio_04_horn	679.846906842041	0.10702157020568848
wc2.1_2.5m_bio_04_horn	681.4932313842772	0.10534296184778214
wc2.1_2.5m_bio_04_horn	683.1395559265137	0.10368762165307999
wc2.1_2.5m_bio_04_horn	684.78588046875	0.10205525904893875
wc2.1_2.5m_bio_04_horn	686.4322050109863	0.10044578462839127
wc2.1_2.5m_bio_04_horn	688.0785295532227	0.09885883331298828
wc2.1_2.5m_bio_04_horn	689.7248540954589	0.09729430079460144
wc2.1_2.5m_bio_04_horn	691.3711786376953	0.09575190395116806
wc2.1_2.5m_bio_04_horn	693.0175031799316	0.09423134475946426
wc2.1_2.5m_bio_04_horn	694.663827722168	0.0927325114607811
wc2.1_2.5m_bio_04_horn	696.3101522644042	0.0912550613284111
wc2.1_2.5m_bio_04_horn	697.9564768066406	0.08979887515306473
wc2.1_2.5m_bio_04_horn	699.6028013488769	0.0883636623620987
wc2.1_2.5m_bio_04_horn	701.2491258911132	0.08694915473461151
wc2.1_2.5m_bio_04_horn	702.8954504333495	0.08555521070957184
wc2.1_2.5m_bio_04_horn	704.5417749755859	0.08418154716491699
wc2.1_2.5m_bio_04_horn	706.1880995178221	0.08282790333032608
wc2.1_2.5m_bio_04_horn	707.8344240600586	0.08149413019418716
wc2.1_2.5m_bio_04_horn	709.4807486022949	0.08017991483211517
wc2.1_2.5m_bio_04_horn	711.1270731445312	0.07888511568307877
wc2.1_2.5m_bio_04_horn	712.7733976867676	0.07760946452617645
wc2.1_2.5m_bio_04_horn	714.4197222290038	0.07635267823934555
wc2.1_2.5m_bio_04_horn	716.0660467712403	0.07511463761329651
wc2.1_2.5m_bio_04_horn	717.7123713134765	0.07389506697654724
wc2.1_2.5m_bio_04_horn	719.3586958557128	0.07269369810819626
wc2.1_2.5m_bio_04_horn	721.0050203979492	0.07229727506637573
wc2.1_2.5m_bio_04_horn	722.6513449401855	0.07229727506637573
wc2.1_2.5m_bio_04_horn	724.2976694824218	0.07229727506637573
wc2.1_2.5m_bio_04_horn	725.9439940246582	0.07229727506637573
wc2.1_2.5m_bio_04_horn	727.5903185668944	0.07229727506637573
wc2.1_2.5m_bio_04_horn	729.2366431091308	0.07229727506637573
wc2.1_2.5m_bio_04_horn	730.8829676513672	0.07229727506637573
wc2.1_2.5m_bio_04_horn	732.5292921936035	0.07229727506637573
wc2.1_2.5m_bio_04_horn	734.1756167358398	0.07229727506637573
wc2.1_2.5m_bio_04_horn	735.8219412780761	0.07229727506637573
wc2.1_2.5m_bio_04_horn	737.4682658203125	0.07229727506637573
wc2.1_2.5m_bio_04_horn	739.1145903625487	0.07229727506637573
wc2.1_2.5m_bio_04_horn	740.7609149047852	0.07229727506637573
wc2.1_2.5m_bio_04_horn	742.4072394470214	0.07229727506637573
wc2.1_2.5m_bio_04_horn	744.0535639892577	0.07229727506637573
wc2.1_2.5m_bio_04_horn	745.6998885314941	0.07229727506637573
wc2.1_2.5m_bio_04_horn	747.3462130737304	0.07229727506637573
wc2.1_2.5m_bio_04_horn	748.9925376159667	0.07229727506637573
wc2.1_2.5m_bio_04_horn	750.6388621582031	0.07229727506637573
wc2.1_2.5m_bio_04_horn	752.2851867004393	0.07229727506637573
wc2.1_2.5m_bio_04_horn	753.9315112426758	0.07229727506637573
wc2.1_2.5m_bio_04_horn	755.577835784912	0.07229727506637573
wc2.1_2.5m_bio_04_horn	757.2241603271484	0.07229727506637573
wc2.1_2.5m_bio_04_horn	758.8704848693848	0.07229727506637573
wc2.1_2.5m_bio_04_horn	760.516809411621	0.07229727506637573
wc2.1_2.5m_bio_04_horn	762.1631339538574	0.07229727506637573
wc2.1_2.5m_bio_04_horn	763.8094584960937	0.07229727506637573
wc2.1_2.5m_bio_04_horn	765.4557830383301	0.07229727506637573
wc2.1_2.5m_bio_04_horn	767.1021075805663	0.07229727506637573
wc2.1_2.5m_bio_04_horn	768.7484321228027	0.07229727506637573
wc2.1_2.5m_bio_04_horn	770.394756665039	0.07229727506637573
wc2.1_2.5m_bio_04_horn	772.0410812072753	0.07229727506637573
wc2.1_2.5m_bio_04_horn	773.6874057495118	0.07229727506637573
wc2.1_2.5m_bio_04_horn	775.333730291748	0.07229727506637573
wc2.1_2.5m_bio_04_horn	776.9800548339842	0.07229727506637573
wc2.1_2.5m_bio_04_horn	778.6263793762207	0.07229727506637573
wc2.1_2.5m_bio_04_horn	780.272703918457	0.07229727506637573
wc2.1_2.5m_bio_04_horn	781.9190284606933	0.07229727506637573
wc2.1_2.5m_bio_04_horn	783.5653530029297	0.07229727506637573
wc2.1_2.5m_bio_04_horn	785.2116775451659	0.07229727506637573
wc2.1_2.5m_bio_04_horn	786.8580020874023	0.07229727506637573
wc2.1_2.5m_bio_04_horn	788.5043266296386	0.07229727506637573
