# Supplementary material for: New records of a lost species and a geographic range expansion for sengis in the Horn of Africa
Source: PeerJ. 2020 Aug 18;8:e9652. doi: 10.7717/peerj.9652 (PMC7441985; doi:10.7717/peerj.9652)
Supplement: Supplemental Information 6 [file peerj-08-9652-s006.zip › Data_S6_Ecological_Niche_Modeling/4_final_Maxent_analysis/output/plots/revoilii_0_wc2.1_2.5m_bio_04_horn_only.dat]

variable	x	y
wc2.1_2.5m_bio_04_horn	-34.65794448852539	0.0012947198702022433
wc2.1_2.5m_bio_04_horn	-33.01161994628906	0.0012947198702022433
wc2.1_2.5m_bio_04_horn	-31.36529540405273	0.0012947198702022433
wc2.1_2.5m_bio_04_horn	-29.718970861816402	0.0012947198702022433
wc2.1_2.5m_bio_04_horn	-28.072646319580077	0.0012947198702022433
wc2.1_2.5m_bio_04_horn	-26.426321777343745	0.0012947198702022433
wc2.1_2.5m_bio_04_horn	-24.77999723510742	0.0012947198702022433
wc2.1_2.5m_bio_04_horn	-23.133672692871095	0.0012947198702022433
wc2.1_2.5m_bio_04_horn	-21.487348150634766	0.0012947198702022433
wc2.1_2.5m_bio_04_horn	-19.841023608398437	0.0012947198702022433
wc2.1_2.5m_bio_04_horn	-18.194699066162105	0.0012947198702022433
wc2.1_2.5m_bio_04_horn	-16.54837452392578	0.0012947198702022433
wc2.1_2.5m_bio_04_horn	-14.902049981689451	0.0012947198702022433
wc2.1_2.5m_bio_04_horn	-13.255725439453123	0.0012947198702022433
wc2.1_2.5m_bio_04_horn	-11.609400897216798	0.0012947198702022433
wc2.1_2.5m_bio_04_horn	-9.963076354980469	0.0012947198702022433
wc2.1_2.5m_bio_04_horn	-8.31675181274414	0.0012947198702022433
wc2.1_2.5m_bio_04_horn	-6.670427270507812	0.0012947198702022433
wc2.1_2.5m_bio_04_horn	-5.024102728271483	0.0012947198702022433
wc2.1_2.5m_bio_04_horn	-3.377778186035158	0.0012947198702022433
wc2.1_2.5m_bio_04_horn	-1.7314536437988224	0.0012947198702022433
wc2.1_2.5m_bio_04_horn	-0.08512910156250086	0.0012947198702022433
wc2.1_2.5m_bio_04_horn	1.5611954406738278	0.0012947198702022433
wc2.1_2.5m_bio_04_horn	3.2075199829101564	0.0012947198702022433
wc2.1_2.5m_bio_04_horn	4.853844525146485	0.0012947198702022433
wc2.1_2.5m_bio_04_horn	6.5001690673828065	0.0012947198702022433
wc2.1_2.5m_bio_04_horn	8.146493609619142	0.0012947198702022433
wc2.1_2.5m_bio_04_horn	9.792818151855464	0.0012947198702022433
wc2.1_2.5m_bio_04_horn	11.439142694091792	0.0012947198702022433
wc2.1_2.5m_bio_04_horn	13.085467236328121	0.0012947198702022433
wc2.1_2.5m_bio_04_horn	14.73179177856445	0.0012947198702022433
wc2.1_2.5m_bio_04_horn	16.37811632080078	0.0012947198702022433
wc2.1_2.5m_bio_04_horn	18.024440863037107	0.0012947198702022433
wc2.1_2.5m_bio_04_horn	19.67076540527343	0.0012947198702022433
wc2.1_2.5m_bio_04_horn	21.317089947509764	0.0012947198702022433
wc2.1_2.5m_bio_04_horn	22.963414489746093	0.0012947198702022433
wc2.1_2.5m_bio_04_horn	24.60973903198242	0.0012947198702022433
wc2.1_2.5m_bio_04_horn	26.25606357421875	0.0012947198702022433
wc2.1_2.5m_bio_04_horn	27.90238811645507	0.0012947198702022433
wc2.1_2.5m_bio_04_horn	29.5487126586914	0.0012947198702022433
wc2.1_2.5m_bio_04_horn	31.195037200927743	0.0012947198702022433
wc2.1_2.5m_bio_04_horn	32.84136174316406	0.0012947198702022433
wc2.1_2.5m_bio_04_horn	34.487686285400386	0.001323831733316183
wc2.1_2.5m_bio_04_horn	36.134010827636715	0.0014151405775919557
wc2.1_2.5m_bio_04_horn	37.78033536987304	0.0015127246733754873
wc2.1_2.5m_bio_04_horn	39.42665991210936	0.0016170131275430322
wc2.1_2.5m_bio_04_horn	41.0729844543457	0.0017284640343859792
wc2.1_2.5m_bio_04_horn	42.71930899658203	0.001847566687501967
wc2.1_2.5m_bio_04_horn	44.36563353881836	0.001974842743948102
wc2.1_2.5m_bio_04_horn	46.01195808105467	0.002110850065946579
wc2.1_2.5m_bio_04_horn	47.658282623291	0.0022561836522072554
wc2.1_2.5m_bio_04_horn	49.304607165527344	0.002411478664726019
wc2.1_2.5m_bio_04_horn	50.95093170776367	0.002577412873506546
wc2.1_2.5m_bio_04_horn	52.59725625	0.0027547101490199566
wc2.1_2.5m_bio_04_horn	54.243580792236315	0.002944141859188676
wc2.1_2.5m_bio_04_horn	55.889905334472644	0.0031465322244912386
wc2.1_2.5m_bio_04_horn	57.53622987670897	0.0033627597149461508
wc2.1_2.5m_bio_04_horn	59.182554418945315	0.0035937621723860502
wc2.1_2.5m_bio_04_horn	60.82887896118163	0.0038405386731028557
wc2.1_2.5m_bio_04_horn	62.47520350341796	0.004104156047105789
wc2.1_2.5m_bio_04_horn	64.12152804565429	0.004385750740766525
wc2.1_2.5m_bio_04_horn	65.76785258789062	0.004686534870415926
wc2.1_2.5m_bio_04_horn	67.41417713012694	0.005007801111787558
wc2.1_2.5m_bio_04_horn	69.06050167236327	0.005350926425307989
wc2.1_2.5m_bio_04_horn	70.7068262145996	0.00571737764403224
wc2.1_2.5m_bio_04_horn	72.35315075683593	0.006108717992901802
wc2.1_2.5m_bio_04_horn	73.99947529907224	0.006526613608002663
wc2.1_2.5m_bio_04_horn	75.64579984130859	0.006972836796194315
wc2.1_2.5m_bio_04_horn	77.29212438354492	0.007449275813996792
wc2.1_2.5m_bio_04_horn	78.93844892578124	0.007957939989864826
wc2.1_2.5m_bio_04_horn	80.58477346801757	0.008500968106091022
wc2.1_2.5m_bio_04_horn	82.23109801025389	0.009080633521080017
wc2.1_2.5m_bio_04_horn	83.87742255249023	0.009699358604848385
wc2.1_2.5m_bio_04_horn	85.52374709472656	0.010359710082411766
wc2.1_2.5m_bio_04_horn	87.17007163696289	0.011064422316849232
wc2.1_2.5m_bio_04_horn	88.8163961791992	0.011816400103271008
wc2.1_2.5m_bio_04_horn	90.46272072143553	0.012618725188076496
wc2.1_2.5m_bio_04_horn	92.10904526367186	0.013474669307470322
wc2.1_2.5m_bio_04_horn	93.75536980590819	0.0143877062946558
wc2.1_2.5m_bio_04_horn	95.40169434814452	0.015361515805125237
wc2.1_2.5m_bio_04_horn	97.04801889038087	0.01640000008046627
wc2.1_2.5m_bio_04_horn	98.69434343261717	0.017507294192910194
wc2.1_2.5m_bio_04_horn	100.3406679748535	0.018687771633267403
wc2.1_2.5m_bio_04_horn	101.98699251708983	0.019946059212088585
wc2.1_2.5m_bio_04_horn	103.63331705932616	0.02128705568611622
wc2.1_2.5m_bio_04_horn	105.27964160156246	0.02271592617034912
wc2.1_2.5m_bio_04_horn	106.92596614379882	0.02423813007771969
wc2.1_2.5m_bio_04_horn	108.57229068603515	0.025859421119093895
wc2.1_2.5m_bio_04_horn	110.21861522827147	0.027585864067077637
wc2.1_2.5m_bio_04_horn	111.8649397705078	0.02942384034395218
wc2.1_2.5m_bio_04_horn	113.5112643127441	0.0313800610601902
wc2.1_2.5m_bio_04_horn	115.15758885498046	0.03346158191561699
wc2.1_2.5m_bio_04_horn	116.80391339721679	0.03567580133676529
wc2.1_2.5m_bio_04_horn	118.45023793945312	0.03803044557571411
wc2.1_2.5m_bio_04_horn	120.09656248168945	0.0405336357653141
wc2.1_2.5m_bio_04_horn	121.74288702392575	0.04319383203983307
wc2.1_2.5m_bio_04_horn	123.3892115661621	0.046019863337278366
wc2.1_2.5m_bio_04_horn	125.03553610839843	0.049020916223526
wc2.1_2.5m_bio_04_horn	126.68186065063473	0.05220654234290123
wc2.1_2.5m_bio_04_horn	128.3281851928711	0.05558662861585617
wc2.1_2.5m_bio_04_horn	129.9745097351074	0.0591714009642601
wc2.1_2.5m_bio_04_horn	131.62083427734376	0.06297146528959274
wc2.1_2.5m_bio_04_horn	133.26715881958006	0.06699766218662262
wc2.1_2.5m_bio_04_horn	134.91348336181636	0.07126108556985855
wc2.1_2.5m_bio_04_horn	136.55980790405272	0.07577323168516159
wc2.1_2.5m_bio_04_horn	138.20613244628902	0.08054560422897339
wc2.1_2.5m_bio_04_horn	139.85245698852538	0.08559010177850723
wc2.1_2.5m_bio_04_horn	141.49878153076173	0.09091851860284805
wc2.1_2.5m_bio_04_horn	143.14510607299803	0.09654294699430466
wc2.1_2.5m_bio_04_horn	144.7914306152344	0.10247523337602615
wc2.1_2.5m_bio_04_horn	146.4377551574707	0.10872740298509598
wc2.1_2.5m_bio_04_horn	148.084079699707	0.11531107872724533
wc2.1_2.5m_bio_04_horn	149.73040424194335	0.12223786860704422
wc2.1_2.5m_bio_04_horn	151.37672878417965	0.1295188069343567
wc2.1_2.5m_bio_04_horn	153.023053326416	0.13716469705104828
wc2.1_2.5m_bio_04_horn	154.6693778686523	0.14518553018569946
wc2.1_2.5m_bio_04_horn	156.31570241088866	0.1535908579826355
wc2.1_2.5m_bio_04_horn	157.96202695312496	0.1623890995979309
wc2.1_2.5m_bio_04_horn	159.60835149536132	0.1715880185365677
wc2.1_2.5m_bio_04_horn	161.25467603759762	0.18119394779205322
wc2.1_2.5m_bio_04_horn	162.90100057983398	0.1912122666835785
wc2.1_2.5m_bio_04_horn	164.54732512207028	0.201646625995636
wc2.1_2.5m_bio_04_horn	166.19364966430663	0.21249942481517792
wc2.1_2.5m_bio_04_horn	167.83997420654293	0.2237711101770401
wc2.1_2.5m_bio_04_horn	169.4862987487793	0.23546026647090912
wc2.1_2.5m_bio_04_horn	171.1326232910156	0.24756379425525665
wc2.1_2.5m_bio_04_horn	172.77894783325195	0.26007604598999023
wc2.1_2.5m_bio_04_horn	174.42527237548825	0.2729896903038025
wc2.1_2.5m_bio_04_horn	176.0715969177246	0.286294549703598
wc2.1_2.5m_bio_04_horn	177.7179214599609	0.2999786138534546
wc2.1_2.5m_bio_04_horn	179.36424600219726	0.31402695178985596
wc2.1_2.5m_bio_04_horn	181.01057054443356	0.32842275500297546
wc2.1_2.5m_bio_04_horn	182.65689508666986	0.34314632415771484
wc2.1_2.5m_bio_04_horn	184.30321962890622	0.35548198223114014
wc2.1_2.5m_bio_04_horn	185.94954417114258	0.36135169863700867
wc2.1_2.5m_bio_04_horn	187.59586871337888	0.3672611713409424
wc2.1_2.5m_bio_04_horn	189.24219325561523	0.3732087016105652
wc2.1_2.5m_bio_04_horn	190.88851779785153	0.37919288873672485
wc2.1_2.5m_bio_04_horn	192.5348423400879	0.3852119445800781
wc2.1_2.5m_bio_04_horn	194.1811668823242	0.39126431941986084
wc2.1_2.5m_bio_04_horn	195.82749142456055	0.39734822511672974
wc2.1_2.5m_bio_04_horn	197.47381596679685	0.4034620225429535
wc2.1_2.5m_bio_04_horn	199.12014050903315	0.40960386395454407
wc2.1_2.5m_bio_04_horn	200.7664650512695	0.41577187180519104
wc2.1_2.5m_bio_04_horn	202.41278959350586	0.4219643473625183
wc2.1_2.5m_bio_04_horn	204.05911413574216	0.4281792938709259
wc2.1_2.5m_bio_04_horn	205.70543867797852	0.43441489338874817
wc2.1_2.5m_bio_04_horn	207.35176322021482	0.4406691789627075
wc2.1_2.5m_bio_04_horn	208.99808776245118	0.44694027304649353
wc2.1_2.5m_bio_04_horn	210.64441230468748	0.45322608947753906
wc2.1_2.5m_bio_04_horn	212.29073684692378	0.4595247805118561
wc2.1_2.5m_bio_04_horn	213.93706138916014	0.46583423018455505
wc2.1_2.5m_bio_04_horn	215.58338593139644	0.47215256094932556
wc2.1_2.5m_bio_04_horn	217.2297104736328	0.4784775972366333
wc2.1_2.5m_bio_04_horn	218.8760350158691	0.48480743169784546
wc2.1_2.5m_bio_04_horn	220.52235955810545	0.4911399483680725
wc2.1_2.5m_bio_04_horn	222.16868410034175	0.49747323989868164
wc2.1_2.5m_bio_04_horn	223.8150086425781	0.5038051009178162
wc2.1_2.5m_bio_04_horn	225.4613331848144	0.510133683681488
wc2.1_2.5m_bio_04_horn	227.1076577270507	0.5164567828178406
wc2.1_2.5m_bio_04_horn	228.75398226928712	0.522772490978241
wc2.1_2.5m_bio_04_horn	230.40030681152336	0.5290788412094116
wc2.1_2.5m_bio_04_horn	232.04663135375972	0.5353736877441406
wc2.1_2.5m_bio_04_horn	233.69295589599608	0.5416551828384399
wc2.1_2.5m_bio_04_horn	235.33928043823238	0.5479212999343872
wc2.1_2.5m_bio_04_horn	236.98560498046868	0.5541701912879944
wc2.1_2.5m_bio_04_horn	238.63192952270504	0.5603998303413391
wc2.1_2.5m_bio_04_horn	240.27825406494134	0.5666084289550781
wc2.1_2.5m_bio_04_horn	241.9245786071777	0.5727940797805786
wc2.1_2.5m_bio_04_horn	243.57090314941405	0.5789549350738525
wc2.1_2.5m_bio_04_horn	245.2172276916503	0.5850891470909119
wc2.1_2.5m_bio_04_horn	246.86355223388665	0.5911951065063477
wc2.1_2.5m_bio_04_horn	248.509876776123	0.5972709059715271
wc2.1_2.5m_bio_04_horn	250.15620131835936	0.6033150553703308
wc2.1_2.5m_bio_04_horn	251.80252586059567	0.609325647354126
wc2.1_2.5m_bio_04_horn	253.44885040283197	0.615301251411438
wc2.1_2.5m_bio_04_horn	255.09517494506832	0.6212402582168579
wc2.1_2.5m_bio_04_horn	256.7414994873046	0.6271410584449768
wc2.1_2.5m_bio_04_horn	258.387824029541	0.6296166777610779
wc2.1_2.5m_bio_04_horn	260.03414857177734	0.6293003559112549
wc2.1_2.5m_bio_04_horn	261.6804731140136	0.62898188829422
wc2.1_2.5m_bio_04_horn	263.32679765624994	0.6286613345146179
wc2.1_2.5m_bio_04_horn	264.9731221984863	0.628338634967804
wc2.1_2.5m_bio_04_horn	266.6194467407226	0.6280137896537781
wc2.1_2.5m_bio_04_horn	268.26577128295895	0.6276868581771851
wc2.1_2.5m_bio_04_horn	269.91209582519525	0.6273577213287354
wc2.1_2.5m_bio_04_horn	271.5584203674316	0.6270265579223633
wc2.1_2.5m_bio_04_horn	273.2047449096679	0.6266931891441345
wc2.1_2.5m_bio_04_horn	274.85106945190427	0.6263576745986938
wc2.1_2.5m_bio_04_horn	276.4973939941406	0.626020073890686
wc2.1_2.5m_bio_04_horn	278.14371853637687	0.6256802678108215
wc2.1_2.5m_bio_04_horn	279.7900430786132	0.6253383755683899
wc2.1_2.5m_bio_04_horn	281.4363676208496	0.6249943375587463
wc2.1_2.5m_bio_04_horn	283.0826921630859	0.6246480941772461
wc2.1_2.5m_bio_04_horn	284.72901670532224	0.6242997646331787
wc2.1_2.5m_bio_04_horn	286.37534124755854	0.6239492893218994
wc2.1_2.5m_bio_04_horn	288.02166578979484	0.6235966086387634
wc2.1_2.5m_bio_04_horn	289.6679903320312	0.6232417821884155
wc2.1_2.5m_bio_04_horn	291.31431487426755	0.6228848695755005
wc2.1_2.5m_bio_04_horn	292.9606394165039	0.6225257515907288
wc2.1_2.5m_bio_04_horn	294.60696395874015	0.6221644282341003
wc2.1_2.5m_bio_04_horn	296.2532885009765	0.6218010187149048
wc2.1_2.5m_bio_04_horn	297.89961304321287	0.6214354038238525
wc2.1_2.5m_bio_04_horn	299.54593758544917	0.6210676431655884
wc2.1_2.5m_bio_04_horn	301.1922621276855	0.6206977367401123
wc2.1_2.5m_bio_04_horn	302.8385866699218	0.6203256249427795
wc2.1_2.5m_bio_04_horn	304.4849112121581	0.6199513077735901
wc2.1_2.5m_bio_04_horn	306.1312357543945	0.6195749044418335
wc2.1_2.5m_bio_04_horn	307.77756029663084	0.6191962361335754
wc2.1_2.5m_bio_04_horn	309.42388483886714	0.6188154816627502
wc2.1_2.5m_bio_04_horn	311.07020938110344	0.6184324622154236
wc2.1_2.5m_bio_04_horn	312.7165339233398	0.618047297000885
wc2.1_2.5m_bio_04_horn	314.36285846557615	0.6176599860191345
wc2.1_2.5m_bio_04_horn	316.00918300781245	0.6172704696655273
wc2.1_2.5m_bio_04_horn	317.6555075500488	0.6168787479400635
wc2.1_2.5m_bio_04_horn	319.3018320922851	0.6164848208427429
wc2.1_2.5m_bio_04_horn	320.9481566345214	0.6160887479782104
wc2.1_2.5m_bio_04_horn	322.59448117675777	0.6156904697418213
wc2.1_2.5m_bio_04_horn	324.2408057189941	0.6152899861335754
wc2.1_2.5m_bio_04_horn	325.8871302612304	0.6148872971534729
wc2.1_2.5m_bio_04_horn	327.5334548034667	0.6144824624061584
wc2.1_2.5m_bio_04_horn	329.1797793457031	0.6140753626823425
wc2.1_2.5m_bio_04_horn	330.8261038879394	0.6136661171913147
wc2.1_2.5m_bio_04_horn	332.47242843017574	0.6132546067237854
wc2.1_2.5m_bio_04_horn	334.11875297241204	0.6128409504890442
wc2.1_2.5m_bio_04_horn	335.76507751464834	0.6124250292778015
wc2.1_2.5m_bio_04_horn	337.4114020568847	0.6120069622993469
wc2.1_2.5m_bio_04_horn	339.05772659912105	0.6115866303443909
wc2.1_2.5m_bio_04_horn	340.7040511413574	0.6111640930175781
wc2.1_2.5m_bio_04_horn	342.35037568359365	0.6107393503189087
wc2.1_2.5m_bio_04_horn	343.99670022583	0.6103124022483826
wc2.1_2.5m_bio_04_horn	345.64302476806637	0.6098832488059998
wc2.1_2.5m_bio_04_horn	347.28934931030267	0.6094518303871155
wc2.1_2.5m_bio_04_horn	348.935673852539	0.6090182065963745
wc2.1_2.5m_bio_04_horn	350.5819983947753	0.6085823774337769
wc2.1_2.5m_bio_04_horn	352.2283229370116	0.6081442832946777
wc2.1_2.5m_bio_04_horn	353.874647479248	0.6077040433883667
wc2.1_2.5m_bio_04_horn	355.52097202148434	0.6072614789009094
wc2.1_2.5m_bio_04_horn	357.16729656372064	0.6068167090415955
wc2.1_2.5m_bio_04_horn	358.81362110595694	0.6063697338104248
wc2.1_2.5m_bio_04_horn	360.4599456481933	0.6059204936027527
wc2.1_2.5m_bio_04_horn	362.10627019042965	0.6054690480232239
wc2.1_2.5m_bio_04_horn	363.75259473266595	0.6050153374671936
wc2.1_2.5m_bio_04_horn	365.3989192749023	0.6045594215393066
wc2.1_2.5m_bio_04_horn	367.0452438171386	0.6041012406349182
wc2.1_2.5m_bio_04_horn	368.6915683593749	0.6036407947540283
wc2.1_2.5m_bio_04_horn	370.33789290161127	0.6031781435012817
wc2.1_2.5m_bio_04_horn	371.9842174438476	0.6027132272720337
wc2.1_2.5m_bio_04_horn	373.6305419860839	0.6022460460662842
wc2.1_2.5m_bio_04_horn	375.2768665283202	0.601776659488678
wc2.1_2.5m_bio_04_horn	376.9231910705566	0.6013049483299255
wc2.1_2.5m_bio_04_horn	378.5695156127929	0.6008310317993164
wc2.1_2.5m_bio_04_horn	380.21584015502924	0.6003548502922058
wc2.1_2.5m_bio_04_horn	381.8621646972656	0.5998764038085938
wc2.1_2.5m_bio_04_horn	383.5084892395019	0.5993956923484802
wc2.1_2.5m_bio_04_horn	385.1548137817382	0.59891277551651
wc2.1_2.5m_bio_04_horn	386.80113832397456	0.5984275341033936
wc2.1_2.5m_bio_04_horn	388.4474628662109	0.5979400873184204
wc2.1_2.5m_bio_04_horn	390.0937874084472	0.597450315952301
wc2.1_2.5m_bio_04_horn	391.7401119506835	0.5969582796096802
wc2.1_2.5m_bio_04_horn	393.38643649291987	0.5964640378952026
wc2.1_2.5m_bio_04_horn	395.03276103515617	0.5959674715995789
wc2.1_2.5m_bio_04_horn	396.6790855773925	0.5954686403274536
wc2.1_2.5m_bio_04_horn	398.3254101196289	0.5949675440788269
wc2.1_2.5m_bio_04_horn	399.9717346618651	0.5944641828536987
wc2.1_2.5m_bio_04_horn	401.6180592041015	0.5939584970474243
wc2.1_2.5m_bio_04_horn	403.26438374633784	0.5934506058692932
wc2.1_2.5m_bio_04_horn	404.9107082885742	0.5929403901100159
wc2.1_2.5m_bio_04_horn	406.5570328308105	0.5924279093742371
wc2.1_2.5m_bio_04_horn	408.2033573730468	0.58879554271698
wc2.1_2.5m_bio_04_horn	409.84968191528316	0.5795080661773682
wc2.1_2.5m_bio_04_horn	411.49600645751946	0.5701616406440735
wc2.1_2.5m_bio_04_horn	413.1423309997558	0.560762882232666
wc2.1_2.5m_bio_04_horn	414.78865554199217	0.5513181686401367
wc2.1_2.5m_bio_04_horn	416.4349800842284	0.5418343544006348
wc2.1_2.5m_bio_04_horn	418.08130462646477	0.5323177576065063
wc2.1_2.5m_bio_04_horn	419.7276291687011	0.5227754712104797
wc2.1_2.5m_bio_04_horn	421.3739537109374	0.5132144093513489
wc2.1_2.5m_bio_04_horn	423.0202782531738	0.503641664981842
wc2.1_2.5m_bio_04_horn	424.6666027954101	0.4940638840198517
wc2.1_2.5m_bio_04_horn	426.31292733764644	0.4844883382320404
wc2.1_2.5m_bio_04_horn	427.95925187988274	0.4749220311641693
wc2.1_2.5m_bio_04_horn	429.6055764221191	0.4653719365596771
wc2.1_2.5m_bio_04_horn	431.25190096435546	0.4558452069759369
wc2.1_2.5m_bio_04_horn	432.8982255065917	0.4463483691215515
wc2.1_2.5m_bio_04_horn	434.54455004882806	0.4368884265422821
wc2.1_2.5m_bio_04_horn	436.1908745910644	0.4274720549583435
wc2.1_2.5m_bio_04_horn	437.8371991333007	0.4181060194969177
wc2.1_2.5m_bio_04_horn	439.48352367553707	0.40879642963409424
wc2.1_2.5m_bio_04_horn	441.1298482177734	0.3995497226715088
wc2.1_2.5m_bio_04_horn	442.7761727600097	0.39037203788757324
wc2.1_2.5m_bio_04_horn	444.42249730224603	0.3812693953514099
wc2.1_2.5m_bio_04_horn	446.0688218444824	0.37224724888801575
wc2.1_2.5m_bio_04_horn	447.71514638671863	0.363311231136322
wc2.1_2.5m_bio_04_horn	449.361470928955	0.35446664690971375
wc2.1_2.5m_bio_04_horn	451.00779547119134	0.345718652009964
wc2.1_2.5m_bio_04_horn	452.6541200134277	0.3370717465877533
wc2.1_2.5m_bio_04_horn	454.300444555664	0.3285306394100189
wc2.1_2.5m_bio_04_horn	455.9467690979003	0.3200995624065399
wc2.1_2.5m_bio_04_horn	457.59309364013666	0.3117826581001282
wc2.1_2.5m_bio_04_horn	459.23941818237296	0.30358341336250305
wc2.1_2.5m_bio_04_horn	460.8857427246093	0.29550543427467346
wc2.1_2.5m_bio_04_horn	462.5320672668457	0.2875518500804901
wc2.1_2.5m_bio_04_horn	464.1783918090819	0.2797256112098694
wc2.1_2.5m_bio_04_horn	465.8247163513183	0.27202948927879333
wc2.1_2.5m_bio_04_horn	467.47104089355463	0.2644655406475067
wc2.1_2.5m_bio_04_horn	469.11736543579093	0.257036030292511
wc2.1_2.5m_bio_04_horn	470.7636899780273	0.24974273145198822
wc2.1_2.5m_bio_04_horn	472.4100145202636	0.2425873577594757
wc2.1_2.5m_bio_04_horn	474.05633906249994	0.23557093739509583
wc2.1_2.5m_bio_04_horn	475.70266360473624	0.22869467735290527
wc2.1_2.5m_bio_04_horn	477.34898814697254	0.22195935249328613
wc2.1_2.5m_bio_04_horn	478.9953126892089	0.21536566317081451
wc2.1_2.5m_bio_04_horn	480.64163723144526	0.20891371369361877
wc2.1_2.5m_bio_04_horn	482.2879617736816	0.2026037573814392
wc2.1_2.5m_bio_04_horn	483.93428631591786	0.19643570482730865
wc2.1_2.5m_bio_04_horn	485.5806108581542	0.19040937721729279
wc2.1_2.5m_bio_04_horn	487.2269354003906	0.1845240592956543
wc2.1_2.5m_bio_04_horn	488.8732599426268	0.1787792146205902
wc2.1_2.5m_bio_04_horn	490.5195844848632	0.17317400872707367
wc2.1_2.5m_bio_04_horn	492.16590902709964	0.16770745813846588
wc2.1_2.5m_bio_04_horn	493.8122335693359	0.16237850487232208
wc2.1_2.5m_bio_04_horn	495.45855811157213	0.1571856588125229
wc2.1_2.5m_bio_04_horn	497.1048826538086	0.15212760865688324
wc2.1_2.5m_bio_04_horn	498.75120719604485	0.14720280468463898
wc2.1_2.5m_bio_04_horn	500.3975317382811	0.14240969717502594
wc2.1_2.5m_bio_04_horn	502.04385628051756	0.13774634897708893
wc2.1_2.5m_bio_04_horn	503.6901808227538	0.13321097195148468
wc2.1_2.5m_bio_04_horn	505.33650536499016	0.12880167365074158
wc2.1_2.5m_bio_04_horn	506.9828299072265	0.12451647967100143
wc2.1_2.5m_bio_04_horn	508.62915444946276	0.12035317718982697
wc2.1_2.5m_bio_04_horn	510.2754789916991	0.11630970239639282
wc2.1_2.5m_bio_04_horn	511.9218035339355	0.11238384991884232
wc2.1_2.5m_bio_04_horn	513.5681280761719	0.10857347398996353
wc2.1_2.5m_bio_04_horn	515.2144526184081	0.1048760712146759
wc2.1_2.5m_bio_04_horn	516.8607771606445	0.10128962993621826
wc2.1_2.5m_bio_04_horn	518.5071017028808	0.09781166166067123
wc2.1_2.5m_bio_04_horn	520.1534262451171	0.09443971514701843
wc2.1_2.5m_bio_04_horn	521.7997507873536	0.09117166697978973
wc2.1_2.5m_bio_04_horn	523.4460753295898	0.08800502866506577
wc2.1_2.5m_bio_04_horn	525.092399871826	0.08493731170892715
wc2.1_2.5m_bio_04_horn	526.7387244140625	0.08196638524532318
wc2.1_2.5m_bio_04_horn	528.3850489562988	0.07908965647220612
wc2.1_2.5m_bio_04_horn	530.0313734985352	0.07630500197410583
wc2.1_2.5m_bio_04_horn	531.6776980407715	0.07360995560884476
wc2.1_2.5m_bio_04_horn	533.3240225830077	0.07100212574005127
wc2.1_2.5m_bio_04_horn	534.9703471252442	0.06847939640283585
wc2.1_2.5m_bio_04_horn	536.6166716674804	0.0660393014550209
wc2.1_2.5m_bio_04_horn	538.2629962097168	0.06367979198694229
wc2.1_2.5m_bio_04_horn	539.9093207519531	0.06139853969216347
wc2.1_2.5m_bio_04_horn	541.5556452941894	0.059193287044763565
wc2.1_2.5m_bio_04_horn	543.2019698364257	0.05706203728914261
wc2.1_2.5m_bio_04_horn	544.8482943786621	0.05500258877873421
wc2.1_2.5m_bio_04_horn	546.4946189208985	0.05301278829574585
wc2.1_2.5m_bio_04_horn	548.1409434631347	0.051090728491544724
wc2.1_2.5m_bio_04_horn	549.7872680053711	0.049234263598918915
wc2.1_2.5m_bio_04_horn	551.4335925476074	0.04744156077504158
wc2.1_2.5m_bio_04_horn	553.0799170898437	0.04571061581373215
wc2.1_2.5m_bio_04_horn	554.7262416320801	0.04403948783874512
wc2.1_2.5m_bio_04_horn	556.3725661743164	0.042426444590091705
wc2.1_2.5m_bio_04_horn	558.0188907165526	0.04086956009268761
wc2.1_2.5m_bio_04_horn	559.6652152587891	0.0393671877682209
wc2.1_2.5m_bio_04_horn	561.3115398010253	0.037917546927928925
wc2.1_2.5m_bio_04_horn	562.9578643432617	0.03651890531182289
wc2.1_2.5m_bio_04_horn	564.604188885498	0.03516972437500954
wc2.1_2.5m_bio_04_horn	566.2505134277343	0.03386835381388664
wc2.1_2.5m_bio_04_horn	567.8968379699706	0.03261319175362587
wc2.1_2.5m_bio_04_horn	569.543162512207	0.031402815133333206
wc2.1_2.5m_bio_04_horn	571.1894870544434	0.030235661193728447
wc2.1_2.5m_bio_04_horn	572.8358115966797	0.02911038137972355
wc2.1_2.5m_bio_04_horn	574.482136138916	0.028025535866618156
wc2.1_2.5m_bio_04_horn	576.1284606811523	0.026979731395840645
wc2.1_2.5m_bio_04_horn	577.7747852233887	0.025971729308366776
wc2.1_2.5m_bio_04_horn	579.421109765625	0.025000208988785744
wc2.1_2.5m_bio_04_horn	581.0674343078613	0.024063894525170326
wc2.1_2.5m_bio_04_horn	582.7137588500976	0.02316165342926979
wc2.1_2.5m_bio_04_horn	584.360083392334	0.022292248904705048
wc2.1_2.5m_bio_04_horn	586.0064079345702	0.02145461179316044
wc2.1_2.5m_bio_04_horn	587.6527324768067	0.02064760960638523
wc2.1_2.5m_bio_04_horn	589.299057019043	0.019870148971676826
wc2.1_2.5m_bio_04_horn	590.9453815612792	0.019121257588267326
wc2.1_2.5m_bio_04_horn	592.5917061035157	0.018399879336357117
wc2.1_2.5m_bio_04_horn	594.2380306457519	0.017705101519823074
wc2.1_2.5m_bio_04_horn	595.8843551879883	0.01703595742583275
wc2.1_2.5m_bio_04_horn	597.5306797302246	0.016391519457101822
wc2.1_2.5m_bio_04_horn	599.1770042724609	0.015770956873893738
wc2.1_2.5m_bio_04_horn	600.8233288146972	0.015173397026956081
wc2.1_2.5m_bio_04_horn	602.4696533569336	0.0145979980006814
wc2.1_2.5m_bio_04_horn	604.1159778991699	0.01404400821775198
wc2.1_2.5m_bio_04_horn	605.7623024414062	0.013510620221495628
wc2.1_2.5m_bio_04_horn	607.4086269836425	0.012997130863368511
wc2.1_2.5m_bio_04_horn	609.0549515258789	0.012502804398536682
wc2.1_2.5m_bio_04_horn	610.7012760681151	0.012026929296553135
wc2.1_2.5m_bio_04_horn	612.3476006103516	0.011568873189389706
wc2.1_2.5m_bio_04_horn	613.9939251525878	0.011127971112728119
wc2.1_2.5m_bio_04_horn	615.6402496948241	0.010703584179282188
wc2.1_2.5m_bio_04_horn	617.2865742370606	0.010295139625668526
wc2.1_2.5m_bio_04_horn	618.9328987792968	0.009902027435600758
wc2.1_2.5m_bio_04_horn	620.5792233215333	0.009523713029921055
wc2.1_2.5m_bio_04_horn	622.2255478637695	0.009159641340374947
wc2.1_2.5m_bio_04_horn	623.8718724060058	0.00880927499383688
wc2.1_2.5m_bio_04_horn	625.5181969482422	0.008472136221826077
wc2.1_2.5m_bio_04_horn	627.1645214904785	0.008147712796926498
wc2.1_2.5m_bio_04_horn	628.8108460327148	0.007835558615624905
wc2.1_2.5m_bio_04_horn	630.4571705749512	0.007535208016633987
wc2.1_2.5m_bio_04_horn	632.1034951171874	0.007246213965117931
wc2.1_2.5m_bio_04_horn	633.7498196594238	0.006968175992369652
wc2.1_2.5m_bio_04_horn	635.3961442016601	0.006700677331537008
wc2.1_2.5m_bio_04_horn	637.0424687438965	0.006443316582590342
wc2.1_2.5m_bio_04_horn	638.6887932861327	0.006195734720677137
wc2.1_2.5m_bio_04_horn	640.3351178283691	0.005957549437880516
wc2.1_2.5m_bio_04_horn	641.9814423706055	0.005728426855057478
wc2.1_2.5m_bio_04_horn	643.6277669128417	0.005508020520210266
wc2.1_2.5m_bio_04_horn	645.2740914550782	0.005295996554195881
wc2.1_2.5m_bio_04_horn	646.9204159973144	0.005092055536806583
wc2.1_2.5m_bio_04_horn	648.5667405395507	0.004895887803286314
wc2.1_2.5m_bio_04_horn	650.2130650817871	0.004707194399088621
wc2.1_2.5m_bio_04_horn	651.8593896240234	0.004525707568973303
wc2.1_2.5m_bio_04_horn	653.5057141662597	0.004351144190877676
wc2.1_2.5m_bio_04_horn	655.1520387084961	0.004183256067335606
wc2.1_2.5m_bio_04_horn	656.7983632507323	0.004021784756332636
wc2.1_2.5m_bio_04_horn	658.4446877929687	0.0038664834573864937
wc2.1_2.5m_bio_04_horn	660.091012335205	0.003717130282893777
wc2.1_2.5m_bio_04_horn	661.7373368774414	0.003573489608243108
wc2.1_2.5m_bio_04_horn	663.3836614196778	0.00343535584397614
wc2.1_2.5m_bio_04_horn	665.029985961914	0.0033025159500539303
wc2.1_2.5m_bio_04_horn	666.6763105041504	0.0031747641041874886
wc2.1_2.5m_bio_04_horn	668.3226350463867	0.0030519175343215466
wc2.1_2.5m_bio_04_horn	669.9689595886231	0.0029337850864976645
wc2.1_2.5m_bio_04_horn	671.6152841308593	0.0028201842214912176
wc2.1_2.5m_bio_04_horn	673.2616086730957	0.0027109505608677864
wc2.1_2.5m_bio_04_horn	674.907933215332	0.0026059108786284924
wc2.1_2.5m_bio_04_horn	676.5542577575683	0.002504912903532386
wc2.1_2.5m_bio_04_horn	678.2005822998048	0.002407799242064357
wc2.1_2.5m_bio_04_horn	679.846906842041	0.0023144185543060303
wc2.1_2.5m_bio_04_horn	681.4932313842772	0.0022246353328227997
wc2.1_2.5m_bio_04_horn	683.1395559265137	0.0021383094135671854
wc2.1_2.5m_bio_04_horn	684.78588046875	0.002055305754765868
wc2.1_2.5m_bio_04_horn	686.4322050109863	0.0019755035173147917
wc2.1_2.5m_bio_04_horn	688.0785295532227	0.001898774760775268
wc2.1_2.5m_bio_04_horn	689.7248540954589	0.0018250077264383435
wc2.1_2.5m_bio_04_horn	691.3711786376953	0.0017540864646434784
wc2.1_2.5m_bio_04_horn	693.0175031799316	0.0016858995659276843
wc2.1_2.5m_bio_04_horn	694.663827722168	0.0016203474951907992
wc2.1_2.5m_bio_04_horn	696.3101522644042	0.0015573245473206043
wc2.1_2.5m_bio_04_horn	697.9564768066406	0.0014967386377975345
wc2.1_2.5m_bio_04_horn	699.6028013488769	0.0014384938403964043
wc2.1_2.5m_bio_04_horn	701.2491258911132	0.0013824986526742578
wc2.1_2.5m_bio_04_horn	702.8954504333495	0.0013286706525832415
wc2.1_2.5m_bio_04_horn	704.5417749755859	0.0012769248569384217
wc2.1_2.5m_bio_04_horn	706.1880995178221	0.001227179542183876
wc2.1_2.5m_bio_04_horn	707.8344240600586	0.0011793613666668534
wc2.1_2.5m_bio_04_horn	709.4807486022949	0.0011333930306136608
wc2.1_2.5m_bio_04_horn	711.1270731445312	0.001089206663891673
wc2.1_2.5m_bio_04_horn	712.7733976867676	0.0010467320680618286
wc2.1_2.5m_bio_04_horn	714.4197222290038	0.0010059020714834332
wc2.1_2.5m_bio_04_horn	716.0660467712403	9.666563128121197E-4
wc2.1_2.5m_bio_04_horn	717.7123713134765	9.28932277020067E-4
wc2.1_2.5m_bio_04_horn	719.3586958557128	8.92670126631856E-4
wc2.1_2.5m_bio_04_horn	721.0050203979492	8.808985585346818E-4
wc2.1_2.5m_bio_04_horn	722.6513449401855	8.808985585346818E-4
wc2.1_2.5m_bio_04_horn	724.2976694824218	8.808985585346818E-4
wc2.1_2.5m_bio_04_horn	725.9439940246582	8.808985585346818E-4
wc2.1_2.5m_bio_04_horn	727.5903185668944	8.808985585346818E-4
wc2.1_2.5m_bio_04_horn	729.2366431091308	8.808985585346818E-4
wc2.1_2.5m_bio_04_horn	730.8829676513672	8.808985585346818E-4
wc2.1_2.5m_bio_04_horn	732.5292921936035	8.808985585346818E-4
wc2.1_2.5m_bio_04_horn	734.1756167358398	8.808985585346818E-4
wc2.1_2.5m_bio_04_horn	735.8219412780761	8.808985585346818E-4
wc2.1_2.5m_bio_04_horn	737.4682658203125	8.808985585346818E-4
wc2.1_2.5m_bio_04_horn	739.1145903625487	8.808985585346818E-4
wc2.1_2.5m_bio_04_horn	740.7609149047852	8.808985585346818E-4
wc2.1_2.5m_bio_04_horn	742.4072394470214	8.808985585346818E-4
wc2.1_2.5m_bio_04_horn	744.0535639892577	8.808985585346818E-4
wc2.1_2.5m_bio_04_horn	745.6998885314941	8.808985585346818E-4
wc2.1_2.5m_bio_04_horn	747.3462130737304	8.808985585346818E-4
wc2.1_2.5m_bio_04_horn	748.9925376159667	8.808985585346818E-4
wc2.1_2.5m_bio_04_horn	750.6388621582031	8.808985585346818E-4
wc2.1_2.5m_bio_04_horn	752.2851867004393	8.808985585346818E-4
wc2.1_2.5m_bio_04_horn	753.9315112426758	8.808985585346818E-4
wc2.1_2.5m_bio_04_horn	755.577835784912	8.808985585346818E-4
wc2.1_2.5m_bio_04_horn	757.2241603271484	8.808985585346818E-4
wc2.1_2.5m_bio_04_horn	758.8704848693848	8.808985585346818E-4
wc2.1_2.5m_bio_04_horn	760.516809411621	8.808985585346818E-4
wc2.1_2.5m_bio_04_horn	762.1631339538574	8.808985585346818E-4
wc2.1_2.5m_bio_04_horn	763.8094584960937	8.808985585346818E-4
wc2.1_2.5m_bio_04_horn	765.4557830383301	8.808985585346818E-4
wc2.1_2.5m_bio_04_horn	767.1021075805663	8.808985585346818E-4
wc2.1_2.5m_bio_04_horn	768.7484321228027	8.808985585346818E-4
wc2.1_2.5m_bio_04_horn	770.394756665039	8.808985585346818E-4
wc2.1_2.5m_bio_04_horn	772.0410812072753	8.808985585346818E-4
wc2.1_2.5m_bio_04_horn	773.6874057495118	8.808985585346818E-4
wc2.1_2.5m_bio_04_horn	775.333730291748	8.808985585346818E-4
wc2.1_2.5m_bio_04_horn	776.9800548339842	8.808985585346818E-4
wc2.1_2.5m_bio_04_horn	778.6263793762207	8.808985585346818E-4
wc2.1_2.5m_bio_04_horn	780.272703918457	8.808985585346818E-4
wc2.1_2.5m_bio_04_horn	781.9190284606933	8.808985585346818E-4
wc2.1_2.5m_bio_04_horn	783.5653530029297	8.808985585346818E-4
wc2.1_2.5m_bio_04_horn	785.2116775451659	8.808985585346818E-4
wc2.1_2.5m_bio_04_horn	786.8580020874023	8.808985585346818E-4
wc2.1_2.5m_bio_04_horn	788.5043266296386	8.808985585346818E-4
