# Supplementary material for: New records of a lost species and a geographic range expansion for sengis in the Horn of Africa
Source: PeerJ. 2020 Aug 18;8:e9652. doi: 10.7717/peerj.9652 (PMC7441985; doi:10.7717/peerj.9652)
Supplement: Supplemental Information 6 [file peerj-08-9652-s006.zip › Data_S6_Ecological_Niche_Modeling/4_final_Maxent_analysis/output/plots/revoilii_0_wc2.1_2.5m_bio_05_horn.dat]

variable	x	y
wc2.1_2.5m_bio_05_horn	10.077599811553956	0.8833694458007812
wc2.1_2.5m_bio_05_horn	10.15503341369629	0.8833694458007812
wc2.1_2.5m_bio_05_horn	10.232467015838624	0.8833694458007812
wc2.1_2.5m_bio_05_horn	10.309900617980958	0.8833694458007812
wc2.1_2.5m_bio_05_horn	10.387334220123291	0.8833694458007812
wc2.1_2.5m_bio_05_horn	10.464767822265626	0.8833694458007812
wc2.1_2.5m_bio_05_horn	10.54220142440796	0.8833694458007812
wc2.1_2.5m_bio_05_horn	10.619635026550293	0.8833694458007812
wc2.1_2.5m_bio_05_horn	10.697068628692628	0.8833694458007812
wc2.1_2.5m_bio_05_horn	10.774502230834962	0.8833694458007812
wc2.1_2.5m_bio_05_horn	10.851935832977295	0.8833694458007812
wc2.1_2.5m_bio_05_horn	10.92936943511963	0.8833694458007812
wc2.1_2.5m_bio_05_horn	11.006803037261964	0.8833694458007812
wc2.1_2.5m_bio_05_horn	11.084236639404297	0.8833694458007812
wc2.1_2.5m_bio_05_horn	11.161670241546632	0.8833694458007812
wc2.1_2.5m_bio_05_horn	11.239103843688966	0.8833694458007812
wc2.1_2.5m_bio_05_horn	11.3165374458313	0.8833694458007812
wc2.1_2.5m_bio_05_horn	11.393971047973633	0.8833694458007812
wc2.1_2.5m_bio_05_horn	11.471404650115968	0.8833694458007812
wc2.1_2.5m_bio_05_horn	11.548838252258301	0.8833694458007812
wc2.1_2.5m_bio_05_horn	11.626271854400635	0.8833694458007812
wc2.1_2.5m_bio_05_horn	11.70370545654297	0.8833694458007812
wc2.1_2.5m_bio_05_horn	11.781139058685303	0.8833694458007812
wc2.1_2.5m_bio_05_horn	11.858572660827639	0.8833694458007812
wc2.1_2.5m_bio_05_horn	11.936006262969972	0.8833694458007812
wc2.1_2.5m_bio_05_horn	12.013439865112305	0.8833694458007812
wc2.1_2.5m_bio_05_horn	12.090873467254639	0.8833694458007812
wc2.1_2.5m_bio_05_horn	12.168307069396974	0.8833694458007812
wc2.1_2.5m_bio_05_horn	12.245740671539307	0.8833694458007812
wc2.1_2.5m_bio_05_horn	12.32317427368164	0.8833694458007812
wc2.1_2.5m_bio_05_horn	12.400607875823976	0.8833694458007812
wc2.1_2.5m_bio_05_horn	12.47804147796631	0.8833694458007812
wc2.1_2.5m_bio_05_horn	12.555475080108643	0.8833694458007812
wc2.1_2.5m_bio_05_horn	12.632908682250978	0.8833694458007812
wc2.1_2.5m_bio_05_horn	12.710342284393311	0.8833694458007812
wc2.1_2.5m_bio_05_horn	12.787775886535645	0.8833694458007812
wc2.1_2.5m_bio_05_horn	12.86520948867798	0.8833694458007812
wc2.1_2.5m_bio_05_horn	12.942643090820313	0.8833694458007812
wc2.1_2.5m_bio_05_horn	13.020076692962647	0.8833694458007812
wc2.1_2.5m_bio_05_horn	13.097510295104982	0.8833694458007812
wc2.1_2.5m_bio_05_horn	13.174943897247315	0.8833694458007812
wc2.1_2.5m_bio_05_horn	13.252377499389649	0.8833694458007812
wc2.1_2.5m_bio_05_horn	13.329811101531984	0.8832671642303467
wc2.1_2.5m_bio_05_horn	13.407244703674317	0.88295978307724
wc2.1_2.5m_bio_05_horn	13.48467830581665	0.8826517462730408
wc2.1_2.5m_bio_05_horn	13.562111907958986	0.8823429942131042
wc2.1_2.5m_bio_05_horn	13.63954551010132	0.8820335268974304
wc2.1_2.5m_bio_05_horn	13.716979112243653	0.8817233443260193
wc2.1_2.5m_bio_05_horn	13.794412714385988	0.8814125061035156
wc2.1_2.5m_bio_05_horn	13.871846316528321	0.8811008930206299
wc2.1_2.5m_bio_05_horn	13.949279918670655	0.8807886242866516
wc2.1_2.5m_bio_05_horn	14.02671352081299	0.880475640296936
wc2.1_2.5m_bio_05_horn	14.104147122955323	0.8801619410514832
wc2.1_2.5m_bio_05_horn	14.181580725097657	0.879847526550293
wc2.1_2.5m_bio_05_horn	14.259014327239992	0.8795323967933655
wc2.1_2.5m_bio_05_horn	14.336447929382325	0.8792165517807007
wc2.1_2.5m_bio_05_horn	14.413881531524659	0.8788999915122986
wc2.1_2.5m_bio_05_horn	14.491315133666994	0.8785827159881592
wc2.1_2.5m_bio_05_horn	14.568748735809327	0.8782647252082825
wc2.1_2.5m_bio_05_horn	14.646182337951661	0.8779460191726685
wc2.1_2.5m_bio_05_horn	14.723615940093996	0.8776265978813171
wc2.1_2.5m_bio_05_horn	14.80104954223633	0.8773064613342285
wc2.1_2.5m_bio_05_horn	14.878483144378663	0.8769856095314026
wc2.1_2.5m_bio_05_horn	14.955916746520998	0.8766639828681946
wc2.1_2.5m_bio_05_horn	15.033350348663332	0.876341700553894
wc2.1_2.5m_bio_05_horn	15.110783950805665	0.8760186433792114
wc2.1_2.5m_bio_05_horn	15.188217552948	0.8756949305534363
wc2.1_2.5m_bio_05_horn	15.265651155090334	0.875370442867279
wc2.1_2.5m_bio_05_horn	15.343084757232667	0.8750452399253845
wc2.1_2.5m_bio_05_horn	15.420518359375002	0.8747193217277527
wc2.1_2.5m_bio_05_horn	15.497951961517336	0.8743926286697388
wc2.1_2.5m_bio_05_horn	15.575385563659669	0.8740652799606323
wc2.1_2.5m_bio_05_horn	15.652819165802004	0.8737371563911438
wc2.1_2.5m_bio_05_horn	15.730252767944338	0.8734082579612732
wc2.1_2.5m_bio_05_horn	15.807686370086671	0.8730787038803101
wc2.1_2.5m_bio_05_horn	15.885119972229006	0.8727483749389648
wc2.1_2.5m_bio_05_horn	15.96255357437134	0.8724173307418823
wc2.1_2.5m_bio_05_horn	16.039987176513673	0.8720855712890625
wc2.1_2.5m_bio_05_horn	16.117420778656008	0.8717530369758606
wc2.1_2.5m_bio_05_horn	16.19485438079834	0.8714197874069214
wc2.1_2.5m_bio_05_horn	16.272287982940675	0.8710857629776001
wc2.1_2.5m_bio_05_horn	16.34972158508301	0.8707510232925415
wc2.1_2.5m_bio_05_horn	16.427155187225345	0.8704155683517456
wc2.1_2.5m_bio_05_horn	16.504588789367677	0.8700793385505676
wc2.1_2.5m_bio_05_horn	16.582022391510012	0.8697423934936523
wc2.1_2.5m_bio_05_horn	16.659455993652344	0.8694047331809998
wc2.1_2.5m_bio_05_horn	16.73688959579468	0.8690662980079651
wc2.1_2.5m_bio_05_horn	16.814323197937014	0.8687270879745483
wc2.1_2.5m_bio_05_horn	16.89175680007935	0.8683871626853943
wc2.1_2.5m_bio_05_horn	16.96919040222168	0.8680464625358582
wc2.1_2.5m_bio_05_horn	17.046624004364016	0.8677050471305847
wc2.1_2.5m_bio_05_horn	17.124057606506348	0.8673628568649292
wc2.1_2.5m_bio_05_horn	17.201491208648683	0.8670199513435364
wc2.1_2.5m_bio_05_horn	17.27892481079102	0.8666762709617615
wc2.1_2.5m_bio_05_horn	17.35635841293335	0.8663318157196045
wc2.1_2.5m_bio_05_horn	17.433792015075685	0.8659866452217102
wc2.1_2.5m_bio_05_horn	17.51122561721802	0.8656407594680786
wc2.1_2.5m_bio_05_horn	17.588659219360352	0.8652940392494202
wc2.1_2.5m_bio_05_horn	17.666092821502687	0.8649466037750244
wc2.1_2.5m_bio_05_horn	17.743526423645022	0.8645983934402466
wc2.1_2.5m_bio_05_horn	17.820960025787354	0.8642494678497314
wc2.1_2.5m_bio_05_horn	17.89839362792969	0.8638997673988342
wc2.1_2.5m_bio_05_horn	17.975827230072024	0.8635492920875549
wc2.1_2.5m_bio_05_horn	18.053260832214356	0.8631980419158936
wc2.1_2.5m_bio_05_horn	18.13069443435669	0.8628460764884949
wc2.1_2.5m_bio_05_horn	18.208128036499026	0.8624933362007141
wc2.1_2.5m_bio_05_horn	18.28556163864136	0.8621397614479065
wc2.1_2.5m_bio_05_horn	18.362995240783693	0.8617855310440063
wc2.1_2.5m_bio_05_horn	18.44042884292603	0.8614304661750793
wc2.1_2.5m_bio_05_horn	18.51786244506836	0.861074686050415
wc2.1_2.5m_bio_05_horn	18.595296047210695	0.8607180714607239
wc2.1_2.5m_bio_05_horn	18.67272964935303	0.8603607416152954
wc2.1_2.5m_bio_05_horn	18.750163251495366	0.8600026369094849
wc2.1_2.5m_bio_05_horn	18.827596853637697	0.8596437573432922
wc2.1_2.5m_bio_05_horn	18.90503045578003	0.8592841029167175
wc2.1_2.5m_bio_05_horn	18.982464057922364	0.8589237332344055
wc2.1_2.5m_bio_05_horn	19.0598976600647	0.8585625290870667
wc2.1_2.5m_bio_05_horn	19.137331262207034	0.8582006096839905
wc2.1_2.5m_bio_05_horn	19.21476486434937	0.8578378558158875
wc2.1_2.5m_bio_05_horn	19.2921984664917	0.8574743270874023
wc2.1_2.5m_bio_05_horn	19.369632068634036	0.8571100831031799
wc2.1_2.5m_bio_05_horn	19.447065670776368	0.8567450046539307
wc2.1_2.5m_bio_05_horn	19.524499272918703	0.8563791513442993
wc2.1_2.5m_bio_05_horn	19.60193287506104	0.8560125827789307
wc2.1_2.5m_bio_05_horn	19.67936647720337	0.8556451797485352
wc2.1_2.5m_bio_05_horn	19.756800079345705	0.8552770018577576
wc2.1_2.5m_bio_05_horn	19.834233681488037	0.8549080491065979
wc2.1_2.5m_bio_05_horn	19.911667283630372	0.8545383810997009
wc2.1_2.5m_bio_05_horn	19.989100885772707	0.8541678190231323
wc2.1_2.5m_bio_05_horn	20.066534487915042	0.8537965416908264
wc2.1_2.5m_bio_05_horn	20.143968090057378	0.8534244894981384
wc2.1_2.5m_bio_05_horn	20.22140169219971	0.8530516028404236
wc2.1_2.5m_bio_05_horn	20.298835294342044	0.8526780009269714
wc2.1_2.5m_bio_05_horn	20.376268896484376	0.8523035645484924
wc2.1_2.5m_bio_05_horn	20.45370249862671	0.8519283533096313
wc2.1_2.5m_bio_05_horn	20.531136100769046	0.8515523672103882
wc2.1_2.5m_bio_05_horn	20.608569702911378	0.8511755466461182
wc2.1_2.5m_bio_05_horn	20.686003305053713	0.8507980108261108
wc2.1_2.5m_bio_05_horn	20.763436907196045	0.8504196405410767
wc2.1_2.5m_bio_05_horn	20.84087050933838	0.8500404953956604
wc2.1_2.5m_bio_05_horn	20.918304111480715	0.8496605157852173
wc2.1_2.5m_bio_05_horn	20.99573771362305	0.8492797613143921
wc2.1_2.5m_bio_05_horn	21.073171315765386	0.8488982319831848
wc2.1_2.5m_bio_05_horn	21.150604917907717	0.8485159277915955
wc2.1_2.5m_bio_05_horn	21.22803852005005	0.8481327891349792
wc2.1_2.5m_bio_05_horn	21.305472122192384	0.847748875617981
wc2.1_2.5m_bio_05_horn	21.38290572433472	0.8473641872406006
wc2.1_2.5m_bio_05_horn	21.460339326477055	0.8469786643981934
wc2.1_2.5m_bio_05_horn	21.537772928619386	0.846592366695404
wc2.1_2.5m_bio_05_horn	21.61520653076172	0.8462052345275879
wc2.1_2.5m_bio_05_horn	21.692640132904053	0.8458173274993896
wc2.1_2.5m_bio_05_horn	21.770073735046388	0.8454286456108093
wc2.1_2.5m_bio_05_horn	21.847507337188723	0.8450391292572021
wc2.1_2.5m_bio_05_horn	21.92494093933106	0.8446488380432129
wc2.1_2.5m_bio_05_horn	22.002374541473394	0.8442577123641968
wc2.1_2.5m_bio_05_horn	22.079808143615725	0.8438658118247986
wc2.1_2.5m_bio_05_horn	22.157241745758057	0.8434731364250183
wc2.1_2.5m_bio_05_horn	22.234675347900392	0.8430796265602112
wc2.1_2.5m_bio_05_horn	22.312108950042727	0.8426852822303772
wc2.1_2.5m_bio_05_horn	22.389542552185063	0.8422901630401611
wc2.1_2.5m_bio_05_horn	22.466976154327394	0.8418942093849182
wc2.1_2.5m_bio_05_horn	22.544409756469726	0.8414974808692932
wc2.1_2.5m_bio_05_horn	22.62184335861206	0.8410999178886414
wc2.1_2.5m_bio_05_horn	22.699276960754396	0.8407015800476074
wc2.1_2.5m_bio_05_horn	22.77671056289673	0.8403024077415466
wc2.1_2.5m_bio_05_horn	22.854144165039067	0.8399024605751038
wc2.1_2.5m_bio_05_horn	22.9315777671814	0.839501678943634
wc2.1_2.5m_bio_05_horn	23.009011369323733	0.8391000628471375
wc2.1_2.5m_bio_05_horn	23.086444971466065	0.8386976718902588
wc2.1_2.5m_bio_05_horn	23.1638785736084	0.8382944464683533
wc2.1_2.5m_bio_05_horn	23.241312175750735	0.8378903865814209
wc2.1_2.5m_bio_05_horn	23.31874577789307	0.8374855518341064
wc2.1_2.5m_bio_05_horn	23.396179380035406	0.8370798826217651
wc2.1_2.5m_bio_05_horn	23.473612982177734	0.8366734385490417
wc2.1_2.5m_bio_05_horn	23.55104658432007	0.8362661600112915
wc2.1_2.5m_bio_05_horn	23.628480186462404	0.8358580470085144
wc2.1_2.5m_bio_05_horn	23.70591378860474	0.8354490995407104
wc2.1_2.5m_bio_05_horn	23.783347390747075	0.8350393772125244
wc2.1_2.5m_bio_05_horn	23.860780992889406	0.8346288204193115
wc2.1_2.5m_bio_05_horn	23.93821459503174	0.8342174291610718
wc2.1_2.5m_bio_05_horn	24.015648197174073	0.8338052034378052
wc2.1_2.5m_bio_05_horn	24.09308179931641	0.8333922028541565
wc2.1_2.5m_bio_05_horn	24.170515401458744	0.832978367805481
wc2.1_2.5m_bio_05_horn	24.24794900360108	0.8325636982917786
wc2.1_2.5m_bio_05_horn	24.325382605743414	0.8321481943130493
wc2.1_2.5m_bio_05_horn	24.402816207885746	0.831731915473938
wc2.1_2.5m_bio_05_horn	24.480249810028077	0.8313148021697998
wc2.1_2.5m_bio_05_horn	24.557683412170412	0.83089679479599
wc2.1_2.5m_bio_05_horn	24.635117014312748	0.8304780125617981
wc2.1_2.5m_bio_05_horn	24.712550616455083	0.8300584554672241
wc2.1_2.5m_bio_05_horn	24.789984218597414	0.8296380043029785
wc2.1_2.5m_bio_05_horn	24.86741782073975	0.8292167782783508
wc2.1_2.5m_bio_05_horn	24.94485142288208	0.8287946581840515
wc2.1_2.5m_bio_05_horn	25.022285025024416	0.8283717632293701
wc2.1_2.5m_bio_05_horn	25.09971862716675	0.8279480338096619
wc2.1_2.5m_bio_05_horn	25.177152229309087	0.8275234699249268
wc2.1_2.5m_bio_05_horn	25.254585831451422	0.8270980715751648
wc2.1_2.5m_bio_05_horn	25.332019433593754	0.826671838760376
wc2.1_2.5m_bio_05_horn	25.409453035736085	0.8262447714805603
wc2.1_2.5m_bio_05_horn	25.48688663787842	0.8258169293403625
wc2.1_2.5m_bio_05_horn	25.564320240020756	0.8253881931304932
wc2.1_2.5m_bio_05_horn	25.64175384216309	0.8249586224555969
wc2.1_2.5m_bio_05_horn	25.719187444305422	0.8245282769203186
wc2.1_2.5m_bio_05_horn	25.796621046447754	0.8240970373153687
wc2.1_2.5m_bio_05_horn	25.87405464859009	0.8236650228500366
wc2.1_2.5m_bio_05_horn	25.951488250732424	0.823232114315033
wc2.1_2.5m_bio_05_horn	26.02892185287476	0.8227984309196472
wc2.1_2.5m_bio_05_horn	26.10635545501709	0.8223638534545898
wc2.1_2.5m_bio_05_horn	26.183789057159427	0.8219285011291504
wc2.1_2.5m_bio_05_horn	26.26122265930176	0.8214922547340393
wc2.1_2.5m_bio_05_horn	26.338656261444093	0.8210552334785461
wc2.1_2.5m_bio_05_horn	26.41608986358643	0.8206173181533813
wc2.1_2.5m_bio_05_horn	26.493523465728764	0.8201786279678345
wc2.1_2.5m_bio_05_horn	26.570957067871095	0.819739043712616
wc2.1_2.5m_bio_05_horn	26.64839067001343	0.8192986249923706
wc2.1_2.5m_bio_05_horn	26.725824272155766	0.8188574314117432
wc2.1_2.5m_bio_05_horn	26.8032578742981	0.8184153437614441
wc2.1_2.5m_bio_05_horn	26.880691476440433	0.8179724216461182
wc2.1_2.5m_bio_05_horn	26.958125078582764	0.8175286650657654
wc2.1_2.5m_bio_05_horn	27.0355586807251	0.8170840740203857
wc2.1_2.5m_bio_05_horn	27.112992282867435	0.8166386485099792
wc2.1_2.5m_bio_05_horn	27.19042588500977	0.8161923289299011
wc2.1_2.5m_bio_05_horn	27.2678594871521	0.8157452344894409
wc2.1_2.5m_bio_05_horn	27.345293089294437	0.8152972459793091
wc2.1_2.5m_bio_05_horn	27.42272669143677	0.8148484826087952
wc2.1_2.5m_bio_05_horn	27.500160293579107	0.8143988251686096
wc2.1_2.5m_bio_05_horn	27.57759389572144	0.8139483332633972
wc2.1_2.5m_bio_05_horn	27.655027497863774	0.813497006893158
wc2.1_2.5m_bio_05_horn	27.732461100006105	0.8130448460578918
wc2.1_2.5m_bio_05_horn	27.809894702148444	0.8125917911529541
wc2.1_2.5m_bio_05_horn	27.887328304290776	0.8121379613876343
wc2.1_2.5m_bio_05_horn	27.964761906433107	0.8116832375526428
wc2.1_2.5m_bio_05_horn	28.042195508575443	0.8112276792526245
wc2.1_2.5m_bio_05_horn	28.119629110717774	0.8107712864875793
wc2.1_2.5m_bio_05_horn	28.197062712860113	0.8103140592575073
wc2.1_2.5m_bio_05_horn	28.274496315002445	0.8098559975624084
wc2.1_2.5m_bio_05_horn	28.35192991714478	0.8093970417976379
wc2.1_2.5m_bio_05_horn	28.42936351928711	0.8089372515678406
wc2.1_2.5m_bio_05_horn	28.506797121429447	0.8084766268730164
wc2.1_2.5m_bio_05_horn	28.584230723571782	0.8080151677131653
wc2.1_2.5m_bio_05_horn	28.661664325714117	0.8075528740882874
wc2.1_2.5m_bio_05_horn	28.73909792785645	0.8070896863937378
wc2.1_2.5m_bio_05_horn	28.816531529998784	0.8066256642341614
wc2.1_2.5m_bio_05_horn	28.893965132141116	0.8061608076095581
wc2.1_2.5m_bio_05_horn	28.97139873428345	0.805695116519928
wc2.1_2.5m_bio_05_horn	29.048832336425786	0.8052285313606262
wc2.1_2.5m_bio_05_horn	29.126265938568118	0.8047611117362976
wc2.1_2.5m_bio_05_horn	29.203699540710453	0.8042928576469421
wc2.1_2.5m_bio_05_horn	29.281133142852784	0.8038237690925598
wc2.1_2.5m_bio_05_horn	29.358566744995123	0.8033537864685059
wc2.1_2.5m_bio_05_horn	29.436000347137455	0.8028830289840698
wc2.1_2.5m_bio_05_horn	29.51343394927979	0.8024113774299622
wc2.1_2.5m_bio_05_horn	29.59086755142212	0.8019388318061829
wc2.1_2.5m_bio_05_horn	29.668301153564457	0.7998847365379333
wc2.1_2.5m_bio_05_horn	29.745734755706792	0.7969515323638916
wc2.1_2.5m_bio_05_horn	29.823168357849127	0.7939863801002502
wc2.1_2.5m_bio_05_horn	29.90060195999146	0.7909892797470093
wc2.1_2.5m_bio_05_horn	29.97803556213379	0.7879602909088135
wc2.1_2.5m_bio_05_horn	30.055469164276126	0.7848992347717285
wc2.1_2.5m_bio_05_horn	30.13290276641846	0.7818063497543335
wc2.1_2.5m_bio_05_horn	30.210336368560796	0.7786813974380493
wc2.1_2.5m_bio_05_horn	30.287769970703128	0.7755246758460999
wc2.1_2.5m_bio_05_horn	30.365203572845463	0.7723360061645508
wc2.1_2.5m_bio_05_horn	30.442637174987794	0.7691155672073364
wc2.1_2.5m_bio_05_horn	30.520070777130133	0.765863299369812
wc2.1_2.5m_bio_05_horn	30.597504379272465	0.7625795006752014
wc2.1_2.5m_bio_05_horn	30.6749379814148	0.7592639923095703
wc2.1_2.5m_bio_05_horn	30.75237158355713	0.7559170722961426
wc2.1_2.5m_bio_05_horn	30.829805185699467	0.7525387406349182
wc2.1_2.5m_bio_05_horn	30.907238787841802	0.7491292357444763
wc2.1_2.5m_bio_05_horn	30.984672389984134	0.7456885576248169
wc2.1_2.5m_bio_05_horn	31.06210599212647	0.7422170042991638
wc2.1_2.5m_bio_05_horn	31.1395395942688	0.7387145757675171
wc2.1_2.5m_bio_05_horn	31.216973196411136	0.7351816296577454
wc2.1_2.5m_bio_05_horn	31.29440679855347	0.7316182255744934
wc2.1_2.5m_bio_05_horn	31.371840400695806	0.7280246615409851
wc2.1_2.5m_bio_05_horn	31.449274002838138	0.7244009971618652
wc2.1_2.5m_bio_05_horn	31.526707604980473	0.720747709274292
wc2.1_2.5m_bio_05_horn	31.604141207122805	0.7170647382736206
wc2.1_2.5m_bio_05_horn	31.681574809265143	0.7133526802062988
wc2.1_2.5m_bio_05_horn	31.759008411407475	0.7096115350723267
wc2.1_2.5m_bio_05_horn	31.83644201354981	0.7058416604995728
wc2.1_2.5m_bio_05_horn	31.91387561569214	0.7020435333251953
wc2.1_2.5m_bio_05_horn	31.991309217834473	0.6982172131538391
wc2.1_2.5m_bio_05_horn	32.06874281997681	0.6943631768226624
wc2.1_2.5m_bio_05_horn	32.14617642211914	0.6904819011688232
wc2.1_2.5m_bio_05_horn	32.223610024261475	0.6865733861923218
wc2.1_2.5m_bio_05_horn	32.30104362640381	0.6826382279396057
wc2.1_2.5m_bio_05_horn	32.378477228546146	0.6786767244338989
wc2.1_2.5m_bio_05_horn	32.45591083068848	0.6746895909309387
wc2.1_2.5m_bio_05_horn	32.533344432830816	0.6706768274307251
wc2.1_2.5m_bio_05_horn	32.61077803497315	0.666638970375061
wc2.1_2.5m_bio_05_horn	32.68821163711549	0.6625764966011047
wc2.1_2.5m_bio_05_horn	32.76564523925782	0.6584901213645935
wc2.1_2.5m_bio_05_horn	32.84307884140016	0.6543798446655273
wc2.1_2.5m_bio_05_horn	32.920512443542485	0.6502463817596436
wc2.1_2.5m_bio_05_horn	32.99794604568481	0.6460902094841003
wc2.1_2.5m_bio_05_horn	33.07537964782715	0.641912043094635
wc2.1_2.5m_bio_05_horn	33.15281324996948	0.6377120614051819
wc2.1_2.5m_bio_05_horn	33.23024685211182	0.6334908604621887
wc2.1_2.5m_bio_05_horn	33.307680454254154	0.6292491555213928
wc2.1_2.5m_bio_05_horn	33.38511405639649	0.6249875426292419
wc2.1_2.5m_bio_05_horn	33.462547658538824	0.62070631980896
wc2.1_2.5m_bio_05_horn	33.53998126068116	0.6164062023162842
wc2.1_2.5m_bio_05_horn	33.617414862823495	0.6120877861976624
wc2.1_2.5m_bio_05_horn	33.69484846496583	0.6077519655227661
wc2.1_2.5m_bio_05_horn	33.77228206710816	0.6033987998962402
wc2.1_2.5m_bio_05_horn	33.849715669250486	0.5990292429924011
wc2.1_2.5m_bio_05_horn	33.92714927139283	0.5946438312530518
wc2.1_2.5m_bio_05_horn	34.004582873535156	0.5902435183525085
wc2.1_2.5m_bio_05_horn	34.08201647567749	0.5858285427093506
wc2.1_2.5m_bio_05_horn	34.15945007781983	0.58139967918396
wc2.1_2.5m_bio_05_horn	34.23688367996216	0.576957643032074
wc2.1_2.5m_bio_05_horn	34.3143172821045	0.5725033283233643
wc2.1_2.5m_bio_05_horn	34.39175088424683	0.5680370330810547
wc2.1_2.5m_bio_05_horn	34.46918448638917	0.5635597109794617
wc2.1_2.5m_bio_05_horn	34.5466180885315	0.5590718984603882
wc2.1_2.5m_bio_05_horn	34.62405169067383	0.554574728012085
wc2.1_2.5m_bio_05_horn	34.70148529281617	0.5500683188438416
wc2.1_2.5m_bio_05_horn	34.7789188949585	0.5455536842346191
wc2.1_2.5m_bio_05_horn	34.85635249710083	0.5410315990447998
wc2.1_2.5m_bio_05_horn	34.933786099243164	0.5365028977394104
wc2.1_2.5m_bio_05_horn	35.0112197013855	0.5319679975509644
wc2.1_2.5m_bio_05_horn	35.088653303527835	0.5274277925491333
wc2.1_2.5m_bio_05_horn	35.16608690567017	0.5228829979896545
wc2.1_2.5m_bio_05_horn	35.243520507812505	0.518334686756134
wc2.1_2.5m_bio_05_horn	35.32095410995484	0.5137830972671509
wc2.1_2.5m_bio_05_horn	35.398387712097175	0.5092292428016663
wc2.1_2.5m_bio_05_horn	35.47582131423951	0.5046738386154175
wc2.1_2.5m_bio_05_horn	35.553254916381846	0.5001178979873657
wc2.1_2.5m_bio_05_horn	35.630688518524174	0.4955616891384125
wc2.1_2.5m_bio_05_horn	35.70812212066651	0.4910062253475189
wc2.1_2.5m_bio_05_horn	35.78555572280884	0.48645225167274475
wc2.1_2.5m_bio_05_horn	35.86298932495117	0.48190078139305115
wc2.1_2.5m_bio_05_horn	35.94042292709351	0.4773520529270172
wc2.1_2.5m_bio_05_horn	36.01785652923584	0.4728070795536041
wc2.1_2.5m_bio_05_horn	36.09529013137818	0.46826663613319397
wc2.1_2.5m_bio_05_horn	36.17272373352051	0.46373164653778076
wc2.1_2.5m_bio_05_horn	36.25015733566285	0.4592024087905884
wc2.1_2.5m_bio_05_horn	36.327590937805184	0.4546799063682556
wc2.1_2.5m_bio_05_horn	36.40502453994752	0.45016488432884216
wc2.1_2.5m_bio_05_horn	36.48245814208985	0.4456580579280853
wc2.1_2.5m_bio_05_horn	36.55989174423218	0.4411603510379791
wc2.1_2.5m_bio_05_horn	36.63732534637452	0.4366720914840698
wc2.1_2.5m_bio_05_horn	36.71475894851685	0.43219414353370667
wc2.1_2.5m_bio_05_horn	36.79219255065918	0.42772728204727173
wc2.1_2.5m_bio_05_horn	36.869626152801516	0.42327237129211426
wc2.1_2.5m_bio_05_horn	36.94705975494385	0.41882967948913574
wc2.1_2.5m_bio_05_horn	37.024493357086186	0.4144001305103302
wc2.1_2.5m_bio_05_horn	37.10192695922852	0.4099843502044678
wc2.1_2.5m_bio_05_horn	37.179360561370856	0.40558329224586487
wc2.1_2.5m_bio_05_horn	37.25679416351319	0.4011971056461334
wc2.1_2.5m_bio_05_horn	37.33422776565553	0.39682668447494507
wc2.1_2.5m_bio_05_horn	37.41166136779786	0.39247268438339233
wc2.1_2.5m_bio_05_horn	37.48909496994019	0.3881359398365021
wc2.1_2.5m_bio_05_horn	37.566528572082525	0.38381659984588623
wc2.1_2.5m_bio_05_horn	37.64396217422485	0.37951552867889404
wc2.1_2.5m_bio_05_horn	37.721395776367196	0.3752332925796509
wc2.1_2.5m_bio_05_horn	37.798829378509524	0.3709707260131836
wc2.1_2.5m_bio_05_horn	37.87626298065186	0.36672791838645935
wc2.1_2.5m_bio_05_horn	37.953696582794194	0.3625056743621826
wc2.1_2.5m_bio_05_horn	38.03113018493653	0.35830456018447876
wc2.1_2.5m_bio_05_horn	38.108563787078864	0.3541252911090851
wc2.1_2.5m_bio_05_horn	38.1859973892212	0.34996795654296875
wc2.1_2.5m_bio_05_horn	38.263430991363535	0.34583330154418945
wc2.1_2.5m_bio_05_horn	38.34086459350586	0.3417218327522278
wc2.1_2.5m_bio_05_horn	38.4182981956482	0.3376341760158539
wc2.1_2.5m_bio_05_horn	38.49573179779053	0.3335704803466797
wc2.1_2.5m_bio_05_horn	38.57316539993287	0.32953134179115295
wc2.1_2.5m_bio_05_horn	38.6505990020752	0.3255172371864319
wc2.1_2.5m_bio_05_horn	38.72803260421753	0.32152876257896423
wc2.1_2.5m_bio_05_horn	38.80546620635987	0.3175659477710724
wc2.1_2.5m_bio_05_horn	38.8828998085022	0.3136294186115265
wc2.1_2.5m_bio_05_horn	38.96033341064454	0.3097195327281952
wc2.1_2.5m_bio_05_horn	39.03776701278687	0.30583685636520386
wc2.1_2.5m_bio_05_horn	39.11520061492921	0.3019813597202301
wc2.1_2.5m_bio_05_horn	39.192634217071536	0.2981536090373993
wc2.1_2.5m_bio_05_horn	39.27006781921388	0.2943539023399353
wc2.1_2.5m_bio_05_horn	39.347501421356206	0.2905827760696411
wc2.1_2.5m_bio_05_horn	39.42493502349854	0.2868401110172272
wc2.1_2.5m_bio_05_horn	39.50236862564087	0.28312644362449646
wc2.1_2.5m_bio_05_horn	39.579802227783205	0.2794420123100281
wc2.1_2.5m_bio_05_horn	39.65723582992554	0.27578723430633545
wc2.1_2.5m_bio_05_horn	39.734669432067875	0.2721620500087738
wc2.1_2.5m_bio_05_horn	39.81210303421021	0.2685668468475342
wc2.1_2.5m_bio_05_horn	39.889536636352545	0.2650018334388733
wc2.1_2.5m_bio_05_horn	39.96697023849488	0.2614673972129822
wc2.1_2.5m_bio_05_horn	40.044403840637216	0.2579633891582489
wc2.1_2.5m_bio_05_horn	40.12183744277955	0.2544901669025421
wc2.1_2.5m_bio_05_horn	40.19927104492188	0.25104787945747375
wc2.1_2.5m_bio_05_horn	40.276704647064214	0.2476368397474289
wc2.1_2.5m_bio_05_horn	40.35413824920654	0.2442568838596344
wc2.1_2.5m_bio_05_horn	40.431571851348885	0.24090828001499176
wc2.1_2.5m_bio_05_horn	40.50900545349121	0.23759116232395172
wc2.1_2.5m_bio_05_horn	40.58643905563355	0.23430576920509338
wc2.1_2.5m_bio_05_horn	40.66387265777588	0.23105189204216003
wc2.1_2.5m_bio_05_horn	40.74130625991822	0.2278297394514084
wc2.1_2.5m_bio_05_horn	40.81873986206055	0.2246394008398056
wc2.1_2.5m_bio_05_horn	40.89617346420289	0.2214810848236084
wc2.1_2.5m_bio_05_horn	40.973607066345224	0.2183545082807541
wc2.1_2.5m_bio_05_horn	41.05104066848755	0.2152598798274994
wc2.1_2.5m_bio_05_horn	41.12847427062989	0.2121971845626831
wc2.1_2.5m_bio_05_horn	41.20590787277222	0.20916645228862762
wc2.1_2.5m_bio_05_horn	41.28334147491456	0.20616783201694489
wc2.1_2.5m_bio_05_horn	41.360775077056886	0.20320101082324982
wc2.1_2.5m_bio_05_horn	41.43820867919922	0.20026610791683197
wc2.1_2.5m_bio_05_horn	41.515642281341556	0.19736309349536896
wc2.1_2.5m_bio_05_horn	41.59307588348389	0.19449207186698914
wc2.1_2.5m_bio_05_horn	41.670509485626226	0.19165270030498505
wc2.1_2.5m_bio_05_horn	41.74794308776856	0.18884506821632385
wc2.1_2.5m_bio_05_horn	41.8253766899109	0.18606910109519958
wc2.1_2.5m_bio_05_horn	41.902810292053225	0.18332484364509583
wc2.1_2.5m_bio_05_horn	41.98024389419557	0.18061193823814392
wc2.1_2.5m_bio_05_horn	42.057677496337895	0.17793044447898865
wc2.1_2.5m_bio_05_horn	42.13511109848022	0.17528024315834045
wc2.1_2.5m_bio_05_horn	42.21254470062256	0.17266134917736053
wc2.1_2.5m_bio_05_horn	42.289978302764894	0.17007340490818024
wc2.1_2.5m_bio_05_horn	42.36741190490723	0.16751638054847717
wc2.1_2.5m_bio_05_horn	42.444845507049564	0.1649901568889618
wc2.1_2.5m_bio_05_horn	42.5222791091919	0.1624947190284729
wc2.1_2.5m_bio_05_horn	42.599712711334234	0.16002967953681946
wc2.1_2.5m_bio_05_horn	42.67714631347657	0.1575949788093567
wc2.1_2.5m_bio_05_horn	42.754579915618905	0.15519049763679504
wc2.1_2.5m_bio_05_horn	42.83201351776124	0.15281614661216736
wc2.1_2.5m_bio_05_horn	42.909447119903575	0.1504715383052826
wc2.1_2.5m_bio_05_horn	42.98688072204591	0.14815662801265717
wc2.1_2.5m_bio_05_horn	43.06431432418823	0.14587120711803436
wc2.1_2.5m_bio_05_horn	43.14174792633057	0.14361520111560822
wc2.1_2.5m_bio_05_horn	43.2191815284729	0.1413882076740265
wc2.1_2.5m_bio_05_horn	43.29661513061524	0.13919012248516083
wc2.1_2.5m_bio_05_horn	43.37404873275757	0.1370207667350769
wc2.1_2.5m_bio_05_horn	43.45148233489991	0.13488003611564636
wc2.1_2.5m_bio_05_horn	43.52891593704224	0.1327674835920334
wc2.1_2.5m_bio_05_horn	43.60634953918458	0.130683034658432
wc2.1_2.5m_bio_05_horn	43.68378314132691	0.12862645089626312
wc2.1_2.5m_bio_05_horn	43.76121674346925	0.12659762799739838
wc2.1_2.5m_bio_05_horn	43.83865034561157	0.12459612637758255
wc2.1_2.5m_bio_05_horn	43.91608394775392	0.1226218193769455
wc2.1_2.5m_bio_05_horn	43.99351754989624	0.1206744909286499
wc2.1_2.5m_bio_05_horn	44.070951152038575	0.11875399202108383
wc2.1_2.5m_bio_05_horn	44.14838475418091	0.11685990542173386
wc2.1_2.5m_bio_05_horn	44.225818356323245	0.11499208956956863
wc2.1_2.5m_bio_05_horn	44.30325195846558	0.11315029859542847
wc2.1_2.5m_bio_05_horn	44.380685560607915	0.11133438348770142
wc2.1_2.5m_bio_05_horn	44.45811916275025	0.10954392701387405
wc2.1_2.5m_bio_05_horn	44.535552764892586	0.10777877271175385
wc2.1_2.5m_bio_05_horn	44.61298636703492	0.10603867471218109
wc2.1_2.5m_bio_05_horn	44.690419969177256	0.10432346165180206
wc2.1_2.5m_bio_05_horn	44.76785357131959	0.10263273119926453
wc2.1_2.5m_bio_05_horn	44.84528717346191	0.10096631944179535
wc2.1_2.5m_bio_05_horn	44.92272077560426	0.09932395815849304
wc2.1_2.5m_bio_05_horn	45.00015437774658	0.09770549833774567
wc2.1_2.5m_bio_05_horn	45.07758797988892	0.0961105078458786
wc2.1_2.5m_bio_05_horn	45.15502158203125	0.09453883767127991
wc2.1_2.5m_bio_05_horn	45.23245518417359	0.0929902195930481
wc2.1_2.5m_bio_05_horn	45.30988878631592	0.09146447479724884
wc2.1_2.5m_bio_05_horn	45.38732238845826	0.0899612158536911
wc2.1_2.5m_bio_05_horn	45.464755990600594	0.08848025649785995
wc2.1_2.5m_bio_05_horn	45.54218959274293	0.0870213434100151
wc2.1_2.5m_bio_05_horn	45.619623194885264	0.08653991669416428
wc2.1_2.5m_bio_05_horn	45.6970567970276	0.08653991669416428
wc2.1_2.5m_bio_05_horn	45.77449039916992	0.08653991669416428
wc2.1_2.5m_bio_05_horn	45.851924001312256	0.08653991669416428
wc2.1_2.5m_bio_05_horn	45.929357603454605	0.08653991669416428
wc2.1_2.5m_bio_05_horn	46.006791205596926	0.08653991669416428
wc2.1_2.5m_bio_05_horn	46.08422480773926	0.08653991669416428
wc2.1_2.5m_bio_05_horn	46.161658409881596	0.08653991669416428
wc2.1_2.5m_bio_05_horn	46.23909201202393	0.08653991669416428
wc2.1_2.5m_bio_05_horn	46.31652561416627	0.08653991669416428
wc2.1_2.5m_bio_05_horn	46.3939592163086	0.08653991669416428
wc2.1_2.5m_bio_05_horn	46.47139281845094	0.08653991669416428
wc2.1_2.5m_bio_05_horn	46.54882642059327	0.08653991669416428
wc2.1_2.5m_bio_05_horn	46.62626002273561	0.08653991669416428
wc2.1_2.5m_bio_05_horn	46.70369362487794	0.08653991669416428
wc2.1_2.5m_bio_05_horn	46.781127227020264	0.08653991669416428
wc2.1_2.5m_bio_05_horn	46.8585608291626	0.08653991669416428
wc2.1_2.5m_bio_05_horn	46.935994431304934	0.08653991669416428
wc2.1_2.5m_bio_05_horn	47.01342803344727	0.08653991669416428
wc2.1_2.5m_bio_05_horn	47.090861635589604	0.08653991669416428
wc2.1_2.5m_bio_05_horn	47.16829523773194	0.08653991669416428
wc2.1_2.5m_bio_05_horn	47.245728839874275	0.08653991669416428
wc2.1_2.5m_bio_05_horn	47.32316244201661	0.08653991669416428
wc2.1_2.5m_bio_05_horn	47.400596044158945	0.08653991669416428
wc2.1_2.5m_bio_05_horn	47.47802964630128	0.08653991669416428
wc2.1_2.5m_bio_05_horn	47.555463248443615	0.08653991669416428
wc2.1_2.5m_bio_05_horn	47.63289685058595	0.08653991669416428
wc2.1_2.5m_bio_05_horn	47.71033045272827	0.08653991669416428
wc2.1_2.5m_bio_05_horn	47.78776405487061	0.08653991669416428
wc2.1_2.5m_bio_05_horn	47.86519765701294	0.08653991669416428
wc2.1_2.5m_bio_05_horn	47.94263125915528	0.08653991669416428
wc2.1_2.5m_bio_05_horn	48.02006486129761	0.08653991669416428
wc2.1_2.5m_bio_05_horn	48.09749846343995	0.08653991669416428
wc2.1_2.5m_bio_05_horn	48.17493206558228	0.08653991669416428
wc2.1_2.5m_bio_05_horn	48.25236566772462	0.08653991669416428
wc2.1_2.5m_bio_05_horn	48.32979926986695	0.08653991669416428
wc2.1_2.5m_bio_05_horn	48.40723287200929	0.08653991669416428
wc2.1_2.5m_bio_05_horn	48.48466647415161	0.08653991669416428
wc2.1_2.5m_bio_05_horn	48.56210007629396	0.08653991669416428
wc2.1_2.5m_bio_05_horn	48.639533678436294	0.08653991669416428
wc2.1_2.5m_bio_05_horn	48.716967280578615	0.08653991669416428
wc2.1_2.5m_bio_05_horn	48.79440088272095	0.08653991669416428
