# Supplementary material for: New records of a lost species and a geographic range expansion for sengis in the Horn of Africa
Source: PeerJ. 2020 Aug 18;8:e9652. doi: 10.7717/peerj.9652 (PMC7441985; doi:10.7717/peerj.9652)
Supplement: Supplemental Information 6 [file peerj-08-9652-s006.zip › Data_S6_Ecological_Niche_Modeling/4_final_Maxent_analysis/output/plots/revoilii_0_wc2.1_2.5m_bio_05_horn_only.dat]

variable	x	y
wc2.1_2.5m_bio_05_horn	10.077599811553956	0.2106081247329712
wc2.1_2.5m_bio_05_horn	10.15503341369629	0.2106081247329712
wc2.1_2.5m_bio_05_horn	10.232467015838624	0.2106081247329712
wc2.1_2.5m_bio_05_horn	10.309900617980958	0.2106081247329712
wc2.1_2.5m_bio_05_horn	10.387334220123291	0.2106081247329712
wc2.1_2.5m_bio_05_horn	10.464767822265626	0.2106081247329712
wc2.1_2.5m_bio_05_horn	10.54220142440796	0.2106081247329712
wc2.1_2.5m_bio_05_horn	10.619635026550293	0.2106081247329712
wc2.1_2.5m_bio_05_horn	10.697068628692628	0.2106081247329712
wc2.1_2.5m_bio_05_horn	10.774502230834962	0.2106081247329712
wc2.1_2.5m_bio_05_horn	10.851935832977295	0.2106081247329712
wc2.1_2.5m_bio_05_horn	10.92936943511963	0.2106081247329712
wc2.1_2.5m_bio_05_horn	11.006803037261964	0.2106081247329712
wc2.1_2.5m_bio_05_horn	11.084236639404297	0.2106081247329712
wc2.1_2.5m_bio_05_horn	11.161670241546632	0.2106081247329712
wc2.1_2.5m_bio_05_horn	11.239103843688966	0.2106081247329712
wc2.1_2.5m_bio_05_horn	11.3165374458313	0.2106081247329712
wc2.1_2.5m_bio_05_horn	11.393971047973633	0.2106081247329712
wc2.1_2.5m_bio_05_horn	11.471404650115968	0.2106081247329712
wc2.1_2.5m_bio_05_horn	11.548838252258301	0.2106081247329712
wc2.1_2.5m_bio_05_horn	11.626271854400635	0.2106081247329712
wc2.1_2.5m_bio_05_horn	11.70370545654297	0.2106081247329712
wc2.1_2.5m_bio_05_horn	11.781139058685303	0.2106081247329712
wc2.1_2.5m_bio_05_horn	11.858572660827639	0.2106081247329712
wc2.1_2.5m_bio_05_horn	11.936006262969972	0.2106081247329712
wc2.1_2.5m_bio_05_horn	12.013439865112305	0.2106081247329712
wc2.1_2.5m_bio_05_horn	12.090873467254639	0.2106081247329712
wc2.1_2.5m_bio_05_horn	12.168307069396974	0.2106081247329712
wc2.1_2.5m_bio_05_horn	12.245740671539307	0.2106081247329712
wc2.1_2.5m_bio_05_horn	12.32317427368164	0.2106081247329712
wc2.1_2.5m_bio_05_horn	12.400607875823976	0.2106081247329712
wc2.1_2.5m_bio_05_horn	12.47804147796631	0.2106081247329712
wc2.1_2.5m_bio_05_horn	12.555475080108643	0.2106081247329712
wc2.1_2.5m_bio_05_horn	12.632908682250978	0.2106081247329712
wc2.1_2.5m_bio_05_horn	12.710342284393311	0.2106081247329712
wc2.1_2.5m_bio_05_horn	12.787775886535645	0.2106081247329712
wc2.1_2.5m_bio_05_horn	12.86520948867798	0.2106081247329712
wc2.1_2.5m_bio_05_horn	12.942643090820313	0.2106081247329712
wc2.1_2.5m_bio_05_horn	13.020076692962647	0.2106081247329712
wc2.1_2.5m_bio_05_horn	13.097510295104982	0.2106081247329712
wc2.1_2.5m_bio_05_horn	13.174943897247315	0.2106081247329712
wc2.1_2.5m_bio_05_horn	13.252377499389649	0.2106081247329712
wc2.1_2.5m_bio_05_horn	13.329811101531984	0.21109317243099213
wc2.1_2.5m_bio_05_horn	13.407244703674317	0.21255318820476532
wc2.1_2.5m_bio_05_horn	13.48467830581665	0.21402058005332947
wc2.1_2.5m_bio_05_horn	13.562111907958986	0.21549531817436218
wc2.1_2.5m_bio_05_horn	13.63954551010132	0.21697743237018585
wc2.1_2.5m_bio_05_horn	13.716979112243653	0.2184668779373169
wc2.1_2.5m_bio_05_horn	13.794412714385988	0.2199636846780777
wc2.1_2.5m_bio_05_horn	13.871846316528321	0.22146785259246826
wc2.1_2.5m_bio_05_horn	13.949279918670655	0.2229793518781662
wc2.1_2.5m_bio_05_horn	14.02671352081299	0.2244981974363327
wc2.1_2.5m_bio_05_horn	14.104147122955323	0.22602437436580658
wc2.1_2.5m_bio_05_horn	14.181580725097657	0.22755788266658783
wc2.1_2.5m_bio_05_horn	14.259014327239992	0.22909872233867645
wc2.1_2.5m_bio_05_horn	14.336447929382325	0.23064687848091125
wc2.1_2.5m_bio_05_horn	14.413881531524659	0.23220235109329224
wc2.1_2.5m_bio_05_horn	14.491315133666994	0.233765110373497
wc2.1_2.5m_bio_05_horn	14.568748735809327	0.23533517122268677
wc2.1_2.5m_bio_05_horn	14.646182337951661	0.23691251873970032
wc2.1_2.5m_bio_05_horn	14.723615940093996	0.23849713802337646
wc2.1_2.5m_bio_05_horn	14.80104954223633	0.2400890290737152
wc2.1_2.5m_bio_05_horn	14.878483144378663	0.24168816208839417
wc2.1_2.5m_bio_05_horn	14.955916746520998	0.24329453706741333
wc2.1_2.5m_bio_05_horn	15.033350348663332	0.2449081540107727
wc2.1_2.5m_bio_05_horn	15.110783950805665	0.2465289682149887
wc2.1_2.5m_bio_05_horn	15.188217552948	0.24815699458122253
wc2.1_2.5m_bio_05_horn	15.265651155090334	0.2497922033071518
wc2.1_2.5m_bio_05_horn	15.343084757232667	0.2514345943927765
wc2.1_2.5m_bio_05_horn	15.420518359375002	0.25308412313461304
wc2.1_2.5m_bio_05_horn	15.497951961517336	0.25474080443382263
wc2.1_2.5m_bio_05_horn	15.575385563659669	0.2564046084880829
wc2.1_2.5m_bio_05_horn	15.652819165802004	0.2580755352973938
wc2.1_2.5m_bio_05_horn	15.730252767944338	0.2597535252571106
wc2.1_2.5m_bio_05_horn	15.807686370086671	0.2614385783672333
wc2.1_2.5m_bio_05_horn	15.885119972229006	0.26313066482543945
wc2.1_2.5m_bio_05_horn	15.96255357437134	0.2648298144340515
wc2.1_2.5m_bio_05_horn	16.039987176513673	0.2665359377861023
wc2.1_2.5m_bio_05_horn	16.117420778656008	0.2682490050792694
wc2.1_2.5m_bio_05_horn	16.19485438079834	0.26996910572052
wc2.1_2.5m_bio_05_horn	16.272287982940675	0.2716960906982422
wc2.1_2.5m_bio_05_horn	16.34972158508301	0.2734300196170807
wc2.1_2.5m_bio_05_horn	16.427155187225345	0.27517077326774597
wc2.1_2.5m_bio_05_horn	16.504588789367677	0.2769184708595276
wc2.1_2.5m_bio_05_horn	16.582022391510012	0.2786729335784912
wc2.1_2.5m_bio_05_horn	16.659455993652344	0.280434250831604
wc2.1_2.5m_bio_05_horn	16.73688959579468	0.28220227360725403
wc2.1_2.5m_bio_05_horn	16.814323197937014	0.28397712111473083
wc2.1_2.5m_bio_05_horn	16.89175680007935	0.2857586443424225
wc2.1_2.5m_bio_05_horn	16.96919040222168	0.28754687309265137
wc2.1_2.5m_bio_05_horn	17.046624004364016	0.2893417477607727
wc2.1_2.5m_bio_05_horn	17.124057606506348	0.2911432683467865
wc2.1_2.5m_bio_05_horn	17.201491208648683	0.2929513454437256
wc2.1_2.5m_bio_05_horn	17.27892481079102	0.29476600885391235
wc2.1_2.5m_bio_05_horn	17.35635841293335	0.29658716917037964
wc2.1_2.5m_bio_05_horn	17.433792015075685	0.2984148859977722
wc2.1_2.5m_bio_05_horn	17.51122561721802	0.30024898052215576
wc2.1_2.5m_bio_05_horn	17.588659219360352	0.30208954215049744
wc2.1_2.5m_bio_05_horn	17.666092821502687	0.3039364516735077
wc2.1_2.5m_bio_05_horn	17.743526423645022	0.3057897686958313
wc2.1_2.5m_bio_05_horn	17.820960025787354	0.30764931440353394
wc2.1_2.5m_bio_05_horn	17.89839362792969	0.30951517820358276
wc2.1_2.5m_bio_05_horn	17.975827230072024	0.3113872706890106
wc2.1_2.5m_bio_05_horn	18.053260832214356	0.31326550245285034
wc2.1_2.5m_bio_05_horn	18.13069443435669	0.3151499330997467
wc2.1_2.5m_bio_05_horn	18.208128036499026	0.31704041361808777
wc2.1_2.5m_bio_05_horn	18.28556163864136	0.3189370036125183
wc2.1_2.5m_bio_05_horn	18.362995240783693	0.3208395838737488
wc2.1_2.5m_bio_05_horn	18.44042884292603	0.3227481544017792
wc2.1_2.5m_bio_05_horn	18.51786244506836	0.32466259598731995
wc2.1_2.5m_bio_05_horn	18.595296047210695	0.32658296823501587
wc2.1_2.5m_bio_05_horn	18.67272964935303	0.3285091519355774
wc2.1_2.5m_bio_05_horn	18.750163251495366	0.3304411470890045
wc2.1_2.5m_bio_05_horn	18.827596853637697	0.3323788344860077
wc2.1_2.5m_bio_05_horn	18.90503045578003	0.3343222737312317
wc2.1_2.5m_bio_05_horn	18.982464057922364	0.3362712860107422
wc2.1_2.5m_bio_05_horn	19.0598976600647	0.33822596073150635
wc2.1_2.5m_bio_05_horn	19.137331262207034	0.34018608927726746
wc2.1_2.5m_bio_05_horn	19.21476486434937	0.34215179085731506
wc2.1_2.5m_bio_05_horn	19.2921984664917	0.34412285685539246
wc2.1_2.5m_bio_05_horn	19.369632068634036	0.3460993468761444
wc2.1_2.5m_bio_05_horn	19.447065670776368	0.348081111907959
wc2.1_2.5m_bio_05_horn	19.524499272918703	0.35006821155548096
wc2.1_2.5m_bio_05_horn	19.60193287506104	0.3520604968070984
wc2.1_2.5m_bio_05_horn	19.67936647720337	0.3540579676628113
wc2.1_2.5m_bio_05_horn	19.756800079345705	0.3560605049133301
wc2.1_2.5m_bio_05_horn	19.834233681488037	0.3580681383609772
wc2.1_2.5m_bio_05_horn	19.911667283630372	0.3600807189941406
wc2.1_2.5m_bio_05_horn	19.989100885772707	0.36209824681282043
wc2.1_2.5m_bio_05_horn	20.066534487915042	0.36412063241004944
wc2.1_2.5m_bio_05_horn	20.143968090057378	0.36614787578582764
wc2.1_2.5m_bio_05_horn	20.22140169219971	0.3681797981262207
wc2.1_2.5m_bio_05_horn	20.298835294342044	0.3702164888381958
wc2.1_2.5m_bio_05_horn	20.376268896484376	0.3722577393054962
wc2.1_2.5m_bio_05_horn	20.45370249862671	0.3743036091327667
wc2.1_2.5m_bio_05_horn	20.531136100769046	0.3763539493083954
wc2.1_2.5m_bio_05_horn	20.608569702911378	0.3784087598323822
wc2.1_2.5m_bio_05_horn	20.686003305053713	0.38046789169311523
wc2.1_2.5m_bio_05_horn	20.763436907196045	0.38253137469291687
wc2.1_2.5m_bio_05_horn	20.84087050933838	0.38459908962249756
wc2.1_2.5m_bio_05_horn	20.918304111480715	0.3866710066795349
wc2.1_2.5m_bio_05_horn	20.99573771362305	0.388746976852417
wc2.1_2.5m_bio_05_horn	21.073171315765386	0.3908270597457886
wc2.1_2.5m_bio_05_horn	21.150604917907717	0.39291104674339294
wc2.1_2.5m_bio_05_horn	21.22803852005005	0.3949989974498749
wc2.1_2.5m_bio_05_horn	21.305472122192384	0.39709076285362244
wc2.1_2.5m_bio_05_horn	21.38290572433472	0.39918631315231323
wc2.1_2.5m_bio_05_horn	21.460339326477055	0.4012855291366577
wc2.1_2.5m_bio_05_horn	21.537772928619386	0.4033884108066559
wc2.1_2.5m_bio_05_horn	21.61520653076172	0.4054948091506958
wc2.1_2.5m_bio_05_horn	21.692640132904053	0.40760472416877747
wc2.1_2.5m_bio_05_horn	21.770073735046388	0.40971803665161133
wc2.1_2.5m_bio_05_horn	21.847507337188723	0.411834716796875
wc2.1_2.5m_bio_05_horn	21.92494093933106	0.41395461559295654
wc2.1_2.5m_bio_05_horn	22.002374541473394	0.41607776284217834
wc2.1_2.5m_bio_05_horn	22.079808143615725	0.4182039499282837
wc2.1_2.5m_bio_05_horn	22.157241745758057	0.42033326625823975
wc2.1_2.5m_bio_05_horn	22.234675347900392	0.4224654734134674
wc2.1_2.5m_bio_05_horn	22.312108950042727	0.42460066080093384
wc2.1_2.5m_bio_05_horn	22.389542552185063	0.42673859000205994
wc2.1_2.5m_bio_05_horn	22.466976154327394	0.4288793206214905
wc2.1_2.5m_bio_05_horn	22.544409756469726	0.4310227036476135
wc2.1_2.5m_bio_05_horn	22.62184335861206	0.4331686198711395
wc2.1_2.5m_bio_05_horn	22.699276960754396	0.43531709909439087
wc2.1_2.5m_bio_05_horn	22.77671056289673	0.4374679625034332
wc2.1_2.5m_bio_05_horn	22.854144165039067	0.439621239900589
wc2.1_2.5m_bio_05_horn	22.9315777671814	0.44177675247192383
wc2.1_2.5m_bio_05_horn	23.009011369323733	0.44393450021743774
wc2.1_2.5m_bio_05_horn	23.086444971466065	0.4460943043231964
wc2.1_2.5m_bio_05_horn	23.1638785736084	0.4482561945915222
wc2.1_2.5m_bio_05_horn	23.241312175750735	0.45041999220848083
wc2.1_2.5m_bio_05_horn	23.31874577789307	0.45258572697639465
wc2.1_2.5m_bio_05_horn	23.396179380035406	0.45475322008132935
wc2.1_2.5m_bio_05_horn	23.473612982177734	0.4569224417209625
wc2.1_2.5m_bio_05_horn	23.55104658432007	0.45909327268600464
wc2.1_2.5m_bio_05_horn	23.628480186462404	0.4612657129764557
wc2.1_2.5m_bio_05_horn	23.70591378860474	0.46343955397605896
wc2.1_2.5m_bio_05_horn	23.783347390747075	0.46561485528945923
wc2.1_2.5m_bio_05_horn	23.860780992889406	0.4677914083003998
wc2.1_2.5m_bio_05_horn	23.93821459503174	0.469969242811203
wc2.1_2.5m_bio_05_horn	24.015648197174073	0.47214818000793457
wc2.1_2.5m_bio_05_horn	24.09308179931641	0.4743282198905945
wc2.1_2.5m_bio_05_horn	24.170515401458744	0.4765091836452484
wc2.1_2.5m_bio_05_horn	24.24794900360108	0.47869110107421875
wc2.1_2.5m_bio_05_horn	24.325382605743414	0.4808737635612488
wc2.1_2.5m_bio_05_horn	24.402816207885746	0.4830572307109833
wc2.1_2.5m_bio_05_horn	24.480249810028077	0.48524126410484314
wc2.1_2.5m_bio_05_horn	24.557683412170412	0.48742595314979553
wc2.1_2.5m_bio_05_horn	24.635117014312748	0.48961102962493896
wc2.1_2.5m_bio_05_horn	24.712550616455083	0.4917965829372406
wc2.1_2.5m_bio_05_horn	24.789984218597414	0.49398237466812134
wc2.1_2.5m_bio_05_horn	24.86741782073975	0.49616846442222595
wc2.1_2.5m_bio_05_horn	24.94485142288208	0.4983546733856201
wc2.1_2.5m_bio_05_horn	25.022285025024416	0.5005409717559814
wc2.1_2.5m_bio_05_horn	25.09971862716675	0.502727210521698
wc2.1_2.5m_bio_05_horn	25.177152229309087	0.504913330078125
wc2.1_2.5m_bio_05_horn	25.254585831451422	0.5070992708206177
wc2.1_2.5m_bio_05_horn	25.332019433593754	0.509285032749176
wc2.1_2.5m_bio_05_horn	25.409453035736085	0.5114703178405762
wc2.1_2.5m_bio_05_horn	25.48688663787842	0.5136552453041077
wc2.1_2.5m_bio_05_horn	25.564320240020756	0.5158395767211914
wc2.1_2.5m_bio_05_horn	25.64175384216309	0.5180233716964722
wc2.1_2.5m_bio_05_horn	25.719187444305422	0.5202064514160156
wc2.1_2.5m_bio_05_horn	25.796621046447754	0.522388756275177
wc2.1_2.5m_bio_05_horn	25.87405464859009	0.5245701670646667
wc2.1_2.5m_bio_05_horn	25.951488250732424	0.5267507433891296
wc2.1_2.5m_bio_05_horn	26.02892185287476	0.5289301872253418
wc2.1_2.5m_bio_05_horn	26.10635545501709	0.5311086177825928
wc2.1_2.5m_bio_05_horn	26.183789057159427	0.5332857966423035
wc2.1_2.5m_bio_05_horn	26.26122265930176	0.5354617834091187
wc2.1_2.5m_bio_05_horn	26.338656261444093	0.5376363396644592
wc2.1_2.5m_bio_05_horn	26.41608986358643	0.53980952501297
wc2.1_2.5m_bio_05_horn	26.493523465728764	0.5419811606407166
wc2.1_2.5m_bio_05_horn	26.570957067871095	0.544151246547699
wc2.1_2.5m_bio_05_horn	26.64839067001343	0.5463196039199829
wc2.1_2.5m_bio_05_horn	26.725824272155766	0.5484862327575684
wc2.1_2.5m_bio_05_horn	26.8032578742981	0.5506510138511658
wc2.1_2.5m_bio_05_horn	26.880691476440433	0.5528138875961304
wc2.1_2.5m_bio_05_horn	26.958125078582764	0.5549747347831726
wc2.1_2.5m_bio_05_horn	27.0355586807251	0.5571335554122925
wc2.1_2.5m_bio_05_horn	27.112992282867435	0.5592901706695557
wc2.1_2.5m_bio_05_horn	27.19042588500977	0.5614446401596069
wc2.1_2.5m_bio_05_horn	27.2678594871521	0.5635967254638672
wc2.1_2.5m_bio_05_horn	27.345293089294437	0.5657464265823364
wc2.1_2.5m_bio_05_horn	27.42272669143677	0.5678936839103699
wc2.1_2.5m_bio_05_horn	27.500160293579107	0.5700383186340332
wc2.1_2.5m_bio_05_horn	27.57759389572144	0.5721803903579712
wc2.1_2.5m_bio_05_horn	27.655027497863774	0.5743197202682495
wc2.1_2.5m_bio_05_horn	27.732461100006105	0.5764563083648682
wc2.1_2.5m_bio_05_horn	27.809894702148444	0.5785900354385376
wc2.1_2.5m_bio_05_horn	27.887328304290776	0.580720841884613
wc2.1_2.5m_bio_05_horn	27.964761906433107	0.5828486084938049
wc2.1_2.5m_bio_05_horn	28.042195508575443	0.5849733352661133
wc2.1_2.5m_bio_05_horn	28.119629110717774	0.5870948433876038
wc2.1_2.5m_bio_05_horn	28.197062712860113	0.5892131924629211
wc2.1_2.5m_bio_05_horn	28.274496315002445	0.5913281440734863
wc2.1_2.5m_bio_05_horn	28.35192991714478	0.5934398174285889
wc2.1_2.5m_bio_05_horn	28.42936351928711	0.5955479741096497
wc2.1_2.5m_bio_05_horn	28.506797121429447	0.5976526737213135
wc2.1_2.5m_bio_05_horn	28.584230723571782	0.599753737449646
wc2.1_2.5m_bio_05_horn	28.661664325714117	0.6018511652946472
wc2.1_2.5m_bio_05_horn	28.73909792785645	0.6039448380470276
wc2.1_2.5m_bio_05_horn	28.816531529998784	0.6060347557067871
wc2.1_2.5m_bio_05_horn	28.893965132141116	0.6081206798553467
wc2.1_2.5m_bio_05_horn	28.97139873428345	0.6102027893066406
wc2.1_2.5m_bio_05_horn	29.048832336425786	0.6122808456420898
wc2.1_2.5m_bio_05_horn	29.126265938568118	0.6143548488616943
wc2.1_2.5m_bio_05_horn	29.203699540710453	0.6164246201515198
wc2.1_2.5m_bio_05_horn	29.281133142852784	0.6184902787208557
wc2.1_2.5m_bio_05_horn	29.358566744995123	0.6205516457557678
wc2.1_2.5m_bio_05_horn	29.436000347137455	0.6226086616516113
wc2.1_2.5m_bio_05_horn	29.51343394927979	0.6246612071990967
wc2.1_2.5m_bio_05_horn	29.59086755142212	0.6267094016075134
wc2.1_2.5m_bio_05_horn	29.668301153564457	0.6287529468536377
wc2.1_2.5m_bio_05_horn	29.745734755706792	0.630791962146759
wc2.1_2.5m_bio_05_horn	29.823168357849127	0.6328262686729431
wc2.1_2.5m_bio_05_horn	29.90060195999146	0.6348559260368347
wc2.1_2.5m_bio_05_horn	29.97803556213379	0.6362465023994446
wc2.1_2.5m_bio_05_horn	30.055469164276126	0.6365982890129089
wc2.1_2.5m_bio_05_horn	30.13290276641846	0.6369499564170837
wc2.1_2.5m_bio_05_horn	30.210336368560796	0.637301504611969
wc2.1_2.5m_bio_05_horn	30.287769970703128	0.6375651955604553
wc2.1_2.5m_bio_05_horn	30.365203572845463	0.6369900703430176
wc2.1_2.5m_bio_05_horn	30.442637174987794	0.6344977021217346
wc2.1_2.5m_bio_05_horn	30.520070777130133	0.6319980621337891
wc2.1_2.5m_bio_05_horn	30.597504379272465	0.62949138879776
wc2.1_2.5m_bio_05_horn	30.6749379814148	0.6269776225090027
wc2.1_2.5m_bio_05_horn	30.75237158355713	0.624457061290741
wc2.1_2.5m_bio_05_horn	30.829805185699467	0.6219296455383301
wc2.1_2.5m_bio_05_horn	30.907238787841802	0.6193956732749939
wc2.1_2.5m_bio_05_horn	30.984672389984134	0.6168551445007324
wc2.1_2.5m_bio_05_horn	31.06210599212647	0.61430823802948
wc2.1_2.5m_bio_05_horn	31.1395395942688	0.6117550134658813
wc2.1_2.5m_bio_05_horn	31.216973196411136	0.6091957092285156
wc2.1_2.5m_bio_05_horn	31.29440679855347	0.606630265712738
wc2.1_2.5m_bio_05_horn	31.371840400695806	0.6040590405464172
wc2.1_2.5m_bio_05_horn	31.449274002838138	0.6014819741249084
wc2.1_2.5m_bio_05_horn	31.526707604980473	0.5988993644714355
wc2.1_2.5m_bio_05_horn	31.604141207122805	0.5963111519813538
wc2.1_2.5m_bio_05_horn	31.681574809265143	0.593717634677887
wc2.1_2.5m_bio_05_horn	31.759008411407475	0.5911188125610352
wc2.1_2.5m_bio_05_horn	31.83644201354981	0.5885149240493774
wc2.1_2.5m_bio_05_horn	31.91387561569214	0.5859060883522034
wc2.1_2.5m_bio_05_horn	31.991309217834473	0.5832924246788025
wc2.1_2.5m_bio_05_horn	32.06874281997681	0.5806739926338196
wc2.1_2.5m_bio_05_horn	32.14617642211914	0.5780511498451233
wc2.1_2.5m_bio_05_horn	32.223610024261475	0.5754238367080688
wc2.1_2.5m_bio_05_horn	32.30104362640381	0.5727921724319458
wc2.1_2.5m_bio_05_horn	32.378477228546146	0.570156455039978
wc2.1_2.5m_bio_05_horn	32.45591083068848	0.5675168037414551
wc2.1_2.5m_bio_05_horn	32.533344432830816	0.564873218536377
wc2.1_2.5m_bio_05_horn	32.61077803497315	0.5622259974479675
wc2.1_2.5m_bio_05_horn	32.68821163711549	0.5595751404762268
wc2.1_2.5m_bio_05_horn	32.76564523925782	0.5569210648536682
wc2.1_2.5m_bio_05_horn	32.84307884140016	0.5542635917663574
wc2.1_2.5m_bio_05_horn	32.920512443542485	0.5516030192375183
wc2.1_2.5m_bio_05_horn	32.99794604568481	0.5489394664764404
wc2.1_2.5m_bio_05_horn	33.07537964782715	0.5462732315063477
wc2.1_2.5m_bio_05_horn	33.15281324996948	0.5436042547225952
wc2.1_2.5m_bio_05_horn	33.23024685211182	0.5409327149391174
wc2.1_2.5m_bio_05_horn	33.307680454254154	0.5382588505744934
wc2.1_2.5m_bio_05_horn	33.38511405639649	0.5355829000473022
wc2.1_2.5m_bio_05_horn	33.462547658538824	0.5329048037528992
wc2.1_2.5m_bio_05_horn	33.53998126068116	0.5302248001098633
wc2.1_2.5m_bio_05_horn	33.617414862823495	0.5275430083274841
wc2.1_2.5m_bio_05_horn	33.69484846496583	0.5248597860336304
wc2.1_2.5m_bio_05_horn	33.77228206710816	0.5221750140190125
wc2.1_2.5m_bio_05_horn	33.849715669250486	0.5194889307022095
wc2.1_2.5m_bio_05_horn	33.92714927139283	0.5168017745018005
wc2.1_2.5m_bio_05_horn	34.004582873535156	0.51411372423172
wc2.1_2.5m_bio_05_horn	34.08201647567749	0.511424720287323
wc2.1_2.5m_bio_05_horn	34.15945007781983	0.5087351202964783
wc2.1_2.5m_bio_05_horn	34.23688367996216	0.5060449242591858
wc2.1_2.5m_bio_05_horn	34.3143172821045	0.503354549407959
wc2.1_2.5m_bio_05_horn	34.39175088424683	0.5006638765335083
wc2.1_2.5m_bio_05_horn	34.46918448638917	0.49797314405441284
wc2.1_2.5m_bio_05_horn	34.5466180885315	0.49528253078460693
wc2.1_2.5m_bio_05_horn	34.62405169067383	0.49259230494499207
wc2.1_2.5m_bio_05_horn	34.70148529281617	0.48990240693092346
wc2.1_2.5m_bio_05_horn	34.7789188949585	0.4872130751609802
wc2.1_2.5m_bio_05_horn	34.85635249710083	0.4845244884490967
wc2.1_2.5m_bio_05_horn	34.933786099243164	0.4818369150161743
wc2.1_2.5m_bio_05_horn	35.0112197013855	0.47915026545524597
wc2.1_2.5m_bio_05_horn	35.088653303527835	0.4764648377895355
wc2.1_2.5m_bio_05_horn	35.16608690567017	0.4737807512283325
wc2.1_2.5m_bio_05_horn	35.243520507812505	0.4710983335971832
wc2.1_2.5m_bio_05_horn	35.32095410995484	0.4684174358844757
wc2.1_2.5m_bio_05_horn	35.398387712097175	0.46573835611343384
wc2.1_2.5m_bio_05_horn	35.47582131423951	0.46306124329566956
wc2.1_2.5m_bio_05_horn	35.553254916381846	0.4603864252567291
wc2.1_2.5m_bio_05_horn	35.630688518524174	0.4577137231826782
wc2.1_2.5m_bio_05_horn	35.70812212066651	0.4550434648990631
wc2.1_2.5m_bio_05_horn	35.78555572280884	0.4523757994174957
wc2.1_2.5m_bio_05_horn	35.86298932495117	0.4497109651565552
wc2.1_2.5m_bio_05_horn	35.94042292709351	0.4470489025115967
wc2.1_2.5m_bio_05_horn	36.01785652923584	0.44438987970352173
wc2.1_2.5m_bio_05_horn	36.09529013137818	0.44173404574394226
wc2.1_2.5m_bio_05_horn	36.17272373352051	0.4390816390514374
wc2.1_2.5m_bio_05_horn	36.25015733566285	0.4364326000213623
wc2.1_2.5m_bio_05_horn	36.327590937805184	0.43378719687461853
wc2.1_2.5m_bio_05_horn	36.40502453994752	0.4311455488204956
wc2.1_2.5m_bio_05_horn	36.48245814208985	0.42850780487060547
wc2.1_2.5m_bio_05_horn	36.55989174423218	0.4258742332458496
wc2.1_2.5m_bio_05_horn	36.63732534637452	0.42324477434158325
wc2.1_2.5m_bio_05_horn	36.71475894851685	0.4206196069717407
wc2.1_2.5m_bio_05_horn	36.79219255065918	0.4179989695549011
wc2.1_2.5m_bio_05_horn	36.869626152801516	0.4153830409049988
wc2.1_2.5m_bio_05_horn	36.94705975494385	0.4127717614173889
wc2.1_2.5m_bio_05_horn	37.024493357086186	0.410165399312973
wc2.1_2.5m_bio_05_horn	37.10192695922852	0.40756404399871826
wc2.1_2.5m_bio_05_horn	37.179360561370856	0.4049679934978485
wc2.1_2.5m_bio_05_horn	37.25679416351319	0.4023771286010742
wc2.1_2.5m_bio_05_horn	37.33422776565553	0.3997916877269745
wc2.1_2.5m_bio_05_horn	37.41166136779786	0.39721181988716125
wc2.1_2.5m_bio_05_horn	37.48909496994019	0.394637793302536
wc2.1_2.5m_bio_05_horn	37.566528572082525	0.3920694589614868
wc2.1_2.5m_bio_05_horn	37.64396217422485	0.38950711488723755
wc2.1_2.5m_bio_05_horn	37.721395776367196	0.386950820684433
wc2.1_2.5m_bio_05_horn	37.798829378509524	0.384400874376297
wc2.1_2.5m_bio_05_horn	37.87626298065186	0.38185715675354004
wc2.1_2.5m_bio_05_horn	37.953696582794194	0.3793198764324188
wc2.1_2.5m_bio_05_horn	38.03113018493653	0.3767892122268677
wc2.1_2.5m_bio_05_horn	38.108563787078864	0.3742653429508209
wc2.1_2.5m_bio_05_horn	38.1859973892212	0.3717481791973114
wc2.1_2.5m_bio_05_horn	38.263430991363535	0.3692379593849182
wc2.1_2.5m_bio_05_horn	38.34086459350586	0.3667348027229309
wc2.1_2.5m_bio_05_horn	38.4182981956482	0.3642389178276062
wc2.1_2.5m_bio_05_horn	38.49573179779053	0.3594565987586975
wc2.1_2.5m_bio_05_horn	38.57316539993287	0.35312527418136597
wc2.1_2.5m_bio_05_horn	38.6505990020752	0.3468450605869293
wc2.1_2.5m_bio_05_horn	38.72803260421753	0.3406180739402771
wc2.1_2.5m_bio_05_horn	38.80546620635987	0.3344452977180481
wc2.1_2.5m_bio_05_horn	38.8828998085022	0.3283286988735199
wc2.1_2.5m_bio_05_horn	38.96033341064454	0.3222697973251343
wc2.1_2.5m_bio_05_horn	39.03776701278687	0.3162703514099121
wc2.1_2.5m_bio_05_horn	39.11520061492921	0.3103311359882355
wc2.1_2.5m_bio_05_horn	39.192634217071536	0.3044538199901581
wc2.1_2.5m_bio_05_horn	39.27006781921388	0.29863959550857544
wc2.1_2.5m_bio_05_horn	39.347501421356206	0.29288995265960693
wc2.1_2.5m_bio_05_horn	39.42493502349854	0.28720539808273315
wc2.1_2.5m_bio_05_horn	39.50236862564087	0.2815872132778168
wc2.1_2.5m_bio_05_horn	39.579802227783205	0.2760363817214966
wc2.1_2.5m_bio_05_horn	39.65723582992554	0.2705540359020233
wc2.1_2.5m_bio_05_horn	39.734669432067875	0.2651404142379761
wc2.1_2.5m_bio_05_horn	39.81210303421021	0.2597965598106384
wc2.1_2.5m_bio_05_horn	39.889536636352545	0.2545230984687805
wc2.1_2.5m_bio_05_horn	39.96697023849488	0.2493208795785904
wc2.1_2.5m_bio_05_horn	40.044403840637216	0.24418990314006805
wc2.1_2.5m_bio_05_horn	40.12183744277955	0.2391308844089508
wc2.1_2.5m_bio_05_horn	40.19927104492188	0.2341442108154297
wc2.1_2.5m_bio_05_horn	40.276704647064214	0.22923043370246887
wc2.1_2.5m_bio_05_horn	40.35413824920654	0.22438932955265045
wc2.1_2.5m_bio_05_horn	40.431571851348885	0.21962133049964905
wc2.1_2.5m_bio_05_horn	40.50900545349121	0.2149265706539154
wc2.1_2.5m_bio_05_horn	40.58643905563355	0.2103053629398346
wc2.1_2.5m_bio_05_horn	40.66387265777588	0.2057572305202484
wc2.1_2.5m_bio_05_horn	40.74130625991822	0.20128239691257477
wc2.1_2.5m_bio_05_horn	40.81873986206055	0.1968807727098465
wc2.1_2.5m_bio_05_horn	40.89617346420289	0.192552387714386
wc2.1_2.5m_bio_05_horn	40.973607066345224	0.18829666078090668
wc2.1_2.5m_bio_05_horn	41.05104066848755	0.1841135323047638
wc2.1_2.5m_bio_05_horn	41.12847427062989	0.18000273406505585
wc2.1_2.5m_bio_05_horn	41.20590787277222	0.17596392333507538
wc2.1_2.5m_bio_05_horn	41.28334147491456	0.17199690639972687
wc2.1_2.5m_bio_05_horn	41.360775077056886	0.16810090839862823
wc2.1_2.5m_bio_05_horn	41.43820867919922	0.1642756462097168
wc2.1_2.5m_bio_05_horn	41.515642281341556	0.16052062809467316
wc2.1_2.5m_bio_05_horn	41.59307588348389	0.15683551132678986
wc2.1_2.5m_bio_05_horn	41.670509485626226	0.15321938693523407
wc2.1_2.5m_bio_05_horn	41.74794308776856	0.14967183768749237
wc2.1_2.5m_bio_05_horn	41.8253766899109	0.14619223773479462
wc2.1_2.5m_bio_05_horn	41.902810292053225	0.1427801251411438
wc2.1_2.5m_bio_05_horn	41.98024389419557	0.13943447172641754
wc2.1_2.5m_bio_05_horn	42.057677496337895	0.13615477085113525
wc2.1_2.5m_bio_05_horn	42.13511109848022	0.13294029235839844
wc2.1_2.5m_bio_05_horn	42.21254470062256	0.12979047000408173
wc2.1_2.5m_bio_05_horn	42.289978302764894	0.12670420110225677
wc2.1_2.5m_bio_05_horn	42.36741190490723	0.12368090450763702
wc2.1_2.5m_bio_05_horn	42.444845507049564	0.12071976810693741
wc2.1_2.5m_bio_05_horn	42.5222791091919	0.1178201362490654
wc2.1_2.5m_bio_05_horn	42.599712711334234	0.11498090624809265
wc2.1_2.5m_bio_05_horn	42.67714631347657	0.11220139265060425
wc2.1_2.5m_bio_05_horn	42.754579915618905	0.10948076099157333
wc2.1_2.5m_bio_05_horn	42.83201351776124	0.106818288564682
wc2.1_2.5m_bio_05_horn	42.909447119903575	0.10421285778284073
wc2.1_2.5m_bio_05_horn	42.98688072204591	0.1016637533903122
wc2.1_2.5m_bio_05_horn	43.06431432418823	0.09917008876800537
wc2.1_2.5m_bio_05_horn	43.14174792633057	0.09673112630844116
wc2.1_2.5m_bio_05_horn	43.2191815284729	0.09434574842453003
wc2.1_2.5m_bio_05_horn	43.29661513061524	0.09201320260763168
wc2.1_2.5m_bio_05_horn	43.37404873275757	0.08973260968923569
wc2.1_2.5m_bio_05_horn	43.45148233489991	0.08750320971012115
wc2.1_2.5m_bio_05_horn	43.52891593704224	0.08532389253377914
wc2.1_2.5m_bio_05_horn	43.60634953918458	0.08319391310214996
wc2.1_2.5m_bio_05_horn	43.68378314132691	0.08111238479614258
wc2.1_2.5m_bio_05_horn	43.76121674346925	0.0790785402059555
wc2.1_2.5m_bio_05_horn	43.83865034561157	0.07709132134914398
wc2.1_2.5m_bio_05_horn	43.91608394775392	0.07514996826648712
wc2.1_2.5m_bio_05_horn	43.99351754989624	0.07325361669063568
wc2.1_2.5m_bio_05_horn	44.070951152038575	0.07140151411294937
wc2.1_2.5m_bio_05_horn	44.14838475418091	0.06959263980388641
wc2.1_2.5m_bio_05_horn	44.225818356323245	0.06782624125480652
wc2.1_2.5m_bio_05_horn	44.30325195846558	0.06610149145126343
wc2.1_2.5m_bio_05_horn	44.380685560607915	0.06441765278577805
wc2.1_2.5m_bio_05_horn	44.45811916275025	0.06277374178171158
wc2.1_2.5m_bio_05_horn	44.535552764892586	0.06116904690861702
wc2.1_2.5m_bio_05_horn	44.61298636703492	0.0596027597784996
wc2.1_2.5m_bio_05_horn	44.690419969177256	0.05807416886091232
wc2.1_2.5m_bio_05_horn	44.76785357131959	0.05658235400915146
wc2.1_2.5m_bio_05_horn	44.84528717346191	0.0551266148686409
wc2.1_2.5m_bio_05_horn	44.92272077560426	0.053706198930740356
wc2.1_2.5m_bio_05_horn	45.00015437774658	0.05232042446732521
wc2.1_2.5m_bio_05_horn	45.07758797988892	0.050968412309885025
wc2.1_2.5m_bio_05_horn	45.15502158203125	0.04964950680732727
wc2.1_2.5m_bio_05_horn	45.23245518417359	0.04836299270391464
wc2.1_2.5m_bio_05_horn	45.30988878631592	0.04710822179913521
wc2.1_2.5m_bio_05_horn	45.38732238845826	0.045884378254413605
wc2.1_2.5m_bio_05_horn	45.464755990600594	0.04469083994626999
wc2.1_2.5m_bio_05_horn	45.54218959274293	0.04352692887187004
wc2.1_2.5m_bio_05_horn	45.619623194885264	0.043145447969436646
wc2.1_2.5m_bio_05_horn	45.6970567970276	0.043145447969436646
wc2.1_2.5m_bio_05_horn	45.77449039916992	0.043145447969436646
wc2.1_2.5m_bio_05_horn	45.851924001312256	0.043145447969436646
wc2.1_2.5m_bio_05_horn	45.929357603454605	0.043145447969436646
wc2.1_2.5m_bio_05_horn	46.006791205596926	0.043145447969436646
wc2.1_2.5m_bio_05_horn	46.08422480773926	0.043145447969436646
wc2.1_2.5m_bio_05_horn	46.161658409881596	0.043145447969436646
wc2.1_2.5m_bio_05_horn	46.23909201202393	0.043145447969436646
wc2.1_2.5m_bio_05_horn	46.31652561416627	0.043145447969436646
wc2.1_2.5m_bio_05_horn	46.3939592163086	0.043145447969436646
wc2.1_2.5m_bio_05_horn	46.47139281845094	0.043145447969436646
wc2.1_2.5m_bio_05_horn	46.54882642059327	0.043145447969436646
wc2.1_2.5m_bio_05_horn	46.62626002273561	0.043145447969436646
wc2.1_2.5m_bio_05_horn	46.70369362487794	0.043145447969436646
wc2.1_2.5m_bio_05_horn	46.781127227020264	0.043145447969436646
wc2.1_2.5m_bio_05_horn	46.8585608291626	0.043145447969436646
wc2.1_2.5m_bio_05_horn	46.935994431304934	0.043145447969436646
wc2.1_2.5m_bio_05_horn	47.01342803344727	0.043145447969436646
wc2.1_2.5m_bio_05_horn	47.090861635589604	0.043145447969436646
wc2.1_2.5m_bio_05_horn	47.16829523773194	0.043145447969436646
wc2.1_2.5m_bio_05_horn	47.245728839874275	0.043145447969436646
wc2.1_2.5m_bio_05_horn	47.32316244201661	0.043145447969436646
wc2.1_2.5m_bio_05_horn	47.400596044158945	0.043145447969436646
wc2.1_2.5m_bio_05_horn	47.47802964630128	0.043145447969436646
wc2.1_2.5m_bio_05_horn	47.555463248443615	0.043145447969436646
wc2.1_2.5m_bio_05_horn	47.63289685058595	0.043145447969436646
wc2.1_2.5m_bio_05_horn	47.71033045272827	0.043145447969436646
wc2.1_2.5m_bio_05_horn	47.78776405487061	0.043145447969436646
wc2.1_2.5m_bio_05_horn	47.86519765701294	0.043145447969436646
wc2.1_2.5m_bio_05_horn	47.94263125915528	0.043145447969436646
wc2.1_2.5m_bio_05_horn	48.02006486129761	0.043145447969436646
wc2.1_2.5m_bio_05_horn	48.09749846343995	0.043145447969436646
wc2.1_2.5m_bio_05_horn	48.17493206558228	0.043145447969436646
wc2.1_2.5m_bio_05_horn	48.25236566772462	0.043145447969436646
wc2.1_2.5m_bio_05_horn	48.32979926986695	0.043145447969436646
wc2.1_2.5m_bio_05_horn	48.40723287200929	0.043145447969436646
wc2.1_2.5m_bio_05_horn	48.48466647415161	0.043145447969436646
wc2.1_2.5m_bio_05_horn	48.56210007629396	0.043145447969436646
wc2.1_2.5m_bio_05_horn	48.639533678436294	0.043145447969436646
wc2.1_2.5m_bio_05_horn	48.716967280578615	0.043145447969436646
wc2.1_2.5m_bio_05_horn	48.79440088272095	0.043145447969436646
