# Supplementary material for: New records of a lost species and a geographic range expansion for sengis in the Horn of Africa
Source: PeerJ. 2020 Aug 18;8:e9652. doi: 10.7717/peerj.9652 (PMC7441985; doi:10.7717/peerj.9652)
Supplement: Supplemental Information 6 [file peerj-08-9652-s006.zip › Data_S6_Ecological_Niche_Modeling/4_final_Maxent_analysis/output/plots/revoilii_0_wc2.1_2.5m_bio_13_horn.dat]

variable	x	y
wc2.1_2.5m_bio_13_horn	-48.2	0.3061129152774811
wc2.1_2.5m_bio_13_horn	-47.019200000000005	0.3061129152774811
wc2.1_2.5m_bio_13_horn	-45.8384	0.3061129152774811
wc2.1_2.5m_bio_13_horn	-44.6576	0.3061129152774811
wc2.1_2.5m_bio_13_horn	-43.476800000000004	0.3061129152774811
wc2.1_2.5m_bio_13_horn	-42.296	0.3061129152774811
wc2.1_2.5m_bio_13_horn	-41.1152	0.3061129152774811
wc2.1_2.5m_bio_13_horn	-39.9344	0.3061129152774811
wc2.1_2.5m_bio_13_horn	-38.753600000000006	0.3061129152774811
wc2.1_2.5m_bio_13_horn	-37.5728	0.3061129152774811
wc2.1_2.5m_bio_13_horn	-36.392	0.3061129152774811
wc2.1_2.5m_bio_13_horn	-35.2112	0.3061129152774811
wc2.1_2.5m_bio_13_horn	-34.0304	0.3061129152774811
wc2.1_2.5m_bio_13_horn	-32.8496	0.3061129152774811
wc2.1_2.5m_bio_13_horn	-31.668799999999997	0.3061129152774811
wc2.1_2.5m_bio_13_horn	-30.488	0.3061129152774811
wc2.1_2.5m_bio_13_horn	-29.3072	0.3061129152774811
wc2.1_2.5m_bio_13_horn	-28.1264	0.3061129152774811
wc2.1_2.5m_bio_13_horn	-26.945600000000002	0.3061129152774811
wc2.1_2.5m_bio_13_horn	-25.764799999999997	0.3061129152774811
wc2.1_2.5m_bio_13_horn	-24.584	0.3061129152774811
wc2.1_2.5m_bio_13_horn	-23.4032	0.3061129152774811
wc2.1_2.5m_bio_13_horn	-22.222399999999997	0.3061129152774811
wc2.1_2.5m_bio_13_horn	-21.0416	0.3061129152774811
wc2.1_2.5m_bio_13_horn	-19.860799999999998	0.3061129152774811
wc2.1_2.5m_bio_13_horn	-18.68	0.3061129152774811
wc2.1_2.5m_bio_13_horn	-17.4992	0.3061129152774811
wc2.1_2.5m_bio_13_horn	-16.318399999999997	0.3061129152774811
wc2.1_2.5m_bio_13_horn	-15.137599999999992	0.3061129152774811
wc2.1_2.5m_bio_13_horn	-13.956800000000001	0.3061129152774811
wc2.1_2.5m_bio_13_horn	-12.775999999999996	0.3061129152774811
wc2.1_2.5m_bio_13_horn	-11.595199999999998	0.3061129152774811
wc2.1_2.5m_bio_13_horn	-10.4144	0.3061129152774811
wc2.1_2.5m_bio_13_horn	-9.233599999999996	0.3061129152774811
wc2.1_2.5m_bio_13_horn	-8.052799999999998	0.3061129152774811
wc2.1_2.5m_bio_13_horn	-6.871999999999993	0.3061129152774811
wc2.1_2.5m_bio_13_horn	-5.691200000000002	0.3061129152774811
wc2.1_2.5m_bio_13_horn	-4.510399999999997	0.3061129152774811
wc2.1_2.5m_bio_13_horn	-3.329599999999992	0.3061129152774811
wc2.1_2.5m_bio_13_horn	-2.1488000000000014	0.3061129152774811
wc2.1_2.5m_bio_13_horn	-0.9679999999999964	0.3061129152774811
wc2.1_2.5m_bio_13_horn	0.21280000000000854	0.3061129152774811
wc2.1_2.5m_bio_13_horn	1.3936000000000064	0.30898377299308777
wc2.1_2.5m_bio_13_horn	2.5744000000000042	0.3176351487636566
wc2.1_2.5m_bio_13_horn	3.755200000000009	0.32633882761001587
wc2.1_2.5m_bio_13_horn	4.936000000000007	0.3350873589515686
wc2.1_2.5m_bio_13_horn	6.116800000000005	0.34387320280075073
wc2.1_2.5m_bio_13_horn	7.297600000000003	0.3526887595653534
wc2.1_2.5m_bio_13_horn	8.478400000000008	0.3615265488624573
wc2.1_2.5m_bio_13_horn	9.659200000000006	0.37037894129753113
wc2.1_2.5m_bio_13_horn	10.840000000000003	0.379238486289978
wc2.1_2.5m_bio_13_horn	12.020800000000008	0.38809776306152344
wc2.1_2.5m_bio_13_horn	13.201600000000006	0.3969494104385376
wc2.1_2.5m_bio_13_horn	14.382400000000004	0.4057862460613251
wc2.1_2.5m_bio_13_horn	15.563200000000009	0.41460120677948
wc2.1_2.5m_bio_13_horn	16.744	0.4233873188495636
wc2.1_2.5m_bio_13_horn	17.92480000000002	0.43213793635368347
wc2.1_2.5m_bio_13_horn	19.10560000000001	0.44084644317626953
wc2.1_2.5m_bio_13_horn	20.2864	0.4495065212249756
wc2.1_2.5m_bio_13_horn	21.467200000000005	0.45811206102371216
wc2.1_2.5m_bio_13_horn	22.64800000000001	0.46665725111961365
wc2.1_2.5m_bio_13_horn	23.828800000000015	0.475136399269104
wc2.1_2.5m_bio_13_horn	25.009600000000006	0.48354414105415344
wc2.1_2.5m_bio_13_horn	26.19040000000001	0.49187538027763367
wc2.1_2.5m_bio_13_horn	27.3712	0.5001253485679626
wc2.1_2.5m_bio_13_horn	28.552000000000007	0.5082893371582031
wc2.1_2.5m_bio_13_horn	29.73280000000001	0.5163632035255432
wc2.1_2.5m_bio_13_horn	30.913600000000002	0.524342954158783
wc2.1_2.5m_bio_13_horn	32.09440000000001	0.532224714756012
wc2.1_2.5m_bio_13_horn	33.27520000000001	0.5400052070617676
wc2.1_2.5m_bio_13_horn	34.45600000000002	0.5476811528205872
wc2.1_2.5m_bio_13_horn	35.63680000000001	0.5552496910095215
wc2.1_2.5m_bio_13_horn	36.8176	0.5627081990242004
wc2.1_2.5m_bio_13_horn	37.998400000000004	0.570054292678833
wc2.1_2.5m_bio_13_horn	39.17920000000001	0.577285885810852
wc2.1_2.5m_bio_13_horn	40.360000000000014	0.5844011306762695
wc2.1_2.5m_bio_13_horn	41.54080000000002	0.5913983583450317
wc2.1_2.5m_bio_13_horn	42.721600000000024	0.5982761979103088
wc2.1_2.5m_bio_13_horn	43.9024	0.6050335764884949
wc2.1_2.5m_bio_13_horn	45.083200000000005	0.6116694808006287
wc2.1_2.5m_bio_13_horn	46.26400000000001	0.6181831955909729
wc2.1_2.5m_bio_13_horn	47.444800000000015	0.6245741248130798
wc2.1_2.5m_bio_13_horn	48.62560000000002	0.6308420300483704
wc2.1_2.5m_bio_13_horn	49.80640000000001	0.6369867324829102
wc2.1_2.5m_bio_13_horn	50.987200000000016	0.6430081725120544
wc2.1_2.5m_bio_13_horn	52.168000000000006	0.6489065289497375
wc2.1_2.5m_bio_13_horn	53.34880000000001	0.6546821594238281
wc2.1_2.5m_bio_13_horn	54.529600000000016	0.6603354811668396
wc2.1_2.5m_bio_13_horn	55.71040000000002	0.6658670902252197
wc2.1_2.5m_bio_13_horn	56.89120000000001	0.6712777018547058
wc2.1_2.5m_bio_13_horn	58.07200000000002	0.6765680909156799
wc2.1_2.5m_bio_13_horn	59.25280000000001	0.6817392110824585
wc2.1_2.5m_bio_13_horn	60.43360000000001	0.6867920160293579
wc2.1_2.5m_bio_13_horn	61.61440000000002	0.6917276978492737
wc2.1_2.5m_bio_13_horn	62.79520000000001	0.6965473890304565
wc2.1_2.5m_bio_13_horn	63.97600000000001	0.701252281665802
wc2.1_2.5m_bio_13_horn	65.15680000000002	0.702588677406311
wc2.1_2.5m_bio_13_horn	66.33760000000002	0.7002567648887634
wc2.1_2.5m_bio_13_horn	67.51840000000001	0.6974349617958069
wc2.1_2.5m_bio_13_horn	68.6992	0.6945253014564514
wc2.1_2.5m_bio_13_horn	69.88000000000001	0.6915267705917358
wc2.1_2.5m_bio_13_horn	71.06080000000001	0.688438355922699
wc2.1_2.5m_bio_13_horn	72.24160000000002	0.6852591037750244
wc2.1_2.5m_bio_13_horn	73.42240000000002	0.6819878816604614
wc2.1_2.5m_bio_13_horn	74.60320000000002	0.6786236763000488
wc2.1_2.5m_bio_13_horn	75.784	0.675165593624115
wc2.1_2.5m_bio_13_horn	76.96480000000001	0.6710867285728455
wc2.1_2.5m_bio_13_horn	78.14560000000002	0.6660895943641663
wc2.1_2.5m_bio_13_horn	79.32640000000002	0.6609779596328735
wc2.1_2.5m_bio_13_horn	80.50720000000003	0.6557509303092957
wc2.1_2.5m_bio_13_horn	81.688	0.6504079103469849
wc2.1_2.5m_bio_13_horn	82.86880000000001	0.6449482440948486
wc2.1_2.5m_bio_13_horn	84.04960000000004	0.639371395111084
wc2.1_2.5m_bio_13_horn	85.23040000000002	0.6336770057678223
wc2.1_2.5m_bio_13_horn	86.41120000000002	0.6278647780418396
wc2.1_2.5m_bio_13_horn	87.59200000000003	0.6219345927238464
wc2.1_2.5m_bio_13_horn	88.7728	0.6158865094184875
wc2.1_2.5m_bio_13_horn	89.95360000000004	0.6097206473350525
wc2.1_2.5m_bio_13_horn	91.13440000000001	0.6034373641014099
wc2.1_2.5m_bio_13_horn	92.31520000000002	0.597037136554718
wc2.1_2.5m_bio_13_horn	93.49600000000002	0.5905206799507141
wc2.1_2.5m_bio_13_horn	94.67680000000003	0.583888828754425
wc2.1_2.5m_bio_13_horn	95.85760000000003	0.5771427154541016
wc2.1_2.5m_bio_13_horn	97.03840000000001	0.5702835321426392
wc2.1_2.5m_bio_13_horn	98.21920000000001	0.563312828540802
wc2.1_2.5m_bio_13_horn	99.40000000000002	0.556232213973999
wc2.1_2.5m_bio_13_horn	100.58080000000002	0.5490436553955078
wc2.1_2.5m_bio_13_horn	101.76160000000003	0.5417494177818298
wc2.1_2.5m_bio_13_horn	102.9424	0.5343517661094666
wc2.1_2.5m_bio_13_horn	104.12320000000001	0.5268533229827881
wc2.1_2.5m_bio_13_horn	105.30400000000002	0.5192570686340332
wc2.1_2.5m_bio_13_horn	106.48480000000002	0.5115661025047302
wc2.1_2.5m_bio_13_horn	107.66560000000003	0.5037837624549866
wc2.1_2.5m_bio_13_horn	108.84640000000003	0.49591386318206787
wc2.1_2.5m_bio_13_horn	110.02720000000001	0.4879601299762726
wc2.1_2.5m_bio_13_horn	111.20800000000001	0.47992679476737976
wc2.1_2.5m_bio_13_horn	112.38880000000002	0.4718182384967804
wc2.1_2.5m_bio_13_horn	113.56960000000002	0.46363914012908936
wc2.1_2.5m_bio_13_horn	114.75040000000003	0.455394446849823
wc2.1_2.5m_bio_13_horn	115.9312	0.44708919525146484
wc2.1_2.5m_bio_13_horn	117.11200000000004	0.43872880935668945
wc2.1_2.5m_bio_13_horn	118.29280000000001	0.4303188920021057
wc2.1_2.5m_bio_13_horn	119.47360000000002	0.42186522483825684
wc2.1_2.5m_bio_13_horn	120.65440000000002	0.4133738577365875
wc2.1_2.5m_bio_13_horn	121.8352	0.4048509895801544
wc2.1_2.5m_bio_13_horn	123.01600000000003	0.3963029086589813
wc2.1_2.5m_bio_13_horn	124.19680000000001	0.38773617148399353
wc2.1_2.5m_bio_13_horn	125.37760000000004	0.3791574537754059
wc2.1_2.5m_bio_13_horn	126.55840000000002	0.37057358026504517
wc2.1_2.5m_bio_13_horn	127.73920000000003	0.36199140548706055
wc2.1_2.5m_bio_13_horn	128.92000000000002	0.35341787338256836
wc2.1_2.5m_bio_13_horn	130.1008	0.3448600172996521
wc2.1_2.5m_bio_13_horn	131.28160000000003	0.33632493019104004
wc2.1_2.5m_bio_13_horn	132.4624	0.32781967520713806
wc2.1_2.5m_bio_13_horn	133.64320000000004	0.3193513751029968
wc2.1_2.5m_bio_13_horn	134.824	0.31092700362205505
wc2.1_2.5m_bio_13_horn	136.0048	0.30255362391471863
wc2.1_2.5m_bio_13_horn	137.18560000000002	0.29423820972442627
wc2.1_2.5m_bio_13_horn	138.3664	0.28598737716674805
wc2.1_2.5m_bio_13_horn	139.54720000000003	0.27780792117118835
wc2.1_2.5m_bio_13_horn	140.728	0.2697063982486725
wc2.1_2.5m_bio_13_horn	141.90880000000004	0.26168912649154663
wc2.1_2.5m_bio_13_horn	143.08960000000002	0.2537623345851898
wc2.1_2.5m_bio_13_horn	144.2704	0.2459319531917572
wc2.1_2.5m_bio_13_horn	145.45120000000003	0.2382037341594696
wc2.1_2.5m_bio_13_horn	146.632	0.23058316111564636
wc2.1_2.5m_bio_13_horn	147.81280000000004	0.22307546436786652
wc2.1_2.5m_bio_13_horn	148.99360000000001	0.21568557620048523
wc2.1_2.5m_bio_13_horn	150.17440000000005	0.20841823518276215
wc2.1_2.5m_bio_13_horn	151.35520000000002	0.20127761363983154
wc2.1_2.5m_bio_13_horn	152.536	0.19426783919334412
wc2.1_2.5m_bio_13_horn	153.71680000000003	0.18739259243011475
wc2.1_2.5m_bio_13_horn	154.8976	0.18065525591373444
wc2.1_2.5m_bio_13_horn	156.07840000000004	0.17405888438224792
wc2.1_2.5m_bio_13_horn	157.25920000000002	0.1676061749458313
wc2.1_2.5m_bio_13_horn	158.44000000000005	0.16129949688911438
wc2.1_2.5m_bio_13_horn	159.62080000000003	0.15514086186885834
wc2.1_2.5m_bio_13_horn	160.8016	0.14913198351860046
wc2.1_2.5m_bio_13_horn	161.98240000000004	0.1432742029428482
wc2.1_2.5m_bio_13_horn	163.16320000000002	0.1375686228275299
wc2.1_2.5m_bio_13_horn	164.34400000000005	0.13201582431793213
wc2.1_2.5m_bio_13_horn	165.52480000000003	0.12661625444889069
wc2.1_2.5m_bio_13_horn	166.7056	0.12137001752853394
wc2.1_2.5m_bio_13_horn	167.88640000000004	0.11627691984176636
wc2.1_2.5m_bio_13_horn	169.0672	0.11133648455142975
wc2.1_2.5m_bio_13_horn	170.24800000000005	0.10654794424772263
wc2.1_2.5m_bio_13_horn	171.42880000000002	0.101910300552845
wc2.1_2.5m_bio_13_horn	172.60960000000006	0.09742230921983719
wc2.1_2.5m_bio_13_horn	173.79040000000003	0.0930824726819992
wc2.1_2.5m_bio_13_horn	174.9712	0.08888910710811615
wc2.1_2.5m_bio_13_horn	176.15200000000004	0.08484035730361938
wc2.1_2.5m_bio_13_horn	177.33280000000002	0.08093404769897461
wc2.1_2.5m_bio_13_horn	178.51360000000005	0.07716796547174454
wc2.1_2.5m_bio_13_horn	179.69440000000003	0.07353970408439636
wc2.1_2.5m_bio_13_horn	180.87520000000006	0.07004671543836594
wc2.1_2.5m_bio_13_horn	182.05600000000004	0.06668630987405777
wc2.1_2.5m_bio_13_horn	183.23680000000002	0.06345570832490921
wc2.1_2.5m_bio_13_horn	184.41760000000005	0.060352008789777756
wc2.1_2.5m_bio_13_horn	185.59840000000003	0.05737224221229553
wc2.1_2.5m_bio_13_horn	186.77920000000006	0.0545133575797081
wc2.1_2.5m_bio_13_horn	187.96000000000004	0.05177224427461624
wc2.1_2.5m_bio_13_horn	189.14080000000007	0.049145784229040146
wc2.1_2.5m_bio_13_horn	190.32160000000005	0.04663071036338806
wc2.1_2.5m_bio_13_horn	191.50240000000002	0.0442238450050354
wc2.1_2.5m_bio_13_horn	192.68320000000006	0.0419219546020031
wc2.1_2.5m_bio_13_horn	193.86400000000003	0.03972179815173149
wc2.1_2.5m_bio_13_horn	195.04480000000007	0.03762013837695122
wc2.1_2.5m_bio_13_horn	196.22560000000004	0.035613756626844406
wc2.1_2.5m_bio_13_horn	197.40640000000002	0.03369945287704468
wc2.1_2.5m_bio_13_horn	198.58720000000005	0.03187404200434685
wc2.1_2.5m_bio_13_horn	199.76800000000003	0.03013438917696476
wc2.1_2.5m_bio_13_horn	200.94880000000006	0.028477389365434647
wc2.1_2.5m_bio_13_horn	202.12960000000004	0.02690000645816326
wc2.1_2.5m_bio_13_horn	203.31040000000007	0.025399189442396164
wc2.1_2.5m_bio_13_horn	204.49120000000005	0.023972008377313614
wc2.1_2.5m_bio_13_horn	205.67200000000003	0.022615568712353706
wc2.1_2.5m_bio_13_horn	206.85280000000006	0.021327035501599312
wc2.1_2.5m_bio_13_horn	208.03360000000004	0.020103640854358673
wc2.1_2.5m_bio_13_horn	209.21440000000007	0.018942683935165405
wc2.1_2.5m_bio_13_horn	210.39520000000005	0.017841530963778496
wc2.1_2.5m_bio_13_horn	211.57600000000002	0.016797620803117752
wc2.1_2.5m_bio_13_horn	212.75680000000006	0.015808463096618652
wc2.1_2.5m_bio_13_horn	213.93760000000003	0.014871641993522644
wc2.1_2.5m_bio_13_horn	215.1184	0.013984822668135166
wc2.1_2.5m_bio_13_horn	216.2992000000001	0.01314571499824524
wc2.1_2.5m_bio_13_horn	217.48000000000008	0.012352134101092815
wc2.1_2.5m_bio_13_horn	218.66080000000005	0.01160195842385292
wc2.1_2.5m_bio_13_horn	219.84160000000003	0.010893139988183975
wc2.1_2.5m_bio_13_horn	221.02240000000006	0.010223702527582645
wc2.1_2.5m_bio_13_horn	222.2032000000001	0.009591744281351566
wc2.1_2.5m_bio_13_horn	223.38400000000007	0.008995432406663895
wc2.1_2.5m_bio_13_horn	224.56480000000005	0.008433005772531033
wc2.1_2.5m_bio_13_horn	225.74560000000002	0.007902770303189754
wc2.1_2.5m_bio_13_horn	226.92640000000006	0.007403101772069931
wc2.1_2.5m_bio_13_horn	228.1072000000001	0.006932446733117104
wc2.1_2.5m_bio_13_horn	229.28800000000007	0.006489297840744257
wc2.1_2.5m_bio_13_horn	230.46880000000004	0.006072231102734804
wc2.1_2.5m_bio_13_horn	231.64960000000002	0.005679876543581486
wc2.1_2.5m_bio_13_horn	232.83040000000005	0.005310923792421818
wc2.1_2.5m_bio_13_horn	234.0112000000001	0.004964121151715517
wc2.1_2.5m_bio_13_horn	235.19200000000006	0.004638273734599352
wc2.1_2.5m_bio_13_horn	236.37280000000004	0.004332240670919418
wc2.1_2.5m_bio_13_horn	237.55360000000007	0.004044933710247278
wc2.1_2.5m_bio_13_horn	238.73440000000005	0.0037753169890493155
wc2.1_2.5m_bio_13_horn	239.91520000000008	0.003522402374073863
wc2.1_2.5m_bio_13_horn	241.09600000000006	0.003285253420472145
wc2.1_2.5m_bio_13_horn	242.27680000000004	0.0030629702378064394
wc2.1_2.5m_bio_13_horn	243.45760000000007	0.0028547062538564205
wc2.1_2.5m_bio_13_horn	244.63840000000005	0.0026596542447805405
wc2.1_2.5m_bio_13_horn	245.81920000000008	0.0024770477320998907
wc2.1_2.5m_bio_13_horn	247.00000000000006	0.0023061593528836966
wc2.1_2.5m_bio_13_horn	248.18080000000003	0.0021462994627654552
wc2.1_2.5m_bio_13_horn	249.36160000000007	0.0019968142732977867
wc2.1_2.5m_bio_13_horn	250.54240000000004	0.0018570844549685717
wc2.1_2.5m_bio_13_horn	251.72320000000008	0.0017265236238017678
wc2.1_2.5m_bio_13_horn	252.90400000000005	0.0016045767115429044
wc2.1_2.5m_bio_13_horn	254.08480000000003	0.001490720547735691
wc2.1_2.5m_bio_13_horn	255.26560000000006	0.001384455943480134
wc2.1_2.5m_bio_13_horn	256.44640000000004	0.0012853144435212016
wc2.1_2.5m_bio_13_horn	257.6272000000001	0.0011928571620956063
wc2.1_2.5m_bio_13_horn	258.80800000000005	0.0011066615115851164
wc2.1_2.5m_bio_13_horn	259.9888000000001	0.001026337849907577
wc2.1_2.5m_bio_13_horn	261.16960000000006	9.515121346339583E-4
wc2.1_2.5m_bio_13_horn	262.35040000000004	8.818325586616993E-4
wc2.1_2.5m_bio_13_horn	263.53120000000007	8.169726934283972E-4
wc2.1_2.5m_bio_13_horn	264.71200000000005	7.566186250187457E-4
wc2.1_2.5m_bio_13_horn	265.8928000000001	7.004811195656657E-4
wc2.1_2.5m_bio_13_horn	267.07360000000006	6.482821772806346E-4
wc2.1_2.5m_bio_13_horn	268.25440000000003	5.997660919092596E-4
wc2.1_2.5m_bio_13_horn	269.43520000000007	5.546873435378075E-4
wc2.1_2.5m_bio_13_horn	270.61600000000004	5.128199700266123E-4
wc2.1_2.5m_bio_13_horn	271.7968000000001	4.739475843962282E-4
wc2.1_2.5m_bio_13_horn	272.97760000000005	4.3787105823867023E-4
wc2.1_2.5m_bio_13_horn	274.15840000000003	4.0440072189085186E-4
wc2.1_2.5m_bio_13_horn	275.33920000000006	3.733588964678347E-4
wc2.1_2.5m_bio_13_horn	276.5200000000001	3.445814363658428E-4
wc2.1_2.5m_bio_13_horn	277.7008000000001	3.1791155925020576E-4
wc2.1_2.5m_bio_13_horn	278.88160000000005	2.932052011601627E-4
wc2.1_2.5m_bio_13_horn	280.0624	2.703250211197883E-4
wc2.1_2.5m_bio_13_horn	281.24320000000006	2.491447958163917E-4
wc2.1_2.5m_bio_13_horn	282.4240000000001	2.2954438463784754E-4
wc2.1_2.5m_bio_13_horn	283.60480000000007	2.1141348406672478E-4
wc2.1_2.5m_bio_13_horn	284.78560000000004	1.9464716024231166E-4
wc2.1_2.5m_bio_13_horn	285.9664	1.7914912314154208E-4
wc2.1_2.5m_bio_13_horn	287.14720000000005	1.6482826322317123E-4
wc2.1_2.5m_bio_13_horn	288.3280000000001	1.5159962640609592E-4
wc2.1_2.5m_bio_13_horn	289.50880000000006	1.3938498159404844E-4
wc2.1_2.5m_bio_13_horn	290.68960000000004	1.2811008491553366E-4
wc2.1_2.5m_bio_13_horn	291.8704	1.1770694982260466E-4
wc2.1_2.5m_bio_13_horn	293.0512000000001	1.0811114771058783E-4
wc2.1_2.5m_bio_13_horn	294.2320000000001	9.926367783918977E-5
wc2.1_2.5m_bio_13_horn	295.41280000000006	9.110869723372161E-5
wc2.1_2.5m_bio_13_horn	296.59360000000004	8.359511411981657E-5
wc2.1_2.5m_bio_13_horn	297.77440000000007	7.667461613891646E-5
wc2.1_2.5m_bio_13_horn	298.9552000000001	7.030300912447274E-5
wc2.1_2.5m_bio_13_horn	300.1360000000001	6.443871825467795E-5
wc2.1_2.5m_bio_13_horn	301.31680000000006	5.9043151850346476E-5
wc2.1_2.5m_bio_13_horn	302.49760000000003	5.408089418779127E-5
wc2.1_2.5m_bio_13_horn	303.67840000000007	4.951854862156324E-5
wc2.1_2.5m_bio_13_horn	304.8592000000001	4.532560706138611E-5
wc2.1_2.5m_bio_13_horn	306.0400000000001	4.1473351302556694E-5
wc2.1_2.5m_bio_13_horn	307.22080000000005	3.793554424191825E-5
wc2.1_2.5m_bio_13_horn	308.40160000000003	3.4687524021137506E-5
wc2.1_2.5m_bio_13_horn	309.5824000000001	3.170677155139856E-5
wc2.1_2.5m_bio_13_horn	310.7632000000001	2.8972135623916984E-5
wc2.1_2.5m_bio_13_horn	311.9440000000001	2.6464322218089364E-5
wc2.1_2.5m_bio_13_horn	313.12480000000005	2.4165279683074914E-5
wc2.1_2.5m_bio_13_horn	314.3056	2.2058331524021924E-5
wc2.1_2.5m_bio_13_horn	315.4864000000001	2.0128218238824047E-5
wc2.1_2.5m_bio_13_horn	316.6672000000001	1.8360637113801204E-5
wc2.1_2.5m_bio_13_horn	317.84800000000007	1.674256600381341E-5
wc2.1_2.5m_bio_13_horn	319.02880000000005	1.5261812222888693E-5
wc2.1_2.5m_bio_13_horn	320.2096	1.3907273569202516E-5
wc2.1_2.5m_bio_13_horn	321.3904000000001	1.2668572708207648E-5
wc2.1_2.5m_bio_13_horn	322.5712000000001	1.1536266356415581E-5
wc2.1_2.5m_bio_13_horn	323.75200000000007	1.0501530596229713E-5
wc2.1_2.5m_bio_13_horn	324.93280000000004	9.556345503369812E-6
wc2.1_2.5m_bio_13_horn	326.1136	8.693245035829023E-6
wc2.1_2.5m_bio_13_horn	327.2944000000001	7.90536250860896E-6
wc2.1_2.5m_bio_13_horn	328.4752000000001	7.186436050687917E-6
wc2.1_2.5m_bio_13_horn	329.65600000000006	6.530630798806669E-6
wc2.1_2.5m_bio_13_horn	330.83680000000004	5.932648036832688E-6
wc2.1_2.5m_bio_13_horn	332.0176000000001	5.387556484492961E-6
wc2.1_2.5m_bio_13_horn	333.1984000000001	4.8908800636127125E-6
wc2.1_2.5m_bio_13_horn	334.3792000000001	4.438456471689278E-6
wc2.1_2.5m_bio_13_horn	335.56000000000006	4.02651085096295E-6
wc2.1_2.5m_bio_13_horn	336.74080000000004	3.6515357351163402E-6
wc2.1_2.5m_bio_13_horn	337.92160000000007	3.310351985419402E-6
wc2.1_2.5m_bio_13_horn	339.1024000000001	3.000016704390873E-6
wc2.1_2.5m_bio_13_horn	340.2832000000001	2.7178339223610237E-6
wc2.1_2.5m_bio_13_horn	341.46400000000006	2.461354370097979E-6
wc2.1_2.5m_bio_13_horn	342.64480000000003	2.228307494078763E-6
wc2.1_2.5m_bio_13_horn	343.82560000000007	2.016638518398395E-6
wc2.1_2.5m_bio_13_horn	345.0064000000001	1.8244448938276037E-6
wc2.1_2.5m_bio_13_horn	346.1872000000001	1.6500057427037973E-6
wc2.1_2.5m_bio_13_horn	347.36800000000005	1.4917287671778467E-6
wc2.1_2.5m_bio_13_horn	348.5488000000001	1.3481751466315472E-6
wc2.1_2.5m_bio_13_horn	349.72960000000006	1.2180145176898804E-6
wc2.1_2.5m_bio_13_horn	350.9104000000001	1.100045551538642E-6
wc2.1_2.5m_bio_13_horn	352.0912000000001	9.931610520652612E-7
wc2.1_2.5m_bio_13_horn	353.27200000000005	8.963517643678642E-7
wc2.1_2.5m_bio_13_horn	354.4528000000001	8.087033620540751E-7
wc2.1_2.5m_bio_13_horn	355.63360000000006	7.293731414392823E-7
wc2.1_2.5m_bio_13_horn	356.8144000000001	6.576007649528037E-7
wc2.1_2.5m_bio_13_horn	357.99520000000007	5.926858648308553E-7
wc2.1_2.5m_bio_13_horn	359.17600000000004	5.339970243767311E-7
wc2.1_2.5m_bio_13_horn	360.3568000000001	4.809531901628361E-7
wc2.1_2.5m_bio_13_horn	361.53760000000005	4.330308627231716E-7
wc2.1_2.5m_bio_13_horn	362.7184000000001	3.897486351434054E-7
wc2.1_2.5m_bio_13_horn	363.89920000000006	3.5067304793301446E-7
wc2.1_2.5m_bio_13_horn	365.0800000000001	3.1540679401587113E-7
wc2.1_2.5m_bio_13_horn	366.2608000000001	2.835890029473376E-7
wc2.1_2.5m_bio_13_horn	367.4416000000001	2.548941040458885E-7
wc2.1_2.5m_bio_13_horn	368.6224000000001	2.2902341356711986E-7
wc2.1_2.5m_bio_13_horn	369.80320000000006	2.0570840320033312E-7
wc2.1_2.5m_bio_13_horn	370.9840000000001	1.8470296936357045E-7
wc2.1_2.5m_bio_13_horn	372.16480000000007	1.6578597694660857E-7
wc2.1_2.5m_bio_13_horn	373.3456000000001	1.4875493548061058E-7
wc2.1_2.5m_bio_13_horn	374.5264000000001	1.3342801707949548E-7
wc2.1_2.5m_bio_13_horn	375.70720000000006	1.196388836888218E-7
wc2.1_2.5m_bio_13_horn	376.8880000000001	1.072382644906611E-7
wc2.1_2.5m_bio_13_horn	378.06880000000007	9.60899697588502E-8
wc2.1_2.5m_bio_13_horn	379.2496000000001	8.607083401557247E-8
wc2.1_2.5m_bio_13_horn	380.4304000000001	7.707012628088705E-8
wc2.1_2.5m_bio_13_horn	381.61120000000005	6.898675763977735E-8
wc2.1_2.5m_bio_13_horn	382.7920000000001	6.173018363142546E-8
wc2.1_2.5m_bio_13_horn	383.97280000000006	5.52177823465172E-8
wc2.1_2.5m_bio_13_horn	385.1536000000001	4.937561470796936E-8
wc2.1_2.5m_bio_13_horn	386.3344000000001	4.4136278631867754E-8
wc2.1_2.5m_bio_13_horn	387.5152000000001	3.9439463250801055E-8
wc2.1_2.5m_bio_13_horn	388.6960000000001	3.523026492757708E-8
wc2.1_2.5m_bio_13_horn	389.87680000000006	3.145958515915481E-8
wc2.1_2.5m_bio_13_horn	391.0576000000001	2.808283383615162E-8
wc2.1_2.5m_bio_13_horn	392.23840000000007	2.505984930678551E-8
wc2.1_2.5m_bio_13_horn	393.4192000000001	2.2354665674129137E-8
wc2.1_2.5m_bio_13_horn	394.6000000000001	1.9934596195980703E-8
wc2.1_2.5m_bio_13_horn	395.78080000000006	1.7770469540323575E-8
wc2.1_2.5m_bio_13_horn	396.9616000000001	1.5835796673968616E-8
wc2.1_2.5m_bio_13_horn	398.14240000000007	1.4106950274594965E-8
wc2.1_2.5m_bio_13_horn	399.3232000000001	1.2562495044221578E-8
wc2.1_2.5m_bio_13_horn	400.5040000000001	1.1183322712327026E-8
wc2.1_2.5m_bio_13_horn	401.68480000000005	9.952114687905578E-9
wc2.1_2.5m_bio_13_horn	402.8656000000001	8.853440647271782E-9
wc2.1_2.5m_bio_13_horn	404.0464000000001	7.873351748344248E-9
wc2.1_2.5m_bio_13_horn	405.2272000000001	6.999335333546242E-9
wc2.1_2.5m_bio_13_horn	406.4080000000001	6.220225667874502E-9
wc2.1_2.5m_bio_13_horn	407.58880000000005	5.5259254949646675E-9
wc2.1_2.5m_bio_13_horn	408.7696000000001	4.907452666458312E-9
wc2.1_2.5m_bio_13_horn	409.9504000000001	4.356691007956215E-9
wc2.1_2.5m_bio_13_horn	411.1312000000001	3.866424957976733E-9
wc2.1_2.5m_bio_13_horn	412.31200000000007	3.430141060078995E-9
wc2.1_2.5m_bio_13_horn	413.49280000000005	3.0420514995910253E-9
wc2.1_2.5m_bio_13_horn	414.6736000000001	2.696936451940246E-9
wc2.1_2.5m_bio_13_horn	415.8544000000001	2.3901605139542426E-9
wc2.1_2.5m_bio_13_horn	417.0352000000001	2.1175530218187077E-9
wc2.1_2.5m_bio_13_horn	418.21600000000007	1.87538762297379E-9
wc2.1_2.5m_bio_13_horn	419.39680000000004	1.6603514119140073E-9
wc2.1_2.5m_bio_13_horn	420.57760000000013	1.4694624406175194E-9
wc2.1_2.5m_bio_13_horn	421.7584000000001	1.3000774901072987E-9
wc2.1_2.5m_bio_13_horn	422.9392000000001	1.1498190177761103E-9
wc2.1_2.5m_bio_13_horn	424.12000000000006	1.0165809305462403E-9
wc2.1_2.5m_bio_13_horn	425.30080000000004	8.984707422499127E-10
wc2.1_2.5m_bio_13_horn	426.4816000000001	7.938129598095145E-10
wc2.1_2.5m_bio_13_horn	427.6624000000001	7.01103120004376E-10
wc2.1_2.5m_bio_13_horn	428.8432000000001	6.190103429837279E-10
wc2.1_2.5m_bio_13_horn	430.02400000000006	5.463422492191228E-10
wc2.1_2.5m_bio_13_horn	431.20480000000003	4.820378540770776E-10
wc2.1_2.5m_bio_13_horn	432.3856000000001	4.251574092783983E-10
wc2.1_2.5m_bio_13_horn	433.5664000000001	3.7485892168120927E-10
wc2.1_2.5m_bio_13_horn	434.7472000000001	3.303986251257385E-10
wc2.1_2.5m_bio_13_horn	435.92800000000005	2.9111063559739137E-10
wc2.1_2.5m_bio_13_horn	437.10880000000003	2.564072010269314E-10
wc2.1_2.5m_bio_13_horn	438.2896000000001	2.2576249203432042E-10
wc2.1_2.5m_bio_13_horn	439.4704000000001	1.9871272682880914E-10
wc2.1_2.5m_bio_13_horn	440.6512000000001	1.7484330649963908E-10
wc2.1_2.5m_bio_13_horn	441.83200000000005	1.5378878726046707E-10
wc2.1_2.5m_bio_13_horn	443.0128000000001	1.3522319375347536E-10
wc2.1_2.5m_bio_13_horn	444.1936000000001	1.1885764594765647E-10
wc2.1_2.5m_bio_13_horn	445.3744000000001	1.0443724357545037E-10
wc2.1_2.5m_bio_13_horn	446.55520000000007	9.173458520583821E-11
wc2.1_2.5m_bio_13_horn	447.73600000000005	8.054955313863132E-11
wc2.1_2.5m_bio_13_horn	448.91680000000014	7.070376922824195E-11
wc2.1_2.5m_bio_13_horn	450.0976000000001	6.204036590018447E-11
wc2.1_2.5m_bio_13_horn	451.2784000000001	5.441962505625675E-11
wc2.1_2.5m_bio_13_horn	452.45920000000007	4.77187525604883E-11
wc2.1_2.5m_bio_13_horn	453.64000000000004	4.1828474711680386E-11
wc2.1_2.5m_bio_13_horn	454.82080000000013	3.665281272935417E-11
wc2.1_2.5m_bio_13_horn	456.0016000000001	3.210653617968795E-11
wc2.1_2.5m_bio_13_horn	457.1824000000001	2.8114413574975572E-11
wc2.1_2.5m_bio_13_horn	458.36320000000006	2.4610301643801513E-11
wc2.1_2.5m_bio_13_horn	459.5440000000001	2.1535464383992675E-11
wc2.1_2.5m_bio_13_horn	460.72480000000013	1.883839612082383E-11
wc2.1_2.5m_bio_13_horn	461.9056000000001	1.6473388625426466E-11
wc2.1_2.5m_bio_13_horn	463.0864000000001	1.440039493899592E-11
wc2.1_2.5m_bio_13_horn	464.26720000000006	1.2583897465723304E-11
wc2.1_2.5m_bio_13_horn	465.44800000000004	1.0992801287301734E-11
wc2.1_2.5m_bio_13_horn	466.6288000000001	9.59955032131532E-12
wc2.1_2.5m_bio_13_horn	467.8096000000001	8.380035380894935E-12
wc2.1_2.5m_bio_13_horn	468.9904000000001	7.31293411243561E-12
wc2.1_2.5m_bio_13_horn	470.17120000000006	6.379502395098546E-12
wc2.1_2.5m_bio_13_horn	471.35200000000003	5.5633241069497075E-12
wc2.1_2.5m_bio_13_horn	472.5328000000001	4.849883081942119E-12
wc2.1_2.5m_bio_13_horn	473.7136000000001	4.2264971904237836E-12
wc2.1_2.5m_bio_13_horn	474.8944000000001	3.681961419782498E-12
wc2.1_2.5m_bio_13_horn	476.07520000000005	3.20649323065636E-12
wc2.1_2.5m_bio_13_horn	477.25600000000014	2.7914556516989153E-12
wc2.1_2.5m_bio_13_horn	478.4368	2.42931347781139E-12
wc2.1_2.5m_bio_13_horn	479.6176000000001	2.1134194654742755E-12
wc2.1_2.5m_bio_13_horn	480.7984000000002	1.837977903554333E-12
wc2.1_2.5m_bio_13_horn	481.97920000000005	1.5978857776863253E-12
wc2.1_2.5m_bio_13_horn	483.16000000000014	1.3886745486163532E-12
wc2.1_2.5m_bio_13_horn	484.3408	1.2064454253321588E-12
wc2.1_2.5m_bio_13_horn	485.5216000000001	1.0477657153354358E-12
wc2.1_2.5m_bio_13_horn	486.7024000000002	9.096475742792487E-13
wc2.1_2.5m_bio_13_horn	487.88320000000004	7.894623539964063E-13
wc2.1_2.5m_bio_13_horn	489.06400000000014	6.849236347354626E-13
wc2.1_2.5m_bio_13_horn	490.2448000000001	5.940214682989553E-13
wc2.1_2.5m_bio_13_horn	491.4256000000001	5.150087713061413E-13
wc2.1_2.5m_bio_13_horn	492.6064000000002	4.4635082847681307E-13
wc2.1_2.5m_bio_13_horn	493.78720000000004	4.255313278394429E-13
wc2.1_2.5m_bio_13_horn	494.96800000000013	4.255313278394429E-13
wc2.1_2.5m_bio_13_horn	496.1488000000001	4.255313278394429E-13
wc2.1_2.5m_bio_13_horn	497.3296000000001	4.255313278394429E-13
wc2.1_2.5m_bio_13_horn	498.5104000000002	4.255313278394429E-13
wc2.1_2.5m_bio_13_horn	499.69120000000004	4.255313278394429E-13
wc2.1_2.5m_bio_13_horn	500.8720000000001	4.255313278394429E-13
wc2.1_2.5m_bio_13_horn	502.0528000000001	4.255313278394429E-13
wc2.1_2.5m_bio_13_horn	503.2336000000001	4.255313278394429E-13
wc2.1_2.5m_bio_13_horn	504.41440000000017	4.255313278394429E-13
wc2.1_2.5m_bio_13_horn	505.59520000000003	4.255313278394429E-13
wc2.1_2.5m_bio_13_horn	506.7760000000001	4.255313278394429E-13
wc2.1_2.5m_bio_13_horn	507.9568000000001	4.255313278394429E-13
wc2.1_2.5m_bio_13_horn	509.1376000000001	4.255313278394429E-13
wc2.1_2.5m_bio_13_horn	510.31840000000017	4.255313278394429E-13
wc2.1_2.5m_bio_13_horn	511.49920000000003	4.255313278394429E-13
wc2.1_2.5m_bio_13_horn	512.6800000000001	4.255313278394429E-13
wc2.1_2.5m_bio_13_horn	513.8608	4.255313278394429E-13
wc2.1_2.5m_bio_13_horn	515.0416	4.255313278394429E-13
wc2.1_2.5m_bio_13_horn	516.2224000000001	4.255313278394429E-13
wc2.1_2.5m_bio_13_horn	517.4032	4.255313278394429E-13
wc2.1_2.5m_bio_13_horn	518.5840000000001	4.255313278394429E-13
wc2.1_2.5m_bio_13_horn	519.7648	4.255313278394429E-13
wc2.1_2.5m_bio_13_horn	520.9456	4.255313278394429E-13
wc2.1_2.5m_bio_13_horn	522.1264000000001	4.255313278394429E-13
wc2.1_2.5m_bio_13_horn	523.3072000000001	4.255313278394429E-13
wc2.1_2.5m_bio_13_horn	524.488	4.255313278394429E-13
wc2.1_2.5m_bio_13_horn	525.6688	4.255313278394429E-13
wc2.1_2.5m_bio_13_horn	526.8496	4.255313278394429E-13
wc2.1_2.5m_bio_13_horn	528.0304000000001	4.255313278394429E-13
wc2.1_2.5m_bio_13_horn	529.2112000000001	4.255313278394429E-13
wc2.1_2.5m_bio_13_horn	530.392	4.255313278394429E-13
wc2.1_2.5m_bio_13_horn	531.5728	4.255313278394429E-13
wc2.1_2.5m_bio_13_horn	532.7536	4.255313278394429E-13
wc2.1_2.5m_bio_13_horn	533.9344000000001	4.255313278394429E-13
wc2.1_2.5m_bio_13_horn	535.1152000000001	4.255313278394429E-13
wc2.1_2.5m_bio_13_horn	536.296	4.255313278394429E-13
wc2.1_2.5m_bio_13_horn	537.4768	4.255313278394429E-13
wc2.1_2.5m_bio_13_horn	538.6576	4.255313278394429E-13
wc2.1_2.5m_bio_13_horn	539.8384000000001	4.255313278394429E-13
wc2.1_2.5m_bio_13_horn	541.0192000000001	4.255313278394429E-13
wc2.1_2.5m_bio_13_horn	542.2	4.255313278394429E-13
