# Supplementary material for: New records of a lost species and a geographic range expansion for sengis in the Horn of Africa
Source: PeerJ. 2020 Aug 18;8:e9652. doi: 10.7717/peerj.9652 (PMC7441985; doi:10.7717/peerj.9652)
Supplement: Supplemental Information 6 [file peerj-08-9652-s006.zip › Data_S6_Ecological_Niche_Modeling/4_final_Maxent_analysis/output/plots/revoilii_0_wc2.1_2.5m_bio_13_horn_only.dat]

variable	x	y
wc2.1_2.5m_bio_13_horn	-48.2	0.17330601811408997
wc2.1_2.5m_bio_13_horn	-47.019200000000005	0.17330601811408997
wc2.1_2.5m_bio_13_horn	-45.8384	0.17330601811408997
wc2.1_2.5m_bio_13_horn	-44.6576	0.17330601811408997
wc2.1_2.5m_bio_13_horn	-43.476800000000004	0.17330601811408997
wc2.1_2.5m_bio_13_horn	-42.296	0.17330601811408997
wc2.1_2.5m_bio_13_horn	-41.1152	0.17330601811408997
wc2.1_2.5m_bio_13_horn	-39.9344	0.17330601811408997
wc2.1_2.5m_bio_13_horn	-38.753600000000006	0.17330601811408997
wc2.1_2.5m_bio_13_horn	-37.5728	0.17330601811408997
wc2.1_2.5m_bio_13_horn	-36.392	0.17330601811408997
wc2.1_2.5m_bio_13_horn	-35.2112	0.17330601811408997
wc2.1_2.5m_bio_13_horn	-34.0304	0.17330601811408997
wc2.1_2.5m_bio_13_horn	-32.8496	0.17330601811408997
wc2.1_2.5m_bio_13_horn	-31.668799999999997	0.17330601811408997
wc2.1_2.5m_bio_13_horn	-30.488	0.17330601811408997
wc2.1_2.5m_bio_13_horn	-29.3072	0.17330601811408997
wc2.1_2.5m_bio_13_horn	-28.1264	0.17330601811408997
wc2.1_2.5m_bio_13_horn	-26.945600000000002	0.17330601811408997
wc2.1_2.5m_bio_13_horn	-25.764799999999997	0.17330601811408997
wc2.1_2.5m_bio_13_horn	-24.584	0.17330601811408997
wc2.1_2.5m_bio_13_horn	-23.4032	0.17330601811408997
wc2.1_2.5m_bio_13_horn	-22.222399999999997	0.17330601811408997
wc2.1_2.5m_bio_13_horn	-21.0416	0.17330601811408997
wc2.1_2.5m_bio_13_horn	-19.860799999999998	0.17330601811408997
wc2.1_2.5m_bio_13_horn	-18.68	0.17330601811408997
wc2.1_2.5m_bio_13_horn	-17.4992	0.17330601811408997
wc2.1_2.5m_bio_13_horn	-16.318399999999997	0.17330601811408997
wc2.1_2.5m_bio_13_horn	-15.137599999999992	0.17330601811408997
wc2.1_2.5m_bio_13_horn	-13.956800000000001	0.17330601811408997
wc2.1_2.5m_bio_13_horn	-12.775999999999996	0.17330601811408997
wc2.1_2.5m_bio_13_horn	-11.595199999999998	0.17330601811408997
wc2.1_2.5m_bio_13_horn	-10.4144	0.17330601811408997
wc2.1_2.5m_bio_13_horn	-9.233599999999996	0.17330601811408997
wc2.1_2.5m_bio_13_horn	-8.052799999999998	0.17330601811408997
wc2.1_2.5m_bio_13_horn	-6.871999999999993	0.17330601811408997
wc2.1_2.5m_bio_13_horn	-5.691200000000002	0.17330601811408997
wc2.1_2.5m_bio_13_horn	-4.510399999999997	0.17330601811408997
wc2.1_2.5m_bio_13_horn	-3.329599999999992	0.17330601811408997
wc2.1_2.5m_bio_13_horn	-2.1488000000000014	0.17330601811408997
wc2.1_2.5m_bio_13_horn	-0.9679999999999964	0.17330601811408997
wc2.1_2.5m_bio_13_horn	0.21280000000000854	0.17330601811408997
wc2.1_2.5m_bio_13_horn	1.3936000000000064	0.17650027573108673
wc2.1_2.5m_bio_13_horn	2.5744000000000042	0.18627947568893433
wc2.1_2.5m_bio_13_horn	3.755200000000009	0.19634504616260529
wc2.1_2.5m_bio_13_horn	4.936000000000007	0.2066851407289505
wc2.1_2.5m_bio_13_horn	6.116800000000005	0.21728646755218506
wc2.1_2.5m_bio_13_horn	7.297600000000003	0.22813428938388824
wc2.1_2.5m_bio_13_horn	8.478400000000008	0.2392125278711319
wc2.1_2.5m_bio_13_horn	9.659200000000006	0.25050389766693115
wc2.1_2.5m_bio_13_horn	10.840000000000003	0.2619900107383728
wc2.1_2.5m_bio_13_horn	12.020800000000008	0.2736514210700989
wc2.1_2.5m_bio_13_horn	13.201600000000006	0.28546789288520813
wc2.1_2.5m_bio_13_horn	14.382400000000004	0.2974185049533844
wc2.1_2.5m_bio_13_horn	15.563200000000009	0.3094817101955414
wc2.1_2.5m_bio_13_horn	16.744	0.3216356039047241
wc2.1_2.5m_bio_13_horn	17.92480000000002	0.3338581323623657
wc2.1_2.5m_bio_13_horn	19.10560000000001	0.3461270034313202
wc2.1_2.5m_bio_13_horn	20.2864	0.358420193195343
wc2.1_2.5m_bio_13_horn	21.467200000000005	0.37071579694747925
wc2.1_2.5m_bio_13_horn	22.64800000000001	0.38299235701560974
wc2.1_2.5m_bio_13_horn	23.828800000000015	0.39522886276245117
wc2.1_2.5m_bio_13_horn	25.009600000000006	0.4074050486087799
wc2.1_2.5m_bio_13_horn	26.19040000000001	0.41950133442878723
wc2.1_2.5m_bio_13_horn	27.3712	0.43149900436401367
wc2.1_2.5m_bio_13_horn	28.552000000000007	0.44338029623031616
wc2.1_2.5m_bio_13_horn	29.73280000000001	0.4551284611225128
wc2.1_2.5m_bio_13_horn	30.913600000000002	0.4667277932167053
wc2.1_2.5m_bio_13_horn	32.09440000000001	0.4781636893749237
wc2.1_2.5m_bio_13_horn	33.27520000000001	0.4894227683544159
wc2.1_2.5m_bio_13_horn	34.45600000000002	0.5004927515983582
wc2.1_2.5m_bio_13_horn	35.63680000000001	0.5113624334335327
wc2.1_2.5m_bio_13_horn	36.8176	0.5220218896865845
wc2.1_2.5m_bio_13_horn	37.998400000000004	0.5324623584747314
wc2.1_2.5m_bio_13_horn	39.17920000000001	0.5426760315895081
wc2.1_2.5m_bio_13_horn	40.360000000000014	0.552656352519989
wc2.1_2.5m_bio_13_horn	41.54080000000002	0.5623976588249207
wc2.1_2.5m_bio_13_horn	42.721600000000024	0.5718953609466553
wc2.1_2.5m_bio_13_horn	43.9024	0.5811457633972168
wc2.1_2.5m_bio_13_horn	45.083200000000005	0.5901461243629456
wc2.1_2.5m_bio_13_horn	46.26400000000001	0.598894476890564
wc2.1_2.5m_bio_13_horn	47.444800000000015	0.6073896288871765
wc2.1_2.5m_bio_13_horn	48.62560000000002	0.615631103515625
wc2.1_2.5m_bio_13_horn	49.80640000000001	0.6236191391944885
wc2.1_2.5m_bio_13_horn	50.987200000000016	0.6313543915748596
wc2.1_2.5m_bio_13_horn	52.168000000000006	0.6388382911682129
wc2.1_2.5m_bio_13_horn	53.34880000000001	0.6460726261138916
wc2.1_2.5m_bio_13_horn	54.529600000000016	0.6530595421791077
wc2.1_2.5m_bio_13_horn	55.71040000000002	0.659801721572876
wc2.1_2.5m_bio_13_horn	56.89120000000001	0.6663020849227905
wc2.1_2.5m_bio_13_horn	58.07200000000002	0.6725637316703796
wc2.1_2.5m_bio_13_horn	59.25280000000001	0.6785902380943298
wc2.1_2.5m_bio_13_horn	60.43360000000001	0.6843851804733276
wc2.1_2.5m_bio_13_horn	61.61440000000002	0.6899523735046387
wc2.1_2.5m_bio_13_horn	62.79520000000001	0.6952956914901733
wc2.1_2.5m_bio_13_horn	63.97600000000001	0.7004191875457764
wc2.1_2.5m_bio_13_horn	65.15680000000002	0.6974970102310181
wc2.1_2.5m_bio_13_horn	66.33760000000002	0.6880229115486145
wc2.1_2.5m_bio_13_horn	67.51840000000001	0.6782143712043762
wc2.1_2.5m_bio_13_horn	68.6992	0.6680689454078674
wc2.1_2.5m_bio_13_horn	69.88000000000001	0.6575851440429688
wc2.1_2.5m_bio_13_horn	71.06080000000001	0.6467624306678772
wc2.1_2.5m_bio_13_horn	72.24160000000002	0.6356020569801331
wc2.1_2.5m_bio_13_horn	73.42240000000002	0.6241062879562378
wc2.1_2.5m_bio_13_horn	74.60320000000002	0.6122792363166809
wc2.1_2.5m_bio_13_horn	75.784	0.6001266241073608
wc2.1_2.5m_bio_13_horn	76.96480000000001	0.5876557230949402
wc2.1_2.5m_bio_13_horn	78.14560000000002	0.5748758912086487
wc2.1_2.5m_bio_13_horn	79.32640000000002	0.5617983937263489
wc2.1_2.5m_bio_13_horn	80.50720000000003	0.5484364628791809
wc2.1_2.5m_bio_13_horn	81.688	0.5348054766654968
wc2.1_2.5m_bio_13_horn	82.86880000000001	0.520922839641571
wc2.1_2.5m_bio_13_horn	84.04960000000004	0.5068078637123108
wc2.1_2.5m_bio_13_horn	85.23040000000002	0.4924822449684143
wc2.1_2.5m_bio_13_horn	86.41120000000002	0.4779694676399231
wc2.1_2.5m_bio_13_horn	87.59200000000003	0.46329498291015625
wc2.1_2.5m_bio_13_horn	88.7728	0.4484861493110657
wc2.1_2.5m_bio_13_horn	89.95360000000004	0.4335716664791107
wc2.1_2.5m_bio_13_horn	91.13440000000001	0.41858193278312683
wc2.1_2.5m_bio_13_horn	92.31520000000002	0.40354862809181213
wc2.1_2.5m_bio_13_horn	93.49600000000002	0.38850435614585876
wc2.1_2.5m_bio_13_horn	94.67680000000003	0.37348246574401855
wc2.1_2.5m_bio_13_horn	95.85760000000003	0.3585169017314911
wc2.1_2.5m_bio_13_horn	97.03840000000001	0.3436414897441864
wc2.1_2.5m_bio_13_horn	98.21920000000001	0.3288901746273041
wc2.1_2.5m_bio_13_horn	99.40000000000002	0.3142963647842407
wc2.1_2.5m_bio_13_horn	100.58080000000002	0.29989272356033325
wc2.1_2.5m_bio_13_horn	101.76160000000003	0.2857109010219574
wc2.1_2.5m_bio_13_horn	102.9424	0.2717808485031128
wc2.1_2.5m_bio_13_horn	104.12320000000001	0.2581312954425812
wc2.1_2.5m_bio_13_horn	105.30400000000002	0.24478882551193237
wc2.1_2.5m_bio_13_horn	106.48480000000002	0.23177804052829742
wc2.1_2.5m_bio_13_horn	107.66560000000003	0.21912118792533875
wc2.1_2.5m_bio_13_horn	108.84640000000003	0.2068381905555725
wc2.1_2.5m_bio_13_horn	110.02720000000001	0.19494614005088806
wc2.1_2.5m_bio_13_horn	111.20800000000001	0.18345977365970612
wc2.1_2.5m_bio_13_horn	112.38880000000002	0.17239107191562653
wc2.1_2.5m_bio_13_horn	113.56960000000002	0.16174939274787903
wc2.1_2.5m_bio_13_horn	114.75040000000003	0.15154148638248444
wc2.1_2.5m_bio_13_horn	115.9312	0.14177140593528748
wc2.1_2.5m_bio_13_horn	117.11200000000004	0.13244092464447021
wc2.1_2.5m_bio_13_horn	118.29280000000001	0.12354947626590729
wc2.1_2.5m_bio_13_horn	119.47360000000002	0.11509424448013306
wc2.1_2.5m_bio_13_horn	120.65440000000002	0.10707046836614609
wc2.1_2.5m_bio_13_horn	121.8352	0.0994715467095375
wc2.1_2.5m_bio_13_horn	123.01600000000003	0.09228911250829697
wc2.1_2.5m_bio_13_horn	124.19680000000001	0.08551346510648727
wc2.1_2.5m_bio_13_horn	125.37760000000004	0.07913359999656677
wc2.1_2.5m_bio_13_horn	126.55840000000002	0.07313739508390427
wc2.1_2.5m_bio_13_horn	127.73920000000003	0.0675119012594223
wc2.1_2.5m_bio_13_horn	128.92000000000002	0.06224330887198448
wc2.1_2.5m_bio_13_horn	130.1008	0.05731736868619919
wc2.1_2.5m_bio_13_horn	131.28160000000003	0.052719395607709885
wc2.1_2.5m_bio_13_horn	132.4624	0.04843444749712944
wc2.1_2.5m_bio_13_horn	133.64320000000004	0.04444744810461998
wc2.1_2.5m_bio_13_horn	134.824	0.040743328630924225
wc2.1_2.5m_bio_13_horn	136.0048	0.03730711340904236
wc2.1_2.5m_bio_13_horn	137.18560000000002	0.034124065190553665
wc2.1_2.5m_bio_13_horn	138.3664	0.03117959573864937
wc2.1_2.5m_bio_13_horn	139.54720000000003	0.028459591791033745
wc2.1_2.5m_bio_13_horn	140.728	0.025950293987989426
wc2.1_2.5m_bio_13_horn	141.90880000000004	0.023638397455215454
wc2.1_2.5m_bio_13_horn	143.08960000000002	0.021511079743504524
wc2.1_2.5m_bio_13_horn	144.2704	0.019556036219000816
wc2.1_2.5m_bio_13_horn	145.45120000000003	0.01776149682700634
wc2.1_2.5m_bio_13_horn	146.632	0.016116240993142128
wc2.1_2.5m_bio_13_horn	147.81280000000004	0.014609604142606258
wc2.1_2.5m_bio_13_horn	148.99360000000001	0.01323147676885128
wc2.1_2.5m_bio_13_horn	150.17440000000005	0.01197232399135828
wc2.1_2.5m_bio_13_horn	151.35520000000002	0.010823103599250317
wc2.1_2.5m_bio_13_horn	152.536	0.00977536290884018
wc2.1_2.5m_bio_13_horn	153.71680000000003	0.008821152150630951
wc2.1_2.5m_bio_13_horn	154.8976	0.007953026331961155
wc2.1_2.5m_bio_13_horn	156.07840000000004	0.0071640294045209885
wc2.1_2.5m_bio_13_horn	157.25920000000002	0.006447674240916967
wc2.1_2.5m_bio_13_horn	158.44000000000005	0.005797920748591423
wc2.1_2.5m_bio_13_horn	159.62080000000003	0.00520915724337101
wc2.1_2.5m_bio_13_horn	160.8016	0.00467617716640234
wc2.1_2.5m_bio_13_horn	161.98240000000004	0.004194158595055342
wc2.1_2.5m_bio_13_horn	163.16320000000002	0.0037586495745927095
wc2.1_2.5m_bio_13_horn	164.34400000000005	0.0033655217848718166
wc2.1_2.5m_bio_13_horn	165.52480000000003	0.003010987304151058
wc2.1_2.5m_bio_13_horn	166.7056	0.002691552508622408
wc2.1_2.5m_bio_13_horn	167.88640000000004	0.002404006663709879
wc2.1_2.5m_bio_13_horn	169.0672	0.0021454019006341696
wc2.1_2.5m_bio_13_horn	170.24800000000005	0.0019130352884531021
wc2.1_2.5m_bio_13_horn	171.42880000000002	0.0017044321866706014
wc2.1_2.5m_bio_13_horn	172.60960000000006	0.0015173295978456736
wc2.1_2.5m_bio_13_horn	173.79040000000003	0.0013496601022779942
wc2.1_2.5m_bio_13_horn	174.9712	0.0011995381209999323
wc2.1_2.5m_bio_13_horn	176.15200000000004	0.001065246993675828
wc2.1_2.5m_bio_13_horn	177.33280000000002	9.452190133742988E-4
wc2.1_2.5m_bio_13_horn	178.51360000000005	8.380342624150217E-4
wc2.1_2.5m_bio_13_horn	179.69440000000003	7.42401578463614E-4
wc2.1_2.5m_bio_13_horn	180.87520000000006	6.571496487595141E-4
wc2.1_2.5m_bio_13_horn	182.05600000000004	5.812171730212867E-4
wc2.1_2.5m_bio_13_horn	183.23680000000002	5.136433755978942E-4
wc2.1_2.5m_bio_13_horn	184.41760000000005	4.535597690846771E-4
wc2.1_2.5m_bio_13_horn	185.59840000000003	4.001817142125219E-4
wc2.1_2.5m_bio_13_horn	186.77920000000006	3.528012603055686E-4
wc2.1_2.5m_bio_13_horn	187.96000000000004	3.107803058810532E-4
wc2.1_2.5m_bio_13_horn	189.14080000000007	2.735446614678949E-4
wc2.1_2.5m_bio_13_horn	190.32160000000005	2.4057654081843793E-4
wc2.1_2.5m_bio_13_horn	191.50240000000002	2.1141189790796489E-4
wc2.1_2.5m_bio_13_horn	192.68320000000006	1.8563371850177646E-4
wc2.1_2.5m_bio_13_horn	193.86400000000003	1.6286803293041885E-4
wc2.1_2.5m_bio_13_horn	195.04480000000007	1.4277968148235232E-4
wc2.1_2.5m_bio_13_horn	196.22560000000004	1.25068734632805E-4
wc2.1_2.5m_bio_13_horn	197.40640000000002	1.0946693510049954E-4
wc2.1_2.5m_bio_13_horn	198.58720000000005	9.573464922141284E-5
wc2.1_2.5m_bio_13_horn	199.76800000000003	8.365799294551834E-5
wc2.1_2.5m_bio_13_horn	200.94880000000006	7.304624159587547E-5
wc2.1_2.5m_bio_13_horn	202.12960000000004	6.372961070155725E-5
wc2.1_2.5m_bio_13_horn	203.31040000000007	5.555667303269729E-5
wc2.1_2.5m_bio_13_horn	204.49120000000005	4.839311077375896E-5
wc2.1_2.5m_bio_13_horn	205.67200000000003	4.211950727039948E-5
wc2.1_2.5m_bio_13_horn	206.85280000000006	3.6629873648053035E-5
wc2.1_2.5m_bio_13_horn	208.03360000000004	3.183025182806887E-5
wc2.1_2.5m_bio_13_horn	209.21440000000007	2.7637406674330123E-5
wc2.1_2.5m_bio_13_horn	210.39520000000005	2.3977672753972E-5
wc2.1_2.5m_bio_13_horn	211.57600000000002	2.0785926608368754E-5
wc2.1_2.5m_bio_13_horn	212.75680000000006	1.800463542167563E-5
wc2.1_2.5m_bio_13_horn	213.93760000000003	1.5583031199639663E-5
wc2.1_2.5m_bio_13_horn	215.1184	1.3476371350407135E-5
wc2.1_2.5m_bio_13_horn	216.2992000000001	1.1645171980489977E-5
wc2.1_2.5m_bio_13_horn	217.48000000000008	1.005475587589899E-5
wc2.1_2.5m_bio_13_horn	218.66080000000005	8.674607670400292E-6
wc2.1_2.5m_bio_13_horn	219.84160000000003	7.477920462406473E-6
wc2.1_2.5m_bio_13_horn	221.02240000000006	6.441167442972073E-6
wc2.1_2.5m_bio_13_horn	222.2032000000001	5.543717179534724E-6
wc2.1_2.5m_bio_13_horn	223.38400000000007	4.767495738633443E-6
wc2.1_2.5m_bio_13_horn	224.56480000000005	4.096682005183538E-6
wc2.1_2.5m_bio_13_horn	225.74560000000002	3.5174423373973696E-6
wc2.1_2.5m_bio_13_horn	226.92640000000006	3.0176888685673475E-6
wc2.1_2.5m_bio_13_horn	228.1072000000001	2.5868757802527398E-6
wc2.1_2.5m_bio_13_horn	229.28800000000007	2.2157898911245866E-6
wc2.1_2.5m_bio_13_horn	230.46880000000004	1.8964192349812947E-6
wc2.1_2.5m_bio_13_horn	231.64960000000002	1.6217836673604324E-6
wc2.1_2.5m_bio_13_horn	232.83040000000005	1.3858117426934768E-6
wc2.1_2.5m_bio_13_horn	234.0112000000001	1.1832277095891186E-6
wc2.1_2.5m_bio_13_horn	235.19200000000006	1.009451011668716E-6
wc2.1_2.5m_bio_13_horn	236.37280000000004	8.605080097368045E-7
wc2.1_2.5m_bio_13_horn	237.55360000000007	7.329550726353773E-7
wc2.1_2.5m_bio_13_horn	238.73440000000005	6.23810365141253E-7
wc2.1_2.5m_bio_13_horn	239.91520000000008	5.304941623762716E-7
wc2.1_2.5m_bio_13_horn	241.09600000000006	4.507776054651913E-7
wc2.1_2.5m_bio_13_horn	242.27680000000004	3.827330203876045E-7
wc2.1_2.5m_bio_13_horn	243.45760000000007	3.2470003930029634E-7
wc2.1_2.5m_bio_13_horn	244.63840000000005	2.7524632173481223E-7
wc2.1_2.5m_bio_13_horn	245.81920000000008	2.3313822339332546E-7
wc2.1_2.5m_bio_13_horn	247.00000000000006	1.973141507960463E-7
wc2.1_2.5m_bio_13_horn	248.18080000000003	1.6686135495547205E-7
wc2.1_2.5m_bio_13_horn	249.36160000000007	1.4099578038440086E-7
wc2.1_2.5m_bio_13_horn	250.54240000000004	1.1904447205779434E-7
wc2.1_2.5m_bio_13_horn	251.72320000000008	1.0043039111451435E-7
wc2.1_2.5m_bio_13_horn	252.90400000000005	8.465914191901902E-8
wc2.1_2.5m_bio_13_horn	254.08480000000003	7.130768864271886E-8
wc2.1_2.5m_bio_13_horn	255.26560000000006	6.001373265007715E-8
wc2.1_2.5m_bio_13_horn	256.44640000000004	5.0468077716914195E-8
wc2.1_2.5m_bio_13_horn	257.6272000000001	4.2407005906852646E-8
wc2.1_2.5m_bio_13_horn	258.80800000000005	3.560485950515613E-8
wc2.1_2.5m_bio_13_horn	259.9888000000001	2.987003711041325E-8
wc2.1_2.5m_bio_13_horn	261.16960000000006	2.5038884743366907E-8
wc2.1_2.5m_bio_13_horn	262.35040000000004	2.097225149100268E-8
wc2.1_2.5m_bio_13_horn	263.53120000000007	1.755213219212237E-8
wc2.1_2.5m_bio_13_horn	264.71200000000005	1.4677953963371237E-8
wc2.1_2.5m_bio_13_horn	265.8928000000001	1.2264672832884571E-8
wc2.1_2.5m_bio_13_horn	267.07360000000006	1.0239934233879922E-8
wc2.1_2.5m_bio_13_horn	268.25440000000003	8.54266168914819E-9
wc2.1_2.5m_bio_13_horn	269.43520000000007	7.12098335853284E-9
wc2.1_2.5m_bio_13_horn	270.61600000000004	5.9311866529299095E-9
wc2.1_2.5m_bio_13_horn	271.7968000000001	4.936213660045041E-9
wc2.1_2.5m_bio_13_horn	272.97760000000005	4.104886652811501E-9
wc2.1_2.5m_bio_13_horn	274.15840000000003	3.410838944617467E-9
wc2.1_2.5m_bio_13_horn	275.33920000000006	2.8318609679445217E-9
wc2.1_2.5m_bio_13_horn	276.5200000000001	2.34929498077463E-9
wc2.1_2.5m_bio_13_horn	277.7008000000001	1.9473940238157184E-9
wc2.1_2.5m_bio_13_horn	278.88160000000005	1.6129654278884686E-9
wc2.1_2.5m_bio_13_horn	280.0624	1.334894417226451E-9
wc2.1_2.5m_bio_13_horn	281.24320000000006	1.1038847613775715E-9
wc2.1_2.5m_bio_13_horn	282.4240000000001	9.121183253135712E-10
wc2.1_2.5m_bio_13_horn	283.60480000000007	7.530669421385028E-10
wc2.1_2.5m_bio_13_horn	284.78560000000004	6.212502734470604E-10
wc2.1_2.5m_bio_13_horn	285.9664	5.120998070040628E-10
wc2.1_2.5m_bio_13_horn	287.14720000000005	4.2178913139956364E-10
wc2.1_2.5m_bio_13_horn	288.3280000000001	3.4712571705952655E-10
wc2.1_2.5m_bio_13_horn	289.50880000000006	2.8545205088548187E-10
wc2.1_2.5m_bio_13_horn	290.68960000000004	2.3454713171666697E-10
wc2.1_2.5m_bio_13_horn	291.8704	1.925671150315722E-10
wc2.1_2.5m_bio_13_horn	293.0512000000001	1.5797366192948914E-10
wc2.1_2.5m_bio_13_horn	294.2320000000001	1.2949179228893826E-10
wc2.1_2.5m_bio_13_horn	295.41280000000006	1.0605969574806196E-10
wc2.1_2.5m_bio_13_horn	296.59360000000004	8.67987626218536E-11
wc2.1_2.5m_bio_13_horn	297.77440000000007	7.097857024351839E-11
wc2.1_2.5m_bio_13_horn	298.9552000000001	5.799572627696037E-11
wc2.1_2.5m_bio_13_horn	300.1360000000001	4.734973524378461E-11
wc2.1_2.5m_bio_13_horn	301.31680000000006	3.8626879472758446E-11
wc2.1_2.5m_bio_13_horn	302.49760000000003	3.14859492644981E-11
wc2.1_2.5m_bio_13_horn	303.67840000000007	2.5644510820432842E-11
wc2.1_2.5m_bio_13_horn	304.8592000000001	2.087022742125466E-11
wc2.1_2.5m_bio_13_horn	306.0400000000001	1.697111548515373E-11
wc2.1_2.5m_bio_13_horn	307.22080000000005	1.3789506862760259E-11
wc2.1_2.5m_bio_13_horn	308.40160000000003	1.1195346732995048E-11
wc2.1_2.5m_bio_13_horn	309.5824000000001	9.08199990906633E-12
wc2.1_2.5m_bio_13_horn	310.7632000000001	7.36166162751406E-12
wc2.1_2.5m_bio_13_horn	311.9440000000001	5.962458825281569E-12
wc2.1_2.5m_bio_13_horn	313.12480000000005	4.825337612118785E-12
wc2.1_2.5m_bio_13_horn	314.3056	3.901938668005034E-12
wc2.1_2.5m_bio_13_horn	315.4864000000001	3.1527415227106115E-12
wc2.1_2.5m_bio_13_horn	316.6672000000001	2.5453452279916577E-12
wc2.1_2.5m_bio_13_horn	317.84800000000007	2.0533368842029498E-12
wc2.1_2.5m_bio_13_horn	319.02880000000005	1.6550995600092544E-12
wc2.1_2.5m_bio_13_horn	320.2096	1.3330401235980838E-12
wc2.1_2.5m_bio_13_horn	321.3904000000001	1.0727849815081458E-12
wc2.1_2.5m_bio_13_horn	322.5712000000001	8.626554874081871E-13
wc2.1_2.5m_bio_13_horn	323.75200000000007	6.931264373219448E-13
wc2.1_2.5m_bio_13_horn	324.93280000000004	5.56471264467201E-13
wc2.1_2.5m_bio_13_horn	326.1136	4.4640170466375695E-13
wc2.1_2.5m_bio_13_horn	327.2944000000001	3.578155838030589E-13
wc2.1_2.5m_bio_13_horn	328.4752000000001	2.865813868765249E-13
wc2.1_2.5m_bio_13_horn	329.65600000000006	2.2934377921085547E-13
wc2.1_2.5m_bio_13_horn	330.83680000000004	1.8339236379505408E-13
wc2.1_2.5m_bio_13_horn	332.0176000000001	1.465297474285629E-13
wc2.1_2.5m_bio_13_horn	333.1984000000001	1.169837881079272E-13
wc2.1_2.5m_bio_13_horn	334.3792000000001	9.332023543674739E-14
wc2.1_2.5m_bio_13_horn	335.56000000000006	7.438430568110915E-14
wc2.1_2.5m_bio_13_horn	336.74080000000004	5.924300221400725E-14
wc2.1_2.5m_bio_13_horn	337.92160000000007	4.714635189954734E-14
wc2.1_2.5m_bio_13_horn	339.1024000000001	3.7489701962397856E-14
wc2.1_2.5m_bio_13_horn	340.2832000000001	2.97869537466567E-14
wc2.1_2.5m_bio_13_horn	341.46400000000006	2.364806043857453E-14
wc2.1_2.5m_bio_13_horn	342.64480000000003	1.875923868284099E-14
wc2.1_2.5m_bio_13_horn	343.82560000000007	1.486929069455245E-14
wc2.1_2.5m_bio_13_horn	345.0064000000001	1.177648033072725E-14
wc2.1_2.5m_bio_13_horn	346.1872000000001	9.31957571688848E-15
wc2.1_2.5m_bio_13_horn	347.36800000000005	7.369312849021554E-15
wc2.1_2.5m_bio_13_horn	348.5488000000001	5.822549795688739E-15
wc2.1_2.5m_bio_13_horn	349.72960000000006	4.596736419916524E-15
wc2.1_2.5m_bio_13_horn	350.9104000000001	3.6261141658777696E-15
wc2.1_2.5m_bio_13_horn	352.0912000000001	2.8581570382055785E-15
wc2.1_2.5m_bio_13_horn	353.27200000000005	2.251027750294456E-15
wc2.1_2.5m_bio_13_horn	354.4528000000001	1.7714589772618709E-15
wc2.1_2.5m_bio_13_horn	355.63360000000006	1.3929368937928691E-15
wc2.1_2.5m_bio_13_horn	356.8144000000001	1.0944281894994688E-15
wc2.1_2.5m_bio_13_horn	357.99520000000007	8.591978226845298E-16
wc2.1_2.5m_bio_13_horn	359.17600000000004	6.739917923663313E-16
wc2.1_2.5m_bio_13_horn	360.3568000000001	5.282823260434495E-16
wc2.1_2.5m_bio_13_horn	361.53760000000005	4.13745339775641E-16
wc2.1_2.5m_bio_13_horn	362.7184000000001	3.237801175631896E-16
wc2.1_2.5m_bio_13_horn	363.89920000000006	2.5317613623106064E-16
wc2.1_2.5m_bio_13_horn	365.0800000000001	1.978099732175711E-16
wc2.1_2.5m_bio_13_horn	366.2608000000001	1.5442714265091279E-16
wc2.1_2.5m_bio_13_horn	367.4416000000001	1.2046326551816308E-16
wc2.1_2.5m_bio_13_horn	368.6224000000001	9.389352279380039E-17
wc2.1_2.5m_bio_13_horn	369.80320000000006	7.312607487213786E-17
wc2.1_2.5m_bio_13_horn	370.9840000000001	5.690610199882235E-17
wc2.1_2.5m_bio_13_horn	372.16480000000007	4.4248753010380884E-17
wc2.1_2.5m_bio_13_horn	373.3456000000001	3.437899606879822E-17
wc2.1_2.5m_bio_13_horn	374.5264000000001	2.6689533366311398E-17
wc2.1_2.5m_bio_13_horn	375.70720000000006	2.0703258706128414E-17
wc2.1_2.5m_bio_13_horn	376.8880000000001	1.6046934960975538E-17
wc2.1_2.5m_bio_13_horn	378.06880000000007	1.242791555629886E-17
wc2.1_2.5m_bio_13_horn	379.2496000000001	9.617327061230471E-18
wc2.1_2.5m_bio_13_horn	380.4304000000001	7.436458758789513E-18
wc2.1_2.5m_bio_13_horn	381.61120000000005	5.745500168251968E-18
wc2.1_2.5m_bio_13_horn	382.7920000000001	4.435526905785934E-18
wc2.1_2.5m_bio_13_horn	383.97280000000006	3.421467994883701E-18
wc2.1_2.5m_bio_13_horn	385.1536000000001	2.6371537428295494E-18
wc2.1_2.5m_bio_13_horn	386.3344000000001	2.0309922744330874E-18
wc2.1_2.5m_bio_13_horn	387.5152000000001	1.5629203374962278E-18
wc2.1_2.5m_bio_13_horn	388.6960000000001	1.201753119528145E-18
wc2.1_2.5m_bio_13_horn	389.87680000000006	9.23313992380292E-19
wc2.1_2.5m_bio_13_horn	391.0576000000001	7.088206311725221E-19
wc2.1_2.5m_bio_13_horn	392.23840000000007	5.437172937621043E-19
wc2.1_2.5m_bio_13_horn	393.4192000000001	4.167404685430572E-19
wc2.1_2.5m_bio_13_horn	394.6000000000001	3.1915970358958405E-19
wc2.1_2.5m_bio_13_horn	395.78080000000006	2.442340455960488E-19
wc2.1_2.5m_bio_13_horn	396.9616000000001	1.8674720314681253E-19
wc2.1_2.5m_bio_13_horn	398.14240000000007	1.4267827713364915E-19
wc2.1_2.5m_bio_13_horn	399.3232000000001	1.0892093293778352E-19
wc2.1_2.5m_bio_13_horn	400.5040000000001	8.308463151363447E-20
wc2.1_2.5m_bio_13_horn	401.68480000000005	6.332566482400373E-20
wc2.1_2.5m_bio_13_horn	402.8656000000001	4.822749253224277E-20
wc2.1_2.5m_bio_13_horn	404.0464000000001	3.6699690258202104E-20
wc2.1_2.5m_bio_13_horn	405.2272000000001	2.790486041629396E-20
wc2.1_2.5m_bio_13_horn	406.4080000000001	2.1200845894887238E-20
wc2.1_2.5m_bio_13_horn	407.58880000000005	1.609445317844426E-20
wc2.1_2.5m_bio_13_horn	408.7696000000001	1.2208298076152614E-20
wc2.1_2.5m_bio_13_horn	409.9504000000001	9.253024893364297E-21
wc2.1_2.5m_bio_13_horn	411.1312000000001	7.007582536071583E-21
wc2.1_2.5m_bio_13_horn	412.31200000000007	5.30276531308371E-21
wc2.1_2.5m_bio_13_horn	413.49280000000005	4.0095213358356864E-21
wc2.1_2.5m_bio_13_horn	414.6736000000001	3.0292301169649118E-21
wc2.1_2.5m_bio_13_horn	415.8544000000001	2.2867987625912734E-21
wc2.1_2.5m_bio_13_horn	417.0352000000001	1.7249498620568757E-21
wc2.1_2.5m_bio_13_horn	418.21600000000007	1.3000934608505533E-21
wc2.1_2.5m_bio_13_horn	419.39680000000004	9.791036613531676E-22
wc2.1_2.5m_bio_13_horn	420.57760000000013	7.367707409532621E-22
wc2.1_2.5m_bio_13_horn	421.7584000000001	5.539774066083873E-22
wc2.1_2.5m_bio_13_horn	422.9392000000001	4.161992775493587E-22
wc2.1_2.5m_bio_13_horn	424.12000000000006	3.1243998616708106E-22
wc2.1_2.5m_bio_13_horn	425.30080000000004	2.343589124215398E-22
wc2.1_2.5m_bio_13_horn	426.4816000000001	1.7565169452837487E-22
wc2.1_2.5m_bio_13_horn	427.6624000000001	1.3154452494242315E-22
wc2.1_2.5m_bio_13_horn	428.8432000000001	9.843492834502998E-23
wc2.1_2.5m_bio_13_horn	430.02400000000006	7.360011661194519E-23
wc2.1_2.5m_bio_13_horn	431.20480000000003	5.49866532524423E-23
wc2.1_2.5m_bio_13_horn	432.3856000000001	4.104801432715895E-23
wc2.1_2.5m_bio_13_horn	433.5664000000001	3.061797942825261E-23
wc2.1_2.5m_bio_13_horn	434.7472000000001	2.2820070447481182E-23
wc2.1_2.5m_bio_13_horn	435.92800000000005	1.699444310295074E-23
wc2.1_2.5m_bio_13_horn	437.10880000000003	1.2645994091048284E-23
wc2.1_2.5m_bio_13_horn	438.2896000000001	9.40261141189382E-24
wc2.1_2.5m_bio_13_horn	439.4704000000001	6.985542387157545E-24
wc2.1_2.5m_bio_13_horn	440.6512000000001	5.1856264642768974E-24
wc2.1_2.5m_bio_13_horn	441.83200000000005	3.846435681190172E-24
wc2.1_2.5m_bio_13_horn	443.0128000000001	2.8508115716975648E-24
wc2.1_2.5m_bio_13_horn	444.1936000000001	2.1111931391174853E-24
wc2.1_2.5m_bio_13_horn	445.3744000000001	1.5622251309970226E-24
wc2.1_2.5m_bio_13_horn	446.55520000000007	1.1550709436309807E-24
wc2.1_2.5m_bio_13_horn	447.73600000000005	8.533553132111003E-25
wc2.1_2.5m_bio_13_horn	448.91680000000014	6.299419176358444E-25
wc2.1_2.5m_bio_13_horn	450.0976000000001	4.646514977344332E-25
wc2.1_2.5m_bio_13_horn	451.2784000000001	3.424549960153387E-25
wc2.1_2.5m_bio_13_horn	452.45920000000007	2.5219468987940506E-25
wc2.1_2.5m_bio_13_horn	453.64000000000004	1.8557424011998772E-25
wc2.1_2.5m_bio_13_horn	454.82080000000013	1.36444402025179E-25
wc2.1_2.5m_bio_13_horn	456.0016000000001	1.0024125780567768E-25
wc2.1_2.5m_bio_13_horn	457.1824000000001	7.358455080856337E-26
wc2.1_2.5m_bio_13_horn	458.36320000000006	5.397380766843923E-26
wc2.1_2.5m_bio_13_horn	459.5440000000001	3.955749480355377E-26
wc2.1_2.5m_bio_13_horn	460.72480000000013	2.8968818250974254E-26
wc2.1_2.5m_bio_13_horn	461.9056000000001	2.1197373532116923E-26
wc2.1_2.5m_bio_13_horn	463.0864000000001	1.549849906361247E-26
wc2.1_2.5m_bio_13_horn	464.26720000000006	1.1322609165414624E-26
wc2.1_2.5m_bio_13_horn	465.44800000000004	8.265320949332261E-27
wc2.1_2.5m_bio_13_horn	466.6288000000001	6.0286788010870884E-27
wc2.1_2.5m_bio_13_horn	467.8096000000001	4.393806560289329E-27
wc2.1_2.5m_bio_13_horn	468.9904000000001	3.1997240243864152E-27
wc2.1_2.5m_bio_13_horn	470.17120000000006	2.3282698060933513E-27
wc2.1_2.5m_bio_13_horn	471.35200000000003	1.6928188505925047E-27
wc2.1_2.5m_bio_13_horn	472.5328000000001	1.2298068030343471E-27
wc2.1_2.5m_bio_13_horn	473.7136000000001	8.927290034237376E-28
wc2.1_2.5m_bio_13_horn	474.8944000000001	6.475176769744103E-28
wc2.1_2.5m_bio_13_horn	476.07520000000005	4.692885569504184E-28
wc2.1_2.5m_bio_13_horn	477.25600000000014	3.398423757492802E-28
wc2.1_2.5m_bio_13_horn	478.4368	2.459073334571045E-28
wc2.1_2.5m_bio_13_horn	479.6176000000001	1.7779296911396113E-28
wc2.1_2.5m_bio_13_horn	480.7984000000002	1.2844409577694923E-28
wc2.1_2.5m_bio_13_horn	481.97920000000005	9.271852262427241E-29
wc2.1_2.5m_bio_13_horn	483.16000000000014	6.687564231409996E-29
wc2.1_2.5m_bio_13_horn	484.3408	4.8197654731285505E-29
wc2.1_2.5m_bio_13_horn	485.5216000000001	3.4708269872661633E-29
wc2.1_2.5m_bio_13_horn	486.7024000000002	2.497448301214656E-29
wc2.1_2.5m_bio_13_horn	487.88320000000004	1.7955982025420752E-29
wc2.1_2.5m_bio_13_horn	489.06400000000014	1.2899660595754193E-29
wc2.1_2.5m_bio_13_horn	490.2448000000001	9.259691368997928E-30
wc2.1_2.5m_bio_13_horn	491.4256000000001	6.641576936383228E-30
wc2.1_2.5m_bio_13_horn	492.6064000000002	4.759869277553023E-30
wc2.1_2.5m_bio_13_horn	493.78720000000004	4.258875466023525E-30
wc2.1_2.5m_bio_13_horn	494.96800000000013	4.258875466023525E-30
wc2.1_2.5m_bio_13_horn	496.1488000000001	4.258875466023525E-30
wc2.1_2.5m_bio_13_horn	497.3296000000001	4.258875466023525E-30
wc2.1_2.5m_bio_13_horn	498.5104000000002	4.258875466023525E-30
wc2.1_2.5m_bio_13_horn	499.69120000000004	4.258875466023525E-30
wc2.1_2.5m_bio_13_horn	500.8720000000001	4.258875466023525E-30
wc2.1_2.5m_bio_13_horn	502.0528000000001	4.258875466023525E-30
wc2.1_2.5m_bio_13_horn	503.2336000000001	4.258875466023525E-30
wc2.1_2.5m_bio_13_horn	504.41440000000017	4.258875466023525E-30
wc2.1_2.5m_bio_13_horn	505.59520000000003	4.258875466023525E-30
wc2.1_2.5m_bio_13_horn	506.7760000000001	4.258875466023525E-30
wc2.1_2.5m_bio_13_horn	507.9568000000001	4.258875466023525E-30
wc2.1_2.5m_bio_13_horn	509.1376000000001	4.258875466023525E-30
wc2.1_2.5m_bio_13_horn	510.31840000000017	4.258875466023525E-30
wc2.1_2.5m_bio_13_horn	511.49920000000003	4.258875466023525E-30
wc2.1_2.5m_bio_13_horn	512.6800000000001	4.258875466023525E-30
wc2.1_2.5m_bio_13_horn	513.8608	4.258875466023525E-30
wc2.1_2.5m_bio_13_horn	515.0416	4.258875466023525E-30
wc2.1_2.5m_bio_13_horn	516.2224000000001	4.258875466023525E-30
wc2.1_2.5m_bio_13_horn	517.4032	4.258875466023525E-30
wc2.1_2.5m_bio_13_horn	518.5840000000001	4.258875466023525E-30
wc2.1_2.5m_bio_13_horn	519.7648	4.258875466023525E-30
wc2.1_2.5m_bio_13_horn	520.9456	4.258875466023525E-30
wc2.1_2.5m_bio_13_horn	522.1264000000001	4.258875466023525E-30
wc2.1_2.5m_bio_13_horn	523.3072000000001	4.258875466023525E-30
wc2.1_2.5m_bio_13_horn	524.488	4.258875466023525E-30
wc2.1_2.5m_bio_13_horn	525.6688	4.258875466023525E-30
wc2.1_2.5m_bio_13_horn	526.8496	4.258875466023525E-30
wc2.1_2.5m_bio_13_horn	528.0304000000001	4.258875466023525E-30
wc2.1_2.5m_bio_13_horn	529.2112000000001	4.258875466023525E-30
wc2.1_2.5m_bio_13_horn	530.392	4.258875466023525E-30
wc2.1_2.5m_bio_13_horn	531.5728	4.258875466023525E-30
wc2.1_2.5m_bio_13_horn	532.7536	4.258875466023525E-30
wc2.1_2.5m_bio_13_horn	533.9344000000001	4.258875466023525E-30
wc2.1_2.5m_bio_13_horn	535.1152000000001	4.258875466023525E-30
wc2.1_2.5m_bio_13_horn	536.296	4.258875466023525E-30
wc2.1_2.5m_bio_13_horn	537.4768	4.258875466023525E-30
wc2.1_2.5m_bio_13_horn	538.6576	4.258875466023525E-30
wc2.1_2.5m_bio_13_horn	539.8384000000001	4.258875466023525E-30
wc2.1_2.5m_bio_13_horn	541.0192000000001	4.258875466023525E-30
wc2.1_2.5m_bio_13_horn	542.2	4.258875466023525E-30
