# Supplementary material for: New records of a lost species and a geographic range expansion for sengis in the Horn of Africa
Source: PeerJ. 2020 Aug 18;8:e9652. doi: 10.7717/peerj.9652 (PMC7441985; doi:10.7717/peerj.9652)
Supplement: Supplemental Information 6 [file peerj-08-9652-s006.zip › Data_S6_Ecological_Niche_Modeling/4_final_Maxent_analysis/output/plots/revoilii_0_wc2.1_2.5m_bio_14_horn.dat]

variable	x	y
wc2.1_2.5m_bio_14_horn	-9.7	0.2981529235839844
wc2.1_2.5m_bio_14_horn	-9.4672	0.2981529235839844
wc2.1_2.5m_bio_14_horn	-9.234399999999999	0.2981529235839844
wc2.1_2.5m_bio_14_horn	-9.0016	0.2981529235839844
wc2.1_2.5m_bio_14_horn	-8.768799999999999	0.2981529235839844
wc2.1_2.5m_bio_14_horn	-8.536	0.2981529235839844
wc2.1_2.5m_bio_14_horn	-8.303199999999999	0.2981529235839844
wc2.1_2.5m_bio_14_horn	-8.0704	0.2981529235839844
wc2.1_2.5m_bio_14_horn	-7.837599999999999	0.2981529235839844
wc2.1_2.5m_bio_14_horn	-7.604799999999999	0.2981529235839844
wc2.1_2.5m_bio_14_horn	-7.372	0.2981529235839844
wc2.1_2.5m_bio_14_horn	-7.139199999999999	0.2981529235839844
wc2.1_2.5m_bio_14_horn	-6.906399999999999	0.2981529235839844
wc2.1_2.5m_bio_14_horn	-6.673599999999999	0.2981529235839844
wc2.1_2.5m_bio_14_horn	-6.440799999999999	0.2981529235839844
wc2.1_2.5m_bio_14_horn	-6.207999999999999	0.2981529235839844
wc2.1_2.5m_bio_14_horn	-5.975199999999999	0.2981529235839844
wc2.1_2.5m_bio_14_horn	-5.742399999999999	0.2981529235839844
wc2.1_2.5m_bio_14_horn	-5.509599999999999	0.2981529235839844
wc2.1_2.5m_bio_14_horn	-5.2768	0.2981529235839844
wc2.1_2.5m_bio_14_horn	-5.044	0.2981529235839844
wc2.1_2.5m_bio_14_horn	-4.8111999999999995	0.2981529235839844
wc2.1_2.5m_bio_14_horn	-4.578399999999999	0.2981529235839844
wc2.1_2.5m_bio_14_horn	-4.345599999999998	0.2981529235839844
wc2.1_2.5m_bio_14_horn	-4.112799999999998	0.2981529235839844
wc2.1_2.5m_bio_14_horn	-3.879999999999999	0.2981529235839844
wc2.1_2.5m_bio_14_horn	-3.647199999999999	0.2981529235839844
wc2.1_2.5m_bio_14_horn	-3.4143999999999988	0.2981529235839844
wc2.1_2.5m_bio_14_horn	-3.1815999999999987	0.2981529235839844
wc2.1_2.5m_bio_14_horn	-2.9487999999999985	0.2981529235839844
wc2.1_2.5m_bio_14_horn	-2.7159999999999993	0.2981529235839844
wc2.1_2.5m_bio_14_horn	-2.483199999999999	0.2981529235839844
wc2.1_2.5m_bio_14_horn	-2.250399999999999	0.2981529235839844
wc2.1_2.5m_bio_14_horn	-2.017599999999999	0.2981529235839844
wc2.1_2.5m_bio_14_horn	-1.7847999999999988	0.2981529235839844
wc2.1_2.5m_bio_14_horn	-1.5519999999999996	0.2981529235839844
wc2.1_2.5m_bio_14_horn	-1.3191999999999986	0.2981529235839844
wc2.1_2.5m_bio_14_horn	-1.0863999999999994	0.2981529235839844
wc2.1_2.5m_bio_14_horn	-0.8536000000000001	0.2981529235839844
wc2.1_2.5m_bio_14_horn	-0.6207999999999991	0.2981529235839844
wc2.1_2.5m_bio_14_horn	-0.3879999999999999	0.2981529235839844
wc2.1_2.5m_bio_14_horn	-0.1551999999999989	0.2981529235839844
wc2.1_2.5m_bio_14_horn	0.07760000000000034	0.32448333501815796
wc2.1_2.5m_bio_14_horn	0.31039999999999957	0.40983495116233826
wc2.1_2.5m_bio_14_horn	0.5432000000000006	0.49390846490859985
wc2.1_2.5m_bio_14_horn	0.7760000000000016	0.5477636456489563
wc2.1_2.5m_bio_14_horn	1.0088000000000026	0.6005231142044067
wc2.1_2.5m_bio_14_horn	1.2416000000000018	0.6510486006736755
wc2.1_2.5m_bio_14_horn	1.4744000000000028	0.6983931660652161
wc2.1_2.5m_bio_14_horn	1.707200000000002	0.6957642436027527
wc2.1_2.5m_bio_14_horn	1.9400000000000013	0.6870862245559692
wc2.1_2.5m_bio_14_horn	2.1728000000000023	0.6782751083374023
wc2.1_2.5m_bio_14_horn	2.4056000000000015	0.6693353056907654
wc2.1_2.5m_bio_14_horn	2.6384000000000025	0.6602715253829956
wc2.1_2.5m_bio_14_horn	2.8712000000000018	0.6510887742042542
wc2.1_2.5m_bio_14_horn	3.104000000000001	0.6417925357818604
wc2.1_2.5m_bio_14_horn	3.336800000000002	0.6323884129524231
wc2.1_2.5m_bio_14_horn	3.569600000000001	0.6228824257850647
wc2.1_2.5m_bio_14_horn	3.8024000000000022	0.6132810115814209
wc2.1_2.5m_bio_14_horn	4.0352000000000015	0.603590726852417
wc2.1_2.5m_bio_14_horn	4.268000000000001	0.5938183665275574
wc2.1_2.5m_bio_14_horn	4.500800000000002	0.5839712023735046
wc2.1_2.5m_bio_14_horn	4.733600000000001	0.5740565657615662
wc2.1_2.5m_bio_14_horn	4.966400000000002	0.5640820264816284
wc2.1_2.5m_bio_14_horn	5.199200000000001	0.5540553331375122
wc2.1_2.5m_bio_14_horn	5.432	0.5439844131469727
wc2.1_2.5m_bio_14_horn	5.664800000000001	0.533877432346344
wc2.1_2.5m_bio_14_horn	5.897600000000001	0.5237426161766052
wc2.1_2.5m_bio_14_horn	6.130400000000002	0.5135881304740906
wc2.1_2.5m_bio_14_horn	6.363200000000003	0.5034224390983582
wc2.1_2.5m_bio_14_horn	6.596	0.4932539463043213
wc2.1_2.5m_bio_14_horn	6.828800000000001	0.4830910265445709
wc2.1_2.5m_bio_14_horn	7.061600000000002	0.472942054271698
wc2.1_2.5m_bio_14_horn	7.294400000000003	0.46281540393829346
wc2.1_2.5m_bio_14_horn	7.527200000000001	0.45290616154670715
wc2.1_2.5m_bio_14_horn	7.760000000000002	0.4444410502910614
wc2.1_2.5m_bio_14_horn	7.992799999999999	0.4360080659389496
wc2.1_2.5m_bio_14_horn	8.225600000000004	0.42761194705963135
wc2.1_2.5m_bio_14_horn	8.458400000000001	0.4192573130130768
wc2.1_2.5m_bio_14_horn	8.691200000000002	0.41776910424232483
wc2.1_2.5m_bio_14_horn	8.924	0.41776910424232483
wc2.1_2.5m_bio_14_horn	9.1568	0.41776910424232483
wc2.1_2.5m_bio_14_horn	9.389600000000002	0.41776910424232483
wc2.1_2.5m_bio_14_horn	9.622400000000003	0.41776910424232483
wc2.1_2.5m_bio_14_horn	9.8552	0.41776910424232483
wc2.1_2.5m_bio_14_horn	10.088000000000001	0.41776910424232483
wc2.1_2.5m_bio_14_horn	10.320799999999998	0.41776910424232483
wc2.1_2.5m_bio_14_horn	10.553600000000003	0.41776910424232483
wc2.1_2.5m_bio_14_horn	10.7864	0.41776910424232483
wc2.1_2.5m_bio_14_horn	11.019200000000001	0.41776910424232483
wc2.1_2.5m_bio_14_horn	11.252000000000002	0.41776910424232483
wc2.1_2.5m_bio_14_horn	11.4848	0.41776910424232483
wc2.1_2.5m_bio_14_horn	11.717600000000004	0.41776910424232483
wc2.1_2.5m_bio_14_horn	11.950400000000002	0.41776910424232483
wc2.1_2.5m_bio_14_horn	12.183200000000003	0.41776910424232483
wc2.1_2.5m_bio_14_horn	12.416	0.41776910424232483
wc2.1_2.5m_bio_14_horn	12.648800000000005	0.41776910424232483
wc2.1_2.5m_bio_14_horn	12.881600000000002	0.41776910424232483
wc2.1_2.5m_bio_14_horn	13.114400000000003	0.41776910424232483
wc2.1_2.5m_bio_14_horn	13.3472	0.41776910424232483
wc2.1_2.5m_bio_14_horn	13.580000000000002	0.41776910424232483
wc2.1_2.5m_bio_14_horn	13.812800000000003	0.41776910424232483
wc2.1_2.5m_bio_14_horn	14.045600000000004	0.41776910424232483
wc2.1_2.5m_bio_14_horn	14.278400000000001	0.41776910424232483
wc2.1_2.5m_bio_14_horn	14.511200000000002	0.41776910424232483
wc2.1_2.5m_bio_14_horn	14.744	0.41776910424232483
wc2.1_2.5m_bio_14_horn	14.976800000000004	0.41776910424232483
wc2.1_2.5m_bio_14_horn	15.209600000000002	0.41776910424232483
wc2.1_2.5m_bio_14_horn	15.442400000000003	0.41776910424232483
wc2.1_2.5m_bio_14_horn	15.6752	0.41776910424232483
wc2.1_2.5m_bio_14_horn	15.908000000000001	0.41776910424232483
wc2.1_2.5m_bio_14_horn	16.140800000000002	0.41776910424232483
wc2.1_2.5m_bio_14_horn	16.373600000000003	0.41776910424232483
wc2.1_2.5m_bio_14_horn	16.6064	0.41776910424232483
wc2.1_2.5m_bio_14_horn	16.8392	0.41776910424232483
wc2.1_2.5m_bio_14_horn	17.072	0.41776910424232483
wc2.1_2.5m_bio_14_horn	17.304800000000004	0.41776910424232483
wc2.1_2.5m_bio_14_horn	17.5376	0.41776910424232483
wc2.1_2.5m_bio_14_horn	17.770400000000002	0.41776910424232483
wc2.1_2.5m_bio_14_horn	18.003200000000003	0.41776910424232483
wc2.1_2.5m_bio_14_horn	18.236	0.41776910424232483
wc2.1_2.5m_bio_14_horn	18.468800000000005	0.41776910424232483
wc2.1_2.5m_bio_14_horn	18.701600000000003	0.41776910424232483
wc2.1_2.5m_bio_14_horn	18.934400000000004	0.41776910424232483
wc2.1_2.5m_bio_14_horn	19.1672	0.41776910424232483
wc2.1_2.5m_bio_14_horn	19.400000000000002	0.41776910424232483
wc2.1_2.5m_bio_14_horn	19.632800000000003	0.41776910424232483
wc2.1_2.5m_bio_14_horn	19.865600000000004	0.41776910424232483
wc2.1_2.5m_bio_14_horn	20.0984	0.41776910424232483
wc2.1_2.5m_bio_14_horn	20.331200000000003	0.41776910424232483
wc2.1_2.5m_bio_14_horn	20.564	0.41776910424232483
wc2.1_2.5m_bio_14_horn	20.796800000000005	0.41776910424232483
wc2.1_2.5m_bio_14_horn	21.029600000000002	0.41776910424232483
wc2.1_2.5m_bio_14_horn	21.262400000000003	0.41776910424232483
wc2.1_2.5m_bio_14_horn	21.4952	0.41776910424232483
wc2.1_2.5m_bio_14_horn	21.728	0.41776910424232483
wc2.1_2.5m_bio_14_horn	21.960800000000003	0.41776910424232483
wc2.1_2.5m_bio_14_horn	22.193600000000004	0.41776910424232483
wc2.1_2.5m_bio_14_horn	22.426400000000005	0.41776910424232483
wc2.1_2.5m_bio_14_horn	22.659200000000002	0.41776910424232483
wc2.1_2.5m_bio_14_horn	22.892	0.41776910424232483
wc2.1_2.5m_bio_14_horn	23.124800000000004	0.41776910424232483
wc2.1_2.5m_bio_14_horn	23.3576	0.41776910424232483
wc2.1_2.5m_bio_14_horn	23.5904	0.41776910424232483
wc2.1_2.5m_bio_14_horn	23.823200000000003	0.41776910424232483
wc2.1_2.5m_bio_14_horn	24.056	0.41776910424232483
wc2.1_2.5m_bio_14_horn	24.288800000000005	0.41776910424232483
wc2.1_2.5m_bio_14_horn	24.521599999999996	0.41776910424232483
wc2.1_2.5m_bio_14_horn	24.7544	0.41776910424232483
wc2.1_2.5m_bio_14_horn	24.987200000000005	0.41776910424232483
wc2.1_2.5m_bio_14_horn	25.220000000000002	0.41776910424232483
wc2.1_2.5m_bio_14_horn	25.452800000000007	0.41776910424232483
wc2.1_2.5m_bio_14_horn	25.685599999999997	0.41776910424232483
wc2.1_2.5m_bio_14_horn	25.918400000000002	0.41776910424232483
wc2.1_2.5m_bio_14_horn	26.151200000000006	0.41776910424232483
wc2.1_2.5m_bio_14_horn	26.384000000000004	0.41776910424232483
wc2.1_2.5m_bio_14_horn	26.6168	0.41776910424232483
wc2.1_2.5m_bio_14_horn	26.8496	0.41776910424232483
wc2.1_2.5m_bio_14_horn	27.082400000000003	0.41776910424232483
wc2.1_2.5m_bio_14_horn	27.315200000000008	0.41776910424232483
wc2.1_2.5m_bio_14_horn	27.548	0.41776910424232483
wc2.1_2.5m_bio_14_horn	27.780800000000003	0.41776910424232483
wc2.1_2.5m_bio_14_horn	28.0136	0.41776910424232483
wc2.1_2.5m_bio_14_horn	28.246400000000005	0.41776910424232483
wc2.1_2.5m_bio_14_horn	28.479200000000002	0.41776910424232483
wc2.1_2.5m_bio_14_horn	28.712	0.41776910424232483
wc2.1_2.5m_bio_14_horn	28.944800000000004	0.41776910424232483
wc2.1_2.5m_bio_14_horn	29.1776	0.41776910424232483
wc2.1_2.5m_bio_14_horn	29.4104	0.41776910424232483
wc2.1_2.5m_bio_14_horn	29.643200000000004	0.41776910424232483
wc2.1_2.5m_bio_14_horn	29.876	0.41776910424232483
wc2.1_2.5m_bio_14_horn	30.108800000000006	0.41776910424232483
wc2.1_2.5m_bio_14_horn	30.341599999999996	0.41776910424232483
wc2.1_2.5m_bio_14_horn	30.5744	0.41776910424232483
wc2.1_2.5m_bio_14_horn	30.807200000000005	0.41776910424232483
wc2.1_2.5m_bio_14_horn	31.040000000000003	0.41776910424232483
wc2.1_2.5m_bio_14_horn	31.2728	0.41776910424232483
wc2.1_2.5m_bio_14_horn	31.505599999999998	0.41776910424232483
wc2.1_2.5m_bio_14_horn	31.738400000000002	0.41776910424232483
wc2.1_2.5m_bio_14_horn	31.971200000000007	0.41776910424232483
wc2.1_2.5m_bio_14_horn	32.20400000000001	0.41776910424232483
wc2.1_2.5m_bio_14_horn	32.436800000000005	0.41776910424232483
wc2.1_2.5m_bio_14_horn	32.6696	0.41776910424232483
wc2.1_2.5m_bio_14_horn	32.9024	0.41776910424232483
wc2.1_2.5m_bio_14_horn	33.13520000000001	0.41776910424232483
wc2.1_2.5m_bio_14_horn	33.367999999999995	0.41776910424232483
wc2.1_2.5m_bio_14_horn	33.60080000000001	0.41776910424232483
wc2.1_2.5m_bio_14_horn	33.833600000000004	0.41776910424232483
wc2.1_2.5m_bio_14_horn	34.0664	0.41776910424232483
wc2.1_2.5m_bio_14_horn	34.2992	0.41776910424232483
wc2.1_2.5m_bio_14_horn	34.532	0.41776910424232483
wc2.1_2.5m_bio_14_horn	34.76480000000001	0.41776910424232483
wc2.1_2.5m_bio_14_horn	34.997600000000006	0.41776910424232483
wc2.1_2.5m_bio_14_horn	35.2304	0.41776910424232483
wc2.1_2.5m_bio_14_horn	35.4632	0.41776910424232483
wc2.1_2.5m_bio_14_horn	35.696	0.41776910424232483
wc2.1_2.5m_bio_14_horn	35.92880000000001	0.41776910424232483
wc2.1_2.5m_bio_14_horn	36.16160000000001	0.41776910424232483
wc2.1_2.5m_bio_14_horn	36.394400000000005	0.41776910424232483
wc2.1_2.5m_bio_14_horn	36.6272	0.41776910424232483
wc2.1_2.5m_bio_14_horn	36.86	0.41776910424232483
wc2.1_2.5m_bio_14_horn	37.0928	0.41776910424232483
wc2.1_2.5m_bio_14_horn	37.32560000000001	0.41776910424232483
wc2.1_2.5m_bio_14_horn	37.558400000000006	0.41776910424232483
wc2.1_2.5m_bio_14_horn	37.7912	0.41776910424232483
wc2.1_2.5m_bio_14_horn	38.024	0.41776910424232483
wc2.1_2.5m_bio_14_horn	38.2568	0.41776910424232483
wc2.1_2.5m_bio_14_horn	38.48960000000001	0.41776910424232483
wc2.1_2.5m_bio_14_horn	38.72240000000001	0.41776910424232483
wc2.1_2.5m_bio_14_horn	38.955200000000005	0.41776910424232483
wc2.1_2.5m_bio_14_horn	39.188	0.41776910424232483
wc2.1_2.5m_bio_14_horn	39.4208	0.41776910424232483
wc2.1_2.5m_bio_14_horn	39.65360000000001	0.41776910424232483
wc2.1_2.5m_bio_14_horn	39.88640000000001	0.41776910424232483
wc2.1_2.5m_bio_14_horn	40.119200000000006	0.41776910424232483
wc2.1_2.5m_bio_14_horn	40.352000000000004	0.41776910424232483
wc2.1_2.5m_bio_14_horn	40.5848	0.41776910424232483
wc2.1_2.5m_bio_14_horn	40.81760000000001	0.41776910424232483
wc2.1_2.5m_bio_14_horn	41.050399999999996	0.41776910424232483
wc2.1_2.5m_bio_14_horn	41.28320000000001	0.41776910424232483
wc2.1_2.5m_bio_14_horn	41.516000000000005	0.41776910424232483
wc2.1_2.5m_bio_14_horn	41.7488	0.41776910424232483
wc2.1_2.5m_bio_14_horn	41.9816	0.41776910424232483
wc2.1_2.5m_bio_14_horn	42.2144	0.41776910424232483
wc2.1_2.5m_bio_14_horn	42.44720000000001	0.41776910424232483
wc2.1_2.5m_bio_14_horn	42.68000000000001	0.41776910424232483
wc2.1_2.5m_bio_14_horn	42.912800000000004	0.41776910424232483
wc2.1_2.5m_bio_14_horn	43.1456	0.41776910424232483
wc2.1_2.5m_bio_14_horn	43.3784	0.41776910424232483
wc2.1_2.5m_bio_14_horn	43.61120000000001	0.41776910424232483
wc2.1_2.5m_bio_14_horn	43.843999999999994	0.41776910424232483
wc2.1_2.5m_bio_14_horn	44.076800000000006	0.41776910424232483
wc2.1_2.5m_bio_14_horn	44.3096	0.41776910424232483
wc2.1_2.5m_bio_14_horn	44.5424	0.41776910424232483
wc2.1_2.5m_bio_14_horn	44.7752	0.41776910424232483
wc2.1_2.5m_bio_14_horn	45.007999999999996	0.41776910424232483
wc2.1_2.5m_bio_14_horn	45.24080000000001	0.41776910424232483
wc2.1_2.5m_bio_14_horn	45.473600000000005	0.41776910424232483
wc2.1_2.5m_bio_14_horn	45.7064	0.41776910424232483
wc2.1_2.5m_bio_14_horn	45.9392	0.41776910424232483
wc2.1_2.5m_bio_14_horn	46.172	0.41776910424232483
wc2.1_2.5m_bio_14_horn	46.40480000000001	0.41776910424232483
wc2.1_2.5m_bio_14_horn	46.637600000000006	0.41776910424232483
wc2.1_2.5m_bio_14_horn	46.870400000000004	0.41776910424232483
wc2.1_2.5m_bio_14_horn	47.1032	0.41776910424232483
wc2.1_2.5m_bio_14_horn	47.336	0.41776910424232483
wc2.1_2.5m_bio_14_horn	47.56880000000001	0.41776910424232483
wc2.1_2.5m_bio_14_horn	47.80160000000001	0.41776910424232483
wc2.1_2.5m_bio_14_horn	48.034400000000005	0.41776910424232483
wc2.1_2.5m_bio_14_horn	48.2672	0.41776910424232483
wc2.1_2.5m_bio_14_horn	48.5	0.41776910424232483
wc2.1_2.5m_bio_14_horn	48.7328	0.41776910424232483
wc2.1_2.5m_bio_14_horn	48.96560000000001	0.41776910424232483
wc2.1_2.5m_bio_14_horn	49.19840000000001	0.41776910424232483
wc2.1_2.5m_bio_14_horn	49.431200000000004	0.41776910424232483
wc2.1_2.5m_bio_14_horn	49.664	0.41776910424232483
wc2.1_2.5m_bio_14_horn	49.8968	0.41776910424232483
wc2.1_2.5m_bio_14_horn	50.12960000000001	0.41776910424232483
wc2.1_2.5m_bio_14_horn	50.36240000000001	0.41776910424232483
wc2.1_2.5m_bio_14_horn	50.595200000000006	0.41776910424232483
wc2.1_2.5m_bio_14_horn	50.828	0.41776910424232483
wc2.1_2.5m_bio_14_horn	51.0608	0.41776910424232483
wc2.1_2.5m_bio_14_horn	51.29360000000001	0.41776910424232483
wc2.1_2.5m_bio_14_horn	51.526399999999995	0.41776910424232483
wc2.1_2.5m_bio_14_horn	51.75920000000001	0.41776910424232483
wc2.1_2.5m_bio_14_horn	51.992000000000004	0.41776910424232483
wc2.1_2.5m_bio_14_horn	52.2248	0.41776910424232483
wc2.1_2.5m_bio_14_horn	52.45760000000001	0.41776910424232483
wc2.1_2.5m_bio_14_horn	52.6904	0.41776910424232483
wc2.1_2.5m_bio_14_horn	52.92320000000001	0.41776910424232483
wc2.1_2.5m_bio_14_horn	53.156000000000006	0.41776910424232483
wc2.1_2.5m_bio_14_horn	53.3888	0.41776910424232483
wc2.1_2.5m_bio_14_horn	53.6216	0.41776910424232483
wc2.1_2.5m_bio_14_horn	53.8544	0.41776910424232483
wc2.1_2.5m_bio_14_horn	54.08720000000001	0.41776910424232483
wc2.1_2.5m_bio_14_horn	54.31999999999999	0.41776910424232483
wc2.1_2.5m_bio_14_horn	54.552800000000005	0.41776910424232483
wc2.1_2.5m_bio_14_horn	54.7856	0.41776910424232483
wc2.1_2.5m_bio_14_horn	55.0184	0.41776910424232483
wc2.1_2.5m_bio_14_horn	55.2512	0.41776910424232483
wc2.1_2.5m_bio_14_horn	55.483999999999995	0.41776910424232483
wc2.1_2.5m_bio_14_horn	55.716800000000006	0.41776910424232483
wc2.1_2.5m_bio_14_horn	55.949600000000004	0.41776910424232483
wc2.1_2.5m_bio_14_horn	56.1824	0.41776910424232483
wc2.1_2.5m_bio_14_horn	56.4152	0.41776910424232483
wc2.1_2.5m_bio_14_horn	56.647999999999996	0.41776910424232483
wc2.1_2.5m_bio_14_horn	56.880799999999994	0.41776910424232483
wc2.1_2.5m_bio_14_horn	57.113600000000005	0.41776910424232483
wc2.1_2.5m_bio_14_horn	57.3464	0.41776910424232483
wc2.1_2.5m_bio_14_horn	57.5792	0.41776910424232483
wc2.1_2.5m_bio_14_horn	57.812	0.41776910424232483
wc2.1_2.5m_bio_14_horn	58.044799999999995	0.41776910424232483
wc2.1_2.5m_bio_14_horn	58.27760000000001	0.41776910424232483
wc2.1_2.5m_bio_14_horn	58.510400000000004	0.41776910424232483
wc2.1_2.5m_bio_14_horn	58.74319999999999	0.41776910424232483
wc2.1_2.5m_bio_14_horn	58.976	0.41776910424232483
wc2.1_2.5m_bio_14_horn	59.2088	0.41776910424232483
wc2.1_2.5m_bio_14_horn	59.44160000000001	0.41776910424232483
wc2.1_2.5m_bio_14_horn	59.674400000000006	0.41776910424232483
wc2.1_2.5m_bio_14_horn	59.90719999999999	0.41776910424232483
wc2.1_2.5m_bio_14_horn	60.14	0.41776910424232483
wc2.1_2.5m_bio_14_horn	60.3728	0.41776910424232483
wc2.1_2.5m_bio_14_horn	60.60560000000001	0.41776910424232483
wc2.1_2.5m_bio_14_horn	60.83840000000001	0.41776910424232483
wc2.1_2.5m_bio_14_horn	61.07119999999999	0.41776910424232483
wc2.1_2.5m_bio_14_horn	61.304	0.41776910424232483
wc2.1_2.5m_bio_14_horn	61.5368	0.41776910424232483
wc2.1_2.5m_bio_14_horn	61.7696	0.41776910424232483
wc2.1_2.5m_bio_14_horn	62.00240000000001	0.41776910424232483
wc2.1_2.5m_bio_14_horn	62.23519999999999	0.41776910424232483
wc2.1_2.5m_bio_14_horn	62.468	0.41776910424232483
wc2.1_2.5m_bio_14_horn	62.7008	0.41776910424232483
wc2.1_2.5m_bio_14_horn	62.9336	0.41776910424232483
wc2.1_2.5m_bio_14_horn	63.16640000000001	0.41776910424232483
wc2.1_2.5m_bio_14_horn	63.39919999999999	0.41776910424232483
wc2.1_2.5m_bio_14_horn	63.63199999999999	0.41776910424232483
wc2.1_2.5m_bio_14_horn	63.8648	0.41776910424232483
wc2.1_2.5m_bio_14_horn	64.0976	0.41776910424232483
wc2.1_2.5m_bio_14_horn	64.33040000000001	0.41776910424232483
wc2.1_2.5m_bio_14_horn	64.5632	0.41776910424232483
wc2.1_2.5m_bio_14_horn	64.79599999999999	0.41776910424232483
wc2.1_2.5m_bio_14_horn	65.0288	0.41776910424232483
wc2.1_2.5m_bio_14_horn	65.2616	0.41776910424232483
wc2.1_2.5m_bio_14_horn	65.4944	0.41776910424232483
wc2.1_2.5m_bio_14_horn	65.7272	0.41776910424232483
wc2.1_2.5m_bio_14_horn	65.96	0.41776910424232483
wc2.1_2.5m_bio_14_horn	66.1928	0.41776910424232483
wc2.1_2.5m_bio_14_horn	66.4256	0.41776910424232483
wc2.1_2.5m_bio_14_horn	66.6584	0.41776910424232483
wc2.1_2.5m_bio_14_horn	66.8912	0.41776910424232483
wc2.1_2.5m_bio_14_horn	67.124	0.41776910424232483
wc2.1_2.5m_bio_14_horn	67.3568	0.41776910424232483
wc2.1_2.5m_bio_14_horn	67.5896	0.41776910424232483
wc2.1_2.5m_bio_14_horn	67.8224	0.41776910424232483
wc2.1_2.5m_bio_14_horn	68.0552	0.41776910424232483
wc2.1_2.5m_bio_14_horn	68.288	0.41776910424232483
wc2.1_2.5m_bio_14_horn	68.5208	0.41776910424232483
wc2.1_2.5m_bio_14_horn	68.7536	0.41776910424232483
wc2.1_2.5m_bio_14_horn	68.9864	0.41776910424232483
wc2.1_2.5m_bio_14_horn	69.2192	0.41776910424232483
wc2.1_2.5m_bio_14_horn	69.452	0.41776910424232483
wc2.1_2.5m_bio_14_horn	69.6848	0.41776910424232483
wc2.1_2.5m_bio_14_horn	69.91760000000001	0.41776910424232483
wc2.1_2.5m_bio_14_horn	70.1504	0.41776910424232483
wc2.1_2.5m_bio_14_horn	70.38319999999999	0.41776910424232483
wc2.1_2.5m_bio_14_horn	70.616	0.41776910424232483
wc2.1_2.5m_bio_14_horn	70.8488	0.41776910424232483
wc2.1_2.5m_bio_14_horn	71.08160000000001	0.41776910424232483
wc2.1_2.5m_bio_14_horn	71.3144	0.41776910424232483
wc2.1_2.5m_bio_14_horn	71.54719999999999	0.41776910424232483
wc2.1_2.5m_bio_14_horn	71.78	0.41776910424232483
wc2.1_2.5m_bio_14_horn	72.0128	0.41776910424232483
wc2.1_2.5m_bio_14_horn	72.2456	0.41776910424232483
wc2.1_2.5m_bio_14_horn	72.47840000000001	0.41776910424232483
wc2.1_2.5m_bio_14_horn	72.71119999999999	0.41776910424232483
wc2.1_2.5m_bio_14_horn	72.944	0.41776910424232483
wc2.1_2.5m_bio_14_horn	73.1768	0.41776910424232483
wc2.1_2.5m_bio_14_horn	73.4096	0.41776910424232483
wc2.1_2.5m_bio_14_horn	73.64240000000001	0.41776910424232483
wc2.1_2.5m_bio_14_horn	73.87519999999999	0.41776910424232483
wc2.1_2.5m_bio_14_horn	74.108	0.41776910424232483
wc2.1_2.5m_bio_14_horn	74.3408	0.41776910424232483
wc2.1_2.5m_bio_14_horn	74.5736	0.41776910424232483
wc2.1_2.5m_bio_14_horn	74.80640000000001	0.41776910424232483
wc2.1_2.5m_bio_14_horn	75.0392	0.41776910424232483
wc2.1_2.5m_bio_14_horn	75.27199999999999	0.41776910424232483
wc2.1_2.5m_bio_14_horn	75.5048	0.41776910424232483
wc2.1_2.5m_bio_14_horn	75.7376	0.41776910424232483
wc2.1_2.5m_bio_14_horn	75.97040000000001	0.41776910424232483
wc2.1_2.5m_bio_14_horn	76.2032	0.41776910424232483
wc2.1_2.5m_bio_14_horn	76.43599999999999	0.41776910424232483
wc2.1_2.5m_bio_14_horn	76.6688	0.41776910424232483
wc2.1_2.5m_bio_14_horn	76.9016	0.41776910424232483
wc2.1_2.5m_bio_14_horn	77.1344	0.41776910424232483
wc2.1_2.5m_bio_14_horn	77.3672	0.41776910424232483
wc2.1_2.5m_bio_14_horn	77.6	0.41776910424232483
wc2.1_2.5m_bio_14_horn	77.8328	0.41776910424232483
wc2.1_2.5m_bio_14_horn	78.0656	0.41776910424232483
wc2.1_2.5m_bio_14_horn	78.2984	0.41776910424232483
wc2.1_2.5m_bio_14_horn	78.5312	0.41776910424232483
wc2.1_2.5m_bio_14_horn	78.764	0.41776910424232483
wc2.1_2.5m_bio_14_horn	78.9968	0.41776910424232483
wc2.1_2.5m_bio_14_horn	79.2296	0.41776910424232483
wc2.1_2.5m_bio_14_horn	79.4624	0.41776910424232483
wc2.1_2.5m_bio_14_horn	79.69520000000001	0.41776910424232483
wc2.1_2.5m_bio_14_horn	79.928	0.41776910424232483
wc2.1_2.5m_bio_14_horn	80.1608	0.41776910424232483
wc2.1_2.5m_bio_14_horn	80.3936	0.41776910424232483
wc2.1_2.5m_bio_14_horn	80.6264	0.41776910424232483
wc2.1_2.5m_bio_14_horn	80.85920000000002	0.41776910424232483
wc2.1_2.5m_bio_14_horn	81.092	0.41776910424232483
wc2.1_2.5m_bio_14_horn	81.3248	0.41776910424232483
wc2.1_2.5m_bio_14_horn	81.55760000000001	0.41776910424232483
wc2.1_2.5m_bio_14_horn	81.7904	0.41776910424232483
wc2.1_2.5m_bio_14_horn	82.0232	0.41776910424232483
wc2.1_2.5m_bio_14_horn	82.256	0.41776910424232483
wc2.1_2.5m_bio_14_horn	82.4888	0.41776910424232483
wc2.1_2.5m_bio_14_horn	82.72160000000001	0.41776910424232483
wc2.1_2.5m_bio_14_horn	82.9544	0.41776910424232483
wc2.1_2.5m_bio_14_horn	83.1872	0.41776910424232483
wc2.1_2.5m_bio_14_horn	83.42	0.41776910424232483
wc2.1_2.5m_bio_14_horn	83.6528	0.41776910424232483
wc2.1_2.5m_bio_14_horn	83.8856	0.41776910424232483
wc2.1_2.5m_bio_14_horn	84.11840000000001	0.41776910424232483
wc2.1_2.5m_bio_14_horn	84.3512	0.41776910424232483
wc2.1_2.5m_bio_14_horn	84.584	0.41776910424232483
wc2.1_2.5m_bio_14_horn	84.8168	0.41776910424232483
wc2.1_2.5m_bio_14_horn	85.0496	0.41776910424232483
wc2.1_2.5m_bio_14_horn	85.28240000000001	0.41776910424232483
wc2.1_2.5m_bio_14_horn	85.51520000000001	0.41776910424232483
wc2.1_2.5m_bio_14_horn	85.74799999999999	0.41776910424232483
wc2.1_2.5m_bio_14_horn	85.9808	0.41776910424232483
wc2.1_2.5m_bio_14_horn	86.2136	0.41776910424232483
wc2.1_2.5m_bio_14_horn	86.44640000000001	0.41776910424232483
wc2.1_2.5m_bio_14_horn	86.67920000000001	0.41776910424232483
wc2.1_2.5m_bio_14_horn	86.91199999999999	0.41776910424232483
wc2.1_2.5m_bio_14_horn	87.1448	0.41776910424232483
wc2.1_2.5m_bio_14_horn	87.3776	0.41776910424232483
wc2.1_2.5m_bio_14_horn	87.61040000000001	0.41776910424232483
wc2.1_2.5m_bio_14_horn	87.84320000000001	0.41776910424232483
wc2.1_2.5m_bio_14_horn	88.076	0.41776910424232483
wc2.1_2.5m_bio_14_horn	88.3088	0.41776910424232483
wc2.1_2.5m_bio_14_horn	88.5416	0.41776910424232483
wc2.1_2.5m_bio_14_horn	88.7744	0.41776910424232483
wc2.1_2.5m_bio_14_horn	89.00720000000001	0.41776910424232483
wc2.1_2.5m_bio_14_horn	89.24	0.41776910424232483
wc2.1_2.5m_bio_14_horn	89.4728	0.41776910424232483
wc2.1_2.5m_bio_14_horn	89.7056	0.41776910424232483
wc2.1_2.5m_bio_14_horn	89.9384	0.41776910424232483
wc2.1_2.5m_bio_14_horn	90.17120000000001	0.41776910424232483
wc2.1_2.5m_bio_14_horn	90.404	0.41776910424232483
wc2.1_2.5m_bio_14_horn	90.6368	0.41776910424232483
wc2.1_2.5m_bio_14_horn	90.8696	0.41776910424232483
wc2.1_2.5m_bio_14_horn	91.1024	0.41776910424232483
wc2.1_2.5m_bio_14_horn	91.33520000000001	0.41776910424232483
wc2.1_2.5m_bio_14_horn	91.568	0.41776910424232483
wc2.1_2.5m_bio_14_horn	91.8008	0.41776910424232483
wc2.1_2.5m_bio_14_horn	92.0336	0.41776910424232483
wc2.1_2.5m_bio_14_horn	92.2664	0.41776910424232483
wc2.1_2.5m_bio_14_horn	92.4992	0.41776910424232483
wc2.1_2.5m_bio_14_horn	92.732	0.41776910424232483
wc2.1_2.5m_bio_14_horn	92.9648	0.41776910424232483
wc2.1_2.5m_bio_14_horn	93.19760000000001	0.41776910424232483
wc2.1_2.5m_bio_14_horn	93.4304	0.41776910424232483
wc2.1_2.5m_bio_14_horn	93.6632	0.41776910424232483
wc2.1_2.5m_bio_14_horn	93.896	0.41776910424232483
wc2.1_2.5m_bio_14_horn	94.1288	0.41776910424232483
wc2.1_2.5m_bio_14_horn	94.36160000000001	0.41776910424232483
wc2.1_2.5m_bio_14_horn	94.59440000000001	0.41776910424232483
wc2.1_2.5m_bio_14_horn	94.8272	0.41776910424232483
wc2.1_2.5m_bio_14_horn	95.06	0.41776910424232483
wc2.1_2.5m_bio_14_horn	95.2928	0.41776910424232483
wc2.1_2.5m_bio_14_horn	95.5256	0.41776910424232483
wc2.1_2.5m_bio_14_horn	95.75840000000001	0.41776910424232483
wc2.1_2.5m_bio_14_horn	95.9912	0.41776910424232483
wc2.1_2.5m_bio_14_horn	96.224	0.41776910424232483
wc2.1_2.5m_bio_14_horn	96.4568	0.41776910424232483
wc2.1_2.5m_bio_14_horn	96.6896	0.41776910424232483
wc2.1_2.5m_bio_14_horn	96.92240000000001	0.41776910424232483
wc2.1_2.5m_bio_14_horn	97.15520000000001	0.41776910424232483
wc2.1_2.5m_bio_14_horn	97.38799999999999	0.41776910424232483
wc2.1_2.5m_bio_14_horn	97.6208	0.41776910424232483
wc2.1_2.5m_bio_14_horn	97.8536	0.41776910424232483
wc2.1_2.5m_bio_14_horn	98.08640000000001	0.41776910424232483
wc2.1_2.5m_bio_14_horn	98.31920000000001	0.41776910424232483
wc2.1_2.5m_bio_14_horn	98.55199999999999	0.41776910424232483
wc2.1_2.5m_bio_14_horn	98.7848	0.41776910424232483
wc2.1_2.5m_bio_14_horn	99.0176	0.41776910424232483
wc2.1_2.5m_bio_14_horn	99.2504	0.41776910424232483
wc2.1_2.5m_bio_14_horn	99.48320000000001	0.41776910424232483
wc2.1_2.5m_bio_14_horn	99.716	0.41776910424232483
wc2.1_2.5m_bio_14_horn	99.9488	0.41776910424232483
wc2.1_2.5m_bio_14_horn	100.1816	0.41776910424232483
wc2.1_2.5m_bio_14_horn	100.4144	0.41776910424232483
wc2.1_2.5m_bio_14_horn	100.64720000000001	0.41776910424232483
wc2.1_2.5m_bio_14_horn	100.88	0.41776910424232483
wc2.1_2.5m_bio_14_horn	101.11280000000001	0.41776910424232483
wc2.1_2.5m_bio_14_horn	101.3456	0.41776910424232483
wc2.1_2.5m_bio_14_horn	101.5784	0.41776910424232483
wc2.1_2.5m_bio_14_horn	101.81120000000001	0.41776910424232483
wc2.1_2.5m_bio_14_horn	102.044	0.41776910424232483
wc2.1_2.5m_bio_14_horn	102.2768	0.41776910424232483
wc2.1_2.5m_bio_14_horn	102.5096	0.41776910424232483
wc2.1_2.5m_bio_14_horn	102.7424	0.41776910424232483
wc2.1_2.5m_bio_14_horn	102.97520000000002	0.41776910424232483
wc2.1_2.5m_bio_14_horn	103.208	0.41776910424232483
wc2.1_2.5m_bio_14_horn	103.4408	0.41776910424232483
wc2.1_2.5m_bio_14_horn	103.67360000000001	0.41776910424232483
wc2.1_2.5m_bio_14_horn	103.9064	0.41776910424232483
wc2.1_2.5m_bio_14_horn	104.1392	0.41776910424232483
wc2.1_2.5m_bio_14_horn	104.372	0.41776910424232483
wc2.1_2.5m_bio_14_horn	104.6048	0.41776910424232483
wc2.1_2.5m_bio_14_horn	104.83760000000001	0.41776910424232483
wc2.1_2.5m_bio_14_horn	105.0704	0.41776910424232483
wc2.1_2.5m_bio_14_horn	105.3032	0.41776910424232483
wc2.1_2.5m_bio_14_horn	105.536	0.41776910424232483
wc2.1_2.5m_bio_14_horn	105.7688	0.41776910424232483
wc2.1_2.5m_bio_14_horn	106.0016	0.41776910424232483
wc2.1_2.5m_bio_14_horn	106.23440000000001	0.41776910424232483
wc2.1_2.5m_bio_14_horn	106.4672	0.41776910424232483
wc2.1_2.5m_bio_14_horn	106.7	0.41776910424232483
