# Supplementary material for: New records of a lost species and a geographic range expansion for sengis in the Horn of Africa
Source: PeerJ. 2020 Aug 18;8:e9652. doi: 10.7717/peerj.9652 (PMC7441985; doi:10.7717/peerj.9652)
Supplement: Supplemental Information 6 [file peerj-08-9652-s006.zip › Data_S6_Ecological_Niche_Modeling/4_final_Maxent_analysis/output/plots/revoilii_0_wc2.1_2.5m_bio_14_horn_only.dat]

variable	x	y
wc2.1_2.5m_bio_14_horn	-9.7	0.10112316161394119
wc2.1_2.5m_bio_14_horn	-9.4672	0.10112316161394119
wc2.1_2.5m_bio_14_horn	-9.234399999999999	0.10112316161394119
wc2.1_2.5m_bio_14_horn	-9.0016	0.10112316161394119
wc2.1_2.5m_bio_14_horn	-8.768799999999999	0.10112316161394119
wc2.1_2.5m_bio_14_horn	-8.536	0.10112316161394119
wc2.1_2.5m_bio_14_horn	-8.303199999999999	0.10112316161394119
wc2.1_2.5m_bio_14_horn	-8.0704	0.10112316161394119
wc2.1_2.5m_bio_14_horn	-7.837599999999999	0.10112316161394119
wc2.1_2.5m_bio_14_horn	-7.604799999999999	0.10112316161394119
wc2.1_2.5m_bio_14_horn	-7.372	0.10112316161394119
wc2.1_2.5m_bio_14_horn	-7.139199999999999	0.10112316161394119
wc2.1_2.5m_bio_14_horn	-6.906399999999999	0.10112316161394119
wc2.1_2.5m_bio_14_horn	-6.673599999999999	0.10112316161394119
wc2.1_2.5m_bio_14_horn	-6.440799999999999	0.10112316161394119
wc2.1_2.5m_bio_14_horn	-6.207999999999999	0.10112316161394119
wc2.1_2.5m_bio_14_horn	-5.975199999999999	0.10112316161394119
wc2.1_2.5m_bio_14_horn	-5.742399999999999	0.10112316161394119
wc2.1_2.5m_bio_14_horn	-5.509599999999999	0.10112316161394119
wc2.1_2.5m_bio_14_horn	-5.2768	0.10112316161394119
wc2.1_2.5m_bio_14_horn	-5.044	0.10112316161394119
wc2.1_2.5m_bio_14_horn	-4.8111999999999995	0.10112316161394119
wc2.1_2.5m_bio_14_horn	-4.578399999999999	0.10112316161394119
wc2.1_2.5m_bio_14_horn	-4.345599999999998	0.10112316161394119
wc2.1_2.5m_bio_14_horn	-4.112799999999998	0.10112316161394119
wc2.1_2.5m_bio_14_horn	-3.879999999999999	0.10112316161394119
wc2.1_2.5m_bio_14_horn	-3.647199999999999	0.10112316161394119
wc2.1_2.5m_bio_14_horn	-3.4143999999999988	0.10112316161394119
wc2.1_2.5m_bio_14_horn	-3.1815999999999987	0.10112316161394119
wc2.1_2.5m_bio_14_horn	-2.9487999999999985	0.10112316161394119
wc2.1_2.5m_bio_14_horn	-2.7159999999999993	0.10112316161394119
wc2.1_2.5m_bio_14_horn	-2.483199999999999	0.10112316161394119
wc2.1_2.5m_bio_14_horn	-2.250399999999999	0.10112316161394119
wc2.1_2.5m_bio_14_horn	-2.017599999999999	0.10112316161394119
wc2.1_2.5m_bio_14_horn	-1.7847999999999988	0.10112316161394119
wc2.1_2.5m_bio_14_horn	-1.5519999999999996	0.10112316161394119
wc2.1_2.5m_bio_14_horn	-1.3191999999999986	0.10112316161394119
wc2.1_2.5m_bio_14_horn	-1.0863999999999994	0.10112316161394119
wc2.1_2.5m_bio_14_horn	-0.8536000000000001	0.10112316161394119
wc2.1_2.5m_bio_14_horn	-0.6207999999999991	0.10112316161394119
wc2.1_2.5m_bio_14_horn	-0.3879999999999999	0.10112316161394119
wc2.1_2.5m_bio_14_horn	-0.1551999999999989	0.10112316161394119
wc2.1_2.5m_bio_14_horn	0.07760000000000034	0.11761099845170975
wc2.1_2.5m_bio_14_horn	0.31039999999999957	0.18144601583480835
wc2.1_2.5m_bio_14_horn	0.5432000000000006	0.26747605204582214
wc2.1_2.5m_bio_14_horn	0.7760000000000016	0.3657989501953125
wc2.1_2.5m_bio_14_horn	1.0088000000000026	0.4767422080039978
wc2.1_2.5m_bio_14_horn	1.2416000000000018	0.5900290608406067
wc2.1_2.5m_bio_14_horn	1.4744000000000028	0.6945056915283203
wc2.1_2.5m_bio_14_horn	1.707200000000002	0.6945260167121887
wc2.1_2.5m_bio_14_horn	1.9400000000000013	0.6824354529380798
wc2.1_2.5m_bio_14_horn	2.1728000000000023	0.6700936555862427
wc2.1_2.5m_bio_14_horn	2.4056000000000015	0.657512903213501
wc2.1_2.5m_bio_14_horn	2.6384000000000025	0.6447067260742188
wc2.1_2.5m_bio_14_horn	2.8712000000000018	0.6316900253295898
wc2.1_2.5m_bio_14_horn	3.104000000000001	0.6184785962104797
wc2.1_2.5m_bio_14_horn	3.336800000000002	0.6050894856452942
wc2.1_2.5m_bio_14_horn	3.569600000000001	0.5915408730506897
wc2.1_2.5m_bio_14_horn	3.8024000000000022	0.5778517127037048
wc2.1_2.5m_bio_14_horn	4.0352000000000015	0.5640419125556946
wc2.1_2.5m_bio_14_horn	4.268000000000001	0.5501320362091064
wc2.1_2.5m_bio_14_horn	4.500800000000002	0.5361433625221252
wc2.1_2.5m_bio_14_horn	4.733600000000001	0.5220975279808044
wc2.1_2.5m_bio_14_horn	4.966400000000002	0.5080167055130005
wc2.1_2.5m_bio_14_horn	5.199200000000001	0.4939230978488922
wc2.1_2.5m_bio_14_horn	5.432	0.47983917593955994
wc2.1_2.5m_bio_14_horn	5.664800000000001	0.46578720211982727
wc2.1_2.5m_bio_14_horn	5.897600000000001	0.45178934931755066
wc2.1_2.5m_bio_14_horn	6.130400000000002	0.43786734342575073
wc2.1_2.5m_bio_14_horn	6.363200000000003	0.4240425229072571
wc2.1_2.5m_bio_14_horn	6.596	0.41033557057380676
wc2.1_2.5m_bio_14_horn	6.828800000000001	0.39676645398139954
wc2.1_2.5m_bio_14_horn	7.061600000000002	0.3833543360233307
wc2.1_2.5m_bio_14_horn	7.294400000000003	0.3701173961162567
wc2.1_2.5m_bio_14_horn	7.527200000000001	0.3570728898048401
wc2.1_2.5m_bio_14_horn	7.760000000000002	0.3442368507385254
wc2.1_2.5m_bio_14_horn	7.992799999999999	0.33162423968315125
wc2.1_2.5m_bio_14_horn	8.225600000000004	0.3192487955093384
wc2.1_2.5m_bio_14_horn	8.458400000000001	0.30712297558784485
wc2.1_2.5m_bio_14_horn	8.691200000000002	0.30144286155700684
wc2.1_2.5m_bio_14_horn	8.924	0.29716387391090393
wc2.1_2.5m_bio_14_horn	9.1568	0.29292014241218567
wc2.1_2.5m_bio_14_horn	9.389600000000002	0.28871214389801025
wc2.1_2.5m_bio_14_horn	9.622400000000003	0.28454023599624634
wc2.1_2.5m_bio_14_horn	9.8552	0.28040486574172974
wc2.1_2.5m_bio_14_horn	10.088000000000001	0.2763063609600067
wc2.1_2.5m_bio_14_horn	10.320799999999998	0.2722451388835907
wc2.1_2.5m_bio_14_horn	10.553600000000003	0.2682214677333832
wc2.1_2.5m_bio_14_horn	10.7864	0.2642356753349304
wc2.1_2.5m_bio_14_horn	11.019200000000001	0.2602880299091339
wc2.1_2.5m_bio_14_horn	11.252000000000002	0.25637882947921753
wc2.1_2.5m_bio_14_horn	11.4848	0.252508282661438
wc2.1_2.5m_bio_14_horn	11.717600000000004	0.2486766278743744
wc2.1_2.5m_bio_14_horn	11.950400000000002	0.24488407373428345
wc2.1_2.5m_bio_14_horn	12.183200000000003	0.24113081395626068
wc2.1_2.5m_bio_14_horn	12.416	0.23741696774959564
wc2.1_2.5m_bio_14_horn	12.648800000000005	0.23374271392822266
wc2.1_2.5m_bio_14_horn	12.881600000000002	0.23010815680027008
wc2.1_2.5m_bio_14_horn	13.114400000000003	0.22651341557502747
wc2.1_2.5m_bio_14_horn	13.3472	0.22295856475830078
wc2.1_2.5m_bio_14_horn	13.580000000000002	0.219443678855896
wc2.1_2.5m_bio_14_horn	13.812800000000003	0.2159688025712967
wc2.1_2.5m_bio_14_horn	14.045600000000004	0.21253398060798645
wc2.1_2.5m_bio_14_horn	14.278400000000001	0.20913918316364288
wc2.1_2.5m_bio_14_horn	14.511200000000002	0.20578446984291077
wc2.1_2.5m_bio_14_horn	14.744	0.20246978104114532
wc2.1_2.5m_bio_14_horn	14.976800000000004	0.19919510185718536
wc2.1_2.5m_bio_14_horn	15.209600000000002	0.19596035778522491
wc2.1_2.5m_bio_14_horn	15.442400000000003	0.1927655041217804
wc2.1_2.5m_bio_14_horn	15.6752	0.18961045145988464
wc2.1_2.5m_bio_14_horn	15.908000000000001	0.1864951103925705
wc2.1_2.5m_bio_14_horn	16.140800000000002	0.1834193766117096
wc2.1_2.5m_bio_14_horn	16.373600000000003	0.1803831160068512
wc2.1_2.5m_bio_14_horn	16.6064	0.17738620936870575
wc2.1_2.5m_bio_14_horn	16.8392	0.17442849278450012
wc2.1_2.5m_bio_14_horn	17.072	0.1715097874403
wc2.1_2.5m_bio_14_horn	17.304800000000004	0.1686299592256546
wc2.1_2.5m_bio_14_horn	17.5376	0.16578881442546844
wc2.1_2.5m_bio_14_horn	17.770400000000002	0.162986159324646
wc2.1_2.5m_bio_14_horn	18.003200000000003	0.16022175550460815
wc2.1_2.5m_bio_14_horn	18.236	0.15749545395374298
wc2.1_2.5m_bio_14_horn	18.468800000000005	0.1548069715499878
wc2.1_2.5m_bio_14_horn	18.701600000000003	0.15215609967708588
wc2.1_2.5m_bio_14_horn	18.934400000000004	0.14954257011413574
wc2.1_2.5m_bio_14_horn	19.1672	0.14696617424488068
wc2.1_2.5m_bio_14_horn	19.400000000000002	0.144426628947258
wc2.1_2.5m_bio_14_horn	19.632800000000003	0.14192365109920502
wc2.1_2.5m_bio_14_horn	19.865600000000004	0.13945697247982025
wc2.1_2.5m_bio_14_horn	20.0984	0.1370263397693634
wc2.1_2.5m_bio_14_horn	20.331200000000003	0.1346314400434494
wc2.1_2.5m_bio_14_horn	20.564	0.13227197527885437
wc2.1_2.5m_bio_14_horn	20.796800000000005	0.12994764745235443
wc2.1_2.5m_bio_14_horn	21.029600000000002	0.1276581585407257
wc2.1_2.5m_bio_14_horn	21.262400000000003	0.12540321052074432
wc2.1_2.5m_bio_14_horn	21.4952	0.12318245321512222
wc2.1_2.5m_bio_14_horn	21.728	0.12099557369947433
wc2.1_2.5m_bio_14_horn	21.960800000000003	0.11884226649999619
wc2.1_2.5m_bio_14_horn	22.193600000000004	0.11672219634056091
wc2.1_2.5m_bio_14_horn	22.426400000000005	0.11463502794504166
wc2.1_2.5m_bio_14_horn	22.659200000000002	0.11258040368556976
wc2.1_2.5m_bio_14_horn	22.892	0.11055802553892136
wc2.1_2.5m_bio_14_horn	23.124800000000004	0.10856752842664719
wc2.1_2.5m_bio_14_horn	23.3576	0.10660857707262039
wc2.1_2.5m_bio_14_horn	23.5904	0.10468080639839172
wc2.1_2.5m_bio_14_horn	23.823200000000003	0.10278389602899551
wc2.1_2.5m_bio_14_horn	24.056	0.10091748833656311
wc2.1_2.5m_bio_14_horn	24.288800000000005	0.09908123314380646
wc2.1_2.5m_bio_14_horn	24.521599999999996	0.09727475047111511
wc2.1_2.5m_bio_14_horn	24.7544	0.0954977348446846
wc2.1_2.5m_bio_14_horn	24.987200000000005	0.09374980628490448
wc2.1_2.5m_bio_14_horn	25.220000000000002	0.09203062206506729
wc2.1_2.5m_bio_14_horn	25.452800000000007	0.09033980220556259
wc2.1_2.5m_bio_14_horn	25.685599999999997	0.08867702633142471
wc2.1_2.5m_bio_14_horn	25.918400000000002	0.08704192191362381
wc2.1_2.5m_bio_14_horn	26.151200000000006	0.08543414622545242
wc2.1_2.5m_bio_14_horn	26.384000000000004	0.0838533267378807
wc2.1_2.5m_bio_14_horn	26.6168	0.082299143075943
wc2.1_2.5m_bio_14_horn	26.8496	0.08077122271060944
wc2.1_2.5m_bio_14_horn	27.082400000000003	0.07926921546459198
wc2.1_2.5m_bio_14_horn	27.315200000000008	0.07779276371002197
wc2.1_2.5m_bio_14_horn	27.548	0.07634154707193375
wc2.1_2.5m_bio_14_horn	27.780800000000003	0.07491520047187805
wc2.1_2.5m_bio_14_horn	28.0136	0.07351338863372803
wc2.1_2.5m_bio_14_horn	28.246400000000005	0.07213574647903442
wc2.1_2.5m_bio_14_horn	28.479200000000002	0.07078195363283157
wc2.1_2.5m_bio_14_horn	28.712	0.06945167481899261
wc2.1_2.5m_bio_14_horn	28.944800000000004	0.06814455986022949
wc2.1_2.5m_bio_14_horn	29.1776	0.06686027348041534
wc2.1_2.5m_bio_14_horn	29.4104	0.0655984878540039
wc2.1_2.5m_bio_14_horn	29.643200000000004	0.06435888260602951
wc2.1_2.5m_bio_14_horn	29.876	0.0631411075592041
wc2.1_2.5m_bio_14_horn	30.108800000000006	0.06194484978914261
wc2.1_2.5m_bio_14_horn	30.341599999999996	0.06076979264616966
wc2.1_2.5m_bio_14_horn	30.5744	0.059615608304739
wc2.1_2.5m_bio_14_horn	30.807200000000005	0.05848198011517525
wc2.1_2.5m_bio_14_horn	31.040000000000003	0.05736858397722244
wc2.1_2.5m_bio_14_horn	31.2728	0.056275125592947006
wc2.1_2.5m_bio_14_horn	31.505599999999998	0.05520128831267357
wc2.1_2.5m_bio_14_horn	31.738400000000002	0.054146770387887955
wc2.1_2.5m_bio_14_horn	31.971200000000007	0.053111251443624496
wc2.1_2.5m_bio_14_horn	32.20400000000001	0.052094466984272
wc2.1_2.5m_bio_14_horn	32.436800000000005	0.05109608545899391
wc2.1_2.5m_bio_14_horn	32.6696	0.050115812569856644
wc2.1_2.5m_bio_14_horn	32.9024	0.04915338382124901
wc2.1_2.5m_bio_14_horn	33.13520000000001	0.04820850491523743
wc2.1_2.5m_bio_14_horn	33.367999999999995	0.04728088155388832
wc2.1_2.5m_bio_14_horn	33.60080000000001	0.0463702417910099
wc2.1_2.5m_bio_14_horn	33.833600000000004	0.04547630250453949
wc2.1_2.5m_bio_14_horn	34.0664	0.044598788022994995
wc2.1_2.5m_bio_14_horn	34.2992	0.04373743385076523
wc2.1_2.5m_bio_14_horn	34.532	0.04289195314049721
wc2.1_2.5m_bio_14_horn	34.76480000000001	0.04206211119890213
wc2.1_2.5m_bio_14_horn	34.997600000000006	0.04124763235449791
wc2.1_2.5m_bio_14_horn	35.2304	0.04044825956225395
wc2.1_2.5m_bio_14_horn	35.4632	0.03966373950242996
wc2.1_2.5m_bio_14_horn	35.696	0.038893815129995346
wc2.1_2.5m_bio_14_horn	35.92880000000001	0.038138244301080704
wc2.1_2.5m_bio_14_horn	36.16160000000001	0.03739678114652634
wc2.1_2.5m_bio_14_horn	36.394400000000005	0.03666917234659195
wc2.1_2.5m_bio_14_horn	36.6272	0.03595519810914993
wc2.1_2.5m_bio_14_horn	36.86	0.035254623740911484
wc2.1_2.5m_bio_14_horn	37.0928	0.034567203372716904
wc2.1_2.5m_bio_14_horn	37.32560000000001	0.03389272093772888
wc2.1_2.5m_bio_14_horn	37.558400000000006	0.033230945467948914
wc2.1_2.5m_bio_14_horn	37.7912	0.03258165344595909
wc2.1_2.5m_bio_14_horn	38.024	0.031944628804922104
wc2.1_2.5m_bio_14_horn	38.2568	0.031319648027420044
wc2.1_2.5m_bio_14_horn	38.48960000000001	0.030706515535712242
wc2.1_2.5m_bio_14_horn	38.72240000000001	0.03010501340031624
wc2.1_2.5m_bio_14_horn	38.955200000000005	0.029514934867620468
wc2.1_2.5m_bio_14_horn	39.188	0.028936076909303665
wc2.1_2.5m_bio_14_horn	39.4208	0.028368240222334862
wc2.1_2.5m_bio_14_horn	39.65360000000001	0.02781122736632824
wc2.1_2.5m_bio_14_horn	39.88640000000001	0.027264846488833427
wc2.1_2.5m_bio_14_horn	40.119200000000006	0.02672889269888401
wc2.1_2.5m_bio_14_horn	40.352000000000004	0.026203202083706856
wc2.1_2.5m_bio_14_horn	40.5848	0.025687575340270996
wc2.1_2.5m_bio_14_horn	40.81760000000001	0.025181833654642105
wc2.1_2.5m_bio_14_horn	41.050399999999996	0.024685796350240707
wc2.1_2.5m_bio_14_horn	41.28320000000001	0.024199288338422775
wc2.1_2.5m_bio_14_horn	41.516000000000005	0.02372213453054428
wc2.1_2.5m_bio_14_horn	41.7488	0.023254165425896645
wc2.1_2.5m_bio_14_horn	41.9816	0.02279520407319069
wc2.1_2.5m_bio_14_horn	42.2144	0.022345103323459625
wc2.1_2.5m_bio_14_horn	42.44720000000001	0.021903688088059425
wc2.1_2.5m_bio_14_horn	42.68000000000001	0.021470803767442703
wc2.1_2.5m_bio_14_horn	42.912800000000004	0.021046288311481476
wc2.1_2.5m_bio_14_horn	43.1456	0.020629990845918655
wc2.1_2.5m_bio_14_horn	43.3784	0.020221756771206856
wc2.1_2.5m_bio_14_horn	43.61120000000001	0.01982143707573414
wc2.1_2.5m_bio_14_horn	43.843999999999994	0.019428880885243416
wc2.1_2.5m_bio_14_horn	44.076800000000006	0.019043952226638794
wc2.1_2.5m_bio_14_horn	44.3096	0.018666505813598633
wc2.1_2.5m_bio_14_horn	44.5424	0.01829640008509159
wc2.1_2.5m_bio_14_horn	44.7752	0.017933499068021774
wc2.1_2.5m_bio_14_horn	45.007999999999996	0.01757766678929329
wc2.1_2.5m_bio_14_horn	45.24080000000001	0.01722877100110054
wc2.1_2.5m_bio_14_horn	45.473600000000005	0.01688668131828308
wc2.1_2.5m_bio_14_horn	45.7064	0.016551263630390167
wc2.1_2.5m_bio_14_horn	45.9392	0.016222404316067696
wc2.1_2.5m_bio_14_horn	46.172	0.01589997299015522
wc2.1_2.5m_bio_14_horn	46.40480000000001	0.015583849512040615
wc2.1_2.5m_bio_14_horn	46.637600000000006	0.015273913741111755
wc2.1_2.5m_bio_14_horn	46.870400000000004	0.014970047399401665
wc2.1_2.5m_bio_14_horn	47.1032	0.01467213686555624
wc2.1_2.5m_bio_14_horn	47.336	0.014380068518221378
wc2.1_2.5m_bio_14_horn	47.56880000000001	0.014093725942075253
wc2.1_2.5m_bio_14_horn	47.80160000000001	0.013813009485602379
wc2.1_2.5m_bio_14_horn	48.034400000000005	0.013537808321416378
wc2.1_2.5m_bio_14_horn	48.2672	0.013268016278743744
wc2.1_2.5m_bio_14_horn	48.5	0.01300352904945612
wc2.1_2.5m_bio_14_horn	48.7328	0.012744246982038021
wc2.1_2.5m_bio_14_horn	48.96560000000001	0.01249006949365139
wc2.1_2.5m_bio_14_horn	49.19840000000001	0.012240897864103317
wc2.1_2.5m_bio_14_horn	49.431200000000004	0.011996637098491192
wc2.1_2.5m_bio_14_horn	49.664	0.011757188476622105
wc2.1_2.5m_bio_14_horn	49.8968	0.011522467248141766
wc2.1_2.5m_bio_14_horn	50.12960000000001	0.011292378418147564
wc2.1_2.5m_bio_14_horn	50.36240000000001	0.011066832579672337
wc2.1_2.5m_bio_14_horn	50.595200000000006	0.01084574218839407
wc2.1_2.5m_bio_14_horn	50.828	0.010629021562635899
wc2.1_2.5m_bio_14_horn	51.0608	0.010416585952043533
wc2.1_2.5m_bio_14_horn	51.29360000000001	0.010208352468907833
wc2.1_2.5m_bio_14_horn	51.526399999999995	0.010004235431551933
wc2.1_2.5m_bio_14_horn	51.75920000000001	0.009804163128137589
wc2.1_2.5m_bio_14_horn	51.992000000000004	0.009608053602278233
wc2.1_2.5m_bio_14_horn	52.2248	0.009415828622877598
wc2.1_2.5m_bio_14_horn	52.45760000000001	0.009227413684129715
wc2.1_2.5m_bio_14_horn	52.6904	0.00904273521155119
wc2.1_2.5m_bio_14_horn	52.92320000000001	0.008861719630658627
wc2.1_2.5m_bio_14_horn	53.156000000000006	0.008684296160936356
wc2.1_2.5m_bio_14_horn	53.3888	0.008510391227900982
wc2.1_2.5m_bio_14_horn	53.6216	0.008339941501617432
wc2.1_2.5m_bio_14_horn	53.8544	0.008172878064215183
wc2.1_2.5m_bio_14_horn	54.08720000000001	0.008009134791791439
wc2.1_2.5m_bio_14_horn	54.31999999999999	0.007848645560443401
wc2.1_2.5m_bio_14_horn	54.552800000000005	0.0076913475058972836
wc2.1_2.5m_bio_14_horn	54.7856	0.007537177763879299
wc2.1_2.5m_bio_14_horn	55.0184	0.007386075332760811
wc2.1_2.5m_bio_14_horn	55.2512	0.007237977813929319
wc2.1_2.5m_bio_14_horn	55.483999999999995	0.00709283072501421
wc2.1_2.5m_bio_14_horn	55.716800000000006	0.0069505744613707066
wc2.1_2.5m_bio_14_horn	55.949600000000004	0.006811151280999184
wc2.1_2.5m_bio_14_horn	56.1824	0.006674506235867739
wc2.1_2.5m_bio_14_horn	56.4152	0.0065405843779444695
wc2.1_2.5m_bio_14_horn	56.647999999999996	0.0064093321561813354
wc2.1_2.5m_bio_14_horn	56.880799999999994	0.006280697416514158
wc2.1_2.5m_bio_14_horn	57.113600000000005	0.00615462614223361
wc2.1_2.5m_bio_14_horn	57.3464	0.006031072232872248
wc2.1_2.5m_bio_14_horn	57.5792	0.00590998400002718
wc2.1_2.5m_bio_14_horn	57.812	0.005791312549263239
wc2.1_2.5m_bio_14_horn	58.044799999999995	0.00567501038312912
wc2.1_2.5m_bio_14_horn	58.27760000000001	0.005561030935496092
wc2.1_2.5m_bio_14_horn	58.510400000000004	0.005449328105896711
wc2.1_2.5m_bio_14_horn	58.74319999999999	0.0053398567251861095
wc2.1_2.5m_bio_14_horn	58.976	0.005232571624219418
wc2.1_2.5m_bio_14_horn	59.2088	0.00512743229046464
wc2.1_2.5m_bio_14_horn	59.44160000000001	0.005024394951760769
wc2.1_2.5m_bio_14_horn	59.674400000000006	0.004923418164253235
wc2.1_2.5m_bio_14_horn	59.90719999999999	0.004824460484087467
wc2.1_2.5m_bio_14_horn	60.14	0.004727482795715332
wc2.1_2.5m_bio_14_horn	60.3728	0.004632445052266121
wc2.1_2.5m_bio_14_horn	60.60560000000001	0.004539309535175562
wc2.1_2.5m_bio_14_horn	60.83840000000001	0.0044480361975729465
wc2.1_2.5m_bio_14_horn	61.07119999999999	0.004358591977506876
wc2.1_2.5m_bio_14_horn	61.304	0.004270938225090504
wc2.1_2.5m_bio_14_horn	61.5368	0.004185040015727282
wc2.1_2.5m_bio_14_horn	61.7696	0.0041008624248206615
wc2.1_2.5m_bio_14_horn	62.00240000000001	0.004018370993435383
wc2.1_2.5m_bio_14_horn	62.23519999999999	0.003937532193958759
wc2.1_2.5m_bio_14_horn	62.468	0.003858313662931323
wc2.1_2.5m_bio_14_horn	62.7008	0.0037806816399097443
wc2.1_2.5m_bio_14_horn	62.9336	0.0037046067882329226
wc2.1_2.5m_bio_14_horn	63.16640000000001	0.003630057442933321
wc2.1_2.5m_bio_14_horn	63.39919999999999	0.0035570026375353336
wc2.1_2.5m_bio_14_horn	63.63199999999999	0.00348541303537786
wc2.1_2.5m_bio_14_horn	63.8648	0.0034152592997998
wc2.1_2.5m_bio_14_horn	64.0976	0.003346511861309409
wc2.1_2.5m_bio_14_horn	64.33040000000001	0.0032791458070278168
wc2.1_2.5m_bio_14_horn	64.5632	0.003213129471987486
wc2.1_2.5m_bio_14_horn	64.79599999999999	0.0031484398059546947
wc2.1_2.5m_bio_14_horn	65.0288	0.003085046773776412
wc2.1_2.5m_bio_14_horn	65.2616	0.003022928023710847
wc2.1_2.5m_bio_14_horn	65.4944	0.0029620544519275427
wc2.1_2.5m_bio_14_horn	65.7272	0.0029024032410234213
wc2.1_2.5m_bio_14_horn	65.96	0.0028439515735954046
wc2.1_2.5m_bio_14_horn	66.1928	0.002786672208458185
wc2.1_2.5m_bio_14_horn	66.4256	0.002730544889345765
wc2.1_2.5m_bio_14_horn	66.6584	0.0026755433063954115
wc2.1_2.5m_bio_14_horn	66.8912	0.0026216486003249884
wc2.1_2.5m_bio_14_horn	67.124	0.00256883492693305
wc2.1_2.5m_bio_14_horn	67.3568	0.002517084125429392
wc2.1_2.5m_bio_14_horn	67.5896	0.00246637174859643
wc2.1_2.5m_bio_14_horn	67.8224	0.0024166784714907408
wc2.1_2.5m_bio_14_horn	68.0552	0.0023679856676608324
wc2.1_2.5m_bio_14_horn	68.288	0.002320270286872983
wc2.1_2.5m_bio_14_horn	68.5208	0.0022735155653208494
wc2.1_2.5m_bio_14_horn	68.7536	0.0022276993840932846
wc2.1_2.5m_bio_14_horn	68.9864	0.00218280591070652
wc2.1_2.5m_bio_14_horn	69.2192	0.0021388139575719833
wc2.1_2.5m_bio_14_horn	69.452	0.0020957065280526876
wc2.1_2.5m_bio_14_horn	69.6848	0.0020534677896648645
wc2.1_2.5m_bio_14_horn	69.91760000000001	0.002012077020481229
wc2.1_2.5m_bio_14_horn	70.1504	0.0019715202506631613
wc2.1_2.5m_bio_14_horn	70.38319999999999	0.0019317782716825604
wc2.1_2.5m_bio_14_horn	70.616	0.0018928369972854853
wc2.1_2.5m_bio_14_horn	70.8488	0.001854678150266409
wc2.1_2.5m_bio_14_horn	71.08160000000001	0.0018172882264479995
wc2.1_2.5m_bio_14_horn	71.3144	0.001780649647116661
wc2.1_2.5m_bio_14_horn	71.54719999999999	0.0017447484424337745
wc2.1_2.5m_bio_14_horn	71.78	0.001709570991806686
wc2.1_2.5m_bio_14_horn	72.0128	0.0016751004150137305
wc2.1_2.5m_bio_14_horn	72.2456	0.001641324837692082
wc2.1_2.5m_bio_14_horn	72.47840000000001	0.001608228194527328
wc2.1_2.5m_bio_14_horn	72.71119999999999	0.001575798843987286
wc2.1_2.5m_bio_14_horn	72.944	0.001544021419249475
wc2.1_2.5m_bio_14_horn	73.1768	0.0015128838131204247
wc2.1_2.5m_bio_14_horn	73.4096	0.0014823742676526308
wc2.1_2.5m_bio_14_horn	73.64240000000001	0.001452478114515543
wc2.1_2.5m_bio_14_horn	73.87519999999999	0.0014231848763301969
wc2.1_2.5m_bio_14_horn	74.108	0.0013944808160886168
wc2.1_2.5m_bio_14_horn	74.3408	0.0013663556892424822
wc2.1_2.5m_bio_14_horn	74.5736	0.0013387962244451046
wc2.1_2.5m_bio_14_horn	74.80640000000001	0.0013117927592247725
wc2.1_2.5m_bio_14_horn	75.0392	0.001285332371480763
wc2.1_2.5m_bio_14_horn	75.27199999999999	0.001259405049495399
wc2.1_2.5m_bio_14_horn	75.5048	0.0012340010143816471
wc2.1_2.5m_bio_14_horn	75.7376	0.0012091078097000718
wc2.1_2.5m_bio_14_horn	75.97040000000001	0.0011847170535475016
wc2.1_2.5m_bio_14_horn	76.2032	0.0011608169879764318
wc2.1_2.5m_bio_14_horn	76.43599999999999	0.001137399347499013
wc2.1_2.5m_bio_14_horn	76.6688	0.0011144527234137058
wc2.1_2.5m_bio_14_horn	76.9016	0.0010919686174020171
wc2.1_2.5m_bio_14_horn	77.1344	0.0010699382983148098
wc2.1_2.5m_bio_14_horn	77.3672	0.0010483512887731194
wc2.1_2.5m_bio_14_horn	77.6	0.0010272000217810273
wc2.1_2.5m_bio_14_horn	77.8328	0.0010064744856208563
wc2.1_2.5m_bio_14_horn	78.0656	9.861673461273313E-4
wc2.1_2.5m_bio_14_horn	78.2984	9.662688244134188E-4
wc2.1_2.5m_bio_14_horn	78.5312	9.46772110182792E-4
wc2.1_2.5m_bio_14_horn	78.764	9.276677737943828E-4
wc2.1_2.5m_bio_14_horn	78.9968	9.089485974982381E-4
wc2.1_2.5m_bio_14_horn	79.2296	8.906074217520654E-4
wc2.1_2.5m_bio_14_horn	79.4624	8.726354571990669E-4
wc2.1_2.5m_bio_14_horn	79.69520000000001	8.550263592042029E-4
wc2.1_2.5m_bio_14_horn	79.928	8.377717458643019E-4
wc2.1_2.5m_bio_14_horn	80.1608	8.208656217902899E-4
wc2.1_2.5m_bio_14_horn	80.3936	8.042998379096389E-4
wc2.1_2.5m_bio_14_horn	80.6264	7.880681660026312E-4
wc2.1_2.5m_bio_14_horn	80.85920000000002	7.721642614342272E-4
wc2.1_2.5m_bio_14_horn	81.092	7.565805572085083E-4
wc2.1_2.5m_bio_14_horn	81.3248	7.413116400130093E-4
wc2.1_2.5m_bio_14_horn	81.55760000000001	7.263501756824553E-4
wc2.1_2.5m_bio_14_horn	81.7904	7.11690925527364E-4
wc2.1_2.5m_bio_14_horn	82.0232	6.973268464207649E-4
wc2.1_2.5m_bio_14_horn	82.256	6.832529325038195E-4
wc2.1_2.5m_bio_14_horn	82.4888	6.694624316878617E-4
wc2.1_2.5m_bio_14_horn	82.72160000000001	6.559501052834094E-4
wc2.1_2.5m_bio_14_horn	82.9544	6.427107728086412E-4
wc2.1_2.5m_bio_14_horn	83.1872	6.297380314208567E-4
wc2.1_2.5m_bio_14_horn	83.42	6.170273991301656E-4
wc2.1_2.5m_bio_14_horn	83.6528	6.045727641321719E-4
wc2.1_2.5m_bio_14_horn	83.8856	5.92369819059968E-4
wc2.1_2.5m_bio_14_horn	84.11840000000001	5.804125685244799E-4
wc2.1_2.5m_bio_14_horn	84.3512	5.686969961971045E-4
wc2.1_2.5m_bio_14_horn	84.584	5.572173395194113E-4
wc2.1_2.5m_bio_14_horn	84.8168	5.459692911244929E-4
wc2.1_2.5m_bio_14_horn	85.0496	5.349485436454415E-4
wc2.1_2.5m_bio_14_horn	85.28240000000001	5.241498001851141E-4
wc2.1_2.5m_bio_14_horn	85.51520000000001	5.135692772455513E-4
wc2.1_2.5m_bio_14_horn	85.74799999999999	5.032019107602537E-4
wc2.1_2.5m_bio_14_horn	85.9808	4.930440336465836E-4
wc2.1_2.5m_bio_14_horn	86.2136	4.830907564610243E-4
wc2.1_2.5m_bio_14_horn	86.44640000000001	4.733383539132774E-4
wc2.1_2.5m_bio_14_horn	86.67920000000001	4.6378301340155303E-4
wc2.1_2.5m_bio_14_horn	86.91199999999999	4.544201947283E-4
wc2.1_2.5m_bio_14_horn	87.1448	4.452466091606766E-4
wc2.1_2.5m_bio_14_horn	87.3776	4.362578329164535E-4
wc2.1_2.5m_bio_14_horn	87.61040000000001	4.2745075188577175E-4
wc2.1_2.5m_bio_14_horn	87.84320000000001	4.1882108780555427E-4
wc2.1_2.5m_bio_14_horn	88.076	4.1036587208509445E-4
wc2.1_2.5m_bio_14_horn	88.3088	4.020810010842979E-4
wc2.1_2.5m_bio_14_horn	88.5416	3.939633315894753E-4
wc2.1_2.5m_bio_14_horn	88.7744	3.860097494907677E-4
wc2.1_2.5m_bio_14_horn	89.00720000000001	3.7821641308255494E-4
wc2.1_2.5m_bio_14_horn	89.24	3.7058061570860445E-4
wc2.1_2.5m_bio_14_horn	89.4728	3.6309866118244827E-4
wc2.1_2.5m_bio_14_horn	89.7056	3.557679883670062E-4
wc2.1_2.5m_bio_14_horn	89.9384	3.4858498838730156E-4
wc2.1_2.5m_bio_14_horn	90.17120000000001	3.415469836909324E-4
wc2.1_2.5m_bio_14_horn	90.404	3.346512676216662E-4
wc2.1_2.5m_bio_14_horn	90.6368	3.2789449323900044E-4
wc2.1_2.5m_bio_14_horn	90.8696	3.2127430313266814E-4
wc2.1_2.5m_bio_14_horn	91.1024	3.1478755408897996E-4
wc2.1_2.5m_bio_14_horn	91.33520000000001	3.0843191780149937E-4
wc2.1_2.5m_bio_14_horn	91.568	3.0220436747185886E-4
wc2.1_2.5m_bio_14_horn	91.8008	2.961027203127742E-4
wc2.1_2.5m_bio_14_horn	92.0336	2.901240368373692E-4
wc2.1_2.5m_bio_14_horn	92.2664	2.842660469468683E-4
wc2.1_2.5m_bio_14_horn	92.4992	2.7852648054249585E-4
wc2.1_2.5m_bio_14_horn	92.732	2.7290257276035845E-4
wc2.1_2.5m_bio_14_horn	92.9648	2.67392402747646E-4
wc2.1_2.5m_bio_14_horn	93.19760000000001	2.6199326384812593E-4
wc2.1_2.5m_bio_14_horn	93.4304	2.5670326431281865E-4
wc2.1_2.5m_bio_14_horn	93.6632	2.515199303161353E-4
wc2.1_2.5m_bio_14_horn	93.896	2.4644119548611343E-4
wc2.1_2.5m_bio_14_horn	94.1288	2.4146515352185816E-4
wc2.1_2.5m_bio_14_horn	94.36160000000001	2.3658941790927202E-4
wc2.1_2.5m_bio_14_horn	94.59440000000001	2.3181225697044283E-4
wc2.1_2.5m_bio_14_horn	94.8272	2.2713138605467975E-4
wc2.1_2.5m_bio_14_horn	95.06	2.2254516079556197E-4
wc2.1_2.5m_bio_14_horn	95.2928	2.1805136930197477E-4
wc2.1_2.5m_bio_14_horn	95.5256	2.136484399670735E-4
wc2.1_2.5m_bio_14_horn	95.75840000000001	2.0933426276315004E-4
wc2.1_2.5m_bio_14_horn	95.9912	2.0510719332378358E-4
wc2.1_2.5m_bio_14_horn	96.224	2.0096558728255332E-4
wc2.1_2.5m_bio_14_horn	96.4568	1.969074655789882E-4
wc2.1_2.5m_bio_14_horn	96.6896	1.9293140212539583E-4
wc2.1_2.5m_bio_14_horn	96.92240000000001	1.890354760689661E-4
wc2.1_2.5m_bio_14_horn	97.15520000000001	1.877544418675825E-4
wc2.1_2.5m_bio_14_horn	97.38799999999999	1.877544418675825E-4
wc2.1_2.5m_bio_14_horn	97.6208	1.877544418675825E-4
wc2.1_2.5m_bio_14_horn	97.8536	1.877544418675825E-4
wc2.1_2.5m_bio_14_horn	98.08640000000001	1.877544418675825E-4
wc2.1_2.5m_bio_14_horn	98.31920000000001	1.877544418675825E-4
wc2.1_2.5m_bio_14_horn	98.55199999999999	1.877544418675825E-4
wc2.1_2.5m_bio_14_horn	98.7848	1.877544418675825E-4
wc2.1_2.5m_bio_14_horn	99.0176	1.877544418675825E-4
wc2.1_2.5m_bio_14_horn	99.2504	1.877544418675825E-4
wc2.1_2.5m_bio_14_horn	99.48320000000001	1.877544418675825E-4
wc2.1_2.5m_bio_14_horn	99.716	1.877544418675825E-4
wc2.1_2.5m_bio_14_horn	99.9488	1.877544418675825E-4
wc2.1_2.5m_bio_14_horn	100.1816	1.877544418675825E-4
wc2.1_2.5m_bio_14_horn	100.4144	1.877544418675825E-4
wc2.1_2.5m_bio_14_horn	100.64720000000001	1.877544418675825E-4
wc2.1_2.5m_bio_14_horn	100.88	1.877544418675825E-4
wc2.1_2.5m_bio_14_horn	101.11280000000001	1.877544418675825E-4
wc2.1_2.5m_bio_14_horn	101.3456	1.877544418675825E-4
wc2.1_2.5m_bio_14_horn	101.5784	1.877544418675825E-4
wc2.1_2.5m_bio_14_horn	101.81120000000001	1.877544418675825E-4
wc2.1_2.5m_bio_14_horn	102.044	1.877544418675825E-4
wc2.1_2.5m_bio_14_horn	102.2768	1.877544418675825E-4
wc2.1_2.5m_bio_14_horn	102.5096	1.877544418675825E-4
wc2.1_2.5m_bio_14_horn	102.7424	1.877544418675825E-4
wc2.1_2.5m_bio_14_horn	102.97520000000002	1.877544418675825E-4
wc2.1_2.5m_bio_14_horn	103.208	1.877544418675825E-4
wc2.1_2.5m_bio_14_horn	103.4408	1.877544418675825E-4
wc2.1_2.5m_bio_14_horn	103.67360000000001	1.877544418675825E-4
wc2.1_2.5m_bio_14_horn	103.9064	1.877544418675825E-4
wc2.1_2.5m_bio_14_horn	104.1392	1.877544418675825E-4
wc2.1_2.5m_bio_14_horn	104.372	1.877544418675825E-4
wc2.1_2.5m_bio_14_horn	104.6048	1.877544418675825E-4
wc2.1_2.5m_bio_14_horn	104.83760000000001	1.877544418675825E-4
wc2.1_2.5m_bio_14_horn	105.0704	1.877544418675825E-4
wc2.1_2.5m_bio_14_horn	105.3032	1.877544418675825E-4
wc2.1_2.5m_bio_14_horn	105.536	1.877544418675825E-4
wc2.1_2.5m_bio_14_horn	105.7688	1.877544418675825E-4
wc2.1_2.5m_bio_14_horn	106.0016	1.877544418675825E-4
wc2.1_2.5m_bio_14_horn	106.23440000000001	1.877544418675825E-4
wc2.1_2.5m_bio_14_horn	106.4672	1.877544418675825E-4
wc2.1_2.5m_bio_14_horn	106.7	1.877544418675825E-4
