# Supplementary material for: New records of a lost species and a geographic range expansion for sengis in the Horn of Africa
Source: PeerJ. 2020 Aug 18;8:e9652. doi: 10.7717/peerj.9652 (PMC7441985; doi:10.7717/peerj.9652)
Supplement: Supplemental Information 6 [file peerj-08-9652-s006.zip › Data_S6_Ecological_Niche_Modeling/4_final_Maxent_analysis/output/plots/revoilii_0_wc2.1_2.5m_bio_19_horn.dat]

variable	x	y
wc2.1_2.5m_bio_19_horn	-111.8	0.620513379573822
wc2.1_2.5m_bio_19_horn	-109.1168	0.620513379573822
wc2.1_2.5m_bio_19_horn	-106.4336	0.620513379573822
wc2.1_2.5m_bio_19_horn	-103.7504	0.620513379573822
wc2.1_2.5m_bio_19_horn	-101.0672	0.620513379573822
wc2.1_2.5m_bio_19_horn	-98.384	0.620513379573822
wc2.1_2.5m_bio_19_horn	-95.7008	0.620513379573822
wc2.1_2.5m_bio_19_horn	-93.0176	0.620513379573822
wc2.1_2.5m_bio_19_horn	-90.3344	0.620513379573822
wc2.1_2.5m_bio_19_horn	-87.6512	0.620513379573822
wc2.1_2.5m_bio_19_horn	-84.96799999999999	0.620513379573822
wc2.1_2.5m_bio_19_horn	-82.2848	0.620513379573822
wc2.1_2.5m_bio_19_horn	-79.60159999999999	0.620513379573822
wc2.1_2.5m_bio_19_horn	-76.91839999999999	0.620513379573822
wc2.1_2.5m_bio_19_horn	-74.23519999999999	0.620513379573822
wc2.1_2.5m_bio_19_horn	-71.55199999999999	0.620513379573822
wc2.1_2.5m_bio_19_horn	-68.8688	0.620513379573822
wc2.1_2.5m_bio_19_horn	-66.1856	0.620513379573822
wc2.1_2.5m_bio_19_horn	-63.5024	0.620513379573822
wc2.1_2.5m_bio_19_horn	-60.8192	0.620513379573822
wc2.1_2.5m_bio_19_horn	-58.135999999999996	0.620513379573822
wc2.1_2.5m_bio_19_horn	-55.4528	0.620513379573822
wc2.1_2.5m_bio_19_horn	-52.769600000000004	0.620513379573822
wc2.1_2.5m_bio_19_horn	-50.0864	0.620513379573822
wc2.1_2.5m_bio_19_horn	-47.4032	0.620513379573822
wc2.1_2.5m_bio_19_horn	-44.72	0.620513379573822
wc2.1_2.5m_bio_19_horn	-42.0368	0.620513379573822
wc2.1_2.5m_bio_19_horn	-39.3536	0.620513379573822
wc2.1_2.5m_bio_19_horn	-36.6704	0.620513379573822
wc2.1_2.5m_bio_19_horn	-33.987200000000016	0.620513379573822
wc2.1_2.5m_bio_19_horn	-31.304000000000002	0.620513379573822
wc2.1_2.5m_bio_19_horn	-28.620800000000003	0.620513379573822
wc2.1_2.5m_bio_19_horn	-25.937600000000003	0.620513379573822
wc2.1_2.5m_bio_19_horn	-23.254400000000004	0.620513379573822
wc2.1_2.5m_bio_19_horn	-20.571200000000005	0.620513379573822
wc2.1_2.5m_bio_19_horn	-17.88799999999999	0.620513379573822
wc2.1_2.5m_bio_19_horn	-15.204800000000006	0.620513379573822
wc2.1_2.5m_bio_19_horn	-12.521600000000007	0.620513379573822
wc2.1_2.5m_bio_19_horn	-9.838400000000007	0.620513379573822
wc2.1_2.5m_bio_19_horn	-7.155200000000008	0.620513379573822
wc2.1_2.5m_bio_19_horn	-4.471999999999994	0.620513379573822
wc2.1_2.5m_bio_19_horn	-1.7887999999999948	0.620513379573822
wc2.1_2.5m_bio_19_horn	0.8943999999999903	0.6943150758743286
wc2.1_2.5m_bio_19_horn	3.5775999999999897	0.8544729351997375
wc2.1_2.5m_bio_19_horn	6.260799999999989	0.8183391690254211
wc2.1_2.5m_bio_19_horn	8.943999999999988	0.7755898237228394
wc2.1_2.5m_bio_19_horn	11.627200000000002	0.7261469960212708
wc2.1_2.5m_bio_19_horn	14.310400000000001	0.670439600944519
wc2.1_2.5m_bio_19_horn	16.9936	0.6094942092895508
wc2.1_2.5m_bio_19_horn	19.6768	0.5732176899909973
wc2.1_2.5m_bio_19_horn	22.36	0.6003510355949402
wc2.1_2.5m_bio_19_horn	25.0432	0.6268821954727173
wc2.1_2.5m_bio_19_horn	27.726399999999998	0.6526710391044617
wc2.1_2.5m_bio_19_horn	30.40959999999997	0.6775941252708435
wc2.1_2.5m_bio_19_horn	33.0928	0.7015466690063477
wc2.1_2.5m_bio_19_horn	35.775999999999996	0.7244433164596558
wc2.1_2.5m_bio_19_horn	38.459199999999996	0.7462188601493835
wc2.1_2.5m_bio_19_horn	41.142399999999995	0.7668274641036987
wc2.1_2.5m_bio_19_horn	43.825599999999966	0.7862419486045837
wc2.1_2.5m_bio_19_horn	46.508799999999994	0.804452121257782
wc2.1_2.5m_bio_19_horn	49.19199999999999	0.8214632272720337
wc2.1_2.5m_bio_19_horn	51.87519999999999	0.837293803691864
wc2.1_2.5m_bio_19_horn	54.55839999999999	0.8519736528396606
wc2.1_2.5m_bio_19_horn	57.24159999999999	0.8638032078742981
wc2.1_2.5m_bio_19_horn	59.92479999999999	0.8628777265548706
wc2.1_2.5m_bio_19_horn	62.60799999999999	0.8611076474189758
wc2.1_2.5m_bio_19_horn	65.29119999999999	0.8593184351921082
wc2.1_2.5m_bio_19_horn	67.97439999999999	0.857509970664978
wc2.1_2.5m_bio_19_horn	70.65759999999999	0.8556821346282959
wc2.1_2.5m_bio_19_horn	73.34079999999999	0.853834867477417
wc2.1_2.5m_bio_19_horn	76.02400000000002	0.8519680500030518
wc2.1_2.5m_bio_19_horn	78.70719999999999	0.8500816226005554
wc2.1_2.5m_bio_19_horn	81.39039999999999	0.8481753468513489
wc2.1_2.5m_bio_19_horn	84.07359999999998	0.8462492823600769
wc2.1_2.5m_bio_19_horn	86.75679999999998	0.8443032503128052
wc2.1_2.5m_bio_19_horn	89.44000000000001	0.8423371911048889
wc2.1_2.5m_bio_19_horn	92.12319999999998	0.8403509855270386
wc2.1_2.5m_bio_19_horn	94.80640000000001	0.8383445739746094
wc2.1_2.5m_bio_19_horn	97.48959999999998	0.8363178372383118
wc2.1_2.5m_bio_19_horn	100.17279999999998	0.834270715713501
wc2.1_2.5m_bio_19_horn	102.85600000000001	0.8322031497955322
wc2.1_2.5m_bio_19_horn	105.53919999999998	0.830115020275116
wc2.1_2.5m_bio_19_horn	108.22240000000001	0.8280062675476074
wc2.1_2.5m_bio_19_horn	110.90559999999998	0.8258768916130066
wc2.1_2.5m_bio_19_horn	113.58879999999998	0.8237267136573792
wc2.1_2.5m_bio_19_horn	116.27199999999998	0.8215557336807251
wc2.1_2.5m_bio_19_horn	118.95519999999998	0.8193638324737549
wc2.1_2.5m_bio_19_horn	121.6384	0.8171510696411133
wc2.1_2.5m_bio_19_horn	124.32159999999998	0.814917266368866
wc2.1_2.5m_bio_19_horn	127.0048	0.8126624822616577
wc2.1_2.5m_bio_19_horn	129.688	0.810386598110199
wc2.1_2.5m_bio_19_horn	132.3712	0.808089554309845
wc2.1_2.5m_bio_19_horn	135.0544	0.8057714104652405
wc2.1_2.5m_bio_19_horn	137.7376	0.803432047367096
wc2.1_2.5m_bio_19_horn	140.42079999999999	0.8010714650154114
wc2.1_2.5m_bio_19_horn	143.10399999999998	0.7986896634101868
wc2.1_2.5m_bio_19_horn	145.78719999999998	0.7962865829467773
wc2.1_2.5m_bio_19_horn	148.47039999999998	0.7938622236251831
wc2.1_2.5m_bio_19_horn	151.15359999999998	0.7914165258407593
wc2.1_2.5m_bio_19_horn	153.83679999999998	0.7889495491981506
wc2.1_2.5m_bio_19_horn	156.51999999999998	0.7864612936973572
wc2.1_2.5m_bio_19_horn	159.20319999999992	0.7839517593383789
wc2.1_2.5m_bio_19_horn	161.88639999999998	0.781420886516571
wc2.1_2.5m_bio_19_horn	164.56959999999998	0.7788687348365784
wc2.1_2.5m_bio_19_horn	167.25279999999998	0.7762953042984009
wc2.1_2.5m_bio_19_horn	169.93599999999998	0.7737006545066833
wc2.1_2.5m_bio_19_horn	172.61919999999992	0.771084725856781
wc2.1_2.5m_bio_19_horn	175.30239999999998	0.7684476971626282
wc2.1_2.5m_bio_19_horn	177.98559999999998	0.7657894492149353
wc2.1_2.5m_bio_19_horn	180.66879999999998	0.7631101012229919
wc2.1_2.5m_bio_19_horn	183.35199999999998	0.7604097127914429
wc2.1_2.5m_bio_19_horn	186.03519999999992	0.7576882839202881
wc2.1_2.5m_bio_19_horn	188.71839999999997	0.7549459338188171
wc2.1_2.5m_bio_19_horn	191.40159999999997	0.7521827220916748
wc2.1_2.5m_bio_19_horn	194.08479999999997	0.7493986487388611
wc2.1_2.5m_bio_19_horn	196.76799999999997	0.7465938329696655
wc2.1_2.5m_bio_19_horn	199.45119999999991	0.7437683939933777
wc2.1_2.5m_bio_19_horn	202.13439999999997	0.7409223914146423
wc2.1_2.5m_bio_19_horn	204.81759999999997	0.7380558848381042
wc2.1_2.5m_bio_19_horn	207.50079999999997	0.735168993473053
wc2.1_2.5m_bio_19_horn	210.18399999999997	0.7322617769241333
wc2.1_2.5m_bio_19_horn	212.86719999999997	0.7293344736099243
wc2.1_2.5m_bio_19_horn	215.55039999999997	0.7263871431350708
wc2.1_2.5m_bio_19_horn	218.23359999999997	0.7234198451042175
wc2.1_2.5m_bio_19_horn	220.91679999999997	0.7204327583312988
wc2.1_2.5m_bio_19_horn	223.59999999999997	0.7174260020256042
wc2.1_2.5m_bio_19_horn	226.28319999999997	0.7143996953964233
wc2.1_2.5m_bio_19_horn	228.96639999999996	0.7113540768623352
wc2.1_2.5m_bio_19_horn	231.64959999999996	0.7082892060279846
wc2.1_2.5m_bio_19_horn	234.33279999999996	0.7052053213119507
wc2.1_2.5m_bio_19_horn	237.01599999999996	0.7021024823188782
wc2.1_2.5m_bio_19_horn	239.69919999999996	0.698980987071991
wc2.1_2.5m_bio_19_horn	242.38239999999996	0.6958409547805786
wc2.1_2.5m_bio_19_horn	245.06559999999996	0.6926825046539307
wc2.1_2.5m_bio_19_horn	247.74879999999996	0.689505934715271
wc2.1_2.5m_bio_19_horn	250.43200000000002	0.6863114237785339
wc2.1_2.5m_bio_19_horn	253.11519999999996	0.683099091053009
wc2.1_2.5m_bio_19_horn	255.79839999999996	0.6798692941665649
wc2.1_2.5m_bio_19_horn	258.48159999999996	0.6766220927238464
wc2.1_2.5m_bio_19_horn	261.16479999999996	0.6733577847480774
wc2.1_2.5m_bio_19_horn	263.848	0.6700766086578369
wc2.1_2.5m_bio_19_horn	266.53119999999996	0.6667788028717041
wc2.1_2.5m_bio_19_horn	269.21439999999996	0.6634645462036133
wc2.1_2.5m_bio_19_horn	271.89759999999995	0.6601340770721436
wc2.1_2.5m_bio_19_horn	274.58079999999995	0.6567878127098083
wc2.1_2.5m_bio_19_horn	277.264	0.6534258127212524
wc2.1_2.5m_bio_19_horn	279.94719999999995	0.6500484943389893
wc2.1_2.5m_bio_19_horn	282.63039999999995	0.6466560363769531
wc2.1_2.5m_bio_19_horn	285.31359999999995	0.6432487368583679
wc2.1_2.5m_bio_19_horn	287.99679999999995	0.6398268938064575
wc2.1_2.5m_bio_19_horn	290.68	0.636390745639801
wc2.1_2.5m_bio_19_horn	293.36319999999995	0.6329406499862671
wc2.1_2.5m_bio_19_horn	296.04639999999995	0.6294769048690796
wc2.1_2.5m_bio_19_horn	298.72959999999995	0.6259997487068176
wc2.1_2.5m_bio_19_horn	301.4128	0.6225095391273499
wc2.1_2.5m_bio_19_horn	304.096	0.6190065741539001
wc2.1_2.5m_bio_19_horn	306.77919999999995	0.6154911518096924
wc2.1_2.5m_bio_19_horn	309.46239999999995	0.61196368932724
wc2.1_2.5m_bio_19_horn	312.14559999999994	0.6084244251251221
wc2.1_2.5m_bio_19_horn	314.8288	0.6048737168312073
wc2.1_2.5m_bio_19_horn	317.512	0.6013119220733643
wc2.1_2.5m_bio_19_horn	320.19519999999994	0.5977393984794617
wc2.1_2.5m_bio_19_horn	322.87839999999994	0.5941564440727234
wc2.1_2.5m_bio_19_horn	325.56159999999994	0.5905633568763733
wc2.1_2.5m_bio_19_horn	328.2448	0.5869606733322144
wc2.1_2.5m_bio_19_horn	330.92799999999994	0.5833486318588257
wc2.1_2.5m_bio_19_horn	333.61119999999994	0.5797276496887207
wc2.1_2.5m_bio_19_horn	336.29439999999994	0.5760980248451233
wc2.1_2.5m_bio_19_horn	338.97759999999994	0.5724601745605469
wc2.1_2.5m_bio_19_horn	341.6608	0.5688144564628601
wc2.1_2.5m_bio_19_horn	344.34399999999994	0.5651612877845764
wc2.1_2.5m_bio_19_horn	347.02719999999994	0.5615010261535645
wc2.1_2.5m_bio_19_horn	349.71039999999994	0.5578340888023376
wc2.1_2.5m_bio_19_horn	352.3936	0.5541607737541199
wc2.1_2.5m_bio_19_horn	355.0768	0.5504815578460693
wc2.1_2.5m_bio_19_horn	357.75999999999993	0.5467967987060547
wc2.1_2.5m_bio_19_horn	360.44319999999993	0.5431069135665894
wc2.1_2.5m_bio_19_horn	363.12639999999993	0.5394123196601868
wc2.1_2.5m_bio_19_horn	365.8096	0.5357133746147156
wc2.1_2.5m_bio_19_horn	368.4928	0.5320104956626892
wc2.1_2.5m_bio_19_horn	371.17599999999993	0.5283041000366211
wc2.1_2.5m_bio_19_horn	373.85919999999993	0.5245945453643799
wc2.1_2.5m_bio_19_horn	376.54239999999993	0.5208823084831238
wc2.1_2.5m_bio_19_horn	379.2256	0.5171677470207214
wc2.1_2.5m_bio_19_horn	381.9088	0.5134512782096863
wc2.1_2.5m_bio_19_horn	384.5919999999999	0.5097333192825317
wc2.1_2.5m_bio_19_horn	387.2751999999999	0.5060142874717712
wc2.1_2.5m_bio_19_horn	389.9583999999999	0.5022946000099182
wc2.1_2.5m_bio_19_horn	392.6416	0.4985746741294861
wc2.1_2.5m_bio_19_horn	395.3248	0.4948548972606659
wc2.1_2.5m_bio_19_horn	398.0079999999999	0.49113568663597107
wc2.1_2.5m_bio_19_horn	400.6911999999999	0.48741745948791504
wc2.1_2.5m_bio_19_horn	403.3744	0.48370060324668884
wc2.1_2.5m_bio_19_horn	406.0575999999999	0.4799855649471283
wc2.1_2.5m_bio_19_horn	408.7408	0.47627270221710205
wc2.1_2.5m_bio_19_horn	411.4239999999999	0.4725625216960907
wc2.1_2.5m_bio_19_horn	414.1072	0.4688553214073181
wc2.1_2.5m_bio_19_horn	416.7903999999999	0.4651516079902649
wc2.1_2.5m_bio_19_horn	419.4736	0.4614516794681549
wc2.1_2.5m_bio_19_horn	422.1567999999999	0.45775604248046875
wc2.1_2.5m_bio_19_horn	424.84	0.4540650248527527
wc2.1_2.5m_bio_19_horn	427.5231999999999	0.45037904381752014
wc2.1_2.5m_bio_19_horn	430.20639999999986	0.44669851660728455
wc2.1_2.5m_bio_19_horn	432.8895999999999	0.44302380084991455
wc2.1_2.5m_bio_19_horn	435.5728	0.4393552839756012
wc2.1_2.5m_bio_19_horn	438.25600000000003	0.4356934130191803
wc2.1_2.5m_bio_19_horn	440.93919999999997	0.4320385754108429
wc2.1_2.5m_bio_19_horn	443.6223999999999	0.42839109897613525
wc2.1_2.5m_bio_19_horn	446.30559999999997	0.4247513711452484
wc2.1_2.5m_bio_19_horn	448.9887999999999	0.4211198091506958
wc2.1_2.5m_bio_19_horn	451.67199999999997	0.4174967408180237
wc2.1_2.5m_bio_19_horn	454.3551999999999	0.4138825833797455
wc2.1_2.5m_bio_19_horn	457.03839999999985	0.41027766466140747
wc2.1_2.5m_bio_19_horn	459.7215999999999	0.4066823422908783
wc2.1_2.5m_bio_19_horn	462.40479999999997	0.403097003698349
wc2.1_2.5m_bio_19_horn	465.088	0.39952194690704346
wc2.1_2.5m_bio_19_horn	467.77119999999996	0.3959576189517975
wc2.1_2.5m_bio_19_horn	470.4543999999999	0.3924042880535126
wc2.1_2.5m_bio_19_horn	473.13759999999996	0.38886234164237976
wc2.1_2.5m_bio_19_horn	475.8207999999999	0.3853320777416229
wc2.1_2.5m_bio_19_horn	478.50399999999996	0.38181382417678833
wc2.1_2.5m_bio_19_horn	481.1871999999999	0.37830793857574463
wc2.1_2.5m_bio_19_horn	483.87039999999985	0.3748147189617157
wc2.1_2.5m_bio_19_horn	486.5536	0.3713344931602478
wc2.1_2.5m_bio_19_horn	489.23679999999996	0.3678675889968872
wc2.1_2.5m_bio_19_horn	491.92	0.3644142150878906
wc2.1_2.5m_bio_19_horn	494.60319999999996	0.36097481846809387
wc2.1_2.5m_bio_19_horn	497.2863999999999	0.35754960775375366
wc2.1_2.5m_bio_19_horn	499.96959999999996	0.35413888096809387
wc2.1_2.5m_bio_19_horn	502.6527999999999	0.3507429361343384
wc2.1_2.5m_bio_19_horn	505.33599999999996	0.34736204147338867
wc2.1_2.5m_bio_19_horn	508.0191999999999	0.34399646520614624
wc2.1_2.5m_bio_19_horn	510.70239999999984	0.3406464755535126
wc2.1_2.5m_bio_19_horn	513.3856000000001	0.3373122811317444
wc2.1_2.5m_bio_19_horn	516.0688	0.3339942991733551
wc2.1_2.5m_bio_19_horn	518.7520000000001	0.3306925594806671
wc2.1_2.5m_bio_19_horn	521.4352	0.32740750908851624
wc2.1_2.5m_bio_19_horn	524.1184	0.32413920760154724
wc2.1_2.5m_bio_19_horn	526.8016	0.32088804244995117
wc2.1_2.5m_bio_19_horn	529.4848	0.3176541030406952
wc2.1_2.5m_bio_19_horn	532.168	0.3144376277923584
wc2.1_2.5m_bio_19_horn	534.8512	0.31123897433280945
wc2.1_2.5m_bio_19_horn	537.5344	0.30805814266204834
wc2.1_2.5m_bio_19_horn	540.2176000000001	0.3048955202102661
wc2.1_2.5m_bio_19_horn	542.9008	0.30175110697746277
wc2.1_2.5m_bio_19_horn	545.5840000000001	0.29862529039382935
wc2.1_2.5m_bio_19_horn	548.2672	0.29551807045936584
wc2.1_2.5m_bio_19_horn	550.9504	0.29242977499961853
wc2.1_2.5m_bio_19_horn	553.6336	0.2893604040145874
wc2.1_2.5m_bio_19_horn	556.3168	0.2863103151321411
wc2.1_2.5m_bio_19_horn	559.0	0.2832794785499573
wc2.1_2.5m_bio_19_horn	561.6831999999999	0.280268132686615
wc2.1_2.5m_bio_19_horn	564.3664	0.2772764563560486
wc2.1_2.5m_bio_19_horn	567.0496	0.27430450916290283
wc2.1_2.5m_bio_19_horn	569.7328	0.27135249972343445
wc2.1_2.5m_bio_19_horn	572.416	0.2684204578399658
wc2.1_2.5m_bio_19_horn	575.0992	0.26550859212875366
wc2.1_2.5m_bio_19_horn	577.7823999999999	0.26261693239212036
wc2.1_2.5m_bio_19_horn	580.4656	0.25974568724632263
wc2.1_2.5m_bio_19_horn	583.1487999999999	0.2568948566913605
wc2.1_2.5m_bio_19_horn	585.832	0.2540646195411682
wc2.1_2.5m_bio_19_horn	588.5152	0.25125494599342346
wc2.1_2.5m_bio_19_horn	591.1984	0.24846601486206055
wc2.1_2.5m_bio_19_horn	593.8816	0.24569793045520782
wc2.1_2.5m_bio_19_horn	596.5648	0.2429506629705429
wc2.1_2.5m_bio_19_horn	599.248	0.24022439122200012
wc2.1_2.5m_bio_19_horn	601.9312	0.2375190407037735
wc2.1_2.5m_bio_19_horn	604.6143999999999	0.23483482003211975
wc2.1_2.5m_bio_19_horn	607.2976	0.23217162489891052
wc2.1_2.5m_bio_19_horn	609.9807999999999	0.22952963411808014
wc2.1_2.5m_bio_19_horn	612.6640000000001	0.22690875828266144
wc2.1_2.5m_bio_19_horn	615.3472	0.22430910170078278
wc2.1_2.5m_bio_19_horn	618.0304	0.22173075377941132
wc2.1_2.5m_bio_19_horn	620.7136	0.2191735953092575
wc2.1_2.5m_bio_19_horn	623.3968	0.21663779020309448
wc2.1_2.5m_bio_19_horn	626.08	0.2141232192516327
wc2.1_2.5m_bio_19_horn	628.7632	0.21163000166416168
wc2.1_2.5m_bio_19_horn	631.4463999999999	0.2091580331325531
wc2.1_2.5m_bio_19_horn	634.1296	0.2067074179649353
wc2.1_2.5m_bio_19_horn	636.8127999999999	0.20427805185317993
wc2.1_2.5m_bio_19_horn	639.4960000000001	0.20187002420425415
wc2.1_2.5m_bio_19_horn	642.1792	0.1994832158088684
wc2.1_2.5m_bio_19_horn	644.8624	0.1971176564693451
wc2.1_2.5m_bio_19_horn	647.5456	0.1947733759880066
wc2.1_2.5m_bio_19_horn	650.2288	0.19245024025440216
wc2.1_2.5m_bio_19_horn	652.912	0.19014832377433777
wc2.1_2.5m_bio_19_horn	655.5952	0.18786747753620148
wc2.1_2.5m_bio_19_horn	658.2783999999999	0.18560777604579926
wc2.1_2.5m_bio_19_horn	660.9616	0.18336905539035797
wc2.1_2.5m_bio_19_horn	663.6448	0.1811514049768448
wc2.1_2.5m_bio_19_horn	666.3280000000001	0.17895463109016418
wc2.1_2.5m_bio_19_horn	669.0112	0.17677874863147736
wc2.1_2.5m_bio_19_horn	671.6944	0.1746237426996231
wc2.1_2.5m_bio_19_horn	674.3776	0.1724894493818283
wc2.1_2.5m_bio_19_horn	677.0608	0.17037591338157654
wc2.1_2.5m_bio_19_horn	679.744	0.16828297078609467
wc2.1_2.5m_bio_19_horn	682.4272	0.1662106215953827
wc2.1_2.5m_bio_19_horn	685.1103999999999	0.16415870189666748
wc2.1_2.5m_bio_19_horn	687.7936	0.16212724149227142
wc2.1_2.5m_bio_19_horn	690.4768	0.1601160615682602
wc2.1_2.5m_bio_19_horn	693.1600000000001	0.1581251621246338
wc2.1_2.5m_bio_19_horn	695.8432	0.15615437924861908
wc2.1_2.5m_bio_19_horn	698.5264	0.1542036533355713
wc2.1_2.5m_bio_19_horn	701.2096	0.15227295458316803
wc2.1_2.5m_bio_19_horn	703.8928	0.1503620743751526
wc2.1_2.5m_bio_19_horn	706.576	0.14847101271152496
wc2.1_2.5m_bio_19_horn	709.2592	0.14659960567951202
wc2.1_2.5m_bio_19_horn	711.9423999999999	0.1447478085756302
wc2.1_2.5m_bio_19_horn	714.6256000000001	0.14291544258594513
wc2.1_2.5m_bio_19_horn	717.3088	0.14110249280929565
wc2.1_2.5m_bio_19_horn	719.9920000000001	0.13930875062942505
wc2.1_2.5m_bio_19_horn	722.6752	0.1375342160463333
wc2.1_2.5m_bio_19_horn	725.3584	0.13577866554260254
wc2.1_2.5m_bio_19_horn	728.0416	0.13404205441474915
wc2.1_2.5m_bio_19_horn	730.7248	0.13232427835464478
wc2.1_2.5m_bio_19_horn	733.408	0.1306251734495163
wc2.1_2.5m_bio_19_horn	736.0912	0.12894466519355774
wc2.1_2.5m_bio_19_horn	738.7743999999999	0.12728258967399597
wc2.1_2.5m_bio_19_horn	741.4576000000001	0.12563887238502502
wc2.1_2.5m_bio_19_horn	744.1408	0.12401333451271057
wc2.1_2.5m_bio_19_horn	746.8240000000001	0.12240591645240784
wc2.1_2.5m_bio_19_horn	749.5072	0.1208164319396019
wc2.1_2.5m_bio_19_horn	752.1904	0.1192447766661644
wc2.1_2.5m_bio_19_horn	754.8736	0.11769086122512817
wc2.1_2.5m_bio_19_horn	757.5568	0.1161544993519783
wc2.1_2.5m_bio_19_horn	760.2399999999999	0.11463561654090881
wc2.1_2.5m_bio_19_horn	762.9232	0.11313401907682419
wc2.1_2.5m_bio_19_horn	765.6064	0.11164963990449905
wc2.1_2.5m_bio_19_horn	768.2896000000001	0.11018229275941849
wc2.1_2.5m_bio_19_horn	770.9728	0.10873189568519592
wc2.1_2.5m_bio_19_horn	773.656	0.10729825496673584
wc2.1_2.5m_bio_19_horn	776.3392	0.10588131099939346
wc2.1_2.5m_bio_19_horn	779.0224	0.10448085516691208
wc2.1_2.5m_bio_19_horn	781.7056	0.10309678316116333
wc2.1_2.5m_bio_19_horn	784.3888	0.10172899812459946
wc2.1_2.5m_bio_19_horn	787.0719999999999	0.10037729144096375
wc2.1_2.5m_bio_19_horn	789.7552	0.09904160350561142
wc2.1_2.5m_bio_19_horn	792.4384	0.09772171825170517
wc2.1_2.5m_bio_19_horn	795.1216000000001	0.09641757607460022
wc2.1_2.5m_bio_19_horn	797.8048	0.09512897580862045
wc2.1_2.5m_bio_19_horn	800.4879999999999	0.0938558354973793
wc2.1_2.5m_bio_19_horn	803.1712	0.09259796142578125
wc2.1_2.5m_bio_19_horn	805.8543999999999	0.09135527908802032
wc2.1_2.5m_bio_19_horn	808.5376	0.09012758731842041
wc2.1_2.5m_bio_19_horn	811.2207999999999	0.08891477435827255
wc2.1_2.5m_bio_19_horn	813.9039999999999	0.0877167358994484
wc2.1_2.5m_bio_19_horn	816.5872	0.08653328567743301
wc2.1_2.5m_bio_19_horn	819.2704	0.08536433428525925
wc2.1_2.5m_bio_19_horn	821.9536	0.08420968800783157
wc2.1_2.5m_bio_19_horn	824.6368	0.08306926488876343
wc2.1_2.5m_bio_19_horn	827.3199999999999	0.08194288611412048
wc2.1_2.5m_bio_19_horn	830.0032	0.08083045482635498
wc2.1_2.5m_bio_19_horn	832.6863999999999	0.07973179221153259
wc2.1_2.5m_bio_19_horn	835.3696	0.07864677906036377
wc2.1_2.5m_bio_19_horn	838.0527999999999	0.07757531106472015
wc2.1_2.5m_bio_19_horn	840.7359999999999	0.07651720941066742
wc2.1_2.5m_bio_19_horn	843.4192	0.0754723846912384
wc2.1_2.5m_bio_19_horn	846.1024	0.07444065064191818
wc2.1_2.5m_bio_19_horn	848.7856	0.0734219178557396
wc2.1_2.5m_bio_19_horn	851.4688	0.0724160224199295
wc2.1_2.5m_bio_19_horn	854.1519999999999	0.07142286002635956
wc2.1_2.5m_bio_19_horn	856.8352	0.07044226676225662
wc2.1_2.5m_bio_19_horn	859.5183999999999	0.06947414577007294
wc2.1_2.5m_bio_19_horn	862.2016	0.06851833313703537
wc2.1_2.5m_bio_19_horn	864.8847999999999	0.06757471710443497
wc2.1_2.5m_bio_19_horn	867.568	0.06664318591356277
wc2.1_2.5m_bio_19_horn	870.2512	0.06572356820106506
wc2.1_2.5m_bio_19_horn	872.9344	0.06481577455997467
wc2.1_2.5m_bio_19_horn	875.6176	0.06391964852809906
wc2.1_2.5m_bio_19_horn	878.3008	0.06303510069847107
wc2.1_2.5m_bio_19_horn	880.9839999999999	0.06216195225715637
wc2.1_2.5m_bio_19_horn	883.6672	0.0613001324236393
wc2.1_2.5m_bio_19_horn	886.3503999999999	0.060449469834566116
wc2.1_2.5m_bio_19_horn	889.0336	0.05960986018180847
wc2.1_2.5m_bio_19_horn	891.7167999999999	0.058781202882528305
wc2.1_2.5m_bio_19_horn	894.4	0.05796333774924278
wc2.1_2.5m_bio_19_horn	897.0832	0.05715617910027504
wc2.1_2.5m_bio_19_horn	899.7664	0.05635957047343254
wc2.1_2.5m_bio_19_horn	902.4496	0.05557342618703842
wc2.1_2.5m_bio_19_horn	905.1328	0.054797593504190445
wc2.1_2.5m_bio_19_horn	907.8159999999999	0.054031990468502045
wc2.1_2.5m_bio_19_horn	910.4992	0.053276460617780685
wc2.1_2.5m_bio_19_horn	913.1823999999999	0.0525309294462204
wc2.1_2.5m_bio_19_horn	915.8656000000001	0.051795244216918945
wc2.1_2.5m_bio_19_horn	918.5488	0.05106930434703827
wc2.1_2.5m_bio_19_horn	921.232	0.05035301670432091
wc2.1_2.5m_bio_19_horn	923.9151999999999	0.04964623227715492
wc2.1_2.5m_bio_19_horn	926.5983999999999	0.048948872834444046
wc2.1_2.5m_bio_19_horn	929.2816	0.04826079681515694
wc2.1_2.5m_bio_19_horn	931.9648	0.04758192226290703
wc2.1_2.5m_bio_19_horn	934.6479999999999	0.046912115067243576
wc2.1_2.5m_bio_19_horn	937.3312000000001	0.046251293271780014
wc2.1_2.5m_bio_19_horn	940.0144	0.0455993190407753
wc2.1_2.5m_bio_19_horn	942.6976	0.04495611414313316
wc2.1_2.5m_bio_19_horn	945.3807999999999	0.04432154819369316
wc2.1_2.5m_bio_19_horn	948.0640000000001	0.04369553178548813
wc2.1_2.5m_bio_19_horn	950.7472	0.043077971786260605
wc2.1_2.5m_bio_19_horn	953.4304	0.04246873781085014
wc2.1_2.5m_bio_19_horn	956.1135999999999	0.041867755353450775
wc2.1_2.5m_bio_19_horn	958.7967999999998	0.04127489775419235
wc2.1_2.5m_bio_19_horn	961.48	0.040690094232559204
wc2.1_2.5m_bio_19_horn	964.1632	0.040113214403390884
wc2.1_2.5m_bio_19_horn	966.8463999999999	0.03954419121146202
wc2.1_2.5m_bio_19_horn	969.5295999999998	0.038982897996902466
wc2.1_2.5m_bio_19_horn	972.2127999999998	0.03842925280332565
wc2.1_2.5m_bio_19_horn	974.896	0.037883173674345016
wc2.1_2.5m_bio_19_horn	977.5791999999999	0.037344541400671005
wc2.1_2.5m_bio_19_horn	980.2623999999998	0.03681328520178795
wc2.1_2.5m_bio_19_horn	982.9456	0.036289289593696594
wc2.1_2.5m_bio_19_horn	985.6288	0.03577248752117157
wc2.1_2.5m_bio_19_horn	988.3120000000001	0.03526276350021362
wc2.1_2.5m_bio_19_horn	990.9952000000001	0.03476005420088768
wc2.1_2.5m_bio_19_horn	993.6784	0.03426424413919449
wc2.1_2.5m_bio_19_horn	996.3616	0.033775269985198975
wc2.1_2.5m_bio_19_horn	999.0447999999999	0.03329302370548248
wc2.1_2.5m_bio_19_horn	1001.7280000000001	0.032817430794239044
wc2.1_2.5m_bio_19_horn	1004.4112	0.03234841302037239
wc2.1_2.5m_bio_19_horn	1007.0944	0.031885866075754166
wc2.1_2.5m_bio_19_horn	1009.7775999999999	0.031429726630449295
wc2.1_2.5m_bio_19_horn	1012.4607999999998	0.03097989596426487
wc2.1_2.5m_bio_19_horn	1015.144	0.030536310747265816
wc2.1_2.5m_bio_19_horn	1017.8272	0.030098870396614075
wc2.1_2.5m_bio_19_horn	1020.5103999999999	0.029667513445019722
wc2.1_2.5m_bio_19_horn	1023.1935999999998	0.02924214117228985
wc2.1_2.5m_bio_19_horn	1025.8767999999998	0.02882268838584423
wc2.1_2.5m_bio_19_horn	1028.56	0.028409074991941452
wc2.1_2.5m_bio_19_horn	1031.2432	0.028001245111227036
wc2.1_2.5m_bio_19_horn	1033.9264	0.027599085122346878
wc2.1_2.5m_bio_19_horn	1036.6096	0.027202541008591652
wc2.1_2.5m_bio_19_horn	1039.2928	0.02681153640151024
wc2.1_2.5m_bio_19_horn	1041.976	0.02642601542174816
wc2.1_2.5m_bio_19_horn	1044.6592	0.026045873761177063
wc2.1_2.5m_bio_19_horn	1047.3424	0.025671055540442467
wc2.1_2.5m_bio_19_horn	1050.0256	0.02530149184167385
wc2.1_2.5m_bio_19_horn	1052.7087999999999	0.02493712678551674
wc2.1_2.5m_bio_19_horn	1055.392	0.02457786165177822
wc2.1_2.5m_bio_19_horn	1058.0752	0.02422364428639412
wc2.1_2.5m_bio_19_horn	1060.7584	0.02387440763413906
wc2.1_2.5m_bio_19_horn	1063.4415999999999	0.023530082777142525
wc2.1_2.5m_bio_19_horn	1066.1247999999998	0.02319062314927578
wc2.1_2.5m_bio_19_horn	1068.808	0.022855930030345917
wc2.1_2.5m_bio_19_horn	1071.4912	0.022525954991579056
wc2.1_2.5m_bio_19_horn	1074.1743999999999	0.022200636565685272
wc2.1_2.5m_bio_19_horn	1076.8575999999998	0.021879924461245537
wc2.1_2.5m_bio_19_horn	1079.5407999999998	0.021563731133937836
wc2.1_2.5m_bio_19_horn	1082.224	0.02125200629234314
wc2.1_2.5m_bio_19_horn	1084.9072	0.020944692194461823
wc2.1_2.5m_bio_19_horn	1087.5904	0.02064172737300396
wc2.1_2.5m_bio_19_horn	1090.2736	0.02034306898713112
wc2.1_2.5m_bio_19_horn	1092.9568	0.020048627629876137
wc2.1_2.5m_bio_19_horn	1095.64	0.01975836418569088
wc2.1_2.5m_bio_19_horn	1098.3232	0.019472219049930573
wc2.1_2.5m_bio_19_horn	1101.0064	0.019190149381756783
wc2.1_2.5m_bio_19_horn	1103.6896	0.018912073224782944
wc2.1_2.5m_bio_19_horn	1106.3727999999999	0.018637951463460922
wc2.1_2.5m_bio_19_horn	1109.056	0.01836772821843624
wc2.1_2.5m_bio_19_horn	1111.7392	0.018101349472999573
wc2.1_2.5m_bio_19_horn	1114.4224	0.017838777974247932
wc2.1_2.5m_bio_19_horn	1117.1055999999999	0.017579933628439903
wc2.1_2.5m_bio_19_horn	1119.7887999999998	0.017494473606348038
wc2.1_2.5m_bio_19_horn	1122.472	0.017494473606348038
wc2.1_2.5m_bio_19_horn	1125.1552	0.017494473606348038
wc2.1_2.5m_bio_19_horn	1127.8383999999999	0.017494473606348038
wc2.1_2.5m_bio_19_horn	1130.5215999999998	0.017494473606348038
wc2.1_2.5m_bio_19_horn	1133.2047999999998	0.017494473606348038
wc2.1_2.5m_bio_19_horn	1135.8880000000001	0.017494473606348038
wc2.1_2.5m_bio_19_horn	1138.5712	0.017494473606348038
wc2.1_2.5m_bio_19_horn	1141.2544	0.017494473606348038
wc2.1_2.5m_bio_19_horn	1143.9376	0.017494473606348038
wc2.1_2.5m_bio_19_horn	1146.6208	0.017494473606348038
wc2.1_2.5m_bio_19_horn	1149.304	0.017494473606348038
wc2.1_2.5m_bio_19_horn	1151.9872	0.017494473606348038
wc2.1_2.5m_bio_19_horn	1154.6704	0.017494473606348038
wc2.1_2.5m_bio_19_horn	1157.3536	0.017494473606348038
wc2.1_2.5m_bio_19_horn	1160.0367999999999	0.017494473606348038
wc2.1_2.5m_bio_19_horn	1162.72	0.017494473606348038
wc2.1_2.5m_bio_19_horn	1165.4032	0.017494473606348038
wc2.1_2.5m_bio_19_horn	1168.0864	0.017494473606348038
wc2.1_2.5m_bio_19_horn	1170.7695999999999	0.017494473606348038
wc2.1_2.5m_bio_19_horn	1173.4527999999998	0.017494473606348038
wc2.1_2.5m_bio_19_horn	1176.136	0.017494473606348038
wc2.1_2.5m_bio_19_horn	1178.8192	0.017494473606348038
wc2.1_2.5m_bio_19_horn	1181.5023999999999	0.017494473606348038
wc2.1_2.5m_bio_19_horn	1184.1855999999998	0.017494473606348038
wc2.1_2.5m_bio_19_horn	1186.8688	0.017494473606348038
wc2.1_2.5m_bio_19_horn	1189.5520000000001	0.017494473606348038
wc2.1_2.5m_bio_19_horn	1192.2352	0.017494473606348038
wc2.1_2.5m_bio_19_horn	1194.9184	0.017494473606348038
wc2.1_2.5m_bio_19_horn	1197.6016	0.017494473606348038
wc2.1_2.5m_bio_19_horn	1200.2848	0.017494473606348038
wc2.1_2.5m_bio_19_horn	1202.968	0.017494473606348038
wc2.1_2.5m_bio_19_horn	1205.6512	0.017494473606348038
wc2.1_2.5m_bio_19_horn	1208.3344	0.017494473606348038
wc2.1_2.5m_bio_19_horn	1211.0176	0.017494473606348038
wc2.1_2.5m_bio_19_horn	1213.7007999999998	0.017494473606348038
wc2.1_2.5m_bio_19_horn	1216.384	0.017494473606348038
wc2.1_2.5m_bio_19_horn	1219.0672	0.017494473606348038
wc2.1_2.5m_bio_19_horn	1221.7504	0.017494473606348038
wc2.1_2.5m_bio_19_horn	1224.4335999999998	0.017494473606348038
wc2.1_2.5m_bio_19_horn	1227.1167999999998	0.017494473606348038
wc2.1_2.5m_bio_19_horn	1229.8	0.017494473606348038
