# Supplementary material for: New records of a lost species and a geographic range expansion for sengis in the Horn of Africa
Source: PeerJ. 2020 Aug 18;8:e9652. doi: 10.7717/peerj.9652 (PMC7441985; doi:10.7717/peerj.9652)
Supplement: Supplemental Information 6 [file peerj-08-9652-s006.zip › Data_S6_Ecological_Niche_Modeling/4_final_Maxent_analysis/output/plots/revoilii_0_wc2.1_2.5m_bio_19_horn_only.dat]

variable	x	y
wc2.1_2.5m_bio_19_horn	-111.8	0.07472812384366989
wc2.1_2.5m_bio_19_horn	-109.1168	0.07472812384366989
wc2.1_2.5m_bio_19_horn	-106.4336	0.07472812384366989
wc2.1_2.5m_bio_19_horn	-103.7504	0.07472812384366989
wc2.1_2.5m_bio_19_horn	-101.0672	0.07472812384366989
wc2.1_2.5m_bio_19_horn	-98.384	0.07472812384366989
wc2.1_2.5m_bio_19_horn	-95.7008	0.07472812384366989
wc2.1_2.5m_bio_19_horn	-93.0176	0.07472812384366989
wc2.1_2.5m_bio_19_horn	-90.3344	0.07472812384366989
wc2.1_2.5m_bio_19_horn	-87.6512	0.07472812384366989
wc2.1_2.5m_bio_19_horn	-84.96799999999999	0.07472812384366989
wc2.1_2.5m_bio_19_horn	-82.2848	0.07472812384366989
wc2.1_2.5m_bio_19_horn	-79.60159999999999	0.07472812384366989
wc2.1_2.5m_bio_19_horn	-76.91839999999999	0.07472812384366989
wc2.1_2.5m_bio_19_horn	-74.23519999999999	0.07472812384366989
wc2.1_2.5m_bio_19_horn	-71.55199999999999	0.07472812384366989
wc2.1_2.5m_bio_19_horn	-68.8688	0.07472812384366989
wc2.1_2.5m_bio_19_horn	-66.1856	0.07472812384366989
wc2.1_2.5m_bio_19_horn	-63.5024	0.07472812384366989
wc2.1_2.5m_bio_19_horn	-60.8192	0.07472812384366989
wc2.1_2.5m_bio_19_horn	-58.135999999999996	0.07472812384366989
wc2.1_2.5m_bio_19_horn	-55.4528	0.07472812384366989
wc2.1_2.5m_bio_19_horn	-52.769600000000004	0.07472812384366989
wc2.1_2.5m_bio_19_horn	-50.0864	0.07472812384366989
wc2.1_2.5m_bio_19_horn	-47.4032	0.07472812384366989
wc2.1_2.5m_bio_19_horn	-44.72	0.07472812384366989
wc2.1_2.5m_bio_19_horn	-42.0368	0.07472812384366989
wc2.1_2.5m_bio_19_horn	-39.3536	0.07472812384366989
wc2.1_2.5m_bio_19_horn	-36.6704	0.07472812384366989
wc2.1_2.5m_bio_19_horn	-33.987200000000016	0.07472812384366989
wc2.1_2.5m_bio_19_horn	-31.304000000000002	0.07472812384366989
wc2.1_2.5m_bio_19_horn	-28.620800000000003	0.07472812384366989
wc2.1_2.5m_bio_19_horn	-25.937600000000003	0.07472812384366989
wc2.1_2.5m_bio_19_horn	-23.254400000000004	0.07472812384366989
wc2.1_2.5m_bio_19_horn	-20.571200000000005	0.07472812384366989
wc2.1_2.5m_bio_19_horn	-17.88799999999999	0.07472812384366989
wc2.1_2.5m_bio_19_horn	-15.204800000000006	0.07472812384366989
wc2.1_2.5m_bio_19_horn	-12.521600000000007	0.07472812384366989
wc2.1_2.5m_bio_19_horn	-9.838400000000007	0.07472812384366989
wc2.1_2.5m_bio_19_horn	-7.155200000000008	0.07472812384366989
wc2.1_2.5m_bio_19_horn	-4.471999999999994	0.07472812384366989
wc2.1_2.5m_bio_19_horn	-1.7887999999999948	0.07472812384366989
wc2.1_2.5m_bio_19_horn	0.8943999999999903	0.1275516152381897
wc2.1_2.5m_bio_19_horn	3.5775999999999897	0.4546590745449066
wc2.1_2.5m_bio_19_horn	6.260799999999989	0.5588858723640442
wc2.1_2.5m_bio_19_horn	8.943999999999988	0.5971096754074097
wc2.1_2.5m_bio_19_horn	11.627200000000002	0.580695629119873
wc2.1_2.5m_bio_19_horn	14.310400000000001	0.5640844106674194
wc2.1_2.5m_bio_19_horn	16.9936	0.5473112463951111
wc2.1_2.5m_bio_19_horn	19.6768	0.5304131507873535
wc2.1_2.5m_bio_19_horn	22.36	0.5134280920028687
wc2.1_2.5m_bio_19_horn	25.0432	0.5037676692008972
wc2.1_2.5m_bio_19_horn	27.726399999999998	0.49829283356666565
wc2.1_2.5m_bio_19_horn	30.40959999999997	0.4928014874458313
wc2.1_2.5m_bio_19_horn	33.0928	0.4872949421405792
wc2.1_2.5m_bio_19_horn	35.775999999999996	0.48177459836006165
wc2.1_2.5m_bio_19_horn	38.459199999999996	0.476241797208786
wc2.1_2.5m_bio_19_horn	41.142399999999995	0.47069793939590454
wc2.1_2.5m_bio_19_horn	43.825599999999966	0.46514448523521423
wc2.1_2.5m_bio_19_horn	46.508799999999994	0.4595828354358673
wc2.1_2.5m_bio_19_horn	49.19199999999999	0.45401445031166077
wc2.1_2.5m_bio_19_horn	51.87519999999999	0.4484407901763916
wc2.1_2.5m_bio_19_horn	54.55839999999999	0.4428633451461792
wc2.1_2.5m_bio_19_horn	57.24159999999999	0.43728363513946533
wc2.1_2.5m_bio_19_horn	59.92479999999999	0.431703120470047
wc2.1_2.5m_bio_19_horn	62.60799999999999	0.42612335085868835
wc2.1_2.5m_bio_19_horn	65.29119999999999	0.4205458164215088
wc2.1_2.5m_bio_19_horn	67.97439999999999	0.4149720370769501
wc2.1_2.5m_bio_19_horn	70.65759999999999	0.40940359234809875
wc2.1_2.5m_bio_19_horn	73.34079999999999	0.4038420021533966
wc2.1_2.5m_bio_19_horn	76.02400000000002	0.398288756608963
wc2.1_2.5m_bio_19_horn	78.70719999999999	0.3927454352378845
wc2.1_2.5m_bio_19_horn	81.39039999999999	0.3872135281562805
wc2.1_2.5m_bio_19_horn	84.07359999999998	0.38169461488723755
wc2.1_2.5m_bio_19_horn	86.75679999999998	0.3761901557445526
wc2.1_2.5m_bio_19_horn	89.44000000000001	0.37070170044898987
wc2.1_2.5m_bio_19_horn	92.12319999999998	0.3652307391166687
wc2.1_2.5m_bio_19_horn	94.80640000000001	0.3597787618637085
wc2.1_2.5m_bio_19_horn	97.48959999999998	0.35434722900390625
wc2.1_2.5m_bio_19_horn	100.17279999999998	0.34893763065338135
wc2.1_2.5m_bio_19_horn	102.85600000000001	0.3435513973236084
wc2.1_2.5m_bio_19_horn	105.53919999999998	0.3381899893283844
wc2.1_2.5m_bio_19_horn	108.22240000000001	0.3328547775745392
wc2.1_2.5m_bio_19_horn	110.90559999999998	0.327547162771225
wc2.1_2.5m_bio_19_horn	113.58879999999998	0.3222684860229492
wc2.1_2.5m_bio_19_horn	116.27199999999998	0.31702014803886414
wc2.1_2.5m_bio_19_horn	118.95519999999998	0.31180340051651
wc2.1_2.5m_bio_19_horn	121.6384	0.3066195845603943
wc2.1_2.5m_bio_19_horn	124.32159999999998	0.30146992206573486
wc2.1_2.5m_bio_19_horn	127.0048	0.296355664730072
wc2.1_2.5m_bio_19_horn	129.688	0.29127800464630127
wc2.1_2.5m_bio_19_horn	132.3712	0.2862381339073181
wc2.1_2.5m_bio_19_horn	135.0544	0.2812371850013733
wc2.1_2.5m_bio_19_horn	137.7376	0.27627623081207275
wc2.1_2.5m_bio_19_horn	140.42079999999999	0.27135634422302246
wc2.1_2.5m_bio_19_horn	143.10399999999998	0.26647859811782837
wc2.1_2.5m_bio_19_horn	145.78719999999998	0.2616439759731293
wc2.1_2.5m_bio_19_horn	148.47039999999998	0.2568534314632416
wc2.1_2.5m_bio_19_horn	151.15359999999998	0.2521078586578369
wc2.1_2.5m_bio_19_horn	153.83679999999998	0.24740815162658691
wc2.1_2.5m_bio_19_horn	156.51999999999998	0.2427552044391632
wc2.1_2.5m_bio_19_horn	159.20319999999992	0.23814977705478668
wc2.1_2.5m_bio_19_horn	161.88639999999998	0.2335926592350006
wc2.1_2.5m_bio_19_horn	164.56959999999998	0.2290845513343811
wc2.1_2.5m_bio_19_horn	167.25279999999998	0.22462613880634308
wc2.1_2.5m_bio_19_horn	169.93599999999998	0.22021809220314026
wc2.1_2.5m_bio_19_horn	172.61919999999992	0.2158610224723816
wc2.1_2.5m_bio_19_horn	175.30239999999998	0.21155546605587006
wc2.1_2.5m_bio_19_horn	177.98559999999998	0.20730195939540863
wc2.1_2.5m_bio_19_horn	180.66879999999998	0.20310097932815552
wc2.1_2.5m_bio_19_horn	183.35199999999998	0.19895295798778534
wc2.1_2.5m_bio_19_horn	186.03519999999992	0.1948583424091339
wc2.1_2.5m_bio_19_horn	188.71839999999997	0.1908174604177475
wc2.1_2.5m_bio_19_horn	191.40159999999997	0.18683063983917236
wc2.1_2.5m_bio_19_horn	194.08479999999997	0.18289817869663239
wc2.1_2.5m_bio_19_horn	196.76799999999997	0.17902028560638428
wc2.1_2.5m_bio_19_horn	199.45119999999991	0.17519722878932953
wc2.1_2.5m_bio_19_horn	202.13439999999997	0.17142914235591888
wc2.1_2.5m_bio_19_horn	204.81759999999997	0.16771617531776428
wc2.1_2.5m_bio_19_horn	207.50079999999997	0.16405841708183289
wc2.1_2.5m_bio_19_horn	210.18399999999997	0.16045591235160828
wc2.1_2.5m_bio_19_horn	212.86719999999997	0.15690872073173523
wc2.1_2.5m_bio_19_horn	215.55039999999997	0.15341682732105255
wc2.1_2.5m_bio_19_horn	218.23359999999997	0.14998018741607666
wc2.1_2.5m_bio_19_horn	220.91679999999997	0.1465987265110016
wc2.1_2.5m_bio_19_horn	223.59999999999997	0.1432723104953766
wc2.1_2.5m_bio_19_horn	226.28319999999997	0.14000087976455688
wc2.1_2.5m_bio_19_horn	228.96639999999996	0.13678421080112457
wc2.1_2.5m_bio_19_horn	231.64959999999996	0.13362213969230652
wc2.1_2.5m_bio_19_horn	234.33279999999996	0.13051441311836243
wc2.1_2.5m_bio_19_horn	237.01599999999996	0.1274607926607132
wc2.1_2.5m_bio_19_horn	239.69919999999996	0.12446103990077972
wc2.1_2.5m_bio_19_horn	242.38239999999996	0.12151481211185455
wc2.1_2.5m_bio_19_horn	245.06559999999996	0.11862180382013321
wc2.1_2.5m_bio_19_horn	247.74879999999996	0.11578165739774704
wc2.1_2.5m_bio_19_horn	250.43200000000002	0.1129940003156662
wc2.1_2.5m_bio_19_horn	253.11519999999996	0.11025846004486084
wc2.1_2.5m_bio_19_horn	255.79839999999996	0.10757461190223694
wc2.1_2.5m_bio_19_horn	258.48159999999996	0.10494203120470047
wc2.1_2.5m_bio_19_horn	261.16479999999996	0.10236026346683502
wc2.1_2.5m_bio_19_horn	263.848	0.09982883930206299
wc2.1_2.5m_bio_19_horn	266.53119999999996	0.09734728187322617
wc2.1_2.5m_bio_19_horn	269.21439999999996	0.09491509199142456
wc2.1_2.5m_bio_19_horn	271.89759999999995	0.0925317257642746
wc2.1_2.5m_bio_19_horn	274.58079999999995	0.09019671380519867
wc2.1_2.5m_bio_19_horn	277.264	0.08790948987007141
wc2.1_2.5m_bio_19_horn	279.94719999999995	0.08566950261592865
wc2.1_2.5m_bio_19_horn	282.63039999999995	0.08347618579864502
wc2.1_2.5m_bio_19_horn	285.31359999999995	0.08132896572351456
wc2.1_2.5m_bio_19_horn	287.99679999999995	0.0792272612452507
wc2.1_2.5m_bio_19_horn	290.68	0.0771704912185669
wc2.1_2.5m_bio_19_horn	293.36319999999995	0.07515804469585419
wc2.1_2.5m_bio_19_horn	296.04639999999995	0.07318933308124542
wc2.1_2.5m_bio_19_horn	298.72959999999995	0.07126370817422867
wc2.1_2.5m_bio_19_horn	301.4128	0.06938060373067856
wc2.1_2.5m_bio_19_horn	304.096	0.06753937155008316
wc2.1_2.5m_bio_19_horn	306.77919999999995	0.06573940068483353
wc2.1_2.5m_bio_19_horn	309.46239999999995	0.06398005038499832
wc2.1_2.5m_bio_19_horn	312.14559999999994	0.062260691076517105
wc2.1_2.5m_bio_19_horn	314.8288	0.06058069318532944
wc2.1_2.5m_bio_19_horn	317.512	0.05893942713737488
wc2.1_2.5m_bio_19_horn	320.19519999999994	0.05733624845743179
wc2.1_2.5m_bio_19_horn	322.87839999999994	0.05577053129673004
wc2.1_2.5m_bio_19_horn	325.56159999999994	0.054241616278886795
wc2.1_2.5m_bio_19_horn	328.2448	0.0527489073574543
wc2.1_2.5m_bio_19_horn	330.92799999999994	0.051291756331920624
wc2.1_2.5m_bio_19_horn	333.61119999999994	0.04986952990293503
wc2.1_2.5m_bio_19_horn	336.29439999999994	0.04848160222172737
wc2.1_2.5m_bio_19_horn	338.97759999999994	0.04712734371423721
wc2.1_2.5m_bio_19_horn	341.6608	0.04580613225698471
wc2.1_2.5m_bio_19_horn	344.34399999999994	0.04451735317707062
wc2.1_2.5m_bio_19_horn	347.02719999999994	0.04326038807630539
wc2.1_2.5m_bio_19_horn	349.71039999999994	0.04203462600708008
wc2.1_2.5m_bio_19_horn	352.3936	0.040839459747076035
wc2.1_2.5m_bio_19_horn	355.0768	0.03967427462339401
wc2.1_2.5m_bio_19_horn	357.75999999999993	0.038538504391908646
wc2.1_2.5m_bio_19_horn	360.44319999999993	0.037431538105010986
wc2.1_2.5m_bio_19_horn	363.12639999999993	0.036352794617414474
wc2.1_2.5m_bio_19_horn	365.8096	0.03530169650912285
wc2.1_2.5m_bio_19_horn	368.4928	0.03427766263484955
wc2.1_2.5m_bio_19_horn	371.17599999999993	0.033280134201049805
wc2.1_2.5m_bio_19_horn	373.85919999999993	0.03230854496359825
wc2.1_2.5m_bio_19_horn	376.54239999999993	0.031362347304821014
wc2.1_2.5m_bio_19_horn	379.2256	0.030440986156463623
wc2.1_2.5m_bio_19_horn	381.9088	0.029543917626142502
wc2.1_2.5m_bio_19_horn	384.5919999999999	0.028670627623796463
wc2.1_2.5m_bio_19_horn	387.2751999999999	0.027820579707622528
wc2.1_2.5m_bio_19_horn	389.9583999999999	0.02699325606226921
wc2.1_2.5m_bio_19_horn	392.6416	0.026188144460320473
wc2.1_2.5m_bio_19_horn	395.3248	0.02540474385023117
wc2.1_2.5m_bio_19_horn	398.0079999999999	0.02464255876839161
wc2.1_2.5m_bio_19_horn	400.6911999999999	0.02390109933912754
wc2.1_2.5m_bio_19_horn	403.3744	0.023179886862635612
wc2.1_2.5m_bio_19_horn	406.0575999999999	0.02247844636440277
wc2.1_2.5m_bio_19_horn	408.7408	0.02179630845785141
wc2.1_2.5m_bio_19_horn	411.4239999999999	0.021133029833436012
wc2.1_2.5m_bio_19_horn	414.1072	0.020488154143095016
wc2.1_2.5m_bio_19_horn	416.7903999999999	0.019861238077282906
wc2.1_2.5m_bio_19_horn	419.4736	0.019251851364970207
wc2.1_2.5m_bio_19_horn	422.1567999999999	0.0186595655977726
wc2.1_2.5m_bio_19_horn	424.84	0.01808396354317665
wc2.1_2.5m_bio_19_horn	427.5231999999999	0.017524633556604385
wc2.1_2.5m_bio_19_horn	430.20639999999986	0.016981175169348717
wc2.1_2.5m_bio_19_horn	432.8895999999999	0.01645319163799286
wc2.1_2.5m_bio_19_horn	435.5728	0.015940289944410324
wc2.1_2.5m_bio_19_horn	438.25600000000003	0.01544210221618414
wc2.1_2.5m_bio_19_horn	440.93919999999997	0.014958251267671585
wc2.1_2.5m_bio_19_horn	443.6223999999999	0.014488370157778263
wc2.1_2.5m_bio_19_horn	446.30559999999997	0.01403210312128067
wc2.1_2.5m_bio_19_horn	448.9887999999999	0.013589098118245602
wc2.1_2.5m_bio_19_horn	451.67199999999997	0.013159014284610748
wc2.1_2.5m_bio_19_horn	454.3551999999999	0.0127415144816041
wc2.1_2.5m_bio_19_horn	457.03839999999985	0.012336269952356815
wc2.1_2.5m_bio_19_horn	459.7215999999999	0.011942959390580654
wc2.1_2.5m_bio_19_horn	462.40479999999997	0.011561268009245396
wc2.1_2.5m_bio_19_horn	465.088	0.011190883815288544
wc2.1_2.5m_bio_19_horn	467.77119999999996	0.010831514373421669
wc2.1_2.5m_bio_19_horn	470.4543999999999	0.01048286072909832
wc2.1_2.5m_bio_19_horn	473.13759999999996	0.010144634172320366
wc2.1_2.5m_bio_19_horn	475.8207999999999	0.009816554374992847
wc2.1_2.5m_bio_19_horn	478.50399999999996	0.009498346596956253
wc2.1_2.5m_bio_19_horn	481.1871999999999	0.009189740754663944
wc2.1_2.5m_bio_19_horn	483.87039999999985	0.008890475146472454
wc2.1_2.5m_bio_19_horn	486.5536	0.008600292727351189
wc2.1_2.5m_bio_19_horn	489.23679999999996	0.008318944834172726
wc2.1_2.5m_bio_19_horn	491.92	0.008046181872487068
wc2.1_2.5m_bio_19_horn	494.60319999999996	0.007781772408634424
wc2.1_2.5m_bio_19_horn	497.2863999999999	0.007525480352342129
wc2.1_2.5m_bio_19_horn	499.96959999999996	0.007277078460901976
wc2.1_2.5m_bio_19_horn	502.6527999999999	0.007036344613879919
wc2.1_2.5m_bio_19_horn	505.33599999999996	0.006803062278777361
wc2.1_2.5m_bio_19_horn	508.0191999999999	0.006577020511031151
wc2.1_2.5m_bio_19_horn	510.70239999999984	0.006358013954013586
wc2.1_2.5m_bio_19_horn	513.3856000000001	0.006145838648080826
wc2.1_2.5m_bio_19_horn	516.0688	0.005940306466072798
wc2.1_2.5m_bio_19_horn	518.7520000000001	0.005741216707974672
wc2.1_2.5m_bio_19_horn	521.4352	0.005548393353819847
wc2.1_2.5m_bio_19_horn	524.1184	0.005361645948141813
wc2.1_2.5m_bio_19_horn	526.8016	0.005180806387215853
wc2.1_2.5m_bio_19_horn	529.4848	0.005005694460123777
wc2.1_2.5m_bio_19_horn	532.168	0.004836146719753742
wc2.1_2.5m_bio_19_horn	534.8512	0.004672003444284201
wc2.1_2.5m_bio_19_horn	537.5344	0.004513098392635584
wc2.1_2.5m_bio_19_horn	540.2176000000001	0.004359283950179815
wc2.1_2.5m_bio_19_horn	542.9008	0.004210402723401785
wc2.1_2.5m_bio_19_horn	545.5840000000001	0.004066314082592726
wc2.1_2.5m_bio_19_horn	548.2672	0.003926869016140699
wc2.1_2.5m_bio_19_horn	550.9504	0.0037919352762401104
wc2.1_2.5m_bio_19_horn	553.6336	0.00366137083619833
wc2.1_2.5m_bio_19_horn	556.3168	0.003535050433129072
wc2.1_2.5m_bio_19_horn	559.0	0.00341284042224288
wc2.1_2.5m_bio_19_horn	561.6831999999999	0.0032946188002824783
wc2.1_2.5m_bio_19_horn	564.3664	0.003180267522111535
wc2.1_2.5m_bio_19_horn	567.0496	0.0030696631874889135
wc2.1_2.5m_bio_19_horn	569.7328	0.0029626963660120964
wc2.1_2.5m_bio_19_horn	572.416	0.0028592508751899004
wc2.1_2.5m_bio_19_horn	575.0992	0.002759223338216543
wc2.1_2.5m_bio_19_horn	577.7823999999999	0.00266250385902822
wc2.1_2.5m_bio_19_horn	580.4656	0.0025689946487545967
wc2.1_2.5m_bio_19_horn	583.1487999999999	0.002478591864928603
wc2.1_2.5m_bio_19_horn	585.832	0.002391203073784709
wc2.1_2.5m_bio_19_horn	588.5152	0.002306730719283223
wc2.1_2.5m_bio_19_horn	591.1984	0.0022250853944569826
wc2.1_2.5m_bio_19_horn	593.8816	0.002146180486306548
wc2.1_2.5m_bio_19_horn	596.5648	0.0020699261222034693
wc2.1_2.5m_bio_19_horn	599.248	0.0019962426740676165
wc2.1_2.5m_bio_19_horn	601.9312	0.0019250452751293778
wc2.1_2.5m_bio_19_horn	604.6143999999999	0.0018562586046755314
wc2.1_2.5m_bio_19_horn	607.2976	0.0017898029182106256
wc2.1_2.5m_bio_19_horn	609.9807999999999	0.0017256072023883462
wc2.1_2.5m_bio_19_horn	612.6640000000001	0.0016635962529107928
wc2.1_2.5m_bio_19_horn	615.3472	0.0016037017339840531
wc2.1_2.5m_bio_19_horn	618.0304	0.001545857172459364
wc2.1_2.5m_bio_19_horn	620.7136	0.0014899937668815255
wc2.1_2.5m_bio_19_horn	623.3968	0.0014360503992065787
wc2.1_2.5m_bio_19_horn	626.08	0.0013839625753462315
wc2.1_2.5m_bio_19_horn	628.7632	0.0013336725533008575
wc2.1_2.5m_bio_19_horn	631.4463999999999	0.0012851194478571415
wc2.1_2.5m_bio_19_horn	634.1296	0.0012382492423057556
wc2.1_2.5m_bio_19_horn	636.8127999999999	0.0011930045438930392
wc2.1_2.5m_bio_19_horn	639.4960000000001	0.0011493345955386758
wc2.1_2.5m_bio_19_horn	642.1792	0.0011071854969486594
wc2.1_2.5m_bio_19_horn	644.8624	0.0010665083536878228
wc2.1_2.5m_bio_19_horn	647.5456	0.001027255435474217
wc2.1_2.5m_bio_19_horn	650.2288	9.893780807033181E-4
wc2.1_2.5m_bio_19_horn	652.912	9.528324007987976E-4
wc2.1_2.5m_bio_19_horn	655.5952	9.175725863315165E-4
wc2.1_2.5m_bio_19_horn	658.2783999999999	8.835573680698872E-4
wc2.1_2.5m_bio_19_horn	660.9616	8.507437305524945E-4
wc2.1_2.5m_bio_19_horn	663.6448	8.19093082100153E-4
wc2.1_2.5m_bio_19_horn	666.3280000000001	7.885649683885276E-4
wc2.1_2.5m_bio_19_horn	669.0112	7.591224275529385E-4
wc2.1_2.5m_bio_19_horn	671.6944	7.307295454666018E-4
wc2.1_2.5m_bio_19_horn	674.3776	7.033497095108032E-4
wc2.1_2.5m_bio_19_horn	677.0608	6.769498577341437E-4
wc2.1_2.5m_bio_19_horn	679.744	6.514956476166844E-4
wc2.1_2.5m_bio_19_horn	682.4272	6.269560544751585E-4
wc2.1_2.5m_bio_19_horn	685.1103999999999	6.032988312654197E-4
wc2.1_2.5m_bio_19_horn	687.7936	5.804950487799942E-4
wc2.1_2.5m_bio_19_horn	690.4768	5.58514439035207E-4
wc2.1_2.5m_bio_19_horn	693.1600000000001	5.373297608457506E-4
wc2.1_2.5m_bio_19_horn	695.8432	5.169127834960818E-4
wc2.1_2.5m_bio_19_horn	698.5264	4.972376045770943E-4
wc2.1_2.5m_bio_19_horn	701.2096	4.782789619639516E-4
wc2.1_2.5m_bio_19_horn	703.8928	4.6001130249351263E-4
wc2.1_2.5m_bio_19_horn	706.576	4.4241154682822526E-4
wc2.1_2.5m_bio_19_horn	709.2592	4.254556552041322E-4
wc2.1_2.5m_bio_19_horn	711.9423999999999	4.09122061682865E-4
wc2.1_2.5m_bio_19_horn	714.6256000000001	3.9338826900348067E-4
wc2.1_2.5m_bio_19_horn	717.3088	3.782340791076422E-4
wc2.1_2.5m_bio_19_horn	719.9920000000001	3.636385372374207E-4
wc2.1_2.5m_bio_19_horn	722.6752	3.4958263859152794E-4
wc2.1_2.5m_bio_19_horn	725.3584	3.360468544997275E-4
wc2.1_2.5m_bio_19_horn	728.0416	3.230131114833057E-4
wc2.1_2.5m_bio_19_horn	730.7248	3.1046400545164943E-4
wc2.1_2.5m_bio_19_horn	733.408	2.98381841275841E-4
wc2.1_2.5m_bio_19_horn	736.0912	2.8675058274529874E-4
wc2.1_2.5m_bio_19_horn	738.7743999999999	2.755536697804928E-4
wc2.1_2.5m_bio_19_horn	741.4576000000001	2.6477620122022927E-4
wc2.1_2.5m_bio_19_horn	744.1408	2.544026938267052E-4
wc2.1_2.5m_bio_19_horn	746.8240000000001	2.444191777613014E-4
wc2.1_2.5m_bio_19_horn	749.5072	2.3481124662794173E-4
wc2.1_2.5m_bio_19_horn	752.1904	2.2556564363185316E-4
wc2.1_2.5m_bio_19_horn	754.8736	2.1666953398380429E-4
wc2.1_2.5m_bio_19_horn	757.5568	2.081099373754114E-4
wc2.1_2.5m_bio_19_horn	760.2399999999999	1.998750667553395E-4
wc2.1_2.5m_bio_19_horn	762.9232	1.9195281493011862E-4
wc2.1_2.5m_bio_19_horn	765.6064	1.8433220975566655E-4
wc2.1_2.5m_bio_19_horn	768.2896000000001	1.7700194439385086E-4
wc2.1_2.5m_bio_19_horn	770.9728	1.6995177429635078E-4
wc2.1_2.5m_bio_19_horn	773.656	1.631711784284562E-4
wc2.1_2.5m_bio_19_horn	776.3392	1.5665061073377728E-4
wc2.1_2.5m_bio_19_horn	779.0224	1.5038026322145015E-4
wc2.1_2.5m_bio_19_horn	781.7056	1.4435108460020274E-4
wc2.1_2.5m_bio_19_horn	784.3888	1.3855435827281326E-4
wc2.1_2.5m_bio_19_horn	787.0719999999999	1.329812512267381E-4
wc2.1_2.5m_bio_19_horn	789.7552	1.2762375990860164E-4
wc2.1_2.5m_bio_19_horn	792.4384	1.224736770382151E-4
wc2.1_2.5m_bio_19_horn	795.1216000000001	1.1752354475902393E-4
wc2.1_2.5m_bio_19_horn	797.8048	1.1276573059149086E-4
wc2.1_2.5m_bio_19_horn	800.4879999999999	1.0819328599609435E-4
wc2.1_2.5m_bio_19_horn	803.1712	1.0379910236224532E-4
wc2.1_2.5m_bio_19_horn	805.8543999999999	9.95767186395824E-5
wc2.1_2.5m_bio_19_horn	808.5376	9.551952098263428E-5
wc2.1_2.5m_bio_19_horn	811.2207999999999	9.162141213892028E-5
wc2.1_2.5m_bio_19_horn	813.9039999999999	8.787650585873052E-5
wc2.1_2.5m_bio_19_horn	816.5872	8.427887223660946E-5
wc2.1_2.5m_bio_19_horn	819.2704	8.082311251200736E-5
wc2.1_2.5m_bio_19_horn	821.9536	7.750372606096789E-5
wc2.1_2.5m_bio_19_horn	824.6368	7.431569247273728E-5
wc2.1_2.5m_bio_19_horn	827.3199999999999	7.125388947315514E-5
wc2.1_2.5m_bio_19_horn	830.0032	6.831367500126362E-5
wc2.1_2.5m_bio_19_horn	832.6863999999999	6.54902687529102E-5
wc2.1_2.5m_bio_19_horn	835.3696	6.277930515352637E-5
wc2.1_2.5m_bio_19_horn	838.0527999999999	6.017653504386544E-5
wc2.1_2.5m_bio_19_horn	840.7359999999999	5.7677705626701936E-5
wc2.1_2.5m_bio_19_horn	843.4192	5.527894973056391E-5
wc2.1_2.5m_bio_19_horn	846.1024	5.2976309234509245E-5
wc2.1_2.5m_bio_19_horn	848.7856	5.076618981547654E-5
wc2.1_2.5m_bio_19_horn	851.4688	4.864493530476466E-5
wc2.1_2.5m_bio_19_horn	854.1519999999999	4.6609198761871085E-5
wc2.1_2.5m_bio_19_horn	856.8352	4.46555859525688E-5
wc2.1_2.5m_bio_19_horn	859.5183999999999	4.278099731891416E-5
wc2.1_2.5m_bio_19_horn	862.2016	4.098228964721784E-5
wc2.1_2.5m_bio_19_horn	864.8847999999999	3.9256541640497744E-5
wc2.1_2.5m_bio_19_horn	867.568	3.760095569305122E-5
wc2.1_2.5m_bio_19_horn	870.2512	3.6012716009281576E-5
wc2.1_2.5m_bio_19_horn	872.9344	3.4489257814129815E-5
wc2.1_2.5m_bio_19_horn	875.6176	3.302797631477006E-5
wc2.1_2.5m_bio_19_horn	878.3008	3.1626495911041275E-5
wc2.1_2.5m_bio_19_horn	880.9839999999999	3.0282400985015556E-5
wc2.1_2.5m_bio_19_horn	883.6672	2.899349419749342E-5
wc2.1_2.5m_bio_19_horn	886.3503999999999	2.7757540010497905E-5
wc2.1_2.5m_bio_19_horn	889.0336	2.6572472052066587E-5
wc2.1_2.5m_bio_19_horn	891.7167999999999	2.5436300347791985E-5
wc2.1_2.5m_bio_19_horn	894.4	2.4347033104277216E-5
wc2.1_2.5m_bio_19_horn	897.0832	2.330285860807635E-5
wc2.1_2.5m_bio_19_horn	899.7664	2.2301932403934188E-5
wc2.1_2.5m_bio_19_horn	902.4496	2.1342573745641857E-5
wc2.1_2.5m_bio_19_horn	905.1328	2.0423078240128234E-5
wc2.1_2.5m_bio_19_horn	907.8159999999999	1.9541894289432094E-5
wc2.1_2.5m_bio_19_horn	910.4992	1.869744482974056E-5
wc2.1_2.5m_bio_19_horn	913.1823999999999	1.7888292859424837E-5
wc2.1_2.5m_bio_19_horn	915.8656000000001	1.711298136797268E-5
wc2.1_2.5m_bio_19_horn	918.5488	1.637016248423606E-5
wc2.1_2.5m_bio_19_horn	921.232	1.5658544725738466E-5
wc2.1_2.5m_bio_19_horn	923.9151999999999	1.497682933404576E-5
wc2.1_2.5m_bio_19_horn	926.5983999999999	1.432383851351915E-5
wc2.1_2.5m_bio_19_horn	929.2816	1.3698376278625801E-5
wc2.1_2.5m_bio_19_horn	931.9648	1.309935214521829E-5
wc2.1_2.5m_bio_19_horn	934.6479999999999	1.2525661077233963E-5
wc2.1_2.5m_bio_19_horn	937.3312000000001	1.1976296264037956E-5
wc2.1_2.5m_bio_19_horn	940.0144	1.1450239071564283E-5
wc2.1_2.5m_bio_19_horn	942.6976	1.0946559086733032E-5
wc2.1_2.5m_bio_19_horn	945.3807999999999	1.0464314982527867E-5
wc2.1_2.5m_bio_19_horn	948.0640000000001	1.0002639101003297E-5
wc2.1_2.5m_bio_19_horn	950.7472	9.560693797538988E-6
wc2.1_2.5m_bio_19_horn	953.4304	9.13764688448282E-6
wc2.1_2.5m_bio_19_horn	956.1135999999999	8.732737114769407E-6
wc2.1_2.5m_bio_19_horn	958.7967999999998	8.345195965375751E-6
wc2.1_2.5m_bio_19_horn	961.48	7.974320396897383E-6
wc2.1_2.5m_bio_19_horn	964.1632	7.619404186698375E-6
wc2.1_2.5m_bio_19_horn	966.8463999999999	7.279798865056364E-6
wc2.1_2.5m_bio_19_horn	969.5295999999998	6.954851869522827E-6
wc2.1_2.5m_bio_19_horn	972.2127999999998	6.643959295615787E-6
wc2.1_2.5m_bio_19_horn	974.896	6.3465413404628634E-6
wc2.1_2.5m_bio_19_horn	977.5791999999999	6.06202002018108E-6
wc2.1_2.5m_bio_19_horn	980.2623999999998	5.78986828259076E-6
wc2.1_2.5m_bio_19_horn	982.9456	5.529554528038716E-6
wc2.1_2.5m_bio_19_horn	985.6288	5.2805921768595E-6
wc2.1_2.5m_bio_19_horn	988.3120000000001	5.04249283039826E-6
wc2.1_2.5m_bio_19_horn	990.9952000000001	4.81480765301967E-6
wc2.1_2.5m_bio_19_horn	993.6784	4.597087354341056E-6
wc2.1_2.5m_bio_19_horn	996.3616	4.388919933262514E-6
wc2.1_2.5m_bio_19_horn	999.0447999999999	4.189890205452684E-6
wc2.1_2.5m_bio_19_horn	1001.7280000000001	3.999615728389472E-6
wc2.1_2.5m_bio_19_horn	1004.4112	3.8177272472239565E-6
wc2.1_2.5m_bio_19_horn	1007.0944	3.6438600545807276E-6
wc2.1_2.5m_bio_19_horn	1009.7775999999999	3.477679229035857E-6
wc2.1_2.5m_bio_19_horn	1012.4607999999998	3.3188489396707155E-6
wc2.1_2.5m_bio_19_horn	1015.144	3.167061549902428E-6
wc2.1_2.5m_bio_19_horn	1017.8272	3.022008513653418E-6
wc2.1_2.5m_bio_19_horn	1020.5103999999999	2.8834065233240835E-6
wc2.1_2.5m_bio_19_horn	1023.1935999999998	2.750972271314822E-6
wc2.1_2.5m_bio_19_horn	1025.8767999999998	2.624443141030497E-6
wc2.1_2.5m_bio_19_horn	1028.56	2.5035640192072606E-6
wc2.1_2.5m_bio_19_horn	1031.2432	2.3880959361122223E-6
wc2.1_2.5m_bio_19_horn	1033.9264	2.277794237670605E-6
wc2.1_2.5m_bio_19_horn	1036.6096	2.172439963032957E-6
wc2.1_2.5m_bio_19_horn	1039.2928	2.07181847144966E-6
wc2.1_2.5m_bio_19_horn	1041.976	1.9757278550969204E-6
wc2.1_2.5m_bio_19_horn	1044.6592	1.8839624544852995E-6
wc2.1_2.5m_bio_19_horn	1047.3424	1.7963375285035E-6
wc2.1_2.5m_bio_19_horn	1050.0256	1.7126720877058688E-6
wc2.1_2.5m_bio_19_horn	1052.7087999999999	1.6327965113305254E-6
wc2.1_2.5m_bio_19_horn	1055.392	1.5565373132631066E-6
wc2.1_2.5m_bio_19_horn	1058.0752	1.4837393109701225E-6
wc2.1_2.5m_bio_19_horn	1060.7584	1.4142502777758637E-6
wc2.1_2.5m_bio_19_horn	1063.4415999999999	1.3479243534675334E-6
wc2.1_2.5m_bio_19_horn	1066.1247999999998	1.2846248864661902E-6
wc2.1_2.5m_bio_19_horn	1068.808	1.2242124967087875E-6
wc2.1_2.5m_bio_19_horn	1071.4912	1.1665620149869937E-6
wc2.1_2.5m_bio_19_horn	1074.1743999999999	1.1115512279502582E-6
wc2.1_2.5m_bio_19_horn	1076.8575999999998	1.0590651982056443E-6
wc2.1_2.5m_bio_19_horn	1079.5407999999998	1.0089869419971365E-6
wc2.1_2.5m_bio_19_horn	1082.224	9.612115263735177E-7
wc2.1_2.5m_bio_19_horn	1084.9072	9.156362352769065E-7
wc2.1_2.5m_bio_19_horn	1087.5904	8.721629001229303E-7
wc2.1_2.5m_bio_19_horn	1090.2736	8.306991503559402E-7
wc2.1_2.5m_bio_19_horn	1092.9568	7.911513648650725E-7
wc2.1_2.5m_bio_19_horn	1095.64	7.534353585469944E-7
wc2.1_2.5m_bio_19_horn	1098.3232	7.174687652877765E-7
wc2.1_2.5m_bio_19_horn	1101.0064	6.831743917246058E-7
wc2.1_2.5m_bio_19_horn	1103.6896	6.504737370960356E-7
wc2.1_2.5m_bio_19_horn	1106.3727999999999	6.192964292495162E-7
wc2.1_2.5m_bio_19_horn	1109.056	5.895735171179695E-7
wc2.1_2.5m_bio_19_horn	1111.7392	5.612391191789357E-7
wc2.1_2.5m_bio_19_horn	1114.4224	5.34231503479532E-7
wc2.1_2.5m_bio_19_horn	1117.1055999999999	5.084879717287549E-7
wc2.1_2.5m_bio_19_horn	1119.7887999999998	5.001779186386557E-7
wc2.1_2.5m_bio_19_horn	1122.472	5.001779186386557E-7
wc2.1_2.5m_bio_19_horn	1125.1552	5.001779186386557E-7
wc2.1_2.5m_bio_19_horn	1127.8383999999999	5.001779186386557E-7
wc2.1_2.5m_bio_19_horn	1130.5215999999998	5.001779186386557E-7
wc2.1_2.5m_bio_19_horn	1133.2047999999998	5.001779186386557E-7
wc2.1_2.5m_bio_19_horn	1135.8880000000001	5.001779186386557E-7
wc2.1_2.5m_bio_19_horn	1138.5712	5.001779186386557E-7
wc2.1_2.5m_bio_19_horn	1141.2544	5.001779186386557E-7
wc2.1_2.5m_bio_19_horn	1143.9376	5.001779186386557E-7
wc2.1_2.5m_bio_19_horn	1146.6208	5.001779186386557E-7
wc2.1_2.5m_bio_19_horn	1149.304	5.001779186386557E-7
wc2.1_2.5m_bio_19_horn	1151.9872	5.001779186386557E-7
wc2.1_2.5m_bio_19_horn	1154.6704	5.001779186386557E-7
wc2.1_2.5m_bio_19_horn	1157.3536	5.001779186386557E-7
wc2.1_2.5m_bio_19_horn	1160.0367999999999	5.001779186386557E-7
wc2.1_2.5m_bio_19_horn	1162.72	5.001779186386557E-7
wc2.1_2.5m_bio_19_horn	1165.4032	5.001779186386557E-7
wc2.1_2.5m_bio_19_horn	1168.0864	5.001779186386557E-7
wc2.1_2.5m_bio_19_horn	1170.7695999999999	5.001779186386557E-7
wc2.1_2.5m_bio_19_horn	1173.4527999999998	5.001779186386557E-7
wc2.1_2.5m_bio_19_horn	1176.136	5.001779186386557E-7
wc2.1_2.5m_bio_19_horn	1178.8192	5.001779186386557E-7
wc2.1_2.5m_bio_19_horn	1181.5023999999999	5.001779186386557E-7
wc2.1_2.5m_bio_19_horn	1184.1855999999998	5.001779186386557E-7
wc2.1_2.5m_bio_19_horn	1186.8688	5.001779186386557E-7
wc2.1_2.5m_bio_19_horn	1189.5520000000001	5.001779186386557E-7
wc2.1_2.5m_bio_19_horn	1192.2352	5.001779186386557E-7
wc2.1_2.5m_bio_19_horn	1194.9184	5.001779186386557E-7
wc2.1_2.5m_bio_19_horn	1197.6016	5.001779186386557E-7
wc2.1_2.5m_bio_19_horn	1200.2848	5.001779186386557E-7
wc2.1_2.5m_bio_19_horn	1202.968	5.001779186386557E-7
wc2.1_2.5m_bio_19_horn	1205.6512	5.001779186386557E-7
wc2.1_2.5m_bio_19_horn	1208.3344	5.001779186386557E-7
wc2.1_2.5m_bio_19_horn	1211.0176	5.001779186386557E-7
wc2.1_2.5m_bio_19_horn	1213.7007999999998	5.001779186386557E-7
wc2.1_2.5m_bio_19_horn	1216.384	5.001779186386557E-7
wc2.1_2.5m_bio_19_horn	1219.0672	5.001779186386557E-7
wc2.1_2.5m_bio_19_horn	1221.7504	5.001779186386557E-7
wc2.1_2.5m_bio_19_horn	1224.4335999999998	5.001779186386557E-7
wc2.1_2.5m_bio_19_horn	1227.1167999999998	5.001779186386557E-7
wc2.1_2.5m_bio_19_horn	1229.8	5.001779186386557E-7
