# Supplementary material for: New records of a lost species and a geographic range expansion for sengis in the Horn of Africa
Source: PeerJ. 2020 Aug 18;8:e9652. doi: 10.7717/peerj.9652 (PMC7441985; doi:10.7717/peerj.9652)
Supplement: Supplemental Information 6 [file peerj-08-9652-s006.zip › Data_S6_Ecological_Niche_Modeling/4_final_Maxent_analysis/output/plots/revoilii_10_wc2.1_2.5m_bio_04_horn.dat]

variable	x	y
wc2.1_2.5m_bio_04_horn	-34.65794448852539	0.0029881661757826805
wc2.1_2.5m_bio_04_horn	-33.01161994628906	0.0029881661757826805
wc2.1_2.5m_bio_04_horn	-31.36529540405273	0.0029881661757826805
wc2.1_2.5m_bio_04_horn	-29.718970861816402	0.0029881661757826805
wc2.1_2.5m_bio_04_horn	-28.072646319580077	0.0029881661757826805
wc2.1_2.5m_bio_04_horn	-26.426321777343745	0.0029881661757826805
wc2.1_2.5m_bio_04_horn	-24.77999723510742	0.0029881661757826805
wc2.1_2.5m_bio_04_horn	-23.133672692871095	0.0029881661757826805
wc2.1_2.5m_bio_04_horn	-21.487348150634766	0.0029881661757826805
wc2.1_2.5m_bio_04_horn	-19.841023608398437	0.0029881661757826805
wc2.1_2.5m_bio_04_horn	-18.194699066162105	0.0029881661757826805
wc2.1_2.5m_bio_04_horn	-16.54837452392578	0.0029881661757826805
wc2.1_2.5m_bio_04_horn	-14.902049981689451	0.0029881661757826805
wc2.1_2.5m_bio_04_horn	-13.255725439453123	0.0029881661757826805
wc2.1_2.5m_bio_04_horn	-11.609400897216798	0.0029881661757826805
wc2.1_2.5m_bio_04_horn	-9.963076354980469	0.0029881661757826805
wc2.1_2.5m_bio_04_horn	-8.31675181274414	0.0029881661757826805
wc2.1_2.5m_bio_04_horn	-6.670427270507812	0.0029881661757826805
wc2.1_2.5m_bio_04_horn	-5.024102728271483	0.0029881661757826805
wc2.1_2.5m_bio_04_horn	-3.377778186035158	0.0029881661757826805
wc2.1_2.5m_bio_04_horn	-1.7314536437988224	0.0029881661757826805
wc2.1_2.5m_bio_04_horn	-0.08512910156250086	0.0029881661757826805
wc2.1_2.5m_bio_04_horn	1.5611954406738278	0.0029881661757826805
wc2.1_2.5m_bio_04_horn	3.2075199829101564	0.0029881661757826805
wc2.1_2.5m_bio_04_horn	4.853844525146485	0.0029881661757826805
wc2.1_2.5m_bio_04_horn	6.5001690673828065	0.0029881661757826805
wc2.1_2.5m_bio_04_horn	8.146493609619142	0.0029881661757826805
wc2.1_2.5m_bio_04_horn	9.792818151855464	0.0029881661757826805
wc2.1_2.5m_bio_04_horn	11.439142694091792	0.0029881661757826805
wc2.1_2.5m_bio_04_horn	13.085467236328121	0.0029881661757826805
wc2.1_2.5m_bio_04_horn	14.73179177856445	0.0029881661757826805
wc2.1_2.5m_bio_04_horn	16.37811632080078	0.0029881661757826805
wc2.1_2.5m_bio_04_horn	18.024440863037107	0.0029881661757826805
wc2.1_2.5m_bio_04_horn	19.67076540527343	0.0029881661757826805
wc2.1_2.5m_bio_04_horn	21.317089947509764	0.0029881661757826805
wc2.1_2.5m_bio_04_horn	22.963414489746093	0.0029881661757826805
wc2.1_2.5m_bio_04_horn	24.60973903198242	0.0029881661757826805
wc2.1_2.5m_bio_04_horn	26.25606357421875	0.0029881661757826805
wc2.1_2.5m_bio_04_horn	27.90238811645507	0.0029881661757826805
wc2.1_2.5m_bio_04_horn	29.5487126586914	0.0029881661757826805
wc2.1_2.5m_bio_04_horn	31.195037200927743	0.0029881661757826805
wc2.1_2.5m_bio_04_horn	32.84136174316406	0.0029881661757826805
wc2.1_2.5m_bio_04_horn	34.487686285400386	0.003033521119505167
wc2.1_2.5m_bio_04_horn	36.134010827636715	0.003173745470121503
wc2.1_2.5m_bio_04_horn	37.78033536987304	0.003320429939776659
wc2.1_2.5m_bio_04_horn	39.42665991210936	0.0034738704562187195
wc2.1_2.5m_bio_04_horn	41.0729844543457	0.0036343755200505257
wc2.1_2.5m_bio_04_horn	42.71930899658203	0.0038022687658667564
wc2.1_2.5m_bio_04_horn	44.36563353881836	0.003977886401116848
wc2.1_2.5m_bio_04_horn	46.01195808105467	0.004161581862717867
wc2.1_2.5m_bio_04_horn	47.658282623291	0.004353723023086786
wc2.1_2.5m_bio_04_horn	49.304607165527344	0.00455469498410821
wc2.1_2.5m_bio_04_horn	50.95093170776367	0.004764899145811796
wc2.1_2.5m_bio_04_horn	52.59725625	0.004984756000339985
wc2.1_2.5m_bio_04_horn	54.243580792236315	0.00521470420062542
wc2.1_2.5m_bio_04_horn	55.889905334472644	0.005455201957374811
wc2.1_2.5m_bio_04_horn	57.53622987670897	0.005706727504730225
wc2.1_2.5m_bio_04_horn	59.182554418945315	0.005969781428575516
wc2.1_2.5m_bio_04_horn	60.82887896118163	0.006244883872568607
wc2.1_2.5m_bio_04_horn	62.47520350341796	0.006532580126076937
wc2.1_2.5m_bio_04_horn	64.12152804565429	0.006833439692854881
wc2.1_2.5m_bio_04_horn	65.76785258789062	0.007148055825382471
wc2.1_2.5m_bio_04_horn	67.41417713012694	0.007477047387510538
wc2.1_2.5m_bio_04_horn	69.06050167236327	0.007821062579751015
wc2.1_2.5m_bio_04_horn	70.7068262145996	0.008180774748325348
wc2.1_2.5m_bio_04_horn	72.35315075683593	0.00855688750743866
wc2.1_2.5m_bio_04_horn	73.99947529907224	0.00895013753324747
wc2.1_2.5m_bio_04_horn	75.64579984130859	0.009361288510262966
wc2.1_2.5m_bio_04_horn	77.29212438354492	0.009791141375899315
wc2.1_2.5m_bio_04_horn	78.93844892578124	0.010240526869893074
wc2.1_2.5m_bio_04_horn	80.58477346801757	0.010710315778851509
wc2.1_2.5m_bio_04_horn	82.23109801025389	0.011201412416994572
wc2.1_2.5m_bio_04_horn	83.87742255249023	0.011714763008058071
wc2.1_2.5m_bio_04_horn	85.52374709472656	0.012251345440745354
wc2.1_2.5m_bio_04_horn	87.17007163696289	0.01281218696385622
wc2.1_2.5m_bio_04_horn	88.8163961791992	0.01339835487306118
wc2.1_2.5m_bio_04_horn	90.46272072143553	0.014010959304869175
wc2.1_2.5m_bio_04_horn	92.10904526367186	0.014651157893240452
wc2.1_2.5m_bio_04_horn	93.75536980590819	0.015320154838263988
wc2.1_2.5m_bio_04_horn	95.40169434814452	0.016019202768802643
wc2.1_2.5m_bio_04_horn	97.04801889038087	0.016749603673815727
wc2.1_2.5m_bio_04_horn	98.69434343261717	0.017512716352939606
wc2.1_2.5m_bio_04_horn	100.3406679748535	0.018309947103261948
wc2.1_2.5m_bio_04_horn	101.98699251708983	0.019142763689160347
wc2.1_2.5m_bio_04_horn	103.63331705932616	0.020012689754366875
wc2.1_2.5m_bio_04_horn	105.27964160156246	0.02092130482196808
wc2.1_2.5m_bio_04_horn	106.92596614379882	0.02187025174498558
wc2.1_2.5m_bio_04_horn	108.57229068603515	0.022861236706376076
wc2.1_2.5m_bio_04_horn	110.21861522827147	0.023896027356386185
wc2.1_2.5m_bio_04_horn	111.8649397705078	0.0249764584004879
wc2.1_2.5m_bio_04_horn	113.5112643127441	0.026104435324668884
wc2.1_2.5m_bio_04_horn	115.15758885498046	0.027281926944851875
wc2.1_2.5m_bio_04_horn	116.80391339721679	0.028510984033346176
wc2.1_2.5m_bio_04_horn	118.45023793945312	0.02979370765388012
wc2.1_2.5m_bio_04_horn	120.09656248168945	0.0311322920024395
wc2.1_2.5m_bio_04_horn	121.74288702392575	0.03252900019288063
wc2.1_2.5m_bio_04_horn	123.3892115661621	0.0339861735701561
wc2.1_2.5m_bio_04_horn	125.03553610839843	0.0355062261223793
wc2.1_2.5m_bio_04_horn	126.68186065063473	0.03709165006875992
wc2.1_2.5m_bio_04_horn	128.3281851928711	0.03874502703547478
wc2.1_2.5m_bio_04_horn	129.9745097351074	0.04046899825334549
wc2.1_2.5m_bio_04_horn	131.62083427734376	0.04226632043719292
wc2.1_2.5m_bio_04_horn	133.26715881958006	0.0441397950053215
wc2.1_2.5m_bio_04_horn	134.91348336181636	0.04609229415655136
wc2.1_2.5m_bio_04_horn	136.55980790405272	0.048126835376024246
wc2.1_2.5m_bio_04_horn	138.20613244628902	0.050246428698301315
wc2.1_2.5m_bio_04_horn	139.85245698852538	0.052454251796007156
wc2.1_2.5m_bio_04_horn	141.49878153076173	0.05475347116589546
wc2.1_2.5m_bio_04_horn	143.14510607299803	0.05714741721749306
wc2.1_2.5m_bio_04_horn	144.7914306152344	0.05963940545916557
wc2.1_2.5m_bio_04_horn	146.4377551574707	0.062232911586761475
wc2.1_2.5m_bio_04_horn	148.084079699707	0.06493138521909714
wc2.1_2.5m_bio_04_horn	149.73040424194335	0.06773844361305237
wc2.1_2.5m_bio_04_horn	151.37672878417965	0.0706576555967331
wc2.1_2.5m_bio_04_horn	153.023053326416	0.07369275391101837
wc2.1_2.5m_bio_04_horn	154.6693778686523	0.07684741914272308
wc2.1_2.5m_bio_04_horn	156.31570241088866	0.08012547343969345
wc2.1_2.5m_bio_04_horn	157.96202695312496	0.08353067934513092
wc2.1_2.5m_bio_04_horn	159.60835149536132	0.08706694096326828
wc2.1_2.5m_bio_04_horn	161.25467603759762	0.09073804318904877
wc2.1_2.5m_bio_04_horn	162.90100057983398	0.09454794973134995
wc2.1_2.5m_bio_04_horn	164.54732512207028	0.09850045293569565
wc2.1_2.5m_bio_04_horn	166.19364966430663	0.10259950160980225
wc2.1_2.5m_bio_04_horn	167.83997420654293	0.10684891790151596
wc2.1_2.5m_bio_04_horn	169.4862987487793	0.11125246435403824
wc2.1_2.5m_bio_04_horn	171.1326232910156	0.11581401526927948
wc2.1_2.5m_bio_04_horn	172.77894783325195	0.1205371841788292
wc2.1_2.5m_bio_04_horn	174.42527237548825	0.12542569637298584
wc2.1_2.5m_bio_04_horn	176.0715969177246	0.1304830014705658
wc2.1_2.5m_bio_04_horn	177.7179214599609	0.1357126235961914
wc2.1_2.5m_bio_04_horn	179.36424600219726	0.14111778140068054
wc2.1_2.5m_bio_04_horn	181.01057054443356	0.14670173823833466
wc2.1_2.5m_bio_04_horn	182.65689508666986	0.15210673213005066
wc2.1_2.5m_bio_04_horn	184.30321962890622	0.15765829384326935
wc2.1_2.5m_bio_04_horn	185.94954417114258	0.16337339580059052
wc2.1_2.5m_bio_04_horn	187.59586871337888	0.1692540943622589
wc2.1_2.5m_bio_04_horn	189.24219325561523	0.17530205845832825
wc2.1_2.5m_bio_04_horn	190.88851779785153	0.18151897192001343
wc2.1_2.5m_bio_04_horn	192.5348423400879	0.18790605664253235
wc2.1_2.5m_bio_04_horn	194.1811668823242	0.1944645643234253
wc2.1_2.5m_bio_04_horn	195.82749142456055	0.20119519531726837
wc2.1_2.5m_bio_04_horn	197.47381596679685	0.20809867978096008
wc2.1_2.5m_bio_04_horn	199.12014050903315	0.21517522633075714
wc2.1_2.5m_bio_04_horn	200.7664650512695	0.22242474555969238
wc2.1_2.5m_bio_04_horn	202.41278959350586	0.22984705865383148
wc2.1_2.5m_bio_04_horn	204.05911413574216	0.23744136095046997
wc2.1_2.5m_bio_04_horn	205.70543867797852	0.24520675837993622
wc2.1_2.5m_bio_04_horn	207.35176322021482	0.25314173102378845
wc2.1_2.5m_bio_04_horn	208.99808776245118	0.26124468445777893
wc2.1_2.5m_bio_04_horn	210.64441230468748	0.269513338804245
wc2.1_2.5m_bio_04_horn	212.29073684692378	0.27794530987739563
wc2.1_2.5m_bio_04_horn	213.93706138916014	0.2865375578403473
wc2.1_2.5m_bio_04_horn	215.58338593139644	0.2952868342399597
wc2.1_2.5m_bio_04_horn	217.2297104736328	0.3041892945766449
wc2.1_2.5m_bio_04_horn	218.8760350158691	0.3132409453392029
wc2.1_2.5m_bio_04_horn	220.52235955810545	0.322437047958374
wc2.1_2.5m_bio_04_horn	222.16868410034175	0.3317727744579315
wc2.1_2.5m_bio_04_horn	223.8150086425781	0.34124258160591125
wc2.1_2.5m_bio_04_horn	225.4613331848144	0.35084086656570435
wc2.1_2.5m_bio_04_horn	227.1076577270507	0.3605612814426422
wc2.1_2.5m_bio_04_horn	228.75398226928712	0.3703974187374115
wc2.1_2.5m_bio_04_horn	230.40030681152336	0.3803422749042511
wc2.1_2.5m_bio_04_horn	232.04663135375972	0.39038851857185364
wc2.1_2.5m_bio_04_horn	233.69295589599608	0.4005286693572998
wc2.1_2.5m_bio_04_horn	235.33928043823238	0.41075465083122253
wc2.1_2.5m_bio_04_horn	236.98560498046868	0.42105841636657715
wc2.1_2.5m_bio_04_horn	238.63192952270504	0.4314313232898712
wc2.1_2.5m_bio_04_horn	240.27825406494134	0.44186481833457947
wc2.1_2.5m_bio_04_horn	241.9245786071777	0.45234981179237366
wc2.1_2.5m_bio_04_horn	243.57090314941405	0.4628773629665375
wc2.1_2.5m_bio_04_horn	245.2172276916503	0.47343799471855164
wc2.1_2.5m_bio_04_horn	246.86355223388665	0.4840225577354431
wc2.1_2.5m_bio_04_horn	248.509876776123	0.4946213960647583
wc2.1_2.5m_bio_04_horn	250.15620131835936	0.5052251219749451
wc2.1_2.5m_bio_04_horn	251.80252586059567	0.5158240795135498
wc2.1_2.5m_bio_04_horn	253.44885040283197	0.5264089703559875
wc2.1_2.5m_bio_04_horn	255.09517494506832	0.5369700193405151
wc2.1_2.5m_bio_04_horn	256.7414994873046	0.5474979877471924
wc2.1_2.5m_bio_04_horn	258.387824029541	0.5527976155281067
wc2.1_2.5m_bio_04_horn	260.03414857177734	0.5538260340690613
wc2.1_2.5m_bio_04_horn	261.6804731140136	0.5548539757728577
wc2.1_2.5m_bio_04_horn	263.32679765624994	0.5558814406394958
wc2.1_2.5m_bio_04_horn	264.9731221984863	0.556908369064331
wc2.1_2.5m_bio_04_horn	266.6194467407226	0.5579348802566528
wc2.1_2.5m_bio_04_horn	268.26577128295895	0.5589609146118164
wc2.1_2.5m_bio_04_horn	269.91209582519525	0.559986412525177
wc2.1_2.5m_bio_04_horn	271.5584203674316	0.5610113739967346
wc2.1_2.5m_bio_04_horn	273.2047449096679	0.562035858631134
wc2.1_2.5m_bio_04_horn	274.85106945190427	0.5630598068237305
wc2.1_2.5m_bio_04_horn	276.4973939941406	0.5640832185745239
wc2.1_2.5m_bio_04_horn	278.14371853637687	0.5651060342788696
wc2.1_2.5m_bio_04_horn	279.7900430786132	0.5661283135414124
wc2.1_2.5m_bio_04_horn	281.4363676208496	0.5671500563621521
wc2.1_2.5m_bio_04_horn	283.0826921630859	0.5681712627410889
wc2.1_2.5m_bio_04_horn	284.72901670532224	0.5691918134689331
wc2.1_2.5m_bio_04_horn	286.37534124755854	0.5702118277549744
wc2.1_2.5m_bio_04_horn	288.02166578979484	0.5712312459945679
wc2.1_2.5m_bio_04_horn	289.6679903320312	0.5722500681877136
wc2.1_2.5m_bio_04_horn	291.31431487426755	0.5732682347297668
wc2.1_2.5m_bio_04_horn	292.9606394165039	0.5742858052253723
wc2.1_2.5m_bio_04_horn	294.60696395874015	0.5753027200698853
wc2.1_2.5m_bio_04_horn	296.2532885009765	0.5763190388679504
wc2.1_2.5m_bio_04_horn	297.89961304321287	0.5773347020149231
wc2.1_2.5m_bio_04_horn	299.54593758544917	0.5783497095108032
wc2.1_2.5m_bio_04_horn	301.1922621276855	0.5793640613555908
wc2.1_2.5m_bio_04_horn	302.8385866699218	0.5803776979446411
wc2.1_2.5m_bio_04_horn	304.4849112121581	0.5813907384872437
wc2.1_2.5m_bio_04_horn	306.1312357543945	0.5824030041694641
wc2.1_2.5m_bio_04_horn	307.77756029663084	0.583414614200592
wc2.1_2.5m_bio_04_horn	309.42388483886714	0.5844255685806274
wc2.1_2.5m_bio_04_horn	311.07020938110344	0.5854357481002808
wc2.1_2.5m_bio_04_horn	312.7165339233398	0.5864452123641968
wc2.1_2.5m_bio_04_horn	314.36285846557615	0.5874540209770203
wc2.1_2.5m_bio_04_horn	316.00918300781245	0.5884619951248169
wc2.1_2.5m_bio_04_horn	317.6555075500488	0.589469313621521
wc2.1_2.5m_bio_04_horn	319.3018320922851	0.590475857257843
wc2.1_2.5m_bio_04_horn	320.9481566345214	0.591481626033783
wc2.1_2.5m_bio_04_horn	322.59448117675777	0.5924866199493408
wc2.1_2.5m_bio_04_horn	324.2408057189941	0.5934908390045166
wc2.1_2.5m_bio_04_horn	325.8871302612304	0.5944942831993103
wc2.1_2.5m_bio_04_horn	327.5334548034667	0.5954969525337219
wc2.1_2.5m_bio_04_horn	329.1797793457031	0.5964988470077515
wc2.1_2.5m_bio_04_horn	330.8261038879394	0.5974999070167542
wc2.1_2.5m_bio_04_horn	332.47242843017574	0.5985001921653748
wc2.1_2.5m_bio_04_horn	334.11875297241204	0.5994995832443237
wc2.1_2.5m_bio_04_horn	335.76507751464834	0.6004981994628906
wc2.1_2.5m_bio_04_horn	337.4114020568847	0.6014959812164307
wc2.1_2.5m_bio_04_horn	339.05772659912105	0.6024929285049438
wc2.1_2.5m_bio_04_horn	340.7040511413574	0.6034889817237854
wc2.1_2.5m_bio_04_horn	342.35037568359365	0.6044842004776001
wc2.1_2.5m_bio_04_horn	343.99670022583	0.6054785847663879
wc2.1_2.5m_bio_04_horn	345.64302476806637	0.6064720749855042
wc2.1_2.5m_bio_04_horn	347.28934931030267	0.6074646711349487
wc2.1_2.5m_bio_04_horn	348.935673852539	0.6084563732147217
wc2.1_2.5m_bio_04_horn	350.5819983947753	0.6094472408294678
wc2.1_2.5m_bio_04_horn	352.2283229370116	0.6104371547698975
wc2.1_2.5m_bio_04_horn	353.874647479248	0.6114261746406555
wc2.1_2.5m_bio_04_horn	355.52097202148434	0.6124142408370972
wc2.1_2.5m_bio_04_horn	357.16729656372064	0.6134014129638672
wc2.1_2.5m_bio_04_horn	358.81362110595694	0.6143876910209656
wc2.1_2.5m_bio_04_horn	360.4599456481933	0.6153729557991028
wc2.1_2.5m_bio_04_horn	362.10627019042965	0.6163573265075684
wc2.1_2.5m_bio_04_horn	363.75259473266595	0.6173407435417175
wc2.1_2.5m_bio_04_horn	365.3989192749023	0.6183232069015503
wc2.1_2.5m_bio_04_horn	367.0452438171386	0.6193046569824219
wc2.1_2.5m_bio_04_horn	368.6915683593749	0.620285153388977
wc2.1_2.5m_bio_04_horn	370.33789290161127	0.6212646961212158
wc2.1_2.5m_bio_04_horn	371.9842174438476	0.6222432255744934
wc2.1_2.5m_bio_04_horn	373.6305419860839	0.6232207417488098
wc2.1_2.5m_bio_04_horn	375.2768665283202	0.6241973042488098
wc2.1_2.5m_bio_04_horn	376.9231910705566	0.6251728534698486
wc2.1_2.5m_bio_04_horn	378.5695156127929	0.6261473298072815
wc2.1_2.5m_bio_04_horn	380.21584015502924	0.627120852470398
wc2.1_2.5m_bio_04_horn	381.8621646972656	0.6280933022499084
wc2.1_2.5m_bio_04_horn	383.5084892395019	0.6290647387504578
wc2.1_2.5m_bio_04_horn	385.1548137817382	0.6300351023674011
wc2.1_2.5m_bio_04_horn	386.80113832397456	0.6310044527053833
wc2.1_2.5m_bio_04_horn	388.4474628662109	0.6319727301597595
wc2.1_2.5m_bio_04_horn	390.0937874084472	0.6329399347305298
wc2.1_2.5m_bio_04_horn	391.7401119506835	0.6339060664176941
wc2.1_2.5m_bio_04_horn	393.38643649291987	0.6348711848258972
wc2.1_2.5m_bio_04_horn	395.03276103515617	0.6358351707458496
wc2.1_2.5m_bio_04_horn	396.6790855773925	0.6367980241775513
wc2.1_2.5m_bio_04_horn	398.3254101196289	0.6377598643302917
wc2.1_2.5m_bio_04_horn	399.9717346618651	0.6387205719947815
wc2.1_2.5m_bio_04_horn	401.6180592041015	0.6396801471710205
wc2.1_2.5m_bio_04_horn	403.26438374633784	0.6406385898590088
wc2.1_2.5m_bio_04_horn	404.9107082885742	0.6415959596633911
wc2.1_2.5m_bio_04_horn	406.5570328308105	0.6419638991355896
wc2.1_2.5m_bio_04_horn	408.2033573730468	0.6393214464187622
wc2.1_2.5m_bio_04_horn	409.84968191528316	0.6345851421356201
wc2.1_2.5m_bio_04_horn	411.49600645751946	0.6298225522041321
wc2.1_2.5m_bio_04_horn	413.1423309997558	0.6250346302986145
wc2.1_2.5m_bio_04_horn	414.78865554199217	0.6202220320701599
wc2.1_2.5m_bio_04_horn	416.4349800842284	0.6153858304023743
wc2.1_2.5m_bio_04_horn	418.08130462646477	0.6105265617370605
wc2.1_2.5m_bio_04_horn	419.7276291687011	0.6056452989578247
wc2.1_2.5m_bio_04_horn	421.3739537109374	0.6007428765296936
wc2.1_2.5m_bio_04_horn	423.0202782531738	0.5958202481269836
wc2.1_2.5m_bio_04_horn	424.6666027954101	0.5908781290054321
wc2.1_2.5m_bio_04_horn	426.31292733764644	0.585917592048645
wc2.1_2.5m_bio_04_horn	427.95925187988274	0.5809395909309387
wc2.1_2.5m_bio_04_horn	429.6055764221191	0.5759450793266296
wc2.1_2.5m_bio_04_horn	431.25190096435546	0.570935070514679
wc2.1_2.5m_bio_04_horn	432.8982255065917	0.5659103989601135
wc2.1_2.5m_bio_04_horn	434.54455004882806	0.5608721375465393
wc2.1_2.5m_bio_04_horn	436.1908745910644	0.5558212995529175
wc2.1_2.5m_bio_04_horn	437.8371991333007	0.550758957862854
wc2.1_2.5m_bio_04_horn	439.48352367553707	0.5456860065460205
wc2.1_2.5m_bio_04_horn	441.1298482177734	0.5406035780906677
wc2.1_2.5m_bio_04_horn	442.7761727600097	0.5355126857757568
wc2.1_2.5m_bio_04_horn	444.42249730224603	0.5304144620895386
wc2.1_2.5m_bio_04_horn	446.0688218444824	0.5253098011016846
wc2.1_2.5m_bio_04_horn	447.71514638671863	0.5201998353004456
wc2.1_2.5m_bio_04_horn	449.361470928955	0.5150856375694275
wc2.1_2.5m_bio_04_horn	451.00779547119134	0.5099683403968811
wc2.1_2.5m_bio_04_horn	452.6541200134277	0.5048488974571228
wc2.1_2.5m_bio_04_horn	454.300444555664	0.4997284412384033
wc2.1_2.5m_bio_04_horn	455.9467690979003	0.4946080148220062
wc2.1_2.5m_bio_04_horn	457.59309364013666	0.4894888401031494
wc2.1_2.5m_bio_04_horn	459.23941818237296	0.48437178134918213
wc2.1_2.5m_bio_04_horn	460.8857427246093	0.4792579710483551
wc2.1_2.5m_bio_04_horn	462.5320672668457	0.4741485118865967
wc2.1_2.5m_bio_04_horn	464.1783918090819	0.46904444694519043
wc2.1_2.5m_bio_04_horn	465.8247163513183	0.46394696831703186
wc2.1_2.5m_bio_04_horn	467.47104089355463	0.4588569104671478
wc2.1_2.5m_bio_04_horn	469.11736543579093	0.45377543568611145
wc2.1_2.5m_bio_04_horn	470.7636899780273	0.4487035572528839
wc2.1_2.5m_bio_04_horn	472.4100145202636	0.44364243745803833
wc2.1_2.5m_bio_04_horn	474.05633906249994	0.4385928511619568
wc2.1_2.5m_bio_04_horn	475.70266360473624	0.4335559904575348
wc2.1_2.5m_bio_04_horn	477.34898814697254	0.42853280901908875
wc2.1_2.5m_bio_04_horn	478.9953126892089	0.423524409532547
wc2.1_2.5m_bio_04_horn	480.64163723144526	0.4185315668582916
wc2.1_2.5m_bio_04_horn	482.2879617736816	0.413555383682251
wc2.1_2.5m_bio_04_horn	483.93428631591786	0.40859678387641907
wc2.1_2.5m_bio_04_horn	485.5806108581542	0.4036567807197571
wc2.1_2.5m_bio_04_horn	487.2269354003906	0.3987361788749695
wc2.1_2.5m_bio_04_horn	488.8732599426268	0.3938359320163727
wc2.1_2.5m_bio_04_horn	490.5195844848632	0.3889569342136383
wc2.1_2.5m_bio_04_horn	492.16590902709964	0.3841001093387604
wc2.1_2.5m_bio_04_horn	493.8122335693359	0.3792663514614105
wc2.1_2.5m_bio_04_horn	495.45855811157213	0.37445637583732605
wc2.1_2.5m_bio_04_horn	497.1048826538086	0.3696710467338562
wc2.1_2.5m_bio_04_horn	498.75120719604485	0.36491119861602783
wc2.1_2.5m_bio_04_horn	500.3975317382811	0.3601777255535126
wc2.1_2.5m_bio_04_horn	502.04385628051756	0.3554711937904358
wc2.1_2.5m_bio_04_horn	503.6901808227538	0.35079243779182434
wc2.1_2.5m_bio_04_horn	505.33650536499016	0.3461422026157379
wc2.1_2.5m_bio_04_horn	506.9828299072265	0.3415212333202362
wc2.1_2.5m_bio_04_horn	508.62915444946276	0.33693012595176697
wc2.1_2.5m_bio_04_horn	510.2754789916991	0.3323695659637451
wc2.1_2.5m_bio_04_horn	511.9218035339355	0.3278402090072632
wc2.1_2.5m_bio_04_horn	513.5681280761719	0.32334277033805847
wc2.1_2.5m_bio_04_horn	515.2144526184081	0.31887757778167725
wc2.1_2.5m_bio_04_horn	516.8607771606445	0.3144455850124359
wc2.1_2.5m_bio_04_horn	518.5071017028808	0.3100471496582031
wc2.1_2.5m_bio_04_horn	520.1534262451171	0.30568262934684753
wc2.1_2.5m_bio_04_horn	521.7997507873536	0.3013528883457184
wc2.1_2.5m_bio_04_horn	523.4460753295898	0.29705822467803955
wc2.1_2.5m_bio_04_horn	525.092399871826	0.2927989363670349
wc2.1_2.5m_bio_04_horn	526.7387244140625	0.28857582807540894
wc2.1_2.5m_bio_04_horn	528.3850489562988	0.2843889892101288
wc2.1_2.5m_bio_04_horn	530.0313734985352	0.2802391052246094
wc2.1_2.5m_bio_04_horn	531.6776980407715	0.2761264145374298
wc2.1_2.5m_bio_04_horn	533.3240225830077	0.2720511257648468
wc2.1_2.5m_bio_04_horn	534.9703471252442	0.2680138647556305
wc2.1_2.5m_bio_04_horn	536.6166716674804	0.2640146315097809
wc2.1_2.5m_bio_04_horn	538.2629962097168	0.2600540220737457
wc2.1_2.5m_bio_04_horn	539.9093207519531	0.2561321258544922
wc2.1_2.5m_bio_04_horn	541.5556452941894	0.2522490918636322
wc2.1_2.5m_bio_04_horn	543.2019698364257	0.24840542674064636
wc2.1_2.5m_bio_04_horn	544.8482943786621	0.24460114538669586
wc2.1_2.5m_bio_04_horn	546.4946189208985	0.24083632230758667
wc2.1_2.5m_bio_04_horn	548.1409434631347	0.2371114045381546
wc2.1_2.5m_bio_04_horn	549.7872680053711	0.23342624306678772
wc2.1_2.5m_bio_04_horn	551.4335925476074	0.22978124022483826
wc2.1_2.5m_bio_04_horn	553.0799170898437	0.22617635130882263
wc2.1_2.5m_bio_04_horn	554.7262416320801	0.22261156141757965
wc2.1_2.5m_bio_04_horn	556.3725661743164	0.219087153673172
wc2.1_2.5m_bio_04_horn	558.0188907165526	0.21560296416282654
wc2.1_2.5m_bio_04_horn	559.6652152587891	0.21215924620628357
wc2.1_2.5m_bio_04_horn	561.3115398010253	0.20875589549541473
wc2.1_2.5m_bio_04_horn	562.9578643432617	0.2053927779197693
wc2.1_2.5m_bio_04_horn	564.604188885498	0.20207013189792633
wc2.1_2.5m_bio_04_horn	566.2505134277343	0.19878779351711273
wc2.1_2.5m_bio_04_horn	567.8968379699706	0.19554556906223297
wc2.1_2.5m_bio_04_horn	569.543162512207	0.19234366714954376
wc2.1_2.5m_bio_04_horn	571.1894870544434	0.18918174505233765
wc2.1_2.5m_bio_04_horn	572.8358115966797	0.18605993688106537
wc2.1_2.5m_bio_04_horn	574.482136138916	0.18297801911830902
wc2.1_2.5m_bio_04_horn	576.1284606811523	0.1799357533454895
wc2.1_2.5m_bio_04_horn	577.7747852233887	0.17693322896957397
wc2.1_2.5m_bio_04_horn	579.421109765625	0.17397017776966095
wc2.1_2.5m_bio_04_horn	581.0674343078613	0.17104631662368774
wc2.1_2.5m_bio_04_horn	582.7137588500976	0.16816172003746033
wc2.1_2.5m_bio_04_horn	584.360083392334	0.16531594097614288
wc2.1_2.5m_bio_04_horn	586.0064079345702	0.162509024143219
wc2.1_2.5m_bio_04_horn	587.6527324768067	0.1597406566143036
wc2.1_2.5m_bio_04_horn	589.299057019043	0.1570104956626892
wc2.1_2.5m_bio_04_horn	590.9453815612792	0.15431852638721466
wc2.1_2.5m_bio_04_horn	592.5917061035157	0.15166431665420532
wc2.1_2.5m_bio_04_horn	594.2380306457519	0.14904780685901642
wc2.1_2.5m_bio_04_horn	595.8843551879883	0.1464686393737793
wc2.1_2.5m_bio_04_horn	597.5306797302246	0.1439264565706253
wc2.1_2.5m_bio_04_horn	599.1770042724609	0.14142118394374847
wc2.1_2.5m_bio_04_horn	600.8233288146972	0.13895243406295776
wc2.1_2.5m_bio_04_horn	602.4696533569336	0.13651984930038452
wc2.1_2.5m_bio_04_horn	604.1159778991699	0.134123295545578
wc2.1_2.5m_bio_04_horn	605.7623024414062	0.1317623257637024
wc2.1_2.5m_bio_04_horn	607.4086269836425	0.12943676114082336
wc2.1_2.5m_bio_04_horn	609.0549515258789	0.12714624404907227
wc2.1_2.5m_bio_04_horn	610.7012760681151	0.12489037215709686
wc2.1_2.5m_bio_04_horn	612.3476006103516	0.12266896665096283
wc2.1_2.5m_bio_04_horn	613.9939251525878	0.12048164010047913
wc2.1_2.5m_bio_04_horn	615.6402496948241	0.11832797527313232
wc2.1_2.5m_bio_04_horn	617.2865742370606	0.1162078008055687
wc2.1_2.5m_bio_04_horn	618.9328987792968	0.11412061750888824
wc2.1_2.5m_bio_04_horn	620.5792233215333	0.11206624656915665
wc2.1_2.5m_bio_04_horn	622.2255478637695	0.11004426330327988
wc2.1_2.5m_bio_04_horn	623.8718724060058	0.1080542504787445
wc2.1_2.5m_bio_04_horn	625.5181969482422	0.10609600692987442
wc2.1_2.5m_bio_04_horn	627.1645214904785	0.10416903346776962
wc2.1_2.5m_bio_04_horn	628.8108460327148	0.102273128926754
wc2.1_2.5m_bio_04_horn	630.4571705749512	0.10040785372257233
wc2.1_2.5m_bio_04_horn	632.1034951171874	0.09857280552387238
wc2.1_2.5m_bio_04_horn	633.7498196594238	0.09676774591207504
wc2.1_2.5m_bio_04_horn	635.3961442016601	0.0949922651052475
wc2.1_2.5m_bio_04_horn	637.0424687438965	0.09324592351913452
wc2.1_2.5m_bio_04_horn	638.6887932861327	0.0915285125374794
wc2.1_2.5m_bio_04_horn	640.3351178283691	0.08983952552080154
wc2.1_2.5m_bio_04_horn	641.9814423706055	0.08817875385284424
wc2.1_2.5m_bio_04_horn	643.6277669128417	0.08654575794935226
wc2.1_2.5m_bio_04_horn	645.2740914550782	0.08494012802839279
wc2.1_2.5m_bio_04_horn	646.9204159973144	0.08336162567138672
wc2.1_2.5m_bio_04_horn	648.5667405395507	0.08180983364582062
wc2.1_2.5m_bio_04_horn	650.2130650817871	0.08028434216976166
wc2.1_2.5m_bio_04_horn	651.8593896240234	0.07878491282463074
wc2.1_2.5m_bio_04_horn	653.5057141662597	0.07731107622385025
wc2.1_2.5m_bio_04_horn	655.1520387084961	0.07586260139942169
wc2.1_2.5m_bio_04_horn	656.7983632507323	0.07443906366825104
wc2.1_2.5m_bio_04_horn	658.4446877929687	0.07304008305072784
wc2.1_2.5m_bio_04_horn	660.091012335205	0.07166540622711182
wc2.1_2.5m_bio_04_horn	661.7373368774414	0.07031459361314774
wc2.1_2.5m_bio_04_horn	663.3836614196778	0.0689873993396759
wc2.1_2.5m_bio_04_horn	665.029985961914	0.06768342852592468
wc2.1_2.5m_bio_04_horn	666.6763105041504	0.06640230119228363
wc2.1_2.5m_bio_04_horn	668.3226350463867	0.06514377146959305
wc2.1_2.5m_bio_04_horn	669.9689595886231	0.06390746682882309
wc2.1_2.5m_bio_04_horn	671.6152841308593	0.06269300729036331
wc2.1_2.5m_bio_04_horn	673.2616086730957	0.061500150710344315
wc2.1_2.5m_bio_04_horn	674.907933215332	0.060328491032123566
wc2.1_2.5m_bio_04_horn	676.5542577575683	0.05917778238654137
wc2.1_2.5m_bio_04_horn	678.2005822998048	0.05804767087101936
wc2.1_2.5m_bio_04_horn	679.846906842041	0.05693779140710831
wc2.1_2.5m_bio_04_horn	681.4932313842772	0.05584791675209999
wc2.1_2.5m_bio_04_horn	683.1395559265137	0.05477769300341606
wc2.1_2.5m_bio_04_horn	684.78588046875	0.05372676998376846
wc2.1_2.5m_bio_04_horn	686.4322050109863	0.05269492417573929
wc2.1_2.5m_bio_04_horn	688.0785295532227	0.051681775599718094
wc2.1_2.5m_bio_04_horn	689.7248540954589	0.05068710073828697
wc2.1_2.5m_bio_04_horn	691.3711786376953	0.04971056431531906
wc2.1_2.5m_bio_04_horn	693.0175031799316	0.048751842230558395
wc2.1_2.5m_bio_04_horn	694.663827722168	0.047810714691877365
wc2.1_2.5m_bio_04_horn	696.3101522644042	0.04688682779669762
wc2.1_2.5m_bio_04_horn	697.9564768066406	0.04597996175289154
wc2.1_2.5m_bio_04_horn	699.6028013488769	0.045089807361364365
wc2.1_2.5m_bio_04_horn	701.2491258911132	0.044216055423021317
wc2.1_2.5m_bio_04_horn	702.8954504333495	0.04335849732160568
wc2.1_2.5m_bio_04_horn	704.5417749755859	0.04251683130860329
wc2.1_2.5m_bio_04_horn	706.1880995178221	0.04169075936079025
wc2.1_2.5m_bio_04_horn	707.8344240600586	0.04088008403778076
wc2.1_2.5m_bio_04_horn	709.4807486022949	0.040084484964609146
wc2.1_2.5m_bio_04_horn	711.1270731445312	0.03930376097559929
wc2.1_2.5m_bio_04_horn	712.7733976867676	0.038537636399269104
wc2.1_2.5m_bio_04_horn	714.4197222290038	0.03778582811355591
wc2.1_2.5m_bio_04_horn	716.0660467712403	0.03704814612865448
wc2.1_2.5m_bio_04_horn	717.7123713134765	0.03632432594895363
wc2.1_2.5m_bio_04_horn	719.3586958557128	0.035614095628261566
wc2.1_2.5m_bio_04_horn	721.0050203979492	0.035380348563194275
wc2.1_2.5m_bio_04_horn	722.6513449401855	0.035380348563194275
wc2.1_2.5m_bio_04_horn	724.2976694824218	0.035380348563194275
wc2.1_2.5m_bio_04_horn	725.9439940246582	0.035380348563194275
wc2.1_2.5m_bio_04_horn	727.5903185668944	0.035380348563194275
wc2.1_2.5m_bio_04_horn	729.2366431091308	0.035380348563194275
wc2.1_2.5m_bio_04_horn	730.8829676513672	0.035380348563194275
wc2.1_2.5m_bio_04_horn	732.5292921936035	0.035380348563194275
wc2.1_2.5m_bio_04_horn	734.1756167358398	0.035380348563194275
wc2.1_2.5m_bio_04_horn	735.8219412780761	0.035380348563194275
wc2.1_2.5m_bio_04_horn	737.4682658203125	0.035380348563194275
wc2.1_2.5m_bio_04_horn	739.1145903625487	0.035380348563194275
wc2.1_2.5m_bio_04_horn	740.7609149047852	0.035380348563194275
wc2.1_2.5m_bio_04_horn	742.4072394470214	0.035380348563194275
wc2.1_2.5m_bio_04_horn	744.0535639892577	0.035380348563194275
wc2.1_2.5m_bio_04_horn	745.6998885314941	0.035380348563194275
wc2.1_2.5m_bio_04_horn	747.3462130737304	0.035380348563194275
wc2.1_2.5m_bio_04_horn	748.9925376159667	0.035380348563194275
wc2.1_2.5m_bio_04_horn	750.6388621582031	0.035380348563194275
wc2.1_2.5m_bio_04_horn	752.2851867004393	0.035380348563194275
wc2.1_2.5m_bio_04_horn	753.9315112426758	0.035380348563194275
wc2.1_2.5m_bio_04_horn	755.577835784912	0.035380348563194275
wc2.1_2.5m_bio_04_horn	757.2241603271484	0.035380348563194275
wc2.1_2.5m_bio_04_horn	758.8704848693848	0.035380348563194275
wc2.1_2.5m_bio_04_horn	760.516809411621	0.035380348563194275
wc2.1_2.5m_bio_04_horn	762.1631339538574	0.035380348563194275
wc2.1_2.5m_bio_04_horn	763.8094584960937	0.035380348563194275
wc2.1_2.5m_bio_04_horn	765.4557830383301	0.035380348563194275
wc2.1_2.5m_bio_04_horn	767.1021075805663	0.035380348563194275
wc2.1_2.5m_bio_04_horn	768.7484321228027	0.035380348563194275
wc2.1_2.5m_bio_04_horn	770.394756665039	0.035380348563194275
wc2.1_2.5m_bio_04_horn	772.0410812072753	0.035380348563194275
wc2.1_2.5m_bio_04_horn	773.6874057495118	0.035380348563194275
wc2.1_2.5m_bio_04_horn	775.333730291748	0.035380348563194275
wc2.1_2.5m_bio_04_horn	776.9800548339842	0.035380348563194275
wc2.1_2.5m_bio_04_horn	778.6263793762207	0.035380348563194275
wc2.1_2.5m_bio_04_horn	780.272703918457	0.035380348563194275
wc2.1_2.5m_bio_04_horn	781.9190284606933	0.035380348563194275
wc2.1_2.5m_bio_04_horn	783.5653530029297	0.035380348563194275
wc2.1_2.5m_bio_04_horn	785.2116775451659	0.035380348563194275
wc2.1_2.5m_bio_04_horn	786.8580020874023	0.035380348563194275
wc2.1_2.5m_bio_04_horn	788.5043266296386	0.035380348563194275
