# Supplementary material for: New records of a lost species and a geographic range expansion for sengis in the Horn of Africa
Source: PeerJ. 2020 Aug 18;8:e9652. doi: 10.7717/peerj.9652 (PMC7441985; doi:10.7717/peerj.9652)
Supplement: Supplemental Information 6 [file peerj-08-9652-s006.zip › Data_S6_Ecological_Niche_Modeling/4_final_Maxent_analysis/output/plots/revoilii_10_wc2.1_2.5m_bio_04_horn_only.dat]

variable	x	y
wc2.1_2.5m_bio_04_horn	-34.65794448852539	0.003014704678207636
wc2.1_2.5m_bio_04_horn	-33.01161994628906	0.003014704678207636
wc2.1_2.5m_bio_04_horn	-31.36529540405273	0.003014704678207636
wc2.1_2.5m_bio_04_horn	-29.718970861816402	0.003014704678207636
wc2.1_2.5m_bio_04_horn	-28.072646319580077	0.003014704678207636
wc2.1_2.5m_bio_04_horn	-26.426321777343745	0.003014704678207636
wc2.1_2.5m_bio_04_horn	-24.77999723510742	0.003014704678207636
wc2.1_2.5m_bio_04_horn	-23.133672692871095	0.003014704678207636
wc2.1_2.5m_bio_04_horn	-21.487348150634766	0.003014704678207636
wc2.1_2.5m_bio_04_horn	-19.841023608398437	0.003014704678207636
wc2.1_2.5m_bio_04_horn	-18.194699066162105	0.003014704678207636
wc2.1_2.5m_bio_04_horn	-16.54837452392578	0.003014704678207636
wc2.1_2.5m_bio_04_horn	-14.902049981689451	0.003014704678207636
wc2.1_2.5m_bio_04_horn	-13.255725439453123	0.003014704678207636
wc2.1_2.5m_bio_04_horn	-11.609400897216798	0.003014704678207636
wc2.1_2.5m_bio_04_horn	-9.963076354980469	0.003014704678207636
wc2.1_2.5m_bio_04_horn	-8.31675181274414	0.003014704678207636
wc2.1_2.5m_bio_04_horn	-6.670427270507812	0.003014704678207636
wc2.1_2.5m_bio_04_horn	-5.024102728271483	0.003014704678207636
wc2.1_2.5m_bio_04_horn	-3.377778186035158	0.003014704678207636
wc2.1_2.5m_bio_04_horn	-1.7314536437988224	0.003014704678207636
wc2.1_2.5m_bio_04_horn	-0.08512910156250086	0.003014704678207636
wc2.1_2.5m_bio_04_horn	1.5611954406738278	0.003014704678207636
wc2.1_2.5m_bio_04_horn	3.2075199829101564	0.003014704678207636
wc2.1_2.5m_bio_04_horn	4.853844525146485	0.003014704678207636
wc2.1_2.5m_bio_04_horn	6.5001690673828065	0.003014704678207636
wc2.1_2.5m_bio_04_horn	8.146493609619142	0.003014704678207636
wc2.1_2.5m_bio_04_horn	9.792818151855464	0.003014704678207636
wc2.1_2.5m_bio_04_horn	11.439142694091792	0.003014704678207636
wc2.1_2.5m_bio_04_horn	13.085467236328121	0.003014704678207636
wc2.1_2.5m_bio_04_horn	14.73179177856445	0.003014704678207636
wc2.1_2.5m_bio_04_horn	16.37811632080078	0.003014704678207636
wc2.1_2.5m_bio_04_horn	18.024440863037107	0.003014704678207636
wc2.1_2.5m_bio_04_horn	19.67076540527343	0.003014704678207636
wc2.1_2.5m_bio_04_horn	21.317089947509764	0.003014704678207636
wc2.1_2.5m_bio_04_horn	22.963414489746093	0.003014704678207636
wc2.1_2.5m_bio_04_horn	24.60973903198242	0.003014704678207636
wc2.1_2.5m_bio_04_horn	26.25606357421875	0.003014704678207636
wc2.1_2.5m_bio_04_horn	27.90238811645507	0.003014704678207636
wc2.1_2.5m_bio_04_horn	29.5487126586914	0.003014704678207636
wc2.1_2.5m_bio_04_horn	31.195037200927743	0.003014704678207636
wc2.1_2.5m_bio_04_horn	32.84136174316406	0.003014704678207636
wc2.1_2.5m_bio_04_horn	34.487686285400386	0.0030631511472165585
wc2.1_2.5m_bio_04_horn	36.134010827636715	0.003213175106793642
wc2.1_2.5m_bio_04_horn	37.78033536987304	0.0033704873640090227
wc2.1_2.5m_bio_04_horn	39.42665991210936	0.0035354376304894686
wc2.1_2.5m_bio_04_horn	41.0729844543457	0.0037083926144987345
wc2.1_2.5m_bio_04_horn	42.71930899658203	0.0038897357881069183
wc2.1_2.5m_bio_04_horn	44.36563353881836	0.004079868551343679
wc2.1_2.5m_bio_04_horn	46.01195808105467	0.004279210697859526
wc2.1_2.5m_bio_04_horn	47.658282623291	0.0044882032088935375
wc2.1_2.5m_bio_04_horn	49.304607165527344	0.004707306157797575
wc2.1_2.5m_bio_04_horn	50.95093170776367	0.004937001038342714
wc2.1_2.5m_bio_04_horn	52.59725625	0.005177793093025684
wc2.1_2.5m_bio_04_horn	54.243580792236315	0.0054302094504237175
wc2.1_2.5m_bio_04_horn	55.889905334472644	0.005694801919162273
wc2.1_2.5m_bio_04_horn	57.53622987670897	0.005972148384898901
wc2.1_2.5m_bio_04_horn	59.182554418945315	0.006262853741645813
wc2.1_2.5m_bio_04_horn	60.82887896118163	0.006567548494786024
wc2.1_2.5m_bio_04_horn	62.47520350341796	0.006886893417686224
wc2.1_2.5m_bio_04_horn	64.12152804565429	0.007221579551696777
wc2.1_2.5m_bio_04_horn	65.76785258789062	0.007572329603135586
wc2.1_2.5m_bio_04_horn	67.41417713012694	0.0079398974776268
wc2.1_2.5m_bio_04_horn	69.06050167236327	0.008325072936713696
wc2.1_2.5m_bio_04_horn	70.7068262145996	0.008728680200874805
wc2.1_2.5m_bio_04_horn	72.35315075683593	0.00915158074349165
wc2.1_2.5m_bio_04_horn	73.99947529907224	0.009594674222171307
wc2.1_2.5m_bio_04_horn	75.64579984130859	0.010058901272714138
wc2.1_2.5m_bio_04_horn	77.29212438354492	0.01054524164646864
wc2.1_2.5m_bio_04_horn	78.93844892578124	0.011054721660912037
wc2.1_2.5m_bio_04_horn	80.58477346801757	0.011588409543037415
wc2.1_2.5m_bio_04_horn	82.23109801025389	0.012147422879934311
wc2.1_2.5m_bio_04_horn	83.87742255249023	0.012732927687466145
wc2.1_2.5m_bio_04_horn	85.52374709472656	0.013346133753657341
wc2.1_2.5m_bio_04_horn	87.17007163696289	0.013988311402499676
wc2.1_2.5m_bio_04_horn	88.8163961791992	0.014660780318081379
wc2.1_2.5m_bio_04_horn	90.46272072143553	0.015364917926490307
wc2.1_2.5m_bio_04_horn	92.10904526367186	0.016102157533168793
wc2.1_2.5m_bio_04_horn	93.75536980590819	0.01687399484217167
wc2.1_2.5m_bio_04_horn	95.40169434814452	0.017681986093521118
wc2.1_2.5m_bio_04_horn	97.04801889038087	0.018527748063206673
wc2.1_2.5m_bio_04_horn	98.69434343261717	0.019412972033023834
wc2.1_2.5m_bio_04_horn	100.3406679748535	0.02033940516412258
wc2.1_2.5m_bio_04_horn	101.98699251708983	0.02130887657403946
wc2.1_2.5m_bio_04_horn	103.63331705932616	0.022323278710246086
wc2.1_2.5m_bio_04_horn	105.27964160156246	0.02338458225131035
wc2.1_2.5m_bio_04_horn	106.92596614379882	0.024494832381606102
wc2.1_2.5m_bio_04_horn	108.57229068603515	0.02565615251660347
wc2.1_2.5m_bio_04_horn	110.21861522827147	0.026870744302868843
wc2.1_2.5m_bio_04_horn	111.8649397705078	0.028140895068645477
wc2.1_2.5m_bio_04_horn	113.5112643127441	0.029468970373272896
wc2.1_2.5m_bio_04_horn	115.15758885498046	0.030857425183057785
wc2.1_2.5m_bio_04_horn	116.80391339721679	0.032308805733919144
wc2.1_2.5m_bio_04_horn	118.45023793945312	0.03382572531700134
wc2.1_2.5m_bio_04_horn	120.09656248168945	0.03541090339422226
wc2.1_2.5m_bio_04_horn	121.74288702392575	0.03706715628504753
wc2.1_2.5m_bio_04_horn	123.3892115661621	0.038797371089458466
wc2.1_2.5m_bio_04_horn	125.03553610839843	0.040604542940855026
wc2.1_2.5m_bio_04_horn	126.68186065063473	0.04249174892902374
wc2.1_2.5m_bio_04_horn	128.3281851928711	0.0444621704518795
wc2.1_2.5m_bio_04_horn	129.9745097351074	0.04651905596256256
wc2.1_2.5m_bio_04_horn	131.62083427734376	0.048665791749954224
wc2.1_2.5m_bio_04_horn	133.26715881958006	0.050905805081129074
wc2.1_2.5m_bio_04_horn	134.91348336181636	0.05324261263012886
wc2.1_2.5m_bio_04_horn	136.55980790405272	0.05567988008260727
wc2.1_2.5m_bio_04_horn	138.20613244628902	0.05822126567363739
wc2.1_2.5m_bio_04_horn	139.85245698852538	0.06087060645222664
wc2.1_2.5m_bio_04_horn	141.49878153076173	0.06363171339035034
wc2.1_2.5m_bio_04_horn	143.14510607299803	0.06650859117507935
wc2.1_2.5m_bio_04_horn	144.7914306152344	0.06950518488883972
wc2.1_2.5m_bio_04_horn	146.4377551574707	0.07262562215328217
wc2.1_2.5m_bio_04_horn	148.084079699707	0.0758739709854126
wc2.1_2.5m_bio_04_horn	149.73040424194335	0.07925447821617126
wc2.1_2.5m_bio_04_horn	151.37672878417965	0.08277128636837006
wc2.1_2.5m_bio_04_horn	153.023053326416	0.08642873167991638
wc2.1_2.5m_bio_04_horn	154.6693778686523	0.09023100137710571
wc2.1_2.5m_bio_04_horn	156.31570241088866	0.09418246150016785
wc2.1_2.5m_bio_04_horn	157.96202695312496	0.09828732162714005
wc2.1_2.5m_bio_04_horn	159.60835149536132	0.10254992544651031
wc2.1_2.5m_bio_04_horn	161.25467603759762	0.10697443038225174
wc2.1_2.5m_bio_04_horn	162.90100057983398	0.11156512051820755
wc2.1_2.5m_bio_04_horn	164.54732512207028	0.11632605642080307
wc2.1_2.5m_bio_04_horn	166.19364966430663	0.12126137316226959
wc2.1_2.5m_bio_04_horn	167.83997420654293	0.1263749897480011
wc2.1_2.5m_bio_04_horn	169.4862987487793	0.13167071342468262
wc2.1_2.5m_bio_04_horn	171.1326232910156	0.13715234398841858
wc2.1_2.5m_bio_04_horn	172.77894783325195	0.14282333850860596
wc2.1_2.5m_bio_04_horn	174.42527237548825	0.14868715405464172
wc2.1_2.5m_bio_04_horn	176.0715969177246	0.1547468602657318
wc2.1_2.5m_bio_04_horn	177.7179214599609	0.16100548207759857
wc2.1_2.5m_bio_04_horn	179.36424600219726	0.16746556758880615
wc2.1_2.5m_bio_04_horn	181.01057054443356	0.1741296499967575
wc2.1_2.5m_bio_04_horn	182.65689508666986	0.18099968135356903
wc2.1_2.5m_bio_04_horn	184.30321962890622	0.18807750940322876
wc2.1_2.5m_bio_04_horn	185.94954417114258	0.19536440074443817
wc2.1_2.5m_bio_04_horn	187.59586871337888	0.202861487865448
wc2.1_2.5m_bio_04_horn	189.24219325561523	0.21056920289993286
wc2.1_2.5m_bio_04_horn	190.88851779785153	0.21848781406879425
wc2.1_2.5m_bio_04_horn	192.5348423400879	0.22661682963371277
wc2.1_2.5m_bio_04_horn	194.1811668823242	0.23495560884475708
wc2.1_2.5m_bio_04_horn	195.82749142456055	0.24350261688232422
wc2.1_2.5m_bio_04_horn	197.47381596679685	0.2522561848163605
wc2.1_2.5m_bio_04_horn	199.12014050903315	0.2612137794494629
wc2.1_2.5m_bio_04_horn	200.7664650512695	0.27037230134010315
wc2.1_2.5m_bio_04_horn	202.41278959350586	0.27972838282585144
wc2.1_2.5m_bio_04_horn	204.05911413574216	0.2892776429653168
wc2.1_2.5m_bio_04_horn	205.70543867797852	0.29901549220085144
wc2.1_2.5m_bio_04_horn	207.35176322021482	0.30893635749816895
wc2.1_2.5m_bio_04_horn	208.99808776245118	0.3190344572067261
wc2.1_2.5m_bio_04_horn	210.64441230468748	0.32930293679237366
wc2.1_2.5m_bio_04_horn	212.29073684692378	0.339734822511673
wc2.1_2.5m_bio_04_horn	213.93706138916014	0.3503221273422241
wc2.1_2.5m_bio_04_horn	215.58338593139644	0.3610566556453705
wc2.1_2.5m_bio_04_horn	217.2297104736328	0.3719293177127838
wc2.1_2.5m_bio_04_horn	218.8760350158691	0.38293081521987915
wc2.1_2.5m_bio_04_horn	220.52235955810545	0.3940510153770447
wc2.1_2.5m_bio_04_horn	222.16868410034175	0.40527963638305664
wc2.1_2.5m_bio_04_horn	223.8150086425781	0.4166056513786316
wc2.1_2.5m_bio_04_horn	225.4613331848144	0.4280179738998413
wc2.1_2.5m_bio_04_horn	227.1076577270507	0.4395047426223755
wc2.1_2.5m_bio_04_horn	228.75398226928712	0.45105424523353577
wc2.1_2.5m_bio_04_horn	230.40030681152336	0.462654173374176
wc2.1_2.5m_bio_04_horn	232.04663135375972	0.47429198026657104
wc2.1_2.5m_bio_04_horn	233.69295589599608	0.4859553277492523
wc2.1_2.5m_bio_04_horn	235.33928043823238	0.4976312816143036
wc2.1_2.5m_bio_04_horn	236.98560498046868	0.5093073844909668
wc2.1_2.5m_bio_04_horn	238.63192952270504	0.5209706425666809
wc2.1_2.5m_bio_04_horn	240.27825406494134	0.5326086282730103
wc2.1_2.5m_bio_04_horn	241.9245786071777	0.5442085862159729
wc2.1_2.5m_bio_04_horn	243.57090314941405	0.5557582974433899
wc2.1_2.5m_bio_04_horn	245.2172276916503	0.5672454833984375
wc2.1_2.5m_bio_04_horn	246.86355223388665	0.578658401966095
wc2.1_2.5m_bio_04_horn	248.509876776123	0.5899852514266968
wc2.1_2.5m_bio_04_horn	250.15620131835936	0.601215124130249
wc2.1_2.5m_bio_04_horn	251.80252586059567	0.6096534132957458
wc2.1_2.5m_bio_04_horn	253.44885040283197	0.6171886920928955
wc2.1_2.5m_bio_04_horn	255.09517494506832	0.6246655583381653
wc2.1_2.5m_bio_04_horn	256.7414994873046	0.6320810914039612
wc2.1_2.5m_bio_04_horn	258.387824029541	0.635199248790741
wc2.1_2.5m_bio_04_horn	260.03414857177734	0.6348231434822083
wc2.1_2.5m_bio_04_horn	261.6804731140136	0.6344444751739502
wc2.1_2.5m_bio_04_horn	263.32679765624994	0.6340632438659668
wc2.1_2.5m_bio_04_horn	264.9731221984863	0.6336794495582581
wc2.1_2.5m_bio_04_horn	266.6194467407226	0.6332931518554688
wc2.1_2.5m_bio_04_horn	268.26577128295895	0.6329042315483093
wc2.1_2.5m_bio_04_horn	269.91209582519525	0.6325127482414246
wc2.1_2.5m_bio_04_horn	271.5584203674316	0.6321187019348145
wc2.1_2.5m_bio_04_horn	273.2047449096679	0.631722092628479
wc2.1_2.5m_bio_04_horn	274.85106945190427	0.6313228607177734
wc2.1_2.5m_bio_04_horn	276.4973939941406	0.6309210658073425
wc2.1_2.5m_bio_04_horn	278.14371853637687	0.6305167078971863
wc2.1_2.5m_bio_04_horn	279.7900430786132	0.6301097869873047
wc2.1_2.5m_bio_04_horn	281.4363676208496	0.629700243473053
wc2.1_2.5m_bio_04_horn	283.0826921630859	0.6292880773544312
wc2.1_2.5m_bio_04_horn	284.72901670532224	0.6288734078407288
wc2.1_2.5m_bio_04_horn	286.37534124755854	0.6284560561180115
wc2.1_2.5m_bio_04_horn	288.02166578979484	0.6280361413955688
wc2.1_2.5m_bio_04_horn	289.6679903320312	0.6276136040687561
wc2.1_2.5m_bio_04_horn	291.31431487426755	0.627188503742218
wc2.1_2.5m_bio_04_horn	292.9606394165039	0.6267607808113098
wc2.1_2.5m_bio_04_horn	294.60696395874015	0.6263304352760315
wc2.1_2.5m_bio_04_horn	296.2532885009765	0.6258974671363831
wc2.1_2.5m_bio_04_horn	297.89961304321287	0.6254618763923645
wc2.1_2.5m_bio_04_horn	299.54593758544917	0.6250237226486206
wc2.1_2.5m_bio_04_horn	301.1922621276855	0.6245828866958618
wc2.1_2.5m_bio_04_horn	302.8385866699218	0.6241394281387329
wc2.1_2.5m_bio_04_horn	304.4849112121581	0.6236934065818787
wc2.1_2.5m_bio_04_horn	306.1312357543945	0.6232447028160095
wc2.1_2.5m_bio_04_horn	307.77756029663084	0.6227933764457703
wc2.1_2.5m_bio_04_horn	309.42388483886714	0.6223394274711609
wc2.1_2.5m_bio_04_horn	311.07020938110344	0.6218827962875366
wc2.1_2.5m_bio_04_horn	312.7165339233398	0.6214235424995422
wc2.1_2.5m_bio_04_horn	314.36285846557615	0.6209616661071777
wc2.1_2.5m_bio_04_horn	316.00918300781245	0.6204971671104431
wc2.1_2.5m_bio_04_horn	317.6555075500488	0.6200299859046936
wc2.1_2.5m_bio_04_horn	319.3018320922851	0.6195601224899292
wc2.1_2.5m_bio_04_horn	320.9481566345214	0.6190876364707947
wc2.1_2.5m_bio_04_horn	322.59448117675777	0.61861252784729
wc2.1_2.5m_bio_04_horn	324.2408057189941	0.6181346774101257
wc2.1_2.5m_bio_04_horn	325.8871302612304	0.6176542639732361
wc2.1_2.5m_bio_04_horn	327.5334548034667	0.6171711087226868
wc2.1_2.5m_bio_04_horn	329.1797793457031	0.6166853308677673
wc2.1_2.5m_bio_04_horn	330.8261038879394	0.6161968111991882
wc2.1_2.5m_bio_04_horn	332.47242843017574	0.615705668926239
wc2.1_2.5m_bio_04_horn	334.11875297241204	0.6152118444442749
wc2.1_2.5m_bio_04_horn	335.76507751464834	0.6147153973579407
wc2.1_2.5m_bio_04_horn	337.4114020568847	0.6142162084579468
wc2.1_2.5m_bio_04_horn	339.05772659912105	0.613714337348938
wc2.1_2.5m_bio_04_horn	340.7040511413574	0.6132097840309143
wc2.1_2.5m_bio_04_horn	342.35037568359365	0.6127025485038757
wc2.1_2.5m_bio_04_horn	343.99670022583	0.6121926307678223
wc2.1_2.5m_bio_04_horn	345.64302476806637	0.6116799712181091
wc2.1_2.5m_bio_04_horn	347.28934931030267	0.6111646890640259
wc2.1_2.5m_bio_04_horn	348.935673852539	0.610646665096283
wc2.1_2.5m_bio_04_horn	350.5819983947753	0.6101258993148804
wc2.1_2.5m_bio_04_horn	352.2283229370116	0.6096025109291077
wc2.1_2.5m_bio_04_horn	353.874647479248	0.6090763807296753
wc2.1_2.5m_bio_04_horn	355.52097202148434	0.6085475087165833
wc2.1_2.5m_bio_04_horn	357.16729656372064	0.6080159544944763
wc2.1_2.5m_bio_04_horn	358.81362110595694	0.6074817180633545
wc2.1_2.5m_bio_04_horn	360.4599456481933	0.606944739818573
wc2.1_2.5m_bio_04_horn	362.10627019042965	0.6064050197601318
wc2.1_2.5m_bio_04_horn	363.75259473266595	0.6058626174926758
wc2.1_2.5m_bio_04_horn	365.3989192749023	0.6053174734115601
wc2.1_2.5m_bio_04_horn	367.0452438171386	0.6047695875167847
wc2.1_2.5m_bio_04_horn	368.6915683593749	0.6042190194129944
wc2.1_2.5m_bio_04_horn	370.33789290161127	0.6036656498908997
wc2.1_2.5m_bio_04_horn	371.9842174438476	0.60310959815979
wc2.1_2.5m_bio_04_horn	373.6305419860839	0.6025508046150208
wc2.1_2.5m_bio_04_horn	375.2768665283202	0.6019892692565918
wc2.1_2.5m_bio_04_horn	376.9231910705566	0.6014249920845032
wc2.1_2.5m_bio_04_horn	378.5695156127929	0.6008580327033997
wc2.1_2.5m_bio_04_horn	380.21584015502924	0.6002882719039917
wc2.1_2.5m_bio_04_horn	381.8621646972656	0.5997157692909241
wc2.1_2.5m_bio_04_horn	383.5084892395019	0.5991405248641968
wc2.1_2.5m_bio_04_horn	385.1548137817382	0.598562479019165
wc2.1_2.5m_bio_04_horn	386.80113832397456	0.5979817509651184
wc2.1_2.5m_bio_04_horn	388.4474628662109	0.5973982214927673
wc2.1_2.5m_bio_04_horn	390.0937874084472	0.5968120098114014
wc2.1_2.5m_bio_04_horn	391.7401119506835	0.5962229371070862
wc2.1_2.5m_bio_04_horn	393.38643649291987	0.5956311821937561
wc2.1_2.5m_bio_04_horn	395.03276103515617	0.5950366258621216
wc2.1_2.5m_bio_04_horn	396.6790855773925	0.5944393277168274
wc2.1_2.5m_bio_04_horn	398.3254101196289	0.5938392877578735
wc2.1_2.5m_bio_04_horn	399.9717346618651	0.5932364463806152
wc2.1_2.5m_bio_04_horn	401.6180592041015	0.5926308035850525
wc2.1_2.5m_bio_04_horn	403.26438374633784	0.5920224785804749
wc2.1_2.5m_bio_04_horn	404.9107082885742	0.591411292552948
wc2.1_2.5m_bio_04_horn	406.5570328308105	0.5907973647117615
wc2.1_2.5m_bio_04_horn	408.2033573730468	0.5858140587806702
wc2.1_2.5m_bio_04_horn	409.84968191528316	0.5758760571479797
wc2.1_2.5m_bio_04_horn	411.49600645751946	0.5658735632896423
wc2.1_2.5m_bio_04_horn	413.1423309997558	0.5558146238327026
wc2.1_2.5m_bio_04_horn	414.78865554199217	0.5457071661949158
wc2.1_2.5m_bio_04_horn	416.4349800842284	0.5355594754219055
wc2.1_2.5m_bio_04_horn	418.08130462646477	0.5253795385360718
wc2.1_2.5m_bio_04_horn	419.7276291687011	0.5151758193969727
wc2.1_2.5m_bio_04_horn	421.3739537109374	0.5049569010734558
wc2.1_2.5m_bio_04_horn	423.0202782531738	0.49473148584365845
wc2.1_2.5m_bio_04_horn	424.6666027954101	0.48450767993927
wc2.1_2.5m_bio_04_horn	426.31292733764644	0.4742942452430725
wc2.1_2.5m_bio_04_horn	427.95925187988274	0.4640997350215912
wc2.1_2.5m_bio_04_horn	429.6055764221191	0.45393258333206177
wc2.1_2.5m_bio_04_horn	431.25190096435546	0.4438013434410095
wc2.1_2.5m_bio_04_horn	432.8982255065917	0.4337139129638672
wc2.1_2.5m_bio_04_horn	434.54455004882806	0.42367857694625854
wc2.1_2.5m_bio_04_horn	436.1908745910644	0.4137033224105835
wc2.1_2.5m_bio_04_horn	437.8371991333007	0.40379607677459717
wc2.1_2.5m_bio_04_horn	439.48352367553707	0.3939639925956726
wc2.1_2.5m_bio_04_horn	441.1298482177734	0.3842146098613739
wc2.1_2.5m_bio_04_horn	442.7761727600097	0.37455499172210693
wc2.1_2.5m_bio_04_horn	444.42249730224603	0.36499202251434326
wc2.1_2.5m_bio_04_horn	446.0688218444824	0.3555319011211395
wc2.1_2.5m_bio_04_horn	447.71514638671863	0.3461809754371643
wc2.1_2.5m_bio_04_horn	449.361470928955	0.336945116519928
wc2.1_2.5m_bio_04_horn	451.00779547119134	0.3278299868106842
wc2.1_2.5m_bio_04_horn	452.6541200134277	0.31884047389030457
wc2.1_2.5m_bio_04_horn	454.300444555664	0.3099815845489502
wc2.1_2.5m_bio_04_horn	455.9467690979003	0.30125778913497925
wc2.1_2.5m_bio_04_horn	457.59309364013666	0.29267340898513794
wc2.1_2.5m_bio_04_horn	459.23941818237296	0.28423187136650085
wc2.1_2.5m_bio_04_horn	460.8857427246093	0.2759367823600769
wc2.1_2.5m_bio_04_horn	462.5320672668457	0.26779118180274963
wc2.1_2.5m_bio_04_horn	464.1783918090819	0.2597977817058563
wc2.1_2.5m_bio_04_horn	465.8247163513183	0.25195908546447754
wc2.1_2.5m_bio_04_horn	467.47104089355463	0.24427679181098938
wc2.1_2.5m_bio_04_horn	469.11736543579093	0.2367527335882187
wc2.1_2.5m_bio_04_horn	470.7636899780273	0.2293882519006729
wc2.1_2.5m_bio_04_horn	472.4100145202636	0.22218453884124756
wc2.1_2.5m_bio_04_horn	474.05633906249994	0.21514199674129486
wc2.1_2.5m_bio_04_horn	475.70266360473624	0.20826123654842377
wc2.1_2.5m_bio_04_horn	477.34898814697254	0.20154234766960144
wc2.1_2.5m_bio_04_horn	478.9953126892089	0.19498535990715027
wc2.1_2.5m_bio_04_horn	480.64163723144526	0.18858960270881653
wc2.1_2.5m_bio_04_horn	482.2879617736816	0.18235458433628082
wc2.1_2.5m_bio_04_horn	483.93428631591786	0.17627942562103271
wc2.1_2.5m_bio_04_horn	485.5806108581542	0.17036312818527222
wc2.1_2.5m_bio_04_horn	487.2269354003906	0.16460420191287994
wc2.1_2.5m_bio_04_horn	488.8732599426268	0.15900126099586487
wc2.1_2.5m_bio_04_horn	490.5195844848632	0.15355265140533447
wc2.1_2.5m_bio_04_horn	492.16590902709964	0.14825652539730072
wc2.1_2.5m_bio_04_horn	493.8122335693359	0.14311100542545319
wc2.1_2.5m_bio_04_horn	495.45855811157213	0.1381138116121292
wc2.1_2.5m_bio_04_horn	497.1048826538086	0.1332627683877945
wc2.1_2.5m_bio_04_horn	498.75120719604485	0.1285555511713028
wc2.1_2.5m_bio_04_horn	500.3975317382811	0.1239897757768631
wc2.1_2.5m_bio_04_horn	502.04385628051756	0.11956274509429932
wc2.1_2.5m_bio_04_horn	503.6901808227538	0.11527193337678909
wc2.1_2.5m_bio_04_horn	505.33650536499016	0.11111465841531754
wc2.1_2.5m_bio_04_horn	506.9828299072265	0.10708825290203094
wc2.1_2.5m_bio_04_horn	508.62915444946276	0.10318978875875473
wc2.1_2.5m_bio_04_horn	510.2754789916991	0.09941651672124863
wc2.1_2.5m_bio_04_horn	511.9218035339355	0.0957655981183052
wc2.1_2.5m_bio_04_horn	513.5681280761719	0.09223422408103943
wc2.1_2.5m_bio_04_horn	515.2144526184081	0.08881931751966476
wc2.1_2.5m_bio_04_horn	516.8607771606445	0.0855182483792305
wc2.1_2.5m_bio_04_horn	518.5071017028808	0.08232800662517548
wc2.1_2.5m_bio_04_horn	520.1534262451171	0.07924559712409973
wc2.1_2.5m_bio_04_horn	521.7997507873536	0.07626838237047195
wc2.1_2.5m_bio_04_horn	523.4460753295898	0.07339340448379517
wc2.1_2.5m_bio_04_horn	525.092399871826	0.07061774283647537
wc2.1_2.5m_bio_04_horn	526.7387244140625	0.06793879717588425
wc2.1_2.5m_bio_04_horn	528.3850489562988	0.06535360962152481
wc2.1_2.5m_bio_04_horn	530.0313734985352	0.06285963952541351
wc2.1_2.5m_bio_04_horn	531.6776980407715	0.0604541040956974
wc2.1_2.5m_bio_04_horn	533.3240225830077	0.05813426524400711
wc2.1_2.5m_bio_04_horn	534.9703471252442	0.05589769035577774
wc2.1_2.5m_bio_04_horn	536.6166716674804	0.05374164879322052
wc2.1_2.5m_bio_04_horn	538.2629962097168	0.05166378617286682
wc2.1_2.5m_bio_04_horn	539.9093207519531	0.049661558121442795
wc2.1_2.5m_bio_04_horn	541.5556452941894	0.047732483595609665
wc2.1_2.5m_bio_04_horn	543.2019698364257	0.04587434232234955
wc2.1_2.5m_bio_04_horn	544.8482943786621	0.04408475384116173
wc2.1_2.5m_bio_04_horn	546.4946189208985	0.04236139729619026
wc2.1_2.5m_bio_04_horn	548.1409434631347	0.04070219770073891
wc2.1_2.5m_bio_04_horn	549.7872680053711	0.0391048863530159
wc2.1_2.5m_bio_04_horn	551.4335925476074	0.037567488849163055
wc2.1_2.5m_bio_04_horn	553.0799170898437	0.03608790412545204
wc2.1_2.5m_bio_04_horn	554.7262416320801	0.0346640981733799
wc2.1_2.5m_bio_04_horn	556.3725661743164	0.03329424560070038
wc2.1_2.5m_bio_04_horn	558.0188907165526	0.0319763645529747
wc2.1_2.5m_bio_04_horn	559.6652152587891	0.030708730220794678
wc2.1_2.5m_bio_04_horn	561.3115398010253	0.02948952466249466
wc2.1_2.5m_bio_04_horn	562.9578643432617	0.028316983953118324
wc2.1_2.5m_bio_04_horn	564.604188885498	0.027189526706933975
wc2.1_2.5m_bio_04_horn	566.2505134277343	0.026105491444468498
wc2.1_2.5m_bio_04_horn	567.8968379699706	0.025063272565603256
wc2.1_2.5m_bio_04_horn	569.543162512207	0.024061430245637894
wc2.1_2.5m_bio_04_horn	571.1894870544434	0.0230984166264534
wc2.1_2.5m_bio_04_horn	572.8358115966797	0.02217288129031658
wc2.1_2.5m_bio_04_horn	574.482136138916	0.021283408626914024
wc2.1_2.5m_bio_04_horn	576.1284606811523	0.02042863331735134
wc2.1_2.5m_bio_04_horn	577.7747852233887	0.019607331603765488
wc2.1_2.5m_bio_04_horn	579.421109765625	0.01881822571158409
wc2.1_2.5m_bio_04_horn	581.0674343078613	0.01806008070707321
wc2.1_2.5m_bio_04_horn	582.7137588500976	0.017331792041659355
wc2.1_2.5m_bio_04_horn	584.360083392334	0.01663218066096306
wc2.1_2.5m_bio_04_horn	586.0064079345702	0.015960214659571648
wc2.1_2.5m_bio_04_horn	587.6527324768067	0.015314817428588867
wc2.1_2.5m_bio_04_horn	589.299057019043	0.014694957993924618
wc2.1_2.5m_bio_04_horn	590.9453815612792	0.014099705033004284
wc2.1_2.5m_bio_04_horn	592.5917061035157	0.013528076000511646
wc2.1_2.5m_bio_04_horn	594.2380306457519	0.012979203835129738
wc2.1_2.5m_bio_04_horn	595.8843551879883	0.012452193535864353
wc2.1_2.5m_bio_04_horn	597.5306797302246	0.011946183629333973
wc2.1_2.5m_bio_04_horn	599.1770042724609	0.011460397392511368
wc2.1_2.5m_bio_04_horn	600.8233288146972	0.010994033887982368
wc2.1_2.5m_bio_04_horn	602.4696533569336	0.010546321980655193
wc2.1_2.5m_bio_04_horn	604.1159778991699	0.010116567835211754
wc2.1_2.5m_bio_04_horn	605.7623024414062	0.009704040363430977
wc2.1_2.5m_bio_04_horn	607.4086269836425	0.009308096021413803
wc2.1_2.5m_bio_04_horn	609.0549515258789	0.008928070776164532
wc2.1_2.5m_bio_04_horn	610.7012760681151	0.008563324809074402
wc2.1_2.5m_bio_04_horn	612.3476006103516	0.0082132862880826
wc2.1_2.5m_bio_04_horn	613.9939251525878	0.007877361960709095
wc2.1_2.5m_bio_04_horn	615.6402496948241	0.007554982788860798
wc2.1_2.5m_bio_04_horn	617.2865742370606	0.007245637476444244
wc2.1_2.5m_bio_04_horn	618.9328987792968	0.006948788650333881
wc2.1_2.5m_bio_04_horn	620.5792233215333	0.006663961336016655
wc2.1_2.5m_bio_04_horn	622.2255478637695	0.006390668917447329
wc2.1_2.5m_bio_04_horn	623.8718724060058	0.006128442473709583
wc2.1_2.5m_bio_04_horn	625.5181969482422	0.00587686151266098
wc2.1_2.5m_bio_04_horn	627.1645214904785	0.00563548319041729
wc2.1_2.5m_bio_04_horn	628.8108460327148	0.005403917748481035
wc2.1_2.5m_bio_04_horn	630.4571705749512	0.005181765183806419
wc2.1_2.5m_bio_04_horn	632.1034951171874	0.004968640860170126
wc2.1_2.5m_bio_04_horn	633.7498196594238	0.004764198325574398
wc2.1_2.5m_bio_04_horn	635.3961442016601	0.004568082746118307
wc2.1_2.5m_bio_04_horn	637.0424687438965	0.004379952792078257
wc2.1_2.5m_bio_04_horn	638.6887932861327	0.004199501592665911
wc2.1_2.5m_bio_04_horn	640.3351178283691	0.00402640737593174
wc2.1_2.5m_bio_04_horn	641.9814423706055	0.003860386088490486
wc2.1_2.5m_bio_04_horn	643.6277669128417	0.003701146924868226
wc2.1_2.5m_bio_04_horn	645.2740914550782	0.003548411186784506
wc2.1_2.5m_bio_04_horn	646.9204159973144	0.003401926951482892
wc2.1_2.5m_bio_04_horn	648.5667405395507	0.0032614367082715034
wc2.1_2.5m_bio_04_horn	650.2130650817871	0.0031266931910067797
wc2.1_2.5m_bio_04_horn	651.8593896240234	0.002997473580762744
wc2.1_2.5m_bio_04_horn	653.5057141662597	0.0028735448140650988
wc2.1_2.5m_bio_04_horn	655.1520387084961	0.002754701767116785
wc2.1_2.5m_bio_04_horn	656.7983632507323	0.0026407334953546524
wc2.1_2.5m_bio_04_horn	658.4446877929687	0.0025314383674412966
wc2.1_2.5m_bio_04_horn	660.091012335205	0.0024266347754746675
wc2.1_2.5m_bio_04_horn	661.7373368774414	0.0023261324968189
wc2.1_2.5m_bio_04_horn	663.3836614196778	0.00222976366057992
wc2.1_2.5m_bio_04_horn	665.029985961914	0.0021373569034039974
wc2.1_2.5m_bio_04_horn	666.6763105041504	0.0020487476140260696
wc2.1_2.5m_bio_04_horn	668.3226350463867	0.0019637872464954853
wc2.1_2.5m_bio_04_horn	669.9689595886231	0.0018823243444785476
wc2.1_2.5m_bio_04_horn	671.6152841308593	0.0018042131559923291
wc2.1_2.5m_bio_04_horn	673.2616086730957	0.0017293227137997746
wc2.1_2.5m_bio_04_horn	674.907933215332	0.0016575159970670938
wc2.1_2.5m_bio_04_horn	676.5542577575683	0.001588672399520874
wc2.1_2.5m_bio_04_horn	678.2005822998048	0.0015226680552586913
wc2.1_2.5m_bio_04_horn	679.846906842041	0.0014593846863135695
wc2.1_2.5m_bio_04_horn	681.4932313842772	0.0013987155398353934
wc2.1_2.5m_bio_04_horn	683.1395559265137	0.0013405513018369675
wc2.1_2.5m_bio_04_horn	684.78588046875	0.001284787431359291
wc2.1_2.5m_bio_04_horn	686.4322050109863	0.0012313296319916844
wc2.1_2.5m_bio_04_horn	688.0785295532227	0.0011800795327872038
wc2.1_2.5m_bio_04_horn	689.7248540954589	0.0011309501715004444
wc2.1_2.5m_bio_04_horn	691.3711786376953	0.0010838528396561742
wc2.1_2.5m_bio_04_horn	693.0175031799316	0.0010387024376541376
wc2.1_2.5m_bio_04_horn	694.663827722168	9.954223642125726E-4
wc2.1_2.5m_bio_04_horn	696.3101522644042	9.539325837977231E-4
wc2.1_2.5m_bio_04_horn	697.9564768066406	9.141626069322228E-4
wc2.1_2.5m_bio_04_horn	699.6028013488769	8.760401397012174E-4
wc2.1_2.5m_bio_04_horn	701.2491258911132	8.394962060265243E-4
wc2.1_2.5m_bio_04_horn	702.8954504333495	8.044684072956443E-4
wc2.1_2.5m_bio_04_horn	704.5417749755859	7.708931225351989E-4
wc2.1_2.5m_bio_04_horn	706.1880995178221	7.3870929190889E-4
wc2.1_2.5m_bio_04_horn	707.8344240600586	7.078619673848152E-4
wc2.1_2.5m_bio_04_horn	709.4807486022949	6.782938144169748E-4
wc2.1_2.5m_bio_04_horn	711.1270731445312	6.499543669633567E-4
wc2.1_2.5m_bio_04_horn	712.7733976867676	6.227917619980872E-4
wc2.1_2.5m_bio_04_horn	714.4197222290038	5.967565230093896E-4
wc2.1_2.5m_bio_04_horn	716.0660467712403	5.718040629290044E-4
wc2.1_2.5m_bio_04_horn	717.7123713134765	5.478887469507754E-4
wc2.1_2.5m_bio_04_horn	719.3586958557128	5.249669193290174E-4
wc2.1_2.5m_bio_04_horn	721.0050203979492	5.175404367037117E-4
wc2.1_2.5m_bio_04_horn	722.6513449401855	5.175404367037117E-4
wc2.1_2.5m_bio_04_horn	724.2976694824218	5.175404367037117E-4
wc2.1_2.5m_bio_04_horn	725.9439940246582	5.175404367037117E-4
wc2.1_2.5m_bio_04_horn	727.5903185668944	5.175404367037117E-4
wc2.1_2.5m_bio_04_horn	729.2366431091308	5.175404367037117E-4
wc2.1_2.5m_bio_04_horn	730.8829676513672	5.175404367037117E-4
wc2.1_2.5m_bio_04_horn	732.5292921936035	5.175404367037117E-4
wc2.1_2.5m_bio_04_horn	734.1756167358398	5.175404367037117E-4
wc2.1_2.5m_bio_04_horn	735.8219412780761	5.175404367037117E-4
wc2.1_2.5m_bio_04_horn	737.4682658203125	5.175404367037117E-4
wc2.1_2.5m_bio_04_horn	739.1145903625487	5.175404367037117E-4
wc2.1_2.5m_bio_04_horn	740.7609149047852	5.175404367037117E-4
wc2.1_2.5m_bio_04_horn	742.4072394470214	5.175404367037117E-4
wc2.1_2.5m_bio_04_horn	744.0535639892577	5.175404367037117E-4
wc2.1_2.5m_bio_04_horn	745.6998885314941	5.175404367037117E-4
wc2.1_2.5m_bio_04_horn	747.3462130737304	5.175404367037117E-4
wc2.1_2.5m_bio_04_horn	748.9925376159667	5.175404367037117E-4
wc2.1_2.5m_bio_04_horn	750.6388621582031	5.175404367037117E-4
wc2.1_2.5m_bio_04_horn	752.2851867004393	5.175404367037117E-4
wc2.1_2.5m_bio_04_horn	753.9315112426758	5.175404367037117E-4
wc2.1_2.5m_bio_04_horn	755.577835784912	5.175404367037117E-4
wc2.1_2.5m_bio_04_horn	757.2241603271484	5.175404367037117E-4
wc2.1_2.5m_bio_04_horn	758.8704848693848	5.175404367037117E-4
wc2.1_2.5m_bio_04_horn	760.516809411621	5.175404367037117E-4
wc2.1_2.5m_bio_04_horn	762.1631339538574	5.175404367037117E-4
wc2.1_2.5m_bio_04_horn	763.8094584960937	5.175404367037117E-4
wc2.1_2.5m_bio_04_horn	765.4557830383301	5.175404367037117E-4
wc2.1_2.5m_bio_04_horn	767.1021075805663	5.175404367037117E-4
wc2.1_2.5m_bio_04_horn	768.7484321228027	5.175404367037117E-4
wc2.1_2.5m_bio_04_horn	770.394756665039	5.175404367037117E-4
wc2.1_2.5m_bio_04_horn	772.0410812072753	5.175404367037117E-4
wc2.1_2.5m_bio_04_horn	773.6874057495118	5.175404367037117E-4
wc2.1_2.5m_bio_04_horn	775.333730291748	5.175404367037117E-4
wc2.1_2.5m_bio_04_horn	776.9800548339842	5.175404367037117E-4
wc2.1_2.5m_bio_04_horn	778.6263793762207	5.175404367037117E-4
wc2.1_2.5m_bio_04_horn	780.272703918457	5.175404367037117E-4
wc2.1_2.5m_bio_04_horn	781.9190284606933	5.175404367037117E-4
wc2.1_2.5m_bio_04_horn	783.5653530029297	5.175404367037117E-4
wc2.1_2.5m_bio_04_horn	785.2116775451659	5.175404367037117E-4
wc2.1_2.5m_bio_04_horn	786.8580020874023	5.175404367037117E-4
wc2.1_2.5m_bio_04_horn	788.5043266296386	5.175404367037117E-4
