# Supplementary material for: New records of a lost species and a geographic range expansion for sengis in the Horn of Africa
Source: PeerJ. 2020 Aug 18;8:e9652. doi: 10.7717/peerj.9652 (PMC7441985; doi:10.7717/peerj.9652)
Supplement: Supplemental Information 6 [file peerj-08-9652-s006.zip › Data_S6_Ecological_Niche_Modeling/4_final_Maxent_analysis/output/plots/revoilii_10_wc2.1_2.5m_bio_05_horn.dat]

variable	x	y
wc2.1_2.5m_bio_05_horn	10.077599811553956	0.9122939705848694
wc2.1_2.5m_bio_05_horn	10.15503341369629	0.9122939705848694
wc2.1_2.5m_bio_05_horn	10.232467015838624	0.9122939705848694
wc2.1_2.5m_bio_05_horn	10.309900617980958	0.9122939705848694
wc2.1_2.5m_bio_05_horn	10.387334220123291	0.9122939705848694
wc2.1_2.5m_bio_05_horn	10.464767822265626	0.9122939705848694
wc2.1_2.5m_bio_05_horn	10.54220142440796	0.9122939705848694
wc2.1_2.5m_bio_05_horn	10.619635026550293	0.9122939705848694
wc2.1_2.5m_bio_05_horn	10.697068628692628	0.9122939705848694
wc2.1_2.5m_bio_05_horn	10.774502230834962	0.9122939705848694
wc2.1_2.5m_bio_05_horn	10.851935832977295	0.9122939705848694
wc2.1_2.5m_bio_05_horn	10.92936943511963	0.9122939705848694
wc2.1_2.5m_bio_05_horn	11.006803037261964	0.9122939705848694
wc2.1_2.5m_bio_05_horn	11.084236639404297	0.9122939705848694
wc2.1_2.5m_bio_05_horn	11.161670241546632	0.9122939705848694
wc2.1_2.5m_bio_05_horn	11.239103843688966	0.9122939705848694
wc2.1_2.5m_bio_05_horn	11.3165374458313	0.9122939705848694
wc2.1_2.5m_bio_05_horn	11.393971047973633	0.9122939705848694
wc2.1_2.5m_bio_05_horn	11.471404650115968	0.9122939705848694
wc2.1_2.5m_bio_05_horn	11.548838252258301	0.9122939705848694
wc2.1_2.5m_bio_05_horn	11.626271854400635	0.9122939705848694
wc2.1_2.5m_bio_05_horn	11.70370545654297	0.9122939705848694
wc2.1_2.5m_bio_05_horn	11.781139058685303	0.9122939705848694
wc2.1_2.5m_bio_05_horn	11.858572660827639	0.9122939705848694
wc2.1_2.5m_bio_05_horn	11.936006262969972	0.9122939705848694
wc2.1_2.5m_bio_05_horn	12.013439865112305	0.9122939705848694
wc2.1_2.5m_bio_05_horn	12.090873467254639	0.9122939705848694
wc2.1_2.5m_bio_05_horn	12.168307069396974	0.9122939705848694
wc2.1_2.5m_bio_05_horn	12.245740671539307	0.9122939705848694
wc2.1_2.5m_bio_05_horn	12.32317427368164	0.9122939705848694
wc2.1_2.5m_bio_05_horn	12.400607875823976	0.9122939705848694
wc2.1_2.5m_bio_05_horn	12.47804147796631	0.9122939705848694
wc2.1_2.5m_bio_05_horn	12.555475080108643	0.9122939705848694
wc2.1_2.5m_bio_05_horn	12.632908682250978	0.9122939705848694
wc2.1_2.5m_bio_05_horn	12.710342284393311	0.9122939705848694
wc2.1_2.5m_bio_05_horn	12.787775886535645	0.9122939705848694
wc2.1_2.5m_bio_05_horn	12.86520948867798	0.9122939705848694
wc2.1_2.5m_bio_05_horn	12.942643090820313	0.9122939705848694
wc2.1_2.5m_bio_05_horn	13.020076692962647	0.9122939705848694
wc2.1_2.5m_bio_05_horn	13.097510295104982	0.9122939705848694
wc2.1_2.5m_bio_05_horn	13.174943897247315	0.9122939705848694
wc2.1_2.5m_bio_05_horn	13.252377499389649	0.9122939705848694
wc2.1_2.5m_bio_05_horn	13.329811101531984	0.9121500253677368
wc2.1_2.5m_bio_05_horn	13.407244703674317	0.911716878414154
wc2.1_2.5m_bio_05_horn	13.48467830581665	0.9112818241119385
wc2.1_2.5m_bio_05_horn	13.562111907958986	0.9108448028564453
wc2.1_2.5m_bio_05_horn	13.63954551010132	0.9104058742523193
wc2.1_2.5m_bio_05_horn	13.716979112243653	0.9099650382995605
wc2.1_2.5m_bio_05_horn	13.794412714385988	0.9095221757888794
wc2.1_2.5m_bio_05_horn	13.871846316528321	0.9090774059295654
wc2.1_2.5m_bio_05_horn	13.949279918670655	0.9086306095123291
wc2.1_2.5m_bio_05_horn	14.02671352081299	0.9081818461418152
wc2.1_2.5m_bio_05_horn	14.104147122955323	0.9077311754226685
wc2.1_2.5m_bio_05_horn	14.181580725097657	0.9072784781455994
wc2.1_2.5m_bio_05_horn	14.259014327239992	0.9068237543106079
wc2.1_2.5m_bio_05_horn	14.336447929382325	0.9063670635223389
wc2.1_2.5m_bio_05_horn	14.413881531524659	0.9059083461761475
wc2.1_2.5m_bio_05_horn	14.491315133666994	0.9054476618766785
wc2.1_2.5m_bio_05_horn	14.568748735809327	0.9049848914146423
wc2.1_2.5m_bio_05_horn	14.646182337951661	0.9045201539993286
wc2.1_2.5m_bio_05_horn	14.723615940093996	0.9040533304214478
wc2.1_2.5m_bio_05_horn	14.80104954223633	0.9035845398902893
wc2.1_2.5m_bio_05_horn	14.878483144378663	0.9031136631965637
wc2.1_2.5m_bio_05_horn	14.955916746520998	0.902640700340271
wc2.1_2.5m_bio_05_horn	15.033350348663332	0.9021657109260559
wc2.1_2.5m_bio_05_horn	15.110783950805665	0.9016886949539185
wc2.1_2.5m_bio_05_horn	15.188217552948	0.9012095332145691
wc2.1_2.5m_bio_05_horn	15.265651155090334	0.9007283449172974
wc2.1_2.5m_bio_05_horn	15.343084757232667	0.9002450704574585
wc2.1_2.5m_bio_05_horn	15.420518359375002	0.8997596502304077
wc2.1_2.5m_bio_05_horn	15.497951961517336	0.8992722034454346
wc2.1_2.5m_bio_05_horn	15.575385563659669	0.8987826108932495
wc2.1_2.5m_bio_05_horn	15.652819165802004	0.8982909321784973
wc2.1_2.5m_bio_05_horn	15.730252767944338	0.8977971076965332
wc2.1_2.5m_bio_05_horn	15.807686370086671	0.897301197052002
wc2.1_2.5m_bio_05_horn	15.885119972229006	0.8968031406402588
wc2.1_2.5m_bio_05_horn	15.96255357437134	0.8963029384613037
wc2.1_2.5m_bio_05_horn	16.039987176513673	0.8958005905151367
wc2.1_2.5m_bio_05_horn	16.117420778656008	0.8952960968017578
wc2.1_2.5m_bio_05_horn	16.19485438079834	0.894789457321167
wc2.1_2.5m_bio_05_horn	16.272287982940675	0.8942806720733643
wc2.1_2.5m_bio_05_horn	16.34972158508301	0.8937696814537048
wc2.1_2.5m_bio_05_horn	16.427155187225345	0.8932565450668335
wc2.1_2.5m_bio_05_horn	16.504588789367677	0.8927412033081055
wc2.1_2.5m_bio_05_horn	16.582022391510012	0.8922237157821655
wc2.1_2.5m_bio_05_horn	16.659455993652344	0.8917039632797241
wc2.1_2.5m_bio_05_horn	16.73688959579468	0.8911820650100708
wc2.1_2.5m_bio_05_horn	16.814323197937014	0.8906579613685608
wc2.1_2.5m_bio_05_horn	16.89175680007935	0.8901315927505493
wc2.1_2.5m_bio_05_horn	16.96919040222168	0.8896030783653259
wc2.1_2.5m_bio_05_horn	17.046624004364016	0.8890722990036011
wc2.1_2.5m_bio_05_horn	17.124057606506348	0.8885392546653748
wc2.1_2.5m_bio_05_horn	17.201491208648683	0.8880040049552917
wc2.1_2.5m_bio_05_horn	17.27892481079102	0.8874664902687073
wc2.1_2.5m_bio_05_horn	17.35635841293335	0.8869267702102661
wc2.1_2.5m_bio_05_horn	17.433792015075685	0.8863847851753235
wc2.1_2.5m_bio_05_horn	17.51122561721802	0.8858405351638794
wc2.1_2.5m_bio_05_horn	17.588659219360352	0.8852939605712891
wc2.1_2.5m_bio_05_horn	17.666092821502687	0.884745180606842
wc2.1_2.5m_bio_05_horn	17.743526423645022	0.8841940760612488
wc2.1_2.5m_bio_05_horn	17.820960025787354	0.883640706539154
wc2.1_2.5m_bio_05_horn	17.89839362792969	0.8830850124359131
wc2.1_2.5m_bio_05_horn	17.975827230072024	0.8825269937515259
wc2.1_2.5m_bio_05_horn	18.053260832214356	0.8819667100906372
wc2.1_2.5m_bio_05_horn	18.13069443435669	0.8814041614532471
wc2.1_2.5m_bio_05_horn	18.208128036499026	0.8808392286300659
wc2.1_2.5m_bio_05_horn	18.28556163864136	0.8802719712257385
wc2.1_2.5m_bio_05_horn	18.362995240783693	0.8797023892402649
wc2.1_2.5m_bio_05_horn	18.44042884292603	0.879130482673645
wc2.1_2.5m_bio_05_horn	18.51786244506836	0.8785562515258789
wc2.1_2.5m_bio_05_horn	18.595296047210695	0.8779796361923218
wc2.1_2.5m_bio_05_horn	18.67272964935303	0.8774006962776184
wc2.1_2.5m_bio_05_horn	18.750163251495366	0.8768193125724792
wc2.1_2.5m_bio_05_horn	18.827596853637697	0.8762356638908386
wc2.1_2.5m_bio_05_horn	18.90503045578003	0.8756495714187622
wc2.1_2.5m_bio_05_horn	18.982464057922364	0.8750611543655396
wc2.1_2.5m_bio_05_horn	19.0598976600647	0.8744702935218811
wc2.1_2.5m_bio_05_horn	19.137331262207034	0.8738771080970764
wc2.1_2.5m_bio_05_horn	19.21476486434937	0.8732814788818359
wc2.1_2.5m_bio_05_horn	19.2921984664917	0.8726834654808044
wc2.1_2.5m_bio_05_horn	19.369632068634036	0.8720830082893372
wc2.1_2.5m_bio_05_horn	19.447065670776368	0.8714801669120789
wc2.1_2.5m_bio_05_horn	19.524499272918703	0.8708749413490295
wc2.1_2.5m_bio_05_horn	19.60193287506104	0.8702672123908997
wc2.1_2.5m_bio_05_horn	19.67936647720337	0.8696570992469788
wc2.1_2.5m_bio_05_horn	19.756800079345705	0.8690445423126221
wc2.1_2.5m_bio_05_horn	19.834233681488037	0.8684295415878296
wc2.1_2.5m_bio_05_horn	19.911667283630372	0.8678120970726013
wc2.1_2.5m_bio_05_horn	19.989100885772707	0.8671922087669373
wc2.1_2.5m_bio_05_horn	20.066534487915042	0.8665698170661926
wc2.1_2.5m_bio_05_horn	20.143968090057378	0.8659449815750122
wc2.1_2.5m_bio_05_horn	20.22140169219971	0.865317702293396
wc2.1_2.5m_bio_05_horn	20.298835294342044	0.8646879196166992
wc2.1_2.5m_bio_05_horn	20.376268896484376	0.8640556335449219
wc2.1_2.5m_bio_05_horn	20.45370249862671	0.8634209036827087
wc2.1_2.5m_bio_05_horn	20.531136100769046	0.862783670425415
wc2.1_2.5m_bio_05_horn	20.608569702911378	0.862143874168396
wc2.1_2.5m_bio_05_horn	20.686003305053713	0.8615016937255859
wc2.1_2.5m_bio_05_horn	20.763436907196045	0.8608568906784058
wc2.1_2.5m_bio_05_horn	20.84087050933838	0.8602096438407898
wc2.1_2.5m_bio_05_horn	20.918304111480715	0.8595598340034485
wc2.1_2.5m_bio_05_horn	20.99573771362305	0.8589075207710266
wc2.1_2.5m_bio_05_horn	21.073171315765386	0.8582527041435242
wc2.1_2.5m_bio_05_horn	21.150604917907717	0.8575953245162964
wc2.1_2.5m_bio_05_horn	21.22803852005005	0.8569353818893433
wc2.1_2.5m_bio_05_horn	21.305472122192384	0.8562729358673096
wc2.1_2.5m_bio_05_horn	21.38290572433472	0.8556079268455505
wc2.1_2.5m_bio_05_horn	21.460339326477055	0.8549403548240662
wc2.1_2.5m_bio_05_horn	21.537772928619386	0.8542702198028564
wc2.1_2.5m_bio_05_horn	21.61520653076172	0.8535975217819214
wc2.1_2.5m_bio_05_horn	21.692640132904053	0.8529222011566162
wc2.1_2.5m_bio_05_horn	21.770073735046388	0.8522443771362305
wc2.1_2.5m_bio_05_horn	21.847507337188723	0.8515639305114746
wc2.1_2.5m_bio_05_horn	21.92494093933106	0.8508809804916382
wc2.1_2.5m_bio_05_horn	22.002374541473394	0.8501953482627869
wc2.1_2.5m_bio_05_horn	22.079808143615725	0.8495071530342102
wc2.1_2.5m_bio_05_horn	22.157241745758057	0.8488163352012634
wc2.1_2.5m_bio_05_horn	22.234675347900392	0.8481229543685913
wc2.1_2.5m_bio_05_horn	22.312108950042727	0.8474269509315491
wc2.1_2.5m_bio_05_horn	22.389542552185063	0.8467283248901367
wc2.1_2.5m_bio_05_horn	22.466976154327394	0.8460270762443542
wc2.1_2.5m_bio_05_horn	22.544409756469726	0.8453232049942017
wc2.1_2.5m_bio_05_horn	22.62184335861206	0.8446167707443237
wc2.1_2.5m_bio_05_horn	22.699276960754396	0.8439076542854309
wc2.1_2.5m_bio_05_horn	22.77671056289673	0.8431958556175232
wc2.1_2.5m_bio_05_horn	22.854144165039067	0.8424814939498901
wc2.1_2.5m_bio_05_horn	22.9315777671814	0.8417644500732422
wc2.1_2.5m_bio_05_horn	23.009011369323733	0.8410447835922241
wc2.1_2.5m_bio_05_horn	23.086444971466065	0.8403224349021912
wc2.1_2.5m_bio_05_horn	23.1638785736084	0.8395974040031433
wc2.1_2.5m_bio_05_horn	23.241312175750735	0.8388698101043701
wc2.1_2.5m_bio_05_horn	23.31874577789307	0.8381394743919373
wc2.1_2.5m_bio_05_horn	23.396179380035406	0.8374064564704895
wc2.1_2.5m_bio_05_horn	23.473612982177734	0.8366708159446716
wc2.1_2.5m_bio_05_horn	23.55104658432007	0.8359324932098389
wc2.1_2.5m_bio_05_horn	23.628480186462404	0.8351914286613464
wc2.1_2.5m_bio_05_horn	23.70591378860474	0.8344477415084839
wc2.1_2.5m_bio_05_horn	23.783347390747075	0.8337013721466064
wc2.1_2.5m_bio_05_horn	23.860780992889406	0.8329523205757141
wc2.1_2.5m_bio_05_horn	23.93821459503174	0.8322005271911621
wc2.1_2.5m_bio_05_horn	24.015648197174073	0.8314460515975952
wc2.1_2.5m_bio_05_horn	24.09308179931641	0.8306888937950134
wc2.1_2.5m_bio_05_horn	24.170515401458744	0.829928994178772
wc2.1_2.5m_bio_05_horn	24.24794900360108	0.8291664123535156
wc2.1_2.5m_bio_05_horn	24.325382605743414	0.8284010887145996
wc2.1_2.5m_bio_05_horn	24.402816207885746	0.8276330828666687
wc2.1_2.5m_bio_05_horn	24.480249810028077	0.8268623352050781
wc2.1_2.5m_bio_05_horn	24.557683412170412	0.8260889053344727
wc2.1_2.5m_bio_05_horn	24.635117014312748	0.8253126740455627
wc2.1_2.5m_bio_05_horn	24.712550616455083	0.8245337605476379
wc2.1_2.5m_bio_05_horn	24.789984218597414	0.8237521648406982
wc2.1_2.5m_bio_05_horn	24.86741782073975	0.8229677677154541
wc2.1_2.5m_bio_05_horn	24.94485142288208	0.8221806287765503
wc2.1_2.5m_bio_05_horn	25.022285025024416	0.8213908076286316
wc2.1_2.5m_bio_05_horn	25.09971862716675	0.8205981850624084
wc2.1_2.5m_bio_05_horn	25.177152229309087	0.8198028206825256
wc2.1_2.5m_bio_05_horn	25.254585831451422	0.8190047740936279
wc2.1_2.5m_bio_05_horn	25.332019433593754	0.8182039260864258
wc2.1_2.5m_bio_05_horn	25.409453035736085	0.817400336265564
wc2.1_2.5m_bio_05_horn	25.48688663787842	0.8165939450263977
wc2.1_2.5m_bio_05_horn	25.564320240020756	0.8157848715782166
wc2.1_2.5m_bio_05_horn	25.64175384216309	0.814972996711731
wc2.1_2.5m_bio_05_horn	25.719187444305422	0.8141583204269409
wc2.1_2.5m_bio_05_horn	25.796621046447754	0.813340961933136
wc2.1_2.5m_bio_05_horn	25.87405464859009	0.8125208020210266
wc2.1_2.5m_bio_05_horn	25.951488250732424	0.8116978406906128
wc2.1_2.5m_bio_05_horn	26.02892185287476	0.8108721375465393
wc2.1_2.5m_bio_05_horn	26.10635545501709	0.8100436329841614
wc2.1_2.5m_bio_05_horn	26.183789057159427	0.8092123866081238
wc2.1_2.5m_bio_05_horn	26.26122265930176	0.8083783388137817
wc2.1_2.5m_bio_05_horn	26.338656261444093	0.80754154920578
wc2.1_2.5m_bio_05_horn	26.41608986358643	0.8067019581794739
wc2.1_2.5m_bio_05_horn	26.493523465728764	0.8058595657348633
wc2.1_2.5m_bio_05_horn	26.570957067871095	0.805014431476593
wc2.1_2.5m_bio_05_horn	26.64839067001343	0.8041664958000183
wc2.1_2.5m_bio_05_horn	26.725824272155766	0.8033156991004944
wc2.1_2.5m_bio_05_horn	26.8032578742981	0.8024622201919556
wc2.1_2.5m_bio_05_horn	26.880691476440433	0.8016058802604675
wc2.1_2.5m_bio_05_horn	26.958125078582764	0.8007467985153198
wc2.1_2.5m_bio_05_horn	27.0355586807251	0.7998849153518677
wc2.1_2.5m_bio_05_horn	27.112992282867435	0.7990202307701111
wc2.1_2.5m_bio_05_horn	27.19042588500977	0.79815274477005
wc2.1_2.5m_bio_05_horn	27.2678594871521	0.7972824573516846
wc2.1_2.5m_bio_05_horn	27.345293089294437	0.7964094281196594
wc2.1_2.5m_bio_05_horn	27.42272669143677	0.7955335378646851
wc2.1_2.5m_bio_05_horn	27.500160293579107	0.794654905796051
wc2.1_2.5m_bio_05_horn	27.57759389572144	0.7937734127044678
wc2.1_2.5m_bio_05_horn	27.655027497863774	0.7928891777992249
wc2.1_2.5m_bio_05_horn	27.732461100006105	0.7920021414756775
wc2.1_2.5m_bio_05_horn	27.809894702148444	0.7911123037338257
wc2.1_2.5m_bio_05_horn	27.887328304290776	0.7902196049690247
wc2.1_2.5m_bio_05_horn	27.964761906433107	0.7893242239952087
wc2.1_2.5m_bio_05_horn	28.042195508575443	0.7884259223937988
wc2.1_2.5m_bio_05_horn	28.119629110717774	0.787524938583374
wc2.1_2.5m_bio_05_horn	28.197062712860113	0.7866210341453552
wc2.1_2.5m_bio_05_horn	28.274496315002445	0.7857144474983215
wc2.1_2.5m_bio_05_horn	28.35192991714478	0.7848049998283386
wc2.1_2.5m_bio_05_horn	28.42936351928711	0.7838927507400513
wc2.1_2.5m_bio_05_horn	28.506797121429447	0.7829777002334595
wc2.1_2.5m_bio_05_horn	28.584230723571782	0.782059907913208
wc2.1_2.5m_bio_05_horn	28.661664325714117	0.7811392545700073
wc2.1_2.5m_bio_05_horn	28.73909792785645	0.7802157998085022
wc2.1_2.5m_bio_05_horn	28.816531529998784	0.7792896032333374
wc2.1_2.5m_bio_05_horn	28.893965132141116	0.7783606052398682
wc2.1_2.5m_bio_05_horn	28.97139873428345	0.7774287462234497
wc2.1_2.5m_bio_05_horn	29.048832336425786	0.7764942049980164
wc2.1_2.5m_bio_05_horn	29.126265938568118	0.7755568027496338
wc2.1_2.5m_bio_05_horn	29.203699540710453	0.7746165990829468
wc2.1_2.5m_bio_05_horn	29.281133142852784	0.7736736536026001
wc2.1_2.5m_bio_05_horn	29.358566744995123	0.7727278470993042
wc2.1_2.5m_bio_05_horn	29.436000347137455	0.7717792987823486
wc2.1_2.5m_bio_05_horn	29.51343394927979	0.7708280086517334
wc2.1_2.5m_bio_05_horn	29.59086755142212	0.769873857498169
wc2.1_2.5m_bio_05_horn	29.668301153564457	0.7674700021743774
wc2.1_2.5m_bio_05_horn	29.745734755706792	0.7642731666564941
wc2.1_2.5m_bio_05_horn	29.823168357849127	0.7610461711883545
wc2.1_2.5m_bio_05_horn	29.90060195999146	0.757788896560669
wc2.1_2.5m_bio_05_horn	29.97803556213379	0.7545015811920166
wc2.1_2.5m_bio_05_horn	30.055469164276126	0.7511842846870422
wc2.1_2.5m_bio_05_horn	30.13290276641846	0.747837245464325
wc2.1_2.5m_bio_05_horn	30.210336368560796	0.7444603443145752
wc2.1_2.5m_bio_05_horn	30.287769970703128	0.7410539984703064
wc2.1_2.5m_bio_05_horn	30.365203572845463	0.7376181483268738
wc2.1_2.5m_bio_05_horn	30.442637174987794	0.7341532111167908
wc2.1_2.5m_bio_05_horn	30.520070777130133	0.7306590676307678
wc2.1_2.5m_bio_05_horn	30.597504379272465	0.7271361947059631
wc2.1_2.5m_bio_05_horn	30.6749379814148	0.7235845923423767
wc2.1_2.5m_bio_05_horn	30.75237158355713	0.7200046181678772
wc2.1_2.5m_bio_05_horn	30.829805185699467	0.7163963913917542
wc2.1_2.5m_bio_05_horn	30.907238787841802	0.7127602696418762
wc2.1_2.5m_bio_05_horn	30.984672389984134	0.709096372127533
wc2.1_2.5m_bio_05_horn	31.06210599212647	0.7054051756858826
wc2.1_2.5m_bio_05_horn	31.1395395942688	0.7016867399215698
wc2.1_2.5m_bio_05_horn	31.216973196411136	0.6979415416717529
wc2.1_2.5m_bio_05_horn	31.29440679855347	0.6941697597503662
wc2.1_2.5m_bio_05_horn	31.371840400695806	0.6903718709945679
wc2.1_2.5m_bio_05_horn	31.449274002838138	0.6865479946136475
wc2.1_2.5m_bio_05_horn	31.526707604980473	0.6826987266540527
wc2.1_2.5m_bio_05_horn	31.604141207122805	0.6788241863250732
wc2.1_2.5m_bio_05_horn	31.681574809265143	0.6749249696731567
wc2.1_2.5m_bio_05_horn	31.759008411407475	0.6710011959075928
wc2.1_2.5m_bio_05_horn	31.83644201354981	0.6670535206794739
wc2.1_2.5m_bio_05_horn	31.91387561569214	0.6630823016166687
wc2.1_2.5m_bio_05_horn	31.991309217834473	0.6590878367424011
wc2.1_2.5m_bio_05_horn	32.06874281997681	0.6550706624984741
wc2.1_2.5m_bio_05_horn	32.14617642211914	0.6510313749313354
wc2.1_2.5m_bio_05_horn	32.223610024261475	0.6469700932502747
wc2.1_2.5m_bio_05_horn	32.30104362640381	0.6428874731063843
wc2.1_2.5m_bio_05_horn	32.378477228546146	0.6387840509414673
wc2.1_2.5m_bio_05_horn	32.45591083068848	0.6346604228019714
wc2.1_2.5m_bio_05_horn	32.533344432830816	0.630516767501831
wc2.1_2.5m_bio_05_horn	32.61077803497315	0.6263537406921387
wc2.1_2.5m_bio_05_horn	32.68821163711549	0.6221719980239868
wc2.1_2.5m_bio_05_horn	32.76564523925782	0.6179721355438232
wc2.1_2.5m_bio_05_horn	32.84307884140016	0.613754391670227
wc2.1_2.5m_bio_05_horn	32.920512443542485	0.6095194816589355
wc2.1_2.5m_bio_05_horn	32.99794604568481	0.6052680015563965
wc2.1_2.5m_bio_05_horn	33.07537964782715	0.6010007858276367
wc2.1_2.5m_bio_05_horn	33.15281324996948	0.5967179536819458
wc2.1_2.5m_bio_05_horn	33.23024685211182	0.5924202799797058
wc2.1_2.5m_bio_05_horn	33.307680454254154	0.588108479976654
wc2.1_2.5m_bio_05_horn	33.38511405639649	0.5837832689285278
wc2.1_2.5m_bio_05_horn	33.462547658538824	0.579444944858551
wc2.1_2.5m_bio_05_horn	33.53998126068116	0.5750942826271057
wc2.1_2.5m_bio_05_horn	33.617414862823495	0.5707319974899292
wc2.1_2.5m_bio_05_horn	33.69484846496583	0.5663588643074036
wc2.1_2.5m_bio_05_horn	33.77228206710816	0.5619751811027527
wc2.1_2.5m_bio_05_horn	33.849715669250486	0.5575818419456482
wc2.1_2.5m_bio_05_horn	33.92714927139283	0.5531794428825378
wc2.1_2.5m_bio_05_horn	34.004582873535156	0.5487688779830933
wc2.1_2.5m_bio_05_horn	34.08201647567749	0.5443504452705383
wc2.1_2.5m_bio_05_horn	34.15945007781983	0.5399249792098999
wc2.1_2.5m_bio_05_horn	34.23688367996216	0.5354932546615601
wc2.1_2.5m_bio_05_horn	34.3143172821045	0.5310561060905457
wc2.1_2.5m_bio_05_horn	34.39175088424683	0.5266138911247253
wc2.1_2.5m_bio_05_horn	34.46918448638917	0.5221673846244812
wc2.1_2.5m_bio_05_horn	34.5466180885315	0.5177173614501953
wc2.1_2.5m_bio_05_horn	34.62405169067383	0.5132647752761841
wc2.1_2.5m_bio_05_horn	34.70148529281617	0.5088098645210266
wc2.1_2.5m_bio_05_horn	34.7789188949585	0.5043535828590393
wc2.1_2.5m_bio_05_horn	34.85635249710083	0.4998965561389923
wc2.1_2.5m_bio_05_horn	34.933786099243164	0.4954397678375244
wc2.1_2.5m_bio_05_horn	35.0112197013855	0.4909835159778595
wc2.1_2.5m_bio_05_horn	35.088653303527835	0.4865286648273468
wc2.1_2.5m_bio_05_horn	35.16608690567017	0.4820759892463684
wc2.1_2.5m_bio_05_horn	35.243520507812505	0.47762635350227356
wc2.1_2.5m_bio_05_horn	35.32095410995484	0.47318005561828613
wc2.1_2.5m_bio_05_horn	35.398387712097175	0.46873798966407776
wc2.1_2.5m_bio_05_horn	35.47582131423951	0.46430087089538574
wc2.1_2.5m_bio_05_horn	35.553254916381846	0.4598696529865265
wc2.1_2.5m_bio_05_horn	35.630688518524174	0.4554445147514343
wc2.1_2.5m_bio_05_horn	35.70812212066651	0.45102640986442566
wc2.1_2.5m_bio_05_horn	35.78555572280884	0.4466160237789154
wc2.1_2.5m_bio_05_horn	35.86298932495117	0.4422142505645752
wc2.1_2.5m_bio_05_horn	35.94042292709351	0.43782129883766174
wc2.1_2.5m_bio_05_horn	36.01785652923584	0.43343809247016907
wc2.1_2.5m_bio_05_horn	36.09529013137818	0.4290652573108673
wc2.1_2.5m_bio_05_horn	36.17272373352051	0.4247036874294281
wc2.1_2.5m_bio_05_horn	36.25015733566285	0.42035362124443054
wc2.1_2.5m_bio_05_horn	36.327590937805184	0.4160158634185791
wc2.1_2.5m_bio_05_horn	36.40502453994752	0.4116910696029663
wc2.1_2.5m_bio_05_horn	36.48245814208985	0.4073798954486847
wc2.1_2.5m_bio_05_horn	36.55989174423218	0.4030831456184387
wc2.1_2.5m_bio_05_horn	36.63732534637452	0.3988009989261627
wc2.1_2.5m_bio_05_horn	36.71475894851685	0.39453426003456116
wc2.1_2.5m_bio_05_horn	36.79219255065918	0.3902835547924042
wc2.1_2.5m_bio_05_horn	36.869626152801516	0.38604965806007385
wc2.1_2.5m_bio_05_horn	36.94705975494385	0.38183271884918213
wc2.1_2.5m_bio_05_horn	37.024493357086186	0.3776335120201111
wc2.1_2.5m_bio_05_horn	37.10192695922852	0.3734525740146637
wc2.1_2.5m_bio_05_horn	37.179360561370856	0.36929067969322205
wc2.1_2.5m_bio_05_horn	37.25679416351319	0.3651479184627533
wc2.1_2.5m_bio_05_horn	37.33422776565553	0.36102503538131714
wc2.1_2.5m_bio_05_horn	37.41166136779786	0.35692253708839417
wc2.1_2.5m_bio_05_horn	37.48909496994019	0.3528410792350769
wc2.1_2.5m_bio_05_horn	37.566528572082525	0.3487808108329773
wc2.1_2.5m_bio_05_horn	37.64396217422485	0.34474238753318787
wc2.1_2.5m_bio_05_horn	37.721395776367196	0.34072625637054443
wc2.1_2.5m_bio_05_horn	37.798829378509524	0.33673304319381714
wc2.1_2.5m_bio_05_horn	37.87626298065186	0.33276283740997314
wc2.1_2.5m_bio_05_horn	37.953696582794194	0.3288162052631378
wc2.1_2.5m_bio_05_horn	38.03113018493653	0.324893593788147
wc2.1_2.5m_bio_05_horn	38.108563787078864	0.32099562883377075
wc2.1_2.5m_bio_05_horn	38.1859973892212	0.317122220993042
wc2.1_2.5m_bio_05_horn	38.263430991363535	0.3132740259170532
wc2.1_2.5m_bio_05_horn	38.34086459350586	0.3094513416290283
wc2.1_2.5m_bio_05_horn	38.4182981956482	0.30565473437309265
wc2.1_2.5m_bio_05_horn	38.49573179779053	0.30188417434692383
wc2.1_2.5m_bio_05_horn	38.57316539993287	0.29814013838768005
wc2.1_2.5m_bio_05_horn	38.6505990020752	0.2944229543209076
wc2.1_2.5m_bio_05_horn	38.72803260421753	0.29073309898376465
wc2.1_2.5m_bio_05_horn	38.80546620635987	0.28707051277160645
wc2.1_2.5m_bio_05_horn	38.8828998085022	0.2834356129169464
wc2.1_2.5m_bio_05_horn	38.96033341064454	0.27982866764068604
wc2.1_2.5m_bio_05_horn	39.03776701278687	0.27625012397766113
wc2.1_2.5m_bio_05_horn	39.11520061492921	0.2726998031139374
wc2.1_2.5m_bio_05_horn	39.192634217071536	0.269178181886673
wc2.1_2.5m_bio_05_horn	39.27006781921388	0.26568540930747986
wc2.1_2.5m_bio_05_horn	39.347501421356206	0.2622218430042267
wc2.1_2.5m_bio_05_horn	39.42493502349854	0.2587873935699463
wc2.1_2.5m_bio_05_horn	39.50236862564087	0.25538232922554016
wc2.1_2.5m_bio_05_horn	39.579802227783205	0.2520068287849426
wc2.1_2.5m_bio_05_horn	39.65723582992554	0.24866122007369995
wc2.1_2.5m_bio_05_horn	39.734669432067875	0.24534529447555542
wc2.1_2.5m_bio_05_horn	39.81210303421021	0.24205933511257172
wc2.1_2.5m_bio_05_horn	39.889536636352545	0.2388034611940384
wc2.1_2.5m_bio_05_horn	39.96697023849488	0.23557794094085693
wc2.1_2.5m_bio_05_horn	40.044403840637216	0.23238252103328705
wc2.1_2.5m_bio_05_horn	40.12183744277955	0.22921743988990784
wc2.1_2.5m_bio_05_horn	40.19927104492188	0.22608277201652527
wc2.1_2.5m_bio_05_horn	40.276704647064214	0.22297874093055725
wc2.1_2.5m_bio_05_horn	40.35413824920654	0.2199050486087799
wc2.1_2.5m_bio_05_horn	40.431571851348885	0.21686190366744995
wc2.1_2.5m_bio_05_horn	40.50900545349121	0.21384933590888977
wc2.1_2.5m_bio_05_horn	40.58643905563355	0.2108674943447113
wc2.1_2.5m_bio_05_horn	40.66387265777588	0.20791608095169067
wc2.1_2.5m_bio_05_horn	40.74130625991822	0.20499524474143982
wc2.1_2.5m_bio_05_horn	40.81873986206055	0.20210498571395874
wc2.1_2.5m_bio_05_horn	40.89617346420289	0.1992453932762146
wc2.1_2.5m_bio_05_horn	40.973607066345224	0.19641616940498352
wc2.1_2.5m_bio_05_horn	41.05104066848755	0.19361738860607147
wc2.1_2.5m_bio_05_horn	41.12847427062989	0.19084903597831726
wc2.1_2.5m_bio_05_horn	41.20590787277222	0.18811102211475372
wc2.1_2.5m_bio_05_horn	41.28334147491456	0.18540342152118683
wc2.1_2.5m_bio_05_horn	41.360775077056886	0.18272589147090912
wc2.1_2.5m_bio_05_horn	41.43820867919922	0.18007849156856537
wc2.1_2.5m_bio_05_horn	41.515642281341556	0.17746110260486603
wc2.1_2.5m_bio_05_horn	41.59307588348389	0.17487378418445587
wc2.1_2.5m_bio_05_horn	41.670509485626226	0.17231614887714386
wc2.1_2.5m_bio_05_horn	41.74794308776856	0.16978822648525238
wc2.1_2.5m_bio_05_horn	41.8253766899109	0.16728989779949188
wc2.1_2.5m_bio_05_horn	41.902810292053225	0.16482114791870117
wc2.1_2.5m_bio_05_horn	41.98024389419557	0.1623816192150116
wc2.1_2.5m_bio_05_horn	42.057677496337895	0.15997126698493958
wc2.1_2.5m_bio_05_horn	42.13511109848022	0.15758997201919556
wc2.1_2.5m_bio_05_horn	42.21254470062256	0.15523767471313477
wc2.1_2.5m_bio_05_horn	42.289978302764894	0.15291401743888855
wc2.1_2.5m_bio_05_horn	42.36741190490723	0.15061894059181213
wc2.1_2.5m_bio_05_horn	42.444845507049564	0.1483522653579712
wc2.1_2.5m_bio_05_horn	42.5222791091919	0.14611394703388214
wc2.1_2.5m_bio_05_horn	42.599712711334234	0.14390358328819275
wc2.1_2.5m_bio_05_horn	42.67714631347657	0.14172111451625824
wc2.1_2.5m_bio_05_horn	42.754579915618905	0.1395663470029831
wc2.1_2.5m_bio_05_horn	42.83201351776124	0.13743920624256134
wc2.1_2.5m_bio_05_horn	42.909447119903575	0.13533927500247955
wc2.1_2.5m_bio_05_horn	42.98688072204591	0.13326646387577057
wc2.1_2.5m_bio_05_horn	43.06431432418823	0.13122059404850006
wc2.1_2.5m_bio_05_horn	43.14174792633057	0.12920154631137848
wc2.1_2.5m_bio_05_horn	43.2191815284729	0.1272089183330536
wc2.1_2.5m_bio_05_horn	43.29661513061524	0.12524259090423584
wc2.1_2.5m_bio_05_horn	43.37404873275757	0.12330237776041031
wc2.1_2.5m_bio_05_horn	43.45148233489991	0.12138814479112625
wc2.1_2.5m_bio_05_horn	43.52891593704224	0.11949947476387024
wc2.1_2.5m_bio_05_horn	43.60634953918458	0.11763626337051392
wc2.1_2.5m_bio_05_horn	43.68378314132691	0.11579828709363937
wc2.1_2.5m_bio_05_horn	43.76121674346925	0.11398539692163467
wc2.1_2.5m_bio_05_horn	43.83865034561157	0.11219720542430878
wc2.1_2.5m_bio_05_horn	43.91608394775392	0.11043357104063034
wc2.1_2.5m_bio_05_horn	43.99351754989624	0.10869426280260086
wc2.1_2.5m_bio_05_horn	44.070951152038575	0.106979139149189
wc2.1_2.5m_bio_05_horn	44.14838475418091	0.10528779774904251
wc2.1_2.5m_bio_05_horn	44.225818356323245	0.10362009704113007
wc2.1_2.5m_bio_05_horn	44.30325195846558	0.10197579860687256
wc2.1_2.5m_bio_05_horn	44.380685560607915	0.10035474598407745
wc2.1_2.5m_bio_05_horn	44.45811916275025	0.09875655919313431
wc2.1_2.5m_bio_05_horn	44.535552764892586	0.09718106687068939
wc2.1_2.5m_bio_05_horn	44.61298636703492	0.0956280529499054
wc2.1_2.5m_bio_05_horn	44.690419969177256	0.09409733861684799
wc2.1_2.5m_bio_05_horn	44.76785357131959	0.09258854389190674
wc2.1_2.5m_bio_05_horn	44.84528717346191	0.0911015048623085
wc2.1_2.5m_bio_05_horn	44.92272077560426	0.08963599056005478
wc2.1_2.5m_bio_05_horn	45.00015437774658	0.08819183707237244
wc2.1_2.5m_bio_05_horn	45.07758797988892	0.08676866441965103
wc2.1_2.5m_bio_05_horn	45.15502158203125	0.08536630868911743
wc2.1_2.5m_bio_05_horn	45.23245518417359	0.08398453146219254
wc2.1_2.5m_bio_05_horn	45.30988878631592	0.08262316882610321
wc2.1_2.5m_bio_05_horn	45.38732238845826	0.08128184825181961
wc2.1_2.5m_bio_05_horn	45.464755990600594	0.0799604058265686
wc2.1_2.5m_bio_05_horn	45.54218959274293	0.07865860313177109
wc2.1_2.5m_bio_05_horn	45.619623194885264	0.07822901755571365
wc2.1_2.5m_bio_05_horn	45.6970567970276	0.07822901755571365
wc2.1_2.5m_bio_05_horn	45.77449039916992	0.07822901755571365
wc2.1_2.5m_bio_05_horn	45.851924001312256	0.07822901755571365
wc2.1_2.5m_bio_05_horn	45.929357603454605	0.07822901755571365
wc2.1_2.5m_bio_05_horn	46.006791205596926	0.07822901755571365
wc2.1_2.5m_bio_05_horn	46.08422480773926	0.07822901755571365
wc2.1_2.5m_bio_05_horn	46.161658409881596	0.07822901755571365
wc2.1_2.5m_bio_05_horn	46.23909201202393	0.07822901755571365
wc2.1_2.5m_bio_05_horn	46.31652561416627	0.07822901755571365
wc2.1_2.5m_bio_05_horn	46.3939592163086	0.07822901755571365
wc2.1_2.5m_bio_05_horn	46.47139281845094	0.07822901755571365
wc2.1_2.5m_bio_05_horn	46.54882642059327	0.07822901755571365
wc2.1_2.5m_bio_05_horn	46.62626002273561	0.07822901755571365
wc2.1_2.5m_bio_05_horn	46.70369362487794	0.07822901755571365
wc2.1_2.5m_bio_05_horn	46.781127227020264	0.07822901755571365
wc2.1_2.5m_bio_05_horn	46.8585608291626	0.07822901755571365
wc2.1_2.5m_bio_05_horn	46.935994431304934	0.07822901755571365
wc2.1_2.5m_bio_05_horn	47.01342803344727	0.07822901755571365
wc2.1_2.5m_bio_05_horn	47.090861635589604	0.07822901755571365
wc2.1_2.5m_bio_05_horn	47.16829523773194	0.07822901755571365
wc2.1_2.5m_bio_05_horn	47.245728839874275	0.07822901755571365
wc2.1_2.5m_bio_05_horn	47.32316244201661	0.07822901755571365
wc2.1_2.5m_bio_05_horn	47.400596044158945	0.07822901755571365
wc2.1_2.5m_bio_05_horn	47.47802964630128	0.07822901755571365
wc2.1_2.5m_bio_05_horn	47.555463248443615	0.07822901755571365
wc2.1_2.5m_bio_05_horn	47.63289685058595	0.07822901755571365
wc2.1_2.5m_bio_05_horn	47.71033045272827	0.07822901755571365
wc2.1_2.5m_bio_05_horn	47.78776405487061	0.07822901755571365
wc2.1_2.5m_bio_05_horn	47.86519765701294	0.07822901755571365
wc2.1_2.5m_bio_05_horn	47.94263125915528	0.07822901755571365
wc2.1_2.5m_bio_05_horn	48.02006486129761	0.07822901755571365
wc2.1_2.5m_bio_05_horn	48.09749846343995	0.07822901755571365
wc2.1_2.5m_bio_05_horn	48.17493206558228	0.07822901755571365
wc2.1_2.5m_bio_05_horn	48.25236566772462	0.07822901755571365
wc2.1_2.5m_bio_05_horn	48.32979926986695	0.07822901755571365
wc2.1_2.5m_bio_05_horn	48.40723287200929	0.07822901755571365
wc2.1_2.5m_bio_05_horn	48.48466647415161	0.07822901755571365
wc2.1_2.5m_bio_05_horn	48.56210007629396	0.07822901755571365
wc2.1_2.5m_bio_05_horn	48.639533678436294	0.07822901755571365
wc2.1_2.5m_bio_05_horn	48.716967280578615	0.07822901755571365
wc2.1_2.5m_bio_05_horn	48.79440088272095	0.07822901755571365
