# Supplementary material for: New records of a lost species and a geographic range expansion for sengis in the Horn of Africa
Source: PeerJ. 2020 Aug 18;8:e9652. doi: 10.7717/peerj.9652 (PMC7441985; doi:10.7717/peerj.9652)
Supplement: Supplemental Information 6 [file peerj-08-9652-s006.zip › Data_S6_Ecological_Niche_Modeling/4_final_Maxent_analysis/output/plots/revoilii_10_wc2.1_2.5m_bio_05_horn_only.dat]

variable	x	y
wc2.1_2.5m_bio_05_horn	10.077599811553956	0.2349517047405243
wc2.1_2.5m_bio_05_horn	10.15503341369629	0.2349517047405243
wc2.1_2.5m_bio_05_horn	10.232467015838624	0.2349517047405243
wc2.1_2.5m_bio_05_horn	10.309900617980958	0.2349517047405243
wc2.1_2.5m_bio_05_horn	10.387334220123291	0.2349517047405243
wc2.1_2.5m_bio_05_horn	10.464767822265626	0.2349517047405243
wc2.1_2.5m_bio_05_horn	10.54220142440796	0.2349517047405243
wc2.1_2.5m_bio_05_horn	10.619635026550293	0.2349517047405243
wc2.1_2.5m_bio_05_horn	10.697068628692628	0.2349517047405243
wc2.1_2.5m_bio_05_horn	10.774502230834962	0.2349517047405243
wc2.1_2.5m_bio_05_horn	10.851935832977295	0.2349517047405243
wc2.1_2.5m_bio_05_horn	10.92936943511963	0.2349517047405243
wc2.1_2.5m_bio_05_horn	11.006803037261964	0.2349517047405243
wc2.1_2.5m_bio_05_horn	11.084236639404297	0.2349517047405243
wc2.1_2.5m_bio_05_horn	11.161670241546632	0.2349517047405243
wc2.1_2.5m_bio_05_horn	11.239103843688966	0.2349517047405243
wc2.1_2.5m_bio_05_horn	11.3165374458313	0.2349517047405243
wc2.1_2.5m_bio_05_horn	11.393971047973633	0.2349517047405243
wc2.1_2.5m_bio_05_horn	11.471404650115968	0.2349517047405243
wc2.1_2.5m_bio_05_horn	11.548838252258301	0.2349517047405243
wc2.1_2.5m_bio_05_horn	11.626271854400635	0.2349517047405243
wc2.1_2.5m_bio_05_horn	11.70370545654297	0.2349517047405243
wc2.1_2.5m_bio_05_horn	11.781139058685303	0.2349517047405243
wc2.1_2.5m_bio_05_horn	11.858572660827639	0.2349517047405243
wc2.1_2.5m_bio_05_horn	11.936006262969972	0.2349517047405243
wc2.1_2.5m_bio_05_horn	12.013439865112305	0.2349517047405243
wc2.1_2.5m_bio_05_horn	12.090873467254639	0.2349517047405243
wc2.1_2.5m_bio_05_horn	12.168307069396974	0.2349517047405243
wc2.1_2.5m_bio_05_horn	12.245740671539307	0.2349517047405243
wc2.1_2.5m_bio_05_horn	12.32317427368164	0.2349517047405243
wc2.1_2.5m_bio_05_horn	12.400607875823976	0.2349517047405243
wc2.1_2.5m_bio_05_horn	12.47804147796631	0.2349517047405243
wc2.1_2.5m_bio_05_horn	12.555475080108643	0.2349517047405243
wc2.1_2.5m_bio_05_horn	12.632908682250978	0.2349517047405243
wc2.1_2.5m_bio_05_horn	12.710342284393311	0.2349517047405243
wc2.1_2.5m_bio_05_horn	12.787775886535645	0.2349517047405243
wc2.1_2.5m_bio_05_horn	12.86520948867798	0.2349517047405243
wc2.1_2.5m_bio_05_horn	12.942643090820313	0.2349517047405243
wc2.1_2.5m_bio_05_horn	13.020076692962647	0.2349517047405243
wc2.1_2.5m_bio_05_horn	13.097510295104982	0.2349517047405243
wc2.1_2.5m_bio_05_horn	13.174943897247315	0.2349517047405243
wc2.1_2.5m_bio_05_horn	13.252377499389649	0.2349517047405243
wc2.1_2.5m_bio_05_horn	13.329811101531984	0.23541253805160522
wc2.1_2.5m_bio_05_horn	13.407244703674317	0.23679877817630768
wc2.1_2.5m_bio_05_horn	13.48467830581665	0.2381906360387802
wc2.1_2.5m_bio_05_horn	13.562111907958986	0.23958809673786163
wc2.1_2.5m_bio_05_horn	13.63954551010132	0.24099117517471313
wc2.1_2.5m_bio_05_horn	13.716979112243653	0.24239985644817352
wc2.1_2.5m_bio_05_horn	13.794412714385988	0.2438141107559204
wc2.1_2.5m_bio_05_horn	13.871846316528321	0.245233952999115
wc2.1_2.5m_bio_05_horn	13.949279918670655	0.24665936827659607
wc2.1_2.5m_bio_05_horn	14.02671352081299	0.24809034168720245
wc2.1_2.5m_bio_05_horn	14.104147122955323	0.24952687323093414
wc2.1_2.5m_bio_05_horn	14.181580725097657	0.25096893310546875
wc2.1_2.5m_bio_05_horn	14.259014327239992	0.25241655111312866
wc2.1_2.5m_bio_05_horn	14.336447929382325	0.2538696527481079
wc2.1_2.5m_bio_05_horn	14.413881531524659	0.25532829761505127
wc2.1_2.5m_bio_05_horn	14.491315133666994	0.25679242610931396
wc2.1_2.5m_bio_05_horn	14.568748735809327	0.2582620084285736
wc2.1_2.5m_bio_05_horn	14.646182337951661	0.259737104177475
wc2.1_2.5m_bio_05_horn	14.723615940093996	0.2612176537513733
wc2.1_2.5m_bio_05_horn	14.80104954223633	0.26270362734794617
wc2.1_2.5m_bio_05_horn	14.878483144378663	0.2641950249671936
wc2.1_2.5m_bio_05_horn	14.955916746520998	0.265691876411438
wc2.1_2.5m_bio_05_horn	15.033350348663332	0.26719409227371216
wc2.1_2.5m_bio_05_horn	15.110783950805665	0.2687017023563385
wc2.1_2.5m_bio_05_horn	15.188217552948	0.270214706659317
wc2.1_2.5m_bio_05_horn	15.265651155090334	0.27173301577568054
wc2.1_2.5m_bio_05_horn	15.343084757232667	0.27325671911239624
wc2.1_2.5m_bio_05_horn	15.420518359375002	0.27478569746017456
wc2.1_2.5m_bio_05_horn	15.497951961517336	0.2763200104236603
wc2.1_2.5m_bio_05_horn	15.575385563659669	0.27785956859588623
wc2.1_2.5m_bio_05_horn	15.652819165802004	0.2794044613838196
wc2.1_2.5m_bio_05_horn	15.730252767944338	0.2809545397758484
wc2.1_2.5m_bio_05_horn	15.807686370086671	0.28250986337661743
wc2.1_2.5m_bio_05_horn	15.885119972229006	0.2840704023838043
wc2.1_2.5m_bio_05_horn	15.96255357437134	0.28563612699508667
wc2.1_2.5m_bio_05_horn	16.039987176513673	0.2872070074081421
wc2.1_2.5m_bio_05_horn	16.117420778656008	0.2887830436229706
wc2.1_2.5m_bio_05_horn	16.19485438079834	0.29036420583724976
wc2.1_2.5m_bio_05_horn	16.272287982940675	0.2919504642486572
wc2.1_2.5m_bio_05_horn	16.34972158508301	0.293541818857193
wc2.1_2.5m_bio_05_horn	16.427155187225345	0.2951382100582123
wc2.1_2.5m_bio_05_horn	16.504588789367677	0.2967396676540375
wc2.1_2.5m_bio_05_horn	16.582022391510012	0.2983461022377014
wc2.1_2.5m_bio_05_horn	16.659455993652344	0.2999575436115265
wc2.1_2.5m_bio_05_horn	16.73688959579468	0.3015739321708679
wc2.1_2.5m_bio_05_horn	16.814323197937014	0.3031952977180481
wc2.1_2.5m_bio_05_horn	16.89175680007935	0.30482152104377747
wc2.1_2.5m_bio_05_horn	16.96919040222168	0.3064526915550232
wc2.1_2.5m_bio_05_horn	17.046624004364016	0.30808866024017334
wc2.1_2.5m_bio_05_horn	17.124057606506348	0.30972951650619507
wc2.1_2.5m_bio_05_horn	17.201491208648683	0.31137514114379883
wc2.1_2.5m_bio_05_horn	17.27892481079102	0.313025563955307
wc2.1_2.5m_bio_05_horn	17.35635841293335	0.31468072533607483
wc2.1_2.5m_bio_05_horn	17.433792015075685	0.3163406252861023
wc2.1_2.5m_bio_05_horn	17.51122561721802	0.31800517439842224
wc2.1_2.5m_bio_05_horn	17.588659219360352	0.31967446208000183
wc2.1_2.5m_bio_05_horn	17.666092821502687	0.32134830951690674
wc2.1_2.5m_bio_05_horn	17.743526423645022	0.3230268061161041
wc2.1_2.5m_bio_05_horn	17.820960025787354	0.32470983266830444
wc2.1_2.5m_bio_05_horn	17.89839362792969	0.32639744877815247
wc2.1_2.5m_bio_05_horn	17.975827230072024	0.3280895948410034
wc2.1_2.5m_bio_05_horn	18.053260832214356	0.32978615164756775
wc2.1_2.5m_bio_05_horn	18.13069443435669	0.33148717880249023
wc2.1_2.5m_bio_05_horn	18.208128036499026	0.3331926167011261
wc2.1_2.5m_bio_05_horn	18.28556163864136	0.33490243554115295
wc2.1_2.5m_bio_05_horn	18.362995240783693	0.336616575717926
wc2.1_2.5m_bio_05_horn	18.44042884292603	0.3383350968360901
wc2.1_2.5m_bio_05_horn	18.51786244506836	0.3400578200817108
wc2.1_2.5m_bio_05_horn	18.595296047210695	0.34178483486175537
wc2.1_2.5m_bio_05_horn	18.67272964935303	0.3435159921646118
wc2.1_2.5m_bio_05_horn	18.750163251495366	0.3452513813972473
wc2.1_2.5m_bio_05_horn	18.827596853637697	0.3469908535480499
wc2.1_2.5m_bio_05_horn	18.90503045578003	0.34873446822166443
wc2.1_2.5m_bio_05_horn	18.982464057922364	0.35048210620880127
wc2.1_2.5m_bio_05_horn	19.0598976600647	0.35223379731178284
wc2.1_2.5m_bio_05_horn	19.137331262207034	0.3539894223213196
wc2.1_2.5m_bio_05_horn	19.21476486434937	0.3557490408420563
wc2.1_2.5m_bio_05_horn	19.2921984664917	0.35751253366470337
wc2.1_2.5m_bio_05_horn	19.369632068634036	0.35927993059158325
wc2.1_2.5m_bio_05_horn	19.447065670776368	0.36105111241340637
wc2.1_2.5m_bio_05_horn	19.524499272918703	0.3628261387348175
wc2.1_2.5m_bio_05_horn	19.60193287506104	0.3646048307418823
wc2.1_2.5m_bio_05_horn	19.67936647720337	0.3663873076438904
wc2.1_2.5m_bio_05_horn	19.756800079345705	0.36817339062690735
wc2.1_2.5m_bio_05_horn	19.834233681488037	0.369963139295578
wc2.1_2.5m_bio_05_horn	19.911667283630372	0.3717564344406128
wc2.1_2.5m_bio_05_horn	19.989100885772707	0.3735533058643341
wc2.1_2.5m_bio_05_horn	20.066534487915042	0.3753536343574524
wc2.1_2.5m_bio_05_horn	20.143968090057378	0.37715744972229004
wc2.1_2.5m_bio_05_horn	20.22140169219971	0.3789646327495575
wc2.1_2.5m_bio_05_horn	20.298835294342044	0.38077521324157715
wc2.1_2.5m_bio_05_horn	20.376268896484376	0.38258910179138184
wc2.1_2.5m_bio_05_horn	20.45370249862671	0.38440629839897156
wc2.1_2.5m_bio_05_horn	20.531136100769046	0.3862266540527344
wc2.1_2.5m_bio_05_horn	20.608569702911378	0.38805028796195984
wc2.1_2.5m_bio_05_horn	20.686003305053713	0.38987699151039124
wc2.1_2.5m_bio_05_horn	20.763436907196045	0.39170682430267334
wc2.1_2.5m_bio_05_horn	20.84087050933838	0.393539696931839
wc2.1_2.5m_bio_05_horn	20.918304111480715	0.3953755795955658
wc2.1_2.5m_bio_05_horn	20.99573771362305	0.3972143828868866
wc2.1_2.5m_bio_05_horn	21.073171315765386	0.3990561366081238
wc2.1_2.5m_bio_05_horn	21.150604917907717	0.4009007215499878
wc2.1_2.5m_bio_05_horn	21.22803852005005	0.402748167514801
wc2.1_2.5m_bio_05_horn	21.305472122192384	0.40459829568862915
wc2.1_2.5m_bio_05_horn	21.38290572433472	0.4064512252807617
wc2.1_2.5m_bio_05_horn	21.460339326477055	0.408306747674942
wc2.1_2.5m_bio_05_horn	21.537772928619386	0.4101649522781372
wc2.1_2.5m_bio_05_horn	21.61520653076172	0.41202566027641296
wc2.1_2.5m_bio_05_horn	21.692640132904053	0.41388896107673645
wc2.1_2.5m_bio_05_horn	21.770073735046388	0.41575464606285095
wc2.1_2.5m_bio_05_horn	21.847507337188723	0.417622834444046
wc2.1_2.5m_bio_05_horn	21.92494093933106	0.41949331760406494
wc2.1_2.5m_bio_05_horn	22.002374541473394	0.4213661551475525
wc2.1_2.5m_bio_05_horn	22.079808143615725	0.4232412278652191
wc2.1_2.5m_bio_05_horn	22.157241745758057	0.4251185655593872
wc2.1_2.5m_bio_05_horn	22.234675347900392	0.4269980192184448
wc2.1_2.5m_bio_05_horn	22.312108950042727	0.42887961864471436
wc2.1_2.5m_bio_05_horn	22.389542552185063	0.43076321482658386
wc2.1_2.5m_bio_05_horn	22.466976154327394	0.4326488971710205
wc2.1_2.5m_bio_05_horn	22.544409756469726	0.43453651666641235
wc2.1_2.5m_bio_05_horn	22.62184335861206	0.43642598390579224
wc2.1_2.5m_bio_05_horn	22.699276960754396	0.43831735849380493
wc2.1_2.5m_bio_05_horn	22.77671056289673	0.4402104616165161
wc2.1_2.5m_bio_05_horn	22.854144165039067	0.44210538268089294
wc2.1_2.5m_bio_05_horn	22.9315777671814	0.4440019130706787
wc2.1_2.5m_bio_05_horn	23.009011369323733	0.4459001421928406
wc2.1_2.5m_bio_05_horn	23.086444971466065	0.4477998912334442
wc2.1_2.5m_bio_05_horn	23.1638785736084	0.4497012197971344
wc2.1_2.5m_bio_05_horn	23.241312175750735	0.4516039788722992
wc2.1_2.5m_bio_05_horn	23.31874577789307	0.4535081684589386
wc2.1_2.5m_bio_05_horn	23.396179380035406	0.45541369915008545
wc2.1_2.5m_bio_05_horn	23.473612982177734	0.45732060074806213
wc2.1_2.5m_bio_05_horn	23.55104658432007	0.4592286944389343
wc2.1_2.5m_bio_05_horn	23.628480186462404	0.4611380100250244
wc2.1_2.5m_bio_05_horn	23.70591378860474	0.46304842829704285
wc2.1_2.5m_bio_05_horn	23.783347390747075	0.464959979057312
wc2.1_2.5m_bio_05_horn	23.860780992889406	0.46687251329421997
wc2.1_2.5m_bio_05_horn	23.93821459503174	0.4687860906124115
wc2.1_2.5m_bio_05_horn	24.015648197174073	0.47070053219795227
wc2.1_2.5m_bio_05_horn	24.09308179931641	0.4726158678531647
wc2.1_2.5m_bio_05_horn	24.170515401458744	0.47453194856643677
wc2.1_2.5m_bio_05_horn	24.24794900360108	0.4764488637447357
wc2.1_2.5m_bio_05_horn	24.325382605743414	0.4783664047718048
wc2.1_2.5m_bio_05_horn	24.402816207885746	0.4802846312522888
wc2.1_2.5m_bio_05_horn	24.480249810028077	0.4822033941745758
wc2.1_2.5m_bio_05_horn	24.557683412170412	0.48412272334098816
wc2.1_2.5m_bio_05_horn	24.635117014312748	0.48604249954223633
wc2.1_2.5m_bio_05_horn	24.712550616455083	0.4879626929759979
wc2.1_2.5m_bio_05_horn	24.789984218597414	0.4898832440376282
wc2.1_2.5m_bio_05_horn	24.86741782073975	0.4918040931224823
wc2.1_2.5m_bio_05_horn	24.94485142288208	0.49372515082359314
wc2.1_2.5m_bio_05_horn	25.022285025024416	0.49564647674560547
wc2.1_2.5m_bio_05_horn	25.09971862716675	0.4975678324699402
wc2.1_2.5m_bio_05_horn	25.177152229309087	0.49948933720588684
wc2.1_2.5m_bio_05_horn	25.254585831451422	0.5014107823371887
wc2.1_2.5m_bio_05_horn	25.332019433593754	0.503332257270813
wc2.1_2.5m_bio_05_horn	25.409453035736085	0.5052536129951477
wc2.1_2.5m_bio_05_horn	25.48688663787842	0.5071748495101929
wc2.1_2.5m_bio_05_horn	25.564320240020756	0.5090957880020142
wc2.1_2.5m_bio_05_horn	25.64175384216309	0.5110165476799011
wc2.1_2.5m_bio_05_horn	25.719187444305422	0.5129368901252747
wc2.1_2.5m_bio_05_horn	25.796621046447754	0.5148569345474243
wc2.1_2.5m_bio_05_horn	25.87405464859009	0.516776442527771
wc2.1_2.5m_bio_05_horn	25.951488250732424	0.5186955332756042
wc2.1_2.5m_bio_05_horn	26.02892185287476	0.5206140279769897
wc2.1_2.5m_bio_05_horn	26.10635545501709	0.5225319862365723
wc2.1_2.5m_bio_05_horn	26.183789057159427	0.5244492292404175
wc2.1_2.5m_bio_05_horn	26.26122265930176	0.5263657569885254
wc2.1_2.5m_bio_05_horn	26.338656261444093	0.5282815098762512
wc2.1_2.5m_bio_05_horn	26.41608986358643	0.5301964282989502
wc2.1_2.5m_bio_05_horn	26.493523465728764	0.5321104526519775
wc2.1_2.5m_bio_05_horn	26.570957067871095	0.5340235829353333
wc2.1_2.5m_bio_05_horn	26.64839067001343	0.535935640335083
wc2.1_2.5m_bio_05_horn	26.725824272155766	0.5378466844558716
wc2.1_2.5m_bio_05_horn	26.8032578742981	0.5397565960884094
wc2.1_2.5m_bio_05_horn	26.880691476440433	0.5416653752326965
wc2.1_2.5m_bio_05_horn	26.958125078582764	0.5435728430747986
wc2.1_2.5m_bio_05_horn	27.0355586807251	0.5454791188240051
wc2.1_2.5m_bio_05_horn	27.112992282867435	0.5473840236663818
wc2.1_2.5m_bio_05_horn	27.19042588500977	0.5492876172065735
wc2.1_2.5m_bio_05_horn	27.2678594871521	0.5511897206306458
wc2.1_2.5m_bio_05_horn	27.345293089294437	0.5530902743339539
wc2.1_2.5m_bio_05_horn	27.42272669143677	0.5549893379211426
wc2.1_2.5m_bio_05_horn	27.500160293579107	0.5568867921829224
wc2.1_2.5m_bio_05_horn	27.57759389572144	0.5587825775146484
wc2.1_2.5m_bio_05_horn	27.655027497863774	0.560676634311676
wc2.1_2.5m_bio_05_horn	27.732461100006105	0.5625689625740051
wc2.1_2.5m_bio_05_horn	27.809894702148444	0.5644593834877014
wc2.1_2.5m_bio_05_horn	27.887328304290776	0.5663480758666992
wc2.1_2.5m_bio_05_horn	27.964761906433107	0.5682346820831299
wc2.1_2.5m_bio_05_horn	28.042195508575443	0.5701194405555725
wc2.1_2.5m_bio_05_horn	28.119629110717774	0.572002112865448
wc2.1_2.5m_bio_05_horn	28.197062712860113	0.5738826990127563
wc2.1_2.5m_bio_05_horn	28.274496315002445	0.5757611393928528
wc2.1_2.5m_bio_05_horn	28.35192991714478	0.5776374340057373
wc2.1_2.5m_bio_05_horn	28.42936351928711	0.5795114636421204
wc2.1_2.5m_bio_05_horn	28.506797121429447	0.581383228302002
wc2.1_2.5m_bio_05_horn	28.584230723571782	0.5832526087760925
wc2.1_2.5m_bio_05_horn	28.661664325714117	0.5851196646690369
wc2.1_2.5m_bio_05_horn	28.73909792785645	0.5869842171669006
wc2.1_2.5m_bio_05_horn	28.816531529998784	0.5888463258743286
wc2.1_2.5m_bio_05_horn	28.893965132141116	0.5907058715820312
wc2.1_2.5m_bio_05_horn	28.97139873428345	0.5925628542900085
wc2.1_2.5m_bio_05_horn	29.048832336425786	0.5944170951843262
wc2.1_2.5m_bio_05_horn	29.126265938568118	0.5962687730789185
wc2.1_2.5m_bio_05_horn	29.203699540710453	0.5981176495552063
wc2.1_2.5m_bio_05_horn	29.281133142852784	0.5999637246131897
wc2.1_2.5m_bio_05_horn	29.358566744995123	0.6018069982528687
wc2.1_2.5m_bio_05_horn	29.436000347137455	0.6036474108695984
wc2.1_2.5m_bio_05_horn	29.51343394927979	0.6054848432540894
wc2.1_2.5m_bio_05_horn	29.59086755142212	0.6073193550109863
wc2.1_2.5m_bio_05_horn	29.668301153564457	0.609150767326355
wc2.1_2.5m_bio_05_horn	29.745734755706792	0.6109791398048401
wc2.1_2.5m_bio_05_horn	29.823168357849127	0.6128044128417969
wc2.1_2.5m_bio_05_horn	29.90060195999146	0.6146265268325806
wc2.1_2.5m_bio_05_horn	29.97803556213379	0.6157585978507996
wc2.1_2.5m_bio_05_horn	30.055469164276126	0.6157585978507996
wc2.1_2.5m_bio_05_horn	30.13290276641846	0.6157585978507996
wc2.1_2.5m_bio_05_horn	30.210336368560796	0.6157585978507996
wc2.1_2.5m_bio_05_horn	30.287769970703128	0.6156595349311829
wc2.1_2.5m_bio_05_horn	30.365203572845463	0.6145867109298706
wc2.1_2.5m_bio_05_horn	30.442637174987794	0.6127373576164246
wc2.1_2.5m_bio_05_horn	30.520070777130133	0.6108818650245667
wc2.1_2.5m_bio_05_horn	30.597504379272465	0.6090231537818909
wc2.1_2.5m_bio_05_horn	30.6749379814148	0.607161283493042
wc2.1_2.5m_bio_05_horn	30.75237158355713	0.6052963137626648
wc2.1_2.5m_bio_05_horn	30.829805185699467	0.6034282445907593
wc2.1_2.5m_bio_05_horn	30.907238787841802	0.601557195186615
wc2.1_2.5m_bio_05_horn	30.984672389984134	0.5996831059455872
wc2.1_2.5m_bio_05_horn	31.06210599212647	0.5978061556816101
wc2.1_2.5m_bio_05_horn	31.1395395942688	0.5959262847900391
wc2.1_2.5m_bio_05_horn	31.216973196411136	0.5940436124801636
wc2.1_2.5m_bio_05_horn	31.29440679855347	0.5921581983566284
wc2.1_2.5m_bio_05_horn	31.371840400695806	0.5902700424194336
wc2.1_2.5m_bio_05_horn	31.449274002838138	0.5883792042732239
wc2.1_2.5m_bio_05_horn	31.526707604980473	0.5864858031272888
wc2.1_2.5m_bio_05_horn	31.604141207122805	0.5845897793769836
wc2.1_2.5m_bio_05_horn	31.681574809265143	0.5826913118362427
wc2.1_2.5m_bio_05_horn	31.759008411407475	0.5807903409004211
wc2.1_2.5m_bio_05_horn	31.83644201354981	0.5788869857788086
wc2.1_2.5m_bio_05_horn	31.91387561569214	0.5769813060760498
wc2.1_2.5m_bio_05_horn	31.991309217834473	0.5750733017921448
wc2.1_2.5m_bio_05_horn	32.06874281997681	0.5731630325317383
wc2.1_2.5m_bio_05_horn	32.14617642211914	0.5712506771087646
wc2.1_2.5m_bio_05_horn	32.223610024261475	0.5693361163139343
wc2.1_2.5m_bio_05_horn	32.30104362640381	0.5674194693565369
wc2.1_2.5m_bio_05_horn	32.378477228546146	0.565500795841217
wc2.1_2.5m_bio_05_horn	32.45591083068848	0.5635802745819092
wc2.1_2.5m_bio_05_horn	32.533344432830816	0.561657726764679
wc2.1_2.5m_bio_05_horn	32.61077803497315	0.5597333312034607
wc2.1_2.5m_bio_05_horn	32.68821163711549	0.5578071475028992
wc2.1_2.5m_bio_05_horn	32.76564523925782	0.5558792948722839
wc2.1_2.5m_bio_05_horn	32.84307884140016	0.5539496541023254
wc2.1_2.5m_bio_05_horn	32.920512443542485	0.552018404006958
wc2.1_2.5m_bio_05_horn	32.99794604568481	0.5500856041908264
wc2.1_2.5m_bio_05_horn	33.07537964782715	0.5481513738632202
wc2.1_2.5m_bio_05_horn	33.15281324996948	0.5462155938148499
wc2.1_2.5m_bio_05_horn	33.23024685211182	0.5442784428596497
wc2.1_2.5m_bio_05_horn	33.307680454254154	0.5423399209976196
wc2.1_2.5m_bio_05_horn	33.38511405639649	0.5404002070426941
wc2.1_2.5m_bio_05_horn	33.462547658538824	0.5384591817855835
wc2.1_2.5m_bio_05_horn	33.53998126068116	0.5365169644355774
wc2.1_2.5m_bio_05_horn	33.617414862823495	0.5345736742019653
wc2.1_2.5m_bio_05_horn	33.69484846496583	0.5326294302940369
wc2.1_2.5m_bio_05_horn	33.77228206710816	0.5306840538978577
wc2.1_2.5m_bio_05_horn	33.849715669250486	0.5287377834320068
wc2.1_2.5m_bio_05_horn	33.92714927139283	0.5267906188964844
wc2.1_2.5m_bio_05_horn	34.004582873535156	0.5248427391052246
wc2.1_2.5m_bio_05_horn	34.08201647567749	0.522894024848938
wc2.1_2.5m_bio_05_horn	34.15945007781983	0.5209445953369141
wc2.1_2.5m_bio_05_horn	34.23688367996216	0.5189945697784424
wc2.1_2.5m_bio_05_horn	34.3143172821045	0.5170440077781677
wc2.1_2.5m_bio_05_horn	34.39175088424683	0.5150928497314453
wc2.1_2.5m_bio_05_horn	34.46918448638917	0.5131412148475647
wc2.1_2.5m_bio_05_horn	34.5466180885315	0.5111892223358154
wc2.1_2.5m_bio_05_horn	34.62405169067383	0.5092369318008423
wc2.1_2.5m_bio_05_horn	34.70148529281617	0.5072842836380005
wc2.1_2.5m_bio_05_horn	34.7789188949585	0.5053314566612244
wc2.1_2.5m_bio_05_horn	34.85635249710083	0.5033783912658691
wc2.1_2.5m_bio_05_horn	34.933786099243164	0.5014253854751587
wc2.1_2.5m_bio_05_horn	35.0112197013855	0.4994722008705139
wc2.1_2.5m_bio_05_horn	35.088653303527835	0.49751904606819153
wc2.1_2.5m_bio_05_horn	35.16608690567017	0.4955659508705139
wc2.1_2.5m_bio_05_horn	35.243520507812505	0.4936131238937378
wc2.1_2.5m_bio_05_horn	35.32095410995484	0.49166035652160645
wc2.1_2.5m_bio_05_horn	35.398387712097175	0.4897078573703766
wc2.1_2.5m_bio_05_horn	35.47582131423951	0.487755686044693
wc2.1_2.5m_bio_05_horn	35.553254916381846	0.4858039617538452
wc2.1_2.5m_bio_05_horn	35.630688518524174	0.4838525950908661
wc2.1_2.5m_bio_05_horn	35.70812212066651	0.48190170526504517
wc2.1_2.5m_bio_05_horn	35.78555572280884	0.4799513816833496
wc2.1_2.5m_bio_05_horn	35.86298932495117	0.47800174355506897
wc2.1_2.5m_bio_05_horn	35.94042292709351	0.4760527014732361
wc2.1_2.5m_bio_05_horn	36.01785652923584	0.4741043746471405
wc2.1_2.5m_bio_05_horn	36.09529013137818	0.472156822681427
wc2.1_2.5m_bio_05_horn	36.17272373352051	0.4702102243900299
wc2.1_2.5m_bio_05_horn	36.25015733566285	0.46826446056365967
wc2.1_2.5m_bio_05_horn	36.327590937805184	0.46631965041160583
wc2.1_2.5m_bio_05_horn	36.40502453994752	0.4643758535385132
wc2.1_2.5m_bio_05_horn	36.48245814208985	0.4624331295490265
wc2.1_2.5m_bio_05_horn	36.55989174423218	0.4604916572570801
wc2.1_2.5m_bio_05_horn	36.63732534637452	0.458551287651062
wc2.1_2.5m_bio_05_horn	36.71475894851685	0.45661216974258423
wc2.1_2.5m_bio_05_horn	36.79219255065918	0.4546743631362915
wc2.1_2.5m_bio_05_horn	36.869626152801516	0.4527380168437958
wc2.1_2.5m_bio_05_horn	36.94705975494385	0.4508030116558075
wc2.1_2.5m_bio_05_horn	37.024493357086186	0.4488694965839386
wc2.1_2.5m_bio_05_horn	37.10192695922852	0.44693753123283386
wc2.1_2.5m_bio_05_horn	37.179360561370856	0.4450072646141052
wc2.1_2.5m_bio_05_horn	37.25679416351319	0.44307854771614075
wc2.1_2.5m_bio_05_horn	37.33422776565553	0.44115155935287476
wc2.1_2.5m_bio_05_horn	37.41166136779786	0.43922632932662964
wc2.1_2.5m_bio_05_horn	37.48909496994019	0.43730300664901733
wc2.1_2.5m_bio_05_horn	37.566528572082525	0.4353815019130707
wc2.1_2.5m_bio_05_horn	37.64396217422485	0.4334619343280792
wc2.1_2.5m_bio_05_horn	37.721395776367196	0.43154433369636536
wc2.1_2.5m_bio_05_horn	37.798829378509524	0.4296289086341858
wc2.1_2.5m_bio_05_horn	37.87626298065186	0.4277154803276062
wc2.1_2.5m_bio_05_horn	37.953696582794194	0.4258041977882385
wc2.1_2.5m_bio_05_horn	38.03113018493653	0.4238951504230499
wc2.1_2.5m_bio_05_horn	38.108563787078864	0.4214605391025543
wc2.1_2.5m_bio_05_horn	38.1859973892212	0.4189043641090393
wc2.1_2.5m_bio_05_horn	38.263430991363535	0.4163525402545929
wc2.1_2.5m_bio_05_horn	38.34086459350586	0.41380518674850464
wc2.1_2.5m_bio_05_horn	38.4182981956482	0.41126254200935364
wc2.1_2.5m_bio_05_horn	38.49573179779053	0.4054758846759796
wc2.1_2.5m_bio_05_horn	38.57316539993287	0.39747878909111023
wc2.1_2.5m_bio_05_horn	38.6505990020752	0.3895360827445984
wc2.1_2.5m_bio_05_horn	38.72803260421753	0.38165196776390076
wc2.1_2.5m_bio_05_horn	38.80546620635987	0.37382927536964417
wc2.1_2.5m_bio_05_horn	38.8828998085022	0.36607202887535095
wc2.1_2.5m_bio_05_horn	38.96033341064454	0.3583836257457733
wc2.1_2.5m_bio_05_horn	39.03776701278687	0.35076770186424255
wc2.1_2.5m_bio_05_horn	39.11520061492921	0.34322670102119446
wc2.1_2.5m_bio_05_horn	39.192634217071536	0.33576396107673645
wc2.1_2.5m_bio_05_horn	39.27006781921388	0.32838237285614014
wc2.1_2.5m_bio_05_horn	39.347501421356206	0.3210849463939667
wc2.1_2.5m_bio_05_horn	39.42493502349854	0.3138735592365265
wc2.1_2.5m_bio_05_horn	39.50236862564087	0.30675095319747925
wc2.1_2.5m_bio_05_horn	39.579802227783205	0.2997193932533264
wc2.1_2.5m_bio_05_horn	39.65723582992554	0.292781263589859
wc2.1_2.5m_bio_05_horn	39.734669432067875	0.2859378457069397
wc2.1_2.5m_bio_05_horn	39.81210303421021	0.2791912257671356
wc2.1_2.5m_bio_05_horn	39.889536636352545	0.2725430130958557
wc2.1_2.5m_bio_05_horn	39.96697023849488	0.2659950256347656
wc2.1_2.5m_bio_05_horn	40.044403840637216	0.2595479190349579
wc2.1_2.5m_bio_05_horn	40.12183744277955	0.2532031834125519
wc2.1_2.5m_bio_05_horn	40.19927104492188	0.2469618022441864
wc2.1_2.5m_bio_05_horn	40.276704647064214	0.24082495272159576
wc2.1_2.5m_bio_05_horn	40.35413824920654	0.23479275405406952
wc2.1_2.5m_bio_05_horn	40.431571851348885	0.2288661152124405
wc2.1_2.5m_bio_05_horn	40.50900545349121	0.2230454534292221
wc2.1_2.5m_bio_05_horn	40.58643905563355	0.2173313945531845
wc2.1_2.5m_bio_05_horn	40.66387265777588	0.21172356605529785
wc2.1_2.5m_bio_05_horn	40.74130625991822	0.2062222957611084
wc2.1_2.5m_bio_05_horn	40.81873986206055	0.20082755386829376
wc2.1_2.5m_bio_05_horn	40.89617346420289	0.1955394297838211
wc2.1_2.5m_bio_05_horn	40.973607066345224	0.19035713374614716
wc2.1_2.5m_bio_05_horn	41.05104066848755	0.18528054654598236
wc2.1_2.5m_bio_05_horn	41.12847427062989	0.18030919134616852
wc2.1_2.5m_bio_05_horn	41.20590787277222	0.17544250190258026
wc2.1_2.5m_bio_05_horn	41.28334147491456	0.17068006098270416
wc2.1_2.5m_bio_05_horn	41.360775077056886	0.16602063179016113
wc2.1_2.5m_bio_05_horn	41.43820867919922	0.1614636331796646
wc2.1_2.5m_bio_05_horn	41.515642281341556	0.15700817108154297
wc2.1_2.5m_bio_05_horn	41.59307588348389	0.15265348553657532
wc2.1_2.5m_bio_05_horn	41.670509485626226	0.14839811623096466
wc2.1_2.5m_bio_05_horn	41.74794308776856	0.14424116909503937
wc2.1_2.5m_bio_05_horn	41.8253766899109	0.1401814967393875
wc2.1_2.5m_bio_05_horn	41.902810292053225	0.1362180858850479
wc2.1_2.5m_bio_05_horn	41.98024389419557	0.13234931230545044
wc2.1_2.5m_bio_05_horn	42.057677496337895	0.12857404351234436
wc2.1_2.5m_bio_05_horn	42.13511109848022	0.12489097565412521
wc2.1_2.5m_bio_05_horn	42.21254470062256	0.1212989017367363
wc2.1_2.5m_bio_05_horn	42.289978302764894	0.11779606342315674
wc2.1_2.5m_bio_05_horn	42.36741190490723	0.11438120901584625
wc2.1_2.5m_bio_05_horn	42.444845507049564	0.11105288565158844
wc2.1_2.5m_bio_05_horn	42.5222791091919	0.10780978202819824
wc2.1_2.5m_bio_05_horn	42.599712711334234	0.10465008020401001
wc2.1_2.5m_bio_05_horn	42.67714631347657	0.1015724465250969
wc2.1_2.5m_bio_05_horn	42.754579915618905	0.09857535362243652
wc2.1_2.5m_bio_05_horn	42.83201351776124	0.09565743058919907
wc2.1_2.5m_bio_05_horn	42.909447119903575	0.09281683713197708
wc2.1_2.5m_bio_05_horn	42.98688072204591	0.09005220234394073
wc2.1_2.5m_bio_05_horn	43.06431432418823	0.08736198395490646
wc2.1_2.5m_bio_05_horn	43.14174792633057	0.08474478125572205
wc2.1_2.5m_bio_05_horn	43.2191815284729	0.08219879120588303
wc2.1_2.5m_bio_05_horn	43.29661513061524	0.07972262799739838
wc2.1_2.5m_bio_05_horn	43.37404873275757	0.07731477916240692
wc2.1_2.5m_bio_05_horn	43.45148233489991	0.07497384399175644
wc2.1_2.5m_bio_05_horn	43.52891593704224	0.07269808650016785
wc2.1_2.5m_bio_05_horn	43.60634953918458	0.0704861432313919
wc2.1_2.5m_bio_05_horn	43.68378314132691	0.06833654642105103
wc2.1_2.5m_bio_05_horn	43.76121674346925	0.06624793261289597
wc2.1_2.5m_bio_05_horn	43.83865034561157	0.06421865522861481
wc2.1_2.5m_bio_05_horn	43.91608394775392	0.062247395515441895
wc2.1_2.5m_bio_05_horn	43.99351754989624	0.06033274158835411
wc2.1_2.5m_bio_05_horn	44.070951152038575	0.05847340077161789
wc2.1_2.5m_bio_05_horn	44.14838475418091	0.05666781961917877
wc2.1_2.5m_bio_05_horn	44.225818356323245	0.05491473525762558
wc2.1_2.5m_bio_05_horn	44.30325195846558	0.05321282893419266
wc2.1_2.5m_bio_05_horn	44.380685560607915	0.05156087130308151
wc2.1_2.5m_bio_05_horn	44.45811916275025	0.04995741322636604
wc2.1_2.5m_bio_05_horn	44.535552764892586	0.04840127378702164
wc2.1_2.5m_bio_05_horn	44.61298636703492	0.046891212463378906
wc2.1_2.5m_bio_05_horn	44.690419969177256	0.04542608931660652
wc2.1_2.5m_bio_05_horn	44.76785357131959	0.04400455951690674
wc2.1_2.5m_bio_05_horn	44.84528717346191	0.04262552782893181
wc2.1_2.5m_bio_05_horn	44.92272077560426	0.041287846863269806
wc2.1_2.5m_bio_05_horn	45.00015437774658	0.03999045491218567
wc2.1_2.5m_bio_05_horn	45.07758797988892	0.038732122629880905
wc2.1_2.5m_bio_05_horn	45.15502158203125	0.03751183673739433
wc2.1_2.5m_bio_05_horn	45.23245518417359	0.036328546702861786
wc2.1_2.5m_bio_05_horn	45.30988878631592	0.03518127277493477
wc2.1_2.5m_bio_05_horn	45.38732238845826	0.034068893641233444
wc2.1_2.5m_bio_05_horn	45.464755990600594	0.032990485429763794
wc2.1_2.5m_bio_05_horn	45.54218959274293	0.031945083290338516
wc2.1_2.5m_bio_05_horn	45.619623194885264	0.03160380572080612
wc2.1_2.5m_bio_05_horn	45.6970567970276	0.03160380572080612
wc2.1_2.5m_bio_05_horn	45.77449039916992	0.03160380572080612
wc2.1_2.5m_bio_05_horn	45.851924001312256	0.03160380572080612
wc2.1_2.5m_bio_05_horn	45.929357603454605	0.03160380572080612
wc2.1_2.5m_bio_05_horn	46.006791205596926	0.03160380572080612
wc2.1_2.5m_bio_05_horn	46.08422480773926	0.03160380572080612
wc2.1_2.5m_bio_05_horn	46.161658409881596	0.03160380572080612
wc2.1_2.5m_bio_05_horn	46.23909201202393	0.03160380572080612
wc2.1_2.5m_bio_05_horn	46.31652561416627	0.03160380572080612
wc2.1_2.5m_bio_05_horn	46.3939592163086	0.03160380572080612
wc2.1_2.5m_bio_05_horn	46.47139281845094	0.03160380572080612
wc2.1_2.5m_bio_05_horn	46.54882642059327	0.03160380572080612
wc2.1_2.5m_bio_05_horn	46.62626002273561	0.03160380572080612
wc2.1_2.5m_bio_05_horn	46.70369362487794	0.03160380572080612
wc2.1_2.5m_bio_05_horn	46.781127227020264	0.03160380572080612
wc2.1_2.5m_bio_05_horn	46.8585608291626	0.03160380572080612
wc2.1_2.5m_bio_05_horn	46.935994431304934	0.03160380572080612
wc2.1_2.5m_bio_05_horn	47.01342803344727	0.03160380572080612
wc2.1_2.5m_bio_05_horn	47.090861635589604	0.03160380572080612
wc2.1_2.5m_bio_05_horn	47.16829523773194	0.03160380572080612
wc2.1_2.5m_bio_05_horn	47.245728839874275	0.03160380572080612
wc2.1_2.5m_bio_05_horn	47.32316244201661	0.03160380572080612
wc2.1_2.5m_bio_05_horn	47.400596044158945	0.03160380572080612
wc2.1_2.5m_bio_05_horn	47.47802964630128	0.03160380572080612
wc2.1_2.5m_bio_05_horn	47.555463248443615	0.03160380572080612
wc2.1_2.5m_bio_05_horn	47.63289685058595	0.03160380572080612
wc2.1_2.5m_bio_05_horn	47.71033045272827	0.03160380572080612
wc2.1_2.5m_bio_05_horn	47.78776405487061	0.03160380572080612
wc2.1_2.5m_bio_05_horn	47.86519765701294	0.03160380572080612
wc2.1_2.5m_bio_05_horn	47.94263125915528	0.03160380572080612
wc2.1_2.5m_bio_05_horn	48.02006486129761	0.03160380572080612
wc2.1_2.5m_bio_05_horn	48.09749846343995	0.03160380572080612
wc2.1_2.5m_bio_05_horn	48.17493206558228	0.03160380572080612
wc2.1_2.5m_bio_05_horn	48.25236566772462	0.03160380572080612
wc2.1_2.5m_bio_05_horn	48.32979926986695	0.03160380572080612
wc2.1_2.5m_bio_05_horn	48.40723287200929	0.03160380572080612
wc2.1_2.5m_bio_05_horn	48.48466647415161	0.03160380572080612
wc2.1_2.5m_bio_05_horn	48.56210007629396	0.03160380572080612
wc2.1_2.5m_bio_05_horn	48.639533678436294	0.03160380572080612
wc2.1_2.5m_bio_05_horn	48.716967280578615	0.03160380572080612
wc2.1_2.5m_bio_05_horn	48.79440088272095	0.03160380572080612
