# Supplementary material for: New records of a lost species and a geographic range expansion for sengis in the Horn of Africa
Source: PeerJ. 2020 Aug 18;8:e9652. doi: 10.7717/peerj.9652 (PMC7441985; doi:10.7717/peerj.9652)
Supplement: Supplemental Information 6 [file peerj-08-9652-s006.zip › Data_S6_Ecological_Niche_Modeling/4_final_Maxent_analysis/output/plots/revoilii_10_wc2.1_2.5m_bio_13_horn.dat]

variable	x	y
wc2.1_2.5m_bio_13_horn	-48.2	0.317606657743454
wc2.1_2.5m_bio_13_horn	-47.019200000000005	0.317606657743454
wc2.1_2.5m_bio_13_horn	-45.8384	0.317606657743454
wc2.1_2.5m_bio_13_horn	-44.6576	0.317606657743454
wc2.1_2.5m_bio_13_horn	-43.476800000000004	0.317606657743454
wc2.1_2.5m_bio_13_horn	-42.296	0.317606657743454
wc2.1_2.5m_bio_13_horn	-41.1152	0.317606657743454
wc2.1_2.5m_bio_13_horn	-39.9344	0.317606657743454
wc2.1_2.5m_bio_13_horn	-38.753600000000006	0.317606657743454
wc2.1_2.5m_bio_13_horn	-37.5728	0.317606657743454
wc2.1_2.5m_bio_13_horn	-36.392	0.317606657743454
wc2.1_2.5m_bio_13_horn	-35.2112	0.317606657743454
wc2.1_2.5m_bio_13_horn	-34.0304	0.317606657743454
wc2.1_2.5m_bio_13_horn	-32.8496	0.317606657743454
wc2.1_2.5m_bio_13_horn	-31.668799999999997	0.317606657743454
wc2.1_2.5m_bio_13_horn	-30.488	0.317606657743454
wc2.1_2.5m_bio_13_horn	-29.3072	0.317606657743454
wc2.1_2.5m_bio_13_horn	-28.1264	0.317606657743454
wc2.1_2.5m_bio_13_horn	-26.945600000000002	0.317606657743454
wc2.1_2.5m_bio_13_horn	-25.764799999999997	0.317606657743454
wc2.1_2.5m_bio_13_horn	-24.584	0.317606657743454
wc2.1_2.5m_bio_13_horn	-23.4032	0.317606657743454
wc2.1_2.5m_bio_13_horn	-22.222399999999997	0.317606657743454
wc2.1_2.5m_bio_13_horn	-21.0416	0.317606657743454
wc2.1_2.5m_bio_13_horn	-19.860799999999998	0.317606657743454
wc2.1_2.5m_bio_13_horn	-18.68	0.317606657743454
wc2.1_2.5m_bio_13_horn	-17.4992	0.317606657743454
wc2.1_2.5m_bio_13_horn	-16.318399999999997	0.317606657743454
wc2.1_2.5m_bio_13_horn	-15.137599999999992	0.317606657743454
wc2.1_2.5m_bio_13_horn	-13.956800000000001	0.317606657743454
wc2.1_2.5m_bio_13_horn	-12.775999999999996	0.317606657743454
wc2.1_2.5m_bio_13_horn	-11.595199999999998	0.317606657743454
wc2.1_2.5m_bio_13_horn	-10.4144	0.317606657743454
wc2.1_2.5m_bio_13_horn	-9.233599999999996	0.317606657743454
wc2.1_2.5m_bio_13_horn	-8.052799999999998	0.317606657743454
wc2.1_2.5m_bio_13_horn	-6.871999999999993	0.317606657743454
wc2.1_2.5m_bio_13_horn	-5.691200000000002	0.317606657743454
wc2.1_2.5m_bio_13_horn	-4.510399999999997	0.317606657743454
wc2.1_2.5m_bio_13_horn	-3.329599999999992	0.317606657743454
wc2.1_2.5m_bio_13_horn	-2.1488000000000014	0.317606657743454
wc2.1_2.5m_bio_13_horn	-0.9679999999999964	0.317606657743454
wc2.1_2.5m_bio_13_horn	0.21280000000000854	0.317606657743454
wc2.1_2.5m_bio_13_horn	1.3936000000000064	0.3200407028198242
wc2.1_2.5m_bio_13_horn	2.5744000000000042	0.32735392451286316
wc2.1_2.5m_bio_13_horn	3.755200000000009	0.33467987179756165
wc2.1_2.5m_bio_13_horn	4.936000000000007	0.34201347827911377
wc2.1_2.5m_bio_13_horn	6.116800000000005	0.3493497371673584
wc2.1_2.5m_bio_13_horn	7.297600000000003	0.35668373107910156
wc2.1_2.5m_bio_13_horn	8.478400000000008	0.3640105724334717
wc2.1_2.5m_bio_13_horn	9.659200000000006	0.37132537364959717
wc2.1_2.5m_bio_13_horn	10.840000000000003	0.37862342596054077
wc2.1_2.5m_bio_13_horn	12.020800000000008	0.3859001100063324
wc2.1_2.5m_bio_13_horn	13.201600000000006	0.39315086603164673
wc2.1_2.5m_bio_13_horn	14.382400000000004	0.4003712236881256
wc2.1_2.5m_bio_13_horn	15.563200000000009	0.4075569212436676
wc2.1_2.5m_bio_13_horn	16.744	0.41470372676849365
wc2.1_2.5m_bio_13_horn	17.92480000000002	0.4218076467514038
wc2.1_2.5m_bio_13_horn	19.10560000000001	0.4288647174835205
wc2.1_2.5m_bio_13_horn	20.2864	0.4358711838722229
wc2.1_2.5m_bio_13_horn	21.467200000000005	0.4428234398365021
wc2.1_2.5m_bio_13_horn	22.64800000000001	0.44971799850463867
wc2.1_2.5m_bio_13_horn	23.828800000000015	0.45655155181884766
wc2.1_2.5m_bio_13_horn	25.009600000000006	0.4633209705352783
wc2.1_2.5m_bio_13_horn	26.19040000000001	0.4700232446193695
wc2.1_2.5m_bio_13_horn	27.3712	0.4766555428504944
wc2.1_2.5m_bio_13_horn	28.552000000000007	0.48321521282196045
wc2.1_2.5m_bio_13_horn	29.73280000000001	0.48969972133636475
wc2.1_2.5m_bio_13_horn	30.913600000000002	0.49610671401023865
wc2.1_2.5m_bio_13_horn	32.09440000000001	0.5024340152740479
wc2.1_2.5m_bio_13_horn	33.27520000000001	0.5086795687675476
wc2.1_2.5m_bio_13_horn	34.45600000000002	0.5148415565490723
wc2.1_2.5m_bio_13_horn	35.63680000000001	0.5209181308746338
wc2.1_2.5m_bio_13_horn	36.8176	0.5269078016281128
wc2.1_2.5m_bio_13_horn	37.998400000000004	0.5328091382980347
wc2.1_2.5m_bio_13_horn	39.17920000000001	0.5386207699775696
wc2.1_2.5m_bio_13_horn	40.360000000000014	0.5443416237831116
wc2.1_2.5m_bio_13_horn	41.54080000000002	0.5499706268310547
wc2.1_2.5m_bio_13_horn	42.721600000000024	0.5555068850517273
wc2.1_2.5m_bio_13_horn	43.9024	0.5609496235847473
wc2.1_2.5m_bio_13_horn	45.083200000000005	0.5662981867790222
wc2.1_2.5m_bio_13_horn	46.26400000000001	0.5715519785881042
wc2.1_2.5m_bio_13_horn	47.444800000000015	0.5767107009887695
wc2.1_2.5m_bio_13_horn	48.62560000000002	0.5817738771438599
wc2.1_2.5m_bio_13_horn	49.80640000000001	0.5867413878440857
wc2.1_2.5m_bio_13_horn	50.987200000000016	0.5916130542755127
wc2.1_2.5m_bio_13_horn	52.168000000000006	0.5963887572288513
wc2.1_2.5m_bio_13_horn	53.34880000000001	0.6010686755180359
wc2.1_2.5m_bio_13_horn	54.529600000000016	0.6056528091430664
wc2.1_2.5m_bio_13_horn	55.71040000000002	0.6101413369178772
wc2.1_2.5m_bio_13_horn	56.89120000000001	0.6145346164703369
wc2.1_2.5m_bio_13_horn	58.07200000000002	0.6188328862190247
wc2.1_2.5m_bio_13_horn	59.25280000000001	0.6230365633964539
wc2.1_2.5m_bio_13_horn	60.43360000000001	0.6271460652351379
wc2.1_2.5m_bio_13_horn	61.61440000000002	0.6311618685722351
wc2.1_2.5m_bio_13_horn	62.79520000000001	0.6350845694541931
wc2.1_2.5m_bio_13_horn	63.97600000000001	0.6389146447181702
wc2.1_2.5m_bio_13_horn	65.15680000000002	0.6426527500152588
wc2.1_2.5m_bio_13_horn	66.33760000000002	0.6462995409965515
wc2.1_2.5m_bio_13_horn	67.51840000000001	0.6498556733131409
wc2.1_2.5m_bio_13_horn	68.6992	0.6533218622207642
wc2.1_2.5m_bio_13_horn	69.88000000000001	0.6566988825798035
wc2.1_2.5m_bio_13_horn	71.06080000000001	0.6599873900413513
wc2.1_2.5m_bio_13_horn	72.24160000000002	0.6631882190704346
wc2.1_2.5m_bio_13_horn	73.42240000000002	0.6663021445274353
wc2.1_2.5m_bio_13_horn	74.60320000000002	0.6693299412727356
wc2.1_2.5m_bio_13_horn	75.784	0.6722723841667175
wc2.1_2.5m_bio_13_horn	76.96480000000001	0.6721923351287842
wc2.1_2.5m_bio_13_horn	78.14560000000002	0.667487382888794
wc2.1_2.5m_bio_13_horn	79.32640000000002	0.6626764535903931
wc2.1_2.5m_bio_13_horn	80.50720000000003	0.6577585935592651
wc2.1_2.5m_bio_13_horn	81.688	0.6527332663536072
wc2.1_2.5m_bio_13_horn	82.86880000000001	0.6475997567176819
wc2.1_2.5m_bio_13_horn	84.04960000000004	0.6423574686050415
wc2.1_2.5m_bio_13_horn	85.23040000000002	0.6370060443878174
wc2.1_2.5m_bio_13_horn	86.41120000000002	0.6315450668334961
wc2.1_2.5m_bio_13_horn	87.59200000000003	0.6259742975234985
wc2.1_2.5m_bio_13_horn	88.7728	0.6202937364578247
wc2.1_2.5m_bio_13_horn	89.95360000000004	0.6145032644271851
wc2.1_2.5m_bio_13_horn	91.13440000000001	0.6086030006408691
wc2.1_2.5m_bio_13_horn	92.31520000000002	0.6025932431221008
wc2.1_2.5m_bio_13_horn	93.49600000000002	0.5964744687080383
wc2.1_2.5m_bio_13_horn	94.67680000000003	0.5902471542358398
wc2.1_2.5m_bio_13_horn	95.85760000000003	0.5839121341705322
wc2.1_2.5m_bio_13_horn	97.03840000000001	0.5774701833724976
wc2.1_2.5m_bio_13_horn	98.21920000000001	0.5709224343299866
wc2.1_2.5m_bio_13_horn	99.40000000000002	0.5642701387405396
wc2.1_2.5m_bio_13_horn	100.58080000000002	0.5575146675109863
wc2.1_2.5m_bio_13_horn	101.76160000000003	0.5506578087806702
wc2.1_2.5m_bio_13_horn	102.9424	0.5437012314796448
wc2.1_2.5m_bio_13_horn	104.12320000000001	0.5366470217704773
wc2.1_2.5m_bio_13_horn	105.30400000000002	0.5294973850250244
wc2.1_2.5m_bio_13_horn	106.48480000000002	0.5222548246383667
wc2.1_2.5m_bio_13_horn	107.66560000000003	0.514922022819519
wc2.1_2.5m_bio_13_horn	108.84640000000003	0.5075018405914307
wc2.1_2.5m_bio_13_horn	110.02720000000001	0.4999973177909851
wc2.1_2.5m_bio_13_horn	111.20800000000001	0.49241185188293457
wc2.1_2.5m_bio_13_horn	112.38880000000002	0.4847489595413208
wc2.1_2.5m_bio_13_horn	113.56960000000002	0.4770124554634094
wc2.1_2.5m_bio_13_horn	114.75040000000003	0.469206303358078
wc2.1_2.5m_bio_13_horn	115.9312	0.4613346755504608
wc2.1_2.5m_bio_13_horn	117.11200000000004	0.45340201258659363
wc2.1_2.5m_bio_13_horn	118.29280000000001	0.44541290402412415
wc2.1_2.5m_bio_13_horn	119.47360000000002	0.43737220764160156
wc2.1_2.5m_bio_13_horn	120.65440000000002	0.429284930229187
wc2.1_2.5m_bio_13_horn	121.8352	0.4211563169956207
wc2.1_2.5m_bio_13_horn	123.01600000000003	0.41299164295196533
wc2.1_2.5m_bio_13_horn	124.19680000000001	0.4047964811325073
wc2.1_2.5m_bio_13_horn	125.37760000000004	0.39657655358314514
wc2.1_2.5m_bio_13_horn	126.55840000000002	0.3883376717567444
wc2.1_2.5m_bio_13_horn	127.73920000000003	0.38008585572242737
wc2.1_2.5m_bio_13_horn	128.92000000000002	0.37182703614234924
wc2.1_2.5m_bio_13_horn	130.1008	0.3635674715042114
wc2.1_2.5m_bio_13_horn	131.28160000000003	0.35531336069107056
wc2.1_2.5m_bio_13_horn	132.4624	0.3470710217952728
wc2.1_2.5m_bio_13_horn	133.64320000000004	0.3388468027114868
wc2.1_2.5m_bio_13_horn	134.824	0.3306470811367035
wc2.1_2.5m_bio_13_horn	136.0048	0.32247817516326904
wc2.1_2.5m_bio_13_horn	137.18560000000002	0.3143466114997864
wc2.1_2.5m_bio_13_horn	138.3664	0.3062584400177002
wc2.1_2.5m_bio_13_horn	139.54720000000003	0.29822003841400146
wc2.1_2.5m_bio_13_horn	140.728	0.2902376055717468
wc2.1_2.5m_bio_13_horn	141.90880000000004	0.28231725096702576
wc2.1_2.5m_bio_13_horn	143.08960000000002	0.2744649052619934
wc2.1_2.5m_bio_13_horn	144.2704	0.26668643951416016
wc2.1_2.5m_bio_13_horn	145.45120000000003	0.25898754596710205
wc2.1_2.5m_bio_13_horn	146.632	0.2513737380504608
wc2.1_2.5m_bio_13_horn	147.81280000000004	0.24385035037994385
wc2.1_2.5m_bio_13_horn	148.99360000000001	0.23642253875732422
wc2.1_2.5m_bio_13_horn	150.17440000000005	0.22909529507160187
wc2.1_2.5m_bio_13_horn	151.35520000000002	0.22187311947345734
wc2.1_2.5m_bio_13_horn	152.536	0.21476054191589355
wc2.1_2.5m_bio_13_horn	153.71680000000003	0.207761749625206
wc2.1_2.5m_bio_13_horn	154.8976	0.20088069140911102
wc2.1_2.5m_bio_13_horn	156.07840000000004	0.19412098824977875
wc2.1_2.5m_bio_13_horn	157.25920000000002	0.18748603761196136
wc2.1_2.5m_bio_13_horn	158.44000000000005	0.1809788942337036
wc2.1_2.5m_bio_13_horn	159.62080000000003	0.17460235953330994
wc2.1_2.5m_bio_13_horn	160.8016	0.1683589518070221
wc2.1_2.5m_bio_13_horn	161.98240000000004	0.16225086152553558
wc2.1_2.5m_bio_13_horn	163.16320000000002	0.15628008544445038
wc2.1_2.5m_bio_13_horn	164.34400000000005	0.15044806897640228
wc2.1_2.5m_bio_13_horn	165.52480000000003	0.1447562426328659
wc2.1_2.5m_bio_13_horn	166.7056	0.13920564949512482
wc2.1_2.5m_bio_13_horn	167.88640000000004	0.1337970346212387
wc2.1_2.5m_bio_13_horn	169.0672	0.12853087484836578
wc2.1_2.5m_bio_13_horn	170.24800000000005	0.12340742349624634
wc2.1_2.5m_bio_13_horn	171.42880000000002	0.118426613509655
wc2.1_2.5m_bio_13_horn	172.60960000000006	0.11358815431594849
wc2.1_2.5m_bio_13_horn	173.79040000000003	0.10889152437448502
wc2.1_2.5m_bio_13_horn	174.9712	0.10433594137430191
wc2.1_2.5m_bio_13_horn	176.15200000000004	0.09992049634456635
wc2.1_2.5m_bio_13_horn	177.33280000000002	0.09564387798309326
wc2.1_2.5m_bio_13_horn	178.51360000000005	0.09150475263595581
wc2.1_2.5m_bio_13_horn	179.69440000000003	0.08750154823064804
wc2.1_2.5m_bio_13_horn	180.87520000000006	0.08363252878189087
wc2.1_2.5m_bio_13_horn	182.05600000000004	0.07989578694105148
wc2.1_2.5m_bio_13_horn	183.23680000000002	0.07628926634788513
wc2.1_2.5m_bio_13_horn	184.41760000000005	0.07281079143285751
wc2.1_2.5m_bio_13_horn	185.59840000000003	0.06945805251598358
wc2.1_2.5m_bio_13_horn	186.77920000000006	0.06622862815856934
wc2.1_2.5m_bio_13_horn	187.96000000000004	0.06312001496553421
wc2.1_2.5m_bio_13_horn	189.14080000000007	0.06012963876128197
wc2.1_2.5m_bio_13_horn	190.32160000000005	0.05725475400686264
wc2.1_2.5m_bio_13_horn	191.50240000000002	0.054492659866809845
wc2.1_2.5m_bio_13_horn	192.68320000000006	0.051840562373399734
wc2.1_2.5m_bio_13_horn	193.86400000000003	0.04929562285542488
wc2.1_2.5m_bio_13_horn	195.04480000000007	0.04685497656464577
wc2.1_2.5m_bio_13_horn	196.22560000000004	0.04451572895050049
wc2.1_2.5m_bio_13_horn	197.40640000000002	0.04227496683597565
wc2.1_2.5m_bio_13_horn	198.58720000000005	0.04012978449463844
wc2.1_2.5m_bio_13_horn	199.76800000000003	0.038077257573604584
wc2.1_2.5m_bio_13_horn	200.94880000000006	0.03611448407173157
wc2.1_2.5m_bio_13_horn	202.12960000000004	0.03423859551548958
wc2.1_2.5m_bio_13_horn	203.31040000000007	0.03244667500257492
wc2.1_2.5m_bio_13_horn	204.49120000000005	0.03073589690029621
wc2.1_2.5m_bio_13_horn	205.67200000000003	0.02910345233976841
wc2.1_2.5m_bio_13_horn	206.85280000000006	0.02754656970500946
wc2.1_2.5m_bio_13_horn	208.03360000000004	0.026062510907649994
wc2.1_2.5m_bio_13_horn	209.21440000000007	0.02464859001338482
wc2.1_2.5m_bio_13_horn	210.39520000000005	0.023302165791392326
wc2.1_2.5m_bio_13_horn	211.57600000000002	0.022020652890205383
wc2.1_2.5m_bio_13_horn	212.75680000000006	0.020801516249775887
wc2.1_2.5m_bio_13_horn	213.93760000000003	0.019642282277345657
wc2.1_2.5m_bio_13_horn	215.1184	0.01854054443538189
wc2.1_2.5m_bio_13_horn	216.2992000000001	0.017493918538093567
wc2.1_2.5m_bio_13_horn	217.48000000000008	0.01650012470781803
wc2.1_2.5m_bio_13_horn	218.66080000000005	0.015556931495666504
wc2.1_2.5m_bio_13_horn	219.84160000000003	0.01466216892004013
wc2.1_2.5m_bio_13_horn	221.02240000000006	0.013813733123242855
wc2.1_2.5m_bio_13_horn	222.2032000000001	0.01300958450883627
wc2.1_2.5m_bio_13_horn	223.38400000000007	0.012247747741639614
wc2.1_2.5m_bio_13_horn	224.56480000000005	0.011526311747729778
wc2.1_2.5m_bio_13_horn	225.74560000000002	0.010843428783118725
wc2.1_2.5m_bio_13_horn	226.92640000000006	0.010197317227721214
wc2.1_2.5m_bio_13_horn	228.1072000000001	0.00958626251667738
wc2.1_2.5m_bio_13_horn	229.28800000000007	0.009008591063320637
wc2.1_2.5m_bio_13_horn	230.46880000000004	0.008462714962661266
wc2.1_2.5m_bio_13_horn	231.64960000000002	0.007947096601128578
wc2.1_2.5m_bio_13_horn	232.83040000000005	0.007460258435457945
wc2.1_2.5m_bio_13_horn	234.0112000000001	0.00700078159570694
wc2.1_2.5m_bio_13_horn	235.19200000000006	0.006567302625626326
wc2.1_2.5m_bio_13_horn	236.37280000000004	0.006158514879643917
wc2.1_2.5m_bio_13_horn	237.55360000000007	0.005773165263235569
wc2.1_2.5m_bio_13_horn	238.73440000000005	0.005410053301602602
wc2.1_2.5m_bio_13_horn	239.91520000000008	0.005068029277026653
wc2.1_2.5m_bio_13_horn	241.09600000000006	0.004745999351143837
wc2.1_2.5m_bio_13_horn	242.27680000000004	0.004442902747541666
wc2.1_2.5m_bio_13_horn	243.45760000000007	0.004157741088420153
wc2.1_2.5m_bio_13_horn	244.63840000000005	0.0038895555771887302
wc2.1_2.5m_bio_13_horn	245.81920000000008	0.0036374314222484827
wc2.1_2.5m_bio_13_horn	247.00000000000006	0.0034004964400082827
wc2.1_2.5m_bio_13_horn	248.18080000000003	0.003177919192239642
wc2.1_2.5m_bio_13_horn	249.36160000000007	0.0029689085204154253
wc2.1_2.5m_bio_13_horn	250.54240000000004	0.0027727102860808372
wc2.1_2.5m_bio_13_horn	251.72320000000008	0.002588607370853424
wc2.1_2.5m_bio_13_horn	252.90400000000005	0.002415918279439211
wc2.1_2.5m_bio_13_horn	254.08480000000003	0.0022539969068020582
wc2.1_2.5m_bio_13_horn	255.26560000000006	0.002102223690599203
wc2.1_2.5m_bio_13_horn	256.44640000000004	0.001960014458745718
wc2.1_2.5m_bio_13_horn	257.6272000000001	0.0018268200801685452
wc2.1_2.5m_bio_13_horn	258.80800000000005	0.0017021080711856484
wc2.1_2.5m_bio_13_horn	259.9888000000001	0.001585386460646987
wc2.1_2.5m_bio_13_horn	261.16960000000006	0.001476179575547576
wc2.1_2.5m_bio_13_horn	262.35040000000004	0.0013740379363298416
wc2.1_2.5m_bio_13_horn	263.53120000000007	0.0012785433791577816
wc2.1_2.5m_bio_13_horn	264.71200000000005	0.0011892906622961164
wc2.1_2.5m_bio_13_horn	265.8928000000001	0.001105905743315816
wc2.1_2.5m_bio_13_horn	267.07360000000006	0.0010280265705659986
wc2.1_2.5m_bio_13_horn	268.25440000000003	9.553192066960037E-4
wc2.1_2.5m_bio_13_horn	269.43520000000007	8.874604827724397E-4
wc2.1_2.5m_bio_13_horn	270.61600000000004	8.241527830250561E-4
wc2.1_2.5m_bio_13_horn	271.7968000000001	7.651085616089404E-4
wc2.1_2.5m_bio_13_horn	272.97760000000005	7.100629154592752E-4
wc2.1_2.5m_bio_13_horn	274.15840000000003	6.587616517208517E-4
wc2.1_2.5m_bio_13_horn	275.33920000000006	6.109655369073153E-4
wc2.1_2.5m_bio_13_horn	276.5200000000001	5.664530326612294E-4
wc2.1_2.5m_bio_13_horn	277.7008000000001	5.250107496976852E-4
wc2.1_2.5m_bio_13_horn	278.88160000000005	4.864424408879131E-4
wc2.1_2.5m_bio_13_horn	280.0624	4.505593387875706E-4
wc2.1_2.5m_bio_13_horn	281.24320000000006	4.171878390479833E-4
wc2.1_2.5m_bio_13_horn	282.4240000000001	3.861612640321255E-4
wc2.1_2.5m_bio_13_horn	283.60480000000007	3.57326352968812E-4
wc2.1_2.5m_bio_13_horn	284.78560000000004	3.3053613151423633E-4
wc2.1_2.5m_bio_13_horn	285.9664	3.056554705835879E-4
wc2.1_2.5m_bio_13_horn	287.14720000000005	2.82555673038587E-4
wc2.1_2.5m_bio_13_horn	288.3280000000001	2.611160452943295E-4
wc2.1_2.5m_bio_13_horn	289.50880000000006	2.4122517788782716E-4
wc2.1_2.5m_bio_13_horn	290.68960000000004	2.227765799034387E-4
wc2.1_2.5m_bio_13_horn	291.8704	2.056724188150838E-4
wc2.1_2.5m_bio_13_horn	293.0512000000001	1.8981934408657253E-4
wc2.1_2.5m_bio_13_horn	294.2320000000001	1.7513163038529456E-4
wc2.1_2.5m_bio_13_horn	295.41280000000006	1.615275687072426E-4
wc2.1_2.5m_bio_13_horn	296.59360000000004	1.4893218758516014E-4
wc2.1_2.5m_bio_13_horn	297.77440000000007	1.372740516671911E-4
wc2.1_2.5m_bio_13_horn	298.9552000000001	1.2648766278289258E-4
wc2.1_2.5m_bio_13_horn	300.1360000000001	1.1651100066956133E-4
wc2.1_2.5m_bio_13_horn	301.31680000000006	1.0728616325650364E-4
wc2.1_2.5m_bio_13_horn	302.49760000000003	9.875986143015325E-5
wc2.1_2.5m_bio_13_horn	303.67840000000007	9.088146907743067E-5
wc2.1_2.5m_bio_13_horn	304.8592000000001	8.360460924450308E-5
wc2.1_2.5m_bio_13_horn	306.0400000000001	7.688528421567753E-5
wc2.1_2.5m_bio_13_horn	307.22080000000005	7.068321428960189E-5
wc2.1_2.5m_bio_13_horn	308.40160000000003	6.496022251667455E-5
wc2.1_2.5m_bio_13_horn	309.5824000000001	5.9681377024389803E-5
wc2.1_2.5m_bio_13_horn	310.7632000000001	5.4813604947412387E-5
wc2.1_2.5m_bio_13_horn	311.9440000000001	5.032664557802491E-5
wc2.1_2.5m_bio_13_horn	313.12480000000005	4.619200262823142E-5
wc2.1_2.5m_bio_13_horn	314.3056	4.2383206164231524E-5
wc2.1_2.5m_bio_13_horn	315.4864000000001	3.887594721163623E-5
wc2.1_2.5m_bio_13_horn	316.6672000000001	3.564728103810921E-5
wc2.1_2.5m_bio_13_horn	317.84800000000007	3.267623469582759E-5
wc2.1_2.5m_bio_13_horn	319.02880000000005	2.994303940795362E-5
wc2.1_2.5m_bio_13_horn	320.2096	2.7429630790720694E-5
wc2.1_2.5m_bio_13_horn	321.3904000000001	2.5118995836237445E-5
wc2.1_2.5m_bio_13_horn	322.5712000000001	2.29956040129764E-5
wc2.1_2.5m_bio_13_horn	323.75200000000007	2.104484156006947E-5
wc2.1_2.5m_bio_13_horn	324.93280000000004	1.9253368009231053E-5
wc2.1_2.5m_bio_13_horn	326.1136	1.7608690541237593E-5
wc2.1_2.5m_bio_13_horn	327.2944000000001	1.6099249478429556E-5
wc2.1_2.5m_bio_13_horn	328.4752000000001	1.4714466487930622E-5
wc2.1_2.5m_bio_13_horn	329.65600000000006	1.3444408068608027E-5
wc2.1_2.5m_bio_13_horn	330.83680000000004	1.2280021110200323E-5
wc2.1_2.5m_bio_13_horn	332.0176000000001	1.1212819117645267E-5
wc2.1_2.5m_bio_13_horn	333.1984000000001	1.0235070476483088E-5
wc2.1_2.5m_bio_13_horn	334.3792000000001	9.339531970908865E-6
wc2.1_2.5m_bio_13_horn	335.56000000000006	8.519609764334746E-6
wc2.1_2.5m_bio_13_horn	336.74080000000004	7.7691329352092E-6
wc2.1_2.5m_bio_13_horn	337.92160000000007	7.082486717990832E-6
wc2.1_2.5m_bio_13_horn	339.1024000000001	6.454435606428888E-6
wc2.1_2.5m_bio_13_horn	340.2832000000001	5.880158823856618E-6
wc2.1_2.5m_bio_13_horn	341.46400000000006	5.355255325412145E-6
wc2.1_2.5m_bio_13_horn	342.64480000000003	4.875616468780208E-6
wc2.1_2.5m_bio_13_horn	343.82560000000007	4.437509232957382E-6
wc2.1_2.5m_bio_13_horn	345.0064000000001	4.0374511627305765E-6
wc2.1_2.5m_bio_13_horn	346.1872000000001	3.6722785807796754E-6
wc2.1_2.5m_bio_13_horn	347.36800000000005	3.3390447242709342E-6
wc2.1_2.5m_bio_13_horn	348.5488000000001	3.0350736324180616E-6
wc2.1_2.5m_bio_13_horn	349.72960000000006	2.7578741992329014E-6
wc2.1_2.5m_bio_13_horn	350.9104000000001	2.5051865577552235E-6
wc2.1_2.5m_bio_13_horn	352.0912000000001	2.274914322697441E-6
wc2.1_2.5m_bio_13_horn	353.27200000000005	2.0651339127653046E-6
wc2.1_2.5m_bio_13_horn	354.4528000000001	1.874095801213116E-6
wc2.1_2.5m_bio_13_horn	355.63360000000006	1.7001749483824824E-6
wc2.1_2.5m_bio_13_horn	356.8144000000001	1.5418986549775582E-6
wc2.1_2.5m_bio_13_horn	357.99520000000007	1.3979005188957672E-6
wc2.1_2.5m_bio_13_horn	359.17600000000004	1.2669431725953473E-6
wc2.1_2.5m_bio_13_horn	360.3568000000001	1.147879288510012E-6
wc2.1_2.5m_bio_13_horn	361.53760000000005	1.0396705647508497E-6
wc2.1_2.5m_bio_13_horn	362.7184000000001	9.41355096983898E-7
wc2.1_2.5m_bio_13_horn	363.89920000000006	8.52062896683492E-7
wc2.1_2.5m_bio_13_horn	365.0800000000001	7.709907094977098E-7
wc2.1_2.5m_bio_13_horn	366.2608000000001	6.974046300456394E-7
wc2.1_2.5m_bio_13_horn	367.4416000000001	6.306391924226773E-7
wc2.1_2.5m_bio_13_horn	368.6224000000001	5.700793508367497E-7
wc2.1_2.5m_bio_13_horn	369.80320000000006	5.15169460868492E-7
wc2.1_2.5m_bio_13_horn	370.9840000000001	4.6539645381926675E-7
wc2.1_2.5m_bio_13_horn	372.16480000000007	4.2029722635561484E-7
wc2.1_2.5m_bio_13_horn	373.3456000000001	3.794444012328313E-7
wc2.1_2.5m_bio_13_horn	374.5264000000001	3.424524379624927E-7
wc2.1_2.5m_bio_13_horn	375.70720000000006	3.089658946464624E-7
wc2.1_2.5m_bio_13_horn	376.8880000000001	2.7866425966749375E-7
wc2.1_2.5m_bio_13_horn	378.06880000000007	2.5125305569417833E-7
wc2.1_2.5m_bio_13_horn	379.2496000000001	2.2646422337402328E-7
wc2.1_2.5m_bio_13_horn	380.4304000000001	2.0405551026669855E-7
wc2.1_2.5m_bio_13_horn	381.61120000000005	1.838041185919792E-7
wc2.1_2.5m_bio_13_horn	382.7920000000001	1.6550937687043188E-7
wc2.1_2.5m_bio_13_horn	383.97280000000006	1.4898692768383626E-7
wc2.1_2.5m_bio_13_horn	385.1536000000001	1.340708024599735E-7
wc2.1_2.5m_bio_13_horn	386.3344000000001	1.206086324145872E-7
wc2.1_2.5m_bio_13_horn	387.5152000000001	1.0846336806480394E-7
wc2.1_2.5m_bio_13_horn	388.6960000000001	9.750927176810364E-8
wc2.1_2.5m_bio_13_horn	389.87680000000006	8.763332459693629E-8
wc2.1_2.5m_bio_13_horn	391.0576000000001	7.873212126696671E-8
wc2.1_2.5m_bio_13_horn	392.23840000000007	7.071194119134816E-8
wc2.1_2.5m_bio_13_horn	393.4192000000001	6.348835768221761E-8
wc2.1_2.5m_bio_13_horn	394.6000000000001	5.698408500620644E-8
wc2.1_2.5m_bio_13_horn	395.78080000000006	5.112973866516768E-8
wc2.1_2.5m_bio_13_horn	396.9616000000001	4.586186008737059E-8
wc2.1_2.5m_bio_13_horn	398.14240000000007	4.112352414153975E-8
wc2.1_2.5m_bio_13_horn	399.3232000000001	3.6862694230421766E-8
wc2.1_2.5m_bio_13_horn	400.5040000000001	3.3032723223413996E-8
wc2.1_2.5m_bio_13_horn	401.68480000000005	2.9591010530793938E-8
wc2.1_2.5m_bio_13_horn	402.8656000000001	2.649938224408288E-8
wc2.1_2.5m_bio_13_horn	404.0464000000001	2.372307861264744E-8
wc2.1_2.5m_bio_13_horn	405.2272000000001	2.12307060820649E-8
wc2.1_2.5m_bio_13_horn	406.4080000000001	1.8994084527435007E-8
wc2.1_2.5m_bio_13_horn	407.58880000000005	1.6987536710644235E-8
wc2.1_2.5m_bio_13_horn	408.7696000000001	1.5188085455974942E-8
wc2.1_2.5m_bio_13_horn	409.9504000000001	1.3574807944394252E-8
wc2.1_2.5m_bio_13_horn	411.1312000000001	1.2128999138383278E-8
wc2.1_2.5m_bio_13_horn	412.31200000000007	1.083363709852847E-8
wc2.1_2.5m_bio_13_horn	413.49280000000005	9.673512657570882E-9
wc2.1_2.5m_bio_13_horn	414.6736000000001	8.634797765694202E-9
wc2.1_2.5m_bio_13_horn	415.8544000000001	7.70514407832934E-9
wc2.1_2.5m_bio_13_horn	417.0352000000001	6.873352997871507E-9
wc2.1_2.5m_bio_13_horn	418.21600000000007	6.129352581041303E-9
wc2.1_2.5m_bio_13_horn	419.39680000000004	5.464131813681661E-9
wc2.1_2.5m_bio_13_horn	420.57760000000013	4.86951590161766E-9
wc2.1_2.5m_bio_13_horn	421.7584000000001	4.338214232291193E-9
wc2.1_2.5m_bio_13_horn	422.9392000000001	3.8636183141704805E-9
wc2.1_2.5m_bio_13_horn	424.12000000000006	3.4398390802437007E-9
wc2.1_2.5m_bio_13_horn	425.30080000000004	3.0615405766099E-9
wc2.1_2.5m_bio_13_horn	426.4816000000001	2.7239714928128933E-9
wc2.1_2.5m_bio_13_horn	427.6624000000001	2.422830824855282E-9
wc2.1_2.5m_bio_13_horn	428.8432000000001	2.154290523748159E-9
wc2.1_2.5m_bio_13_horn	430.02400000000006	1.9148942431712612E-9
wc2.1_2.5m_bio_13_horn	431.20480000000003	1.7015445719081868E-9
wc2.1_2.5m_bio_13_horn	432.3856000000001	1.5114802742743905E-9
wc2.1_2.5m_bio_13_horn	433.5664000000001	1.3422074562896569E-9
wc2.1_2.5m_bio_13_horn	434.7472000000001	1.1915094466630194E-9
wc2.1_2.5m_bio_13_horn	435.92800000000005	1.0573854014594986E-9
wc2.1_2.5m_bio_13_horn	437.10880000000003	9.380582977058793E-10
wc2.1_2.5m_bio_13_horn	438.2896000000001	8.31925195399208E-10
wc2.1_2.5m_bio_13_horn	439.4704000000001	7.375635102668809E-10
wc2.1_2.5m_bio_13_horn	440.6512000000001	6.536910457377587E-10
wc2.1_2.5m_bio_13_horn	441.83200000000005	5.791703783231128E-10
wc2.1_2.5m_bio_13_horn	443.0128000000001	5.12978881594961E-10
wc2.1_2.5m_bio_13_horn	444.1936000000001	4.5420359140457833E-10
wc2.1_2.5m_bio_13_horn	445.3744000000001	4.020336008547787E-10
wc2.1_2.5m_bio_13_horn	446.55520000000007	3.557394934183833E-10
wc2.1_2.5m_bio_13_horn	447.73600000000005	3.1467520256178716E-10
wc2.1_2.5m_bio_13_horn	448.91680000000014	2.7826008164311133E-10
wc2.1_2.5m_bio_13_horn	450.0976000000001	2.4598012515753E-10
wc2.1_2.5m_bio_13_horn	451.2784000000001	2.1737373012697958E-10
wc2.1_2.5m_bio_13_horn	452.45920000000007	1.920325426452152E-10
wc2.1_2.5m_bio_13_horn	453.64000000000004	1.6959010584738365E-10
wc2.1_2.5m_bio_13_horn	454.82080000000013	1.4972245665489936E-10
wc2.1_2.5m_bio_13_horn	456.0016000000001	1.3213950766921556E-10
wc2.1_2.5m_bio_13_horn	457.1824000000001	1.165832985705606E-10
wc2.1_2.5m_bio_13_horn	458.36320000000006	1.028254772994508E-10
wc2.1_2.5m_bio_13_horn	459.5440000000001	9.066153383585629E-11
wc2.1_2.5m_bio_13_horn	460.72480000000013	7.991091816039742E-11
wc2.1_2.5m_bio_13_horn	461.9056000000001	7.04120650674156E-11
wc2.1_2.5m_bio_13_horn	463.0864000000001	6.202242885944287E-11
wc2.1_2.5m_bio_13_horn	464.26720000000006	5.461455593325226E-11
wc2.1_2.5m_bio_13_horn	465.44800000000004	4.807605008538829E-11
wc2.1_2.5m_bio_13_horn	466.6288000000001	4.2306495112720555E-11
wc2.1_2.5m_bio_13_horn	467.8096000000001	3.721740277073948E-11
wc2.1_2.5m_bio_13_horn	468.9904000000001	3.27298813052046E-11
wc2.1_2.5m_bio_13_horn	470.17120000000006	2.877402656420447E-11
wc2.1_2.5m_bio_13_horn	471.35200000000003	2.5288184740679398E-11
wc2.1_2.5m_bio_13_horn	472.5328000000001	2.2217365100440922E-11
wc2.1_2.5m_bio_13_horn	473.7136000000001	1.9513187940467525E-11
wc2.1_2.5m_bio_13_horn	474.8944000000001	1.7132540178210753E-11
wc2.1_2.5m_bio_13_horn	476.07520000000005	1.5037514636273563E-11
wc2.1_2.5m_bio_13_horn	477.25600000000014	1.3194357932622136E-11
wc2.1_2.5m_bio_13_horn	478.4368	1.1573408030540744E-11
wc2.1_2.5m_bio_13_horn	479.6176000000001	1.0148271979704138E-11
wc2.1_2.5m_bio_13_horn	480.7984000000002	8.895773874473267E-12
wc2.1_2.5m_bio_13_horn	481.97920000000005	7.795332955529144E-12
wc2.1_2.5m_bio_13_horn	483.16000000000014	6.8287858007165525E-12
wc2.1_2.5m_bio_13_horn	484.3408	5.980164280439126E-12
wc2.1_2.5m_bio_13_horn	485.5216000000001	5.235287897642493E-12
wc2.1_2.5m_bio_13_horn	486.7024000000002	4.581723455493458E-12
wc2.1_2.5m_bio_13_horn	487.88320000000004	4.008436377961333E-12
wc2.1_2.5m_bio_13_horn	489.06400000000014	3.5057577500718917E-12
wc2.1_2.5m_bio_13_horn	490.2448000000001	3.0651143515664225E-12
wc2.1_2.5m_bio_13_horn	491.4256000000001	2.6789972150387253E-12
wc2.1_2.5m_bio_13_horn	492.6064000000002	2.3407534591179946E-12
wc2.1_2.5m_bio_13_horn	493.78720000000004	2.2376211127050905E-12
wc2.1_2.5m_bio_13_horn	494.96800000000013	2.2376211127050905E-12
wc2.1_2.5m_bio_13_horn	496.1488000000001	2.2376211127050905E-12
wc2.1_2.5m_bio_13_horn	497.3296000000001	2.2376211127050905E-12
wc2.1_2.5m_bio_13_horn	498.5104000000002	2.2376211127050905E-12
wc2.1_2.5m_bio_13_horn	499.69120000000004	2.2376211127050905E-12
wc2.1_2.5m_bio_13_horn	500.8720000000001	2.2376211127050905E-12
wc2.1_2.5m_bio_13_horn	502.0528000000001	2.2376211127050905E-12
wc2.1_2.5m_bio_13_horn	503.2336000000001	2.2376211127050905E-12
wc2.1_2.5m_bio_13_horn	504.41440000000017	2.2376211127050905E-12
wc2.1_2.5m_bio_13_horn	505.59520000000003	2.2376211127050905E-12
wc2.1_2.5m_bio_13_horn	506.7760000000001	2.2376211127050905E-12
wc2.1_2.5m_bio_13_horn	507.9568000000001	2.2376211127050905E-12
wc2.1_2.5m_bio_13_horn	509.1376000000001	2.2376211127050905E-12
wc2.1_2.5m_bio_13_horn	510.31840000000017	2.2376211127050905E-12
wc2.1_2.5m_bio_13_horn	511.49920000000003	2.2376211127050905E-12
wc2.1_2.5m_bio_13_horn	512.6800000000001	2.2376211127050905E-12
wc2.1_2.5m_bio_13_horn	513.8608	2.2376211127050905E-12
wc2.1_2.5m_bio_13_horn	515.0416	2.2376211127050905E-12
wc2.1_2.5m_bio_13_horn	516.2224000000001	2.2376211127050905E-12
wc2.1_2.5m_bio_13_horn	517.4032	2.2376211127050905E-12
wc2.1_2.5m_bio_13_horn	518.5840000000001	2.2376211127050905E-12
wc2.1_2.5m_bio_13_horn	519.7648	2.2376211127050905E-12
wc2.1_2.5m_bio_13_horn	520.9456	2.2376211127050905E-12
wc2.1_2.5m_bio_13_horn	522.1264000000001	2.2376211127050905E-12
wc2.1_2.5m_bio_13_horn	523.3072000000001	2.2376211127050905E-12
wc2.1_2.5m_bio_13_horn	524.488	2.2376211127050905E-12
wc2.1_2.5m_bio_13_horn	525.6688	2.2376211127050905E-12
wc2.1_2.5m_bio_13_horn	526.8496	2.2376211127050905E-12
wc2.1_2.5m_bio_13_horn	528.0304000000001	2.2376211127050905E-12
wc2.1_2.5m_bio_13_horn	529.2112000000001	2.2376211127050905E-12
wc2.1_2.5m_bio_13_horn	530.392	2.2376211127050905E-12
wc2.1_2.5m_bio_13_horn	531.5728	2.2376211127050905E-12
wc2.1_2.5m_bio_13_horn	532.7536	2.2376211127050905E-12
wc2.1_2.5m_bio_13_horn	533.9344000000001	2.2376211127050905E-12
wc2.1_2.5m_bio_13_horn	535.1152000000001	2.2376211127050905E-12
wc2.1_2.5m_bio_13_horn	536.296	2.2376211127050905E-12
wc2.1_2.5m_bio_13_horn	537.4768	2.2376211127050905E-12
wc2.1_2.5m_bio_13_horn	538.6576	2.2376211127050905E-12
wc2.1_2.5m_bio_13_horn	539.8384000000001	2.2376211127050905E-12
wc2.1_2.5m_bio_13_horn	541.0192000000001	2.2376211127050905E-12
wc2.1_2.5m_bio_13_horn	542.2	2.2376211127050905E-12
