# Supplementary material for: New records of a lost species and a geographic range expansion for sengis in the Horn of Africa
Source: PeerJ. 2020 Aug 18;8:e9652. doi: 10.7717/peerj.9652 (PMC7441985; doi:10.7717/peerj.9652)
Supplement: Supplemental Information 6 [file peerj-08-9652-s006.zip › Data_S6_Ecological_Niche_Modeling/4_final_Maxent_analysis/output/plots/revoilii_10_wc2.1_2.5m_bio_13_horn_only.dat]

variable	x	y
wc2.1_2.5m_bio_13_horn	-48.2	0.22054189443588257
wc2.1_2.5m_bio_13_horn	-47.019200000000005	0.22054189443588257
wc2.1_2.5m_bio_13_horn	-45.8384	0.22054189443588257
wc2.1_2.5m_bio_13_horn	-44.6576	0.22054189443588257
wc2.1_2.5m_bio_13_horn	-43.476800000000004	0.22054189443588257
wc2.1_2.5m_bio_13_horn	-42.296	0.22054189443588257
wc2.1_2.5m_bio_13_horn	-41.1152	0.22054189443588257
wc2.1_2.5m_bio_13_horn	-39.9344	0.22054189443588257
wc2.1_2.5m_bio_13_horn	-38.753600000000006	0.22054189443588257
wc2.1_2.5m_bio_13_horn	-37.5728	0.22054189443588257
wc2.1_2.5m_bio_13_horn	-36.392	0.22054189443588257
wc2.1_2.5m_bio_13_horn	-35.2112	0.22054189443588257
wc2.1_2.5m_bio_13_horn	-34.0304	0.22054189443588257
wc2.1_2.5m_bio_13_horn	-32.8496	0.22054189443588257
wc2.1_2.5m_bio_13_horn	-31.668799999999997	0.22054189443588257
wc2.1_2.5m_bio_13_horn	-30.488	0.22054189443588257
wc2.1_2.5m_bio_13_horn	-29.3072	0.22054189443588257
wc2.1_2.5m_bio_13_horn	-28.1264	0.22054189443588257
wc2.1_2.5m_bio_13_horn	-26.945600000000002	0.22054189443588257
wc2.1_2.5m_bio_13_horn	-25.764799999999997	0.22054189443588257
wc2.1_2.5m_bio_13_horn	-24.584	0.22054189443588257
wc2.1_2.5m_bio_13_horn	-23.4032	0.22054189443588257
wc2.1_2.5m_bio_13_horn	-22.222399999999997	0.22054189443588257
wc2.1_2.5m_bio_13_horn	-21.0416	0.22054189443588257
wc2.1_2.5m_bio_13_horn	-19.860799999999998	0.22054189443588257
wc2.1_2.5m_bio_13_horn	-18.68	0.22054189443588257
wc2.1_2.5m_bio_13_horn	-17.4992	0.22054189443588257
wc2.1_2.5m_bio_13_horn	-16.318399999999997	0.22054189443588257
wc2.1_2.5m_bio_13_horn	-15.137599999999992	0.22054189443588257
wc2.1_2.5m_bio_13_horn	-13.956800000000001	0.22054189443588257
wc2.1_2.5m_bio_13_horn	-12.775999999999996	0.22054189443588257
wc2.1_2.5m_bio_13_horn	-11.595199999999998	0.22054189443588257
wc2.1_2.5m_bio_13_horn	-10.4144	0.22054189443588257
wc2.1_2.5m_bio_13_horn	-9.233599999999996	0.22054189443588257
wc2.1_2.5m_bio_13_horn	-8.052799999999998	0.22054189443588257
wc2.1_2.5m_bio_13_horn	-6.871999999999993	0.22054189443588257
wc2.1_2.5m_bio_13_horn	-5.691200000000002	0.22054189443588257
wc2.1_2.5m_bio_13_horn	-4.510399999999997	0.22054189443588257
wc2.1_2.5m_bio_13_horn	-3.329599999999992	0.22054189443588257
wc2.1_2.5m_bio_13_horn	-2.1488000000000014	0.22054189443588257
wc2.1_2.5m_bio_13_horn	-0.9679999999999964	0.22054189443588257
wc2.1_2.5m_bio_13_horn	0.21280000000000854	0.22054189443588257
wc2.1_2.5m_bio_13_horn	1.3936000000000064	0.22386610507965088
wc2.1_2.5m_bio_13_horn	2.5744000000000042	0.23395833373069763
wc2.1_2.5m_bio_13_horn	3.755200000000009	0.24421846866607666
wc2.1_2.5m_bio_13_horn	4.936000000000007	0.25463101267814636
wc2.1_2.5m_bio_13_horn	6.116800000000005	0.2651797831058502
wc2.1_2.5m_bio_13_horn	7.297600000000003	0.2758481204509735
wc2.1_2.5m_bio_13_horn	8.478400000000008	0.28661879897117615
wc2.1_2.5m_bio_13_horn	9.659200000000006	0.29747435450553894
wc2.1_2.5m_bio_13_horn	10.840000000000003	0.30839699506759644
wc2.1_2.5m_bio_13_horn	12.020800000000008	0.3193688988685608
wc2.1_2.5m_bio_13_horn	13.201600000000006	0.3303722143173218
wc2.1_2.5m_bio_13_horn	14.382400000000004	0.3413892090320587
wc2.1_2.5m_bio_13_horn	15.563200000000009	0.35240229964256287
wc2.1_2.5m_bio_13_horn	16.744	0.36339429020881653
wc2.1_2.5m_bio_13_horn	17.92480000000002	0.37434837222099304
wc2.1_2.5m_bio_13_horn	19.10560000000001	0.38524821400642395
wc2.1_2.5m_bio_13_horn	20.2864	0.3960779905319214
wc2.1_2.5m_bio_13_horn	21.467200000000005	0.40682265162467957
wc2.1_2.5m_bio_13_horn	22.64800000000001	0.41746774315834045
wc2.1_2.5m_bio_13_horn	23.828800000000015	0.4279995560646057
wc2.1_2.5m_bio_13_horn	25.009600000000006	0.4384051561355591
wc2.1_2.5m_bio_13_horn	26.19040000000001	0.44867250323295593
wc2.1_2.5m_bio_13_horn	27.3712	0.4587903618812561
wc2.1_2.5m_bio_13_horn	28.552000000000007	0.4687482714653015
wc2.1_2.5m_bio_13_horn	29.73280000000001	0.4785366952419281
wc2.1_2.5m_bio_13_horn	30.913600000000002	0.48814699053764343
wc2.1_2.5m_bio_13_horn	32.09440000000001	0.49757125973701477
wc2.1_2.5m_bio_13_horn	33.27520000000001	0.506802499294281
wc2.1_2.5m_bio_13_horn	34.45600000000002	0.5158345699310303
wc2.1_2.5m_bio_13_horn	35.63680000000001	0.5246620178222656
wc2.1_2.5m_bio_13_horn	36.8176	0.5332801342010498
wc2.1_2.5m_bio_13_horn	37.998400000000004	0.5416850447654724
wc2.1_2.5m_bio_13_horn	39.17920000000001	0.5498734712600708
wc2.1_2.5m_bio_13_horn	40.360000000000014	0.5578427910804749
wc2.1_2.5m_bio_13_horn	41.54080000000002	0.565591037273407
wc2.1_2.5m_bio_13_horn	42.721600000000024	0.5731167197227478
wc2.1_2.5m_bio_13_horn	43.9024	0.5804190039634705
wc2.1_2.5m_bio_13_horn	45.083200000000005	0.5874974727630615
wc2.1_2.5m_bio_13_horn	46.26400000000001	0.5943520665168762
wc2.1_2.5m_bio_13_horn	47.444800000000015	0.6009833216667175
wc2.1_2.5m_bio_13_horn	48.62560000000002	0.6073919534683228
wc2.1_2.5m_bio_13_horn	49.80640000000001	0.6135790944099426
wc2.1_2.5m_bio_13_horn	50.987200000000016	0.619546115398407
wc2.1_2.5m_bio_13_horn	52.168000000000006	0.6252947449684143
wc2.1_2.5m_bio_13_horn	53.34880000000001	0.6308268308639526
wc2.1_2.5m_bio_13_horn	54.529600000000016	0.6361443996429443
wc2.1_2.5m_bio_13_horn	55.71040000000002	0.6412497162818909
wc2.1_2.5m_bio_13_horn	56.89120000000001	0.6461451053619385
wc2.1_2.5m_bio_13_horn	58.07200000000002	0.6508330702781677
wc2.1_2.5m_bio_13_horn	59.25280000000001	0.6553159952163696
wc2.1_2.5m_bio_13_horn	60.43360000000001	0.6595966219902039
wc2.1_2.5m_bio_13_horn	61.61440000000002	0.663677453994751
wc2.1_2.5m_bio_13_horn	62.79520000000001	0.6675611138343811
wc2.1_2.5m_bio_13_horn	63.97600000000001	0.6712502241134644
wc2.1_2.5m_bio_13_horn	65.15680000000002	0.671394944190979
wc2.1_2.5m_bio_13_horn	66.33760000000002	0.6670225262641907
wc2.1_2.5m_bio_13_horn	67.51840000000001	0.6617619395256042
wc2.1_2.5m_bio_13_horn	68.6992	0.6562852263450623
wc2.1_2.5m_bio_13_horn	69.88000000000001	0.650589644908905
wc2.1_2.5m_bio_13_horn	71.06080000000001	0.6446722745895386
wc2.1_2.5m_bio_13_horn	72.24160000000002	0.6385305523872375
wc2.1_2.5m_bio_13_horn	73.42240000000002	0.6321620345115662
wc2.1_2.5m_bio_13_horn	74.60320000000002	0.6255645751953125
wc2.1_2.5m_bio_13_horn	75.784	0.6187364459037781
wc2.1_2.5m_bio_13_horn	76.96480000000001	0.609751284122467
wc2.1_2.5m_bio_13_horn	78.14560000000002	0.5975086688995361
wc2.1_2.5m_bio_13_horn	79.32640000000002	0.5849542021751404
wc2.1_2.5m_bio_13_horn	80.50720000000003	0.5720977187156677
wc2.1_2.5m_bio_13_horn	81.688	0.5589510202407837
wc2.1_2.5m_bio_13_horn	82.86880000000001	0.5455281138420105
wc2.1_2.5m_bio_13_horn	84.04960000000004	0.5318446755409241
wc2.1_2.5m_bio_13_horn	85.23040000000002	0.517918586730957
wc2.1_2.5m_bio_13_horn	86.41120000000002	0.5037698745727539
wc2.1_2.5m_bio_13_horn	87.59200000000003	0.48942044377326965
wc2.1_2.5m_bio_13_horn	88.7728	0.4748942255973816
wc2.1_2.5m_bio_13_horn	89.95360000000004	0.4602167308330536
wc2.1_2.5m_bio_13_horn	91.13440000000001	0.4454154372215271
wc2.1_2.5m_bio_13_horn	92.31520000000002	0.43051934242248535
wc2.1_2.5m_bio_13_horn	93.49600000000002	0.41555869579315186
wc2.1_2.5m_bio_13_horn	94.67680000000003	0.4005649983882904
wc2.1_2.5m_bio_13_horn	95.85760000000003	0.3855707347393036
wc2.1_2.5m_bio_13_horn	97.03840000000001	0.37060871720314026
wc2.1_2.5m_bio_13_horn	98.21920000000001	0.3557124137878418
wc2.1_2.5m_bio_13_horn	99.40000000000002	0.3409152925014496
wc2.1_2.5m_bio_13_horn	100.58080000000002	0.3262505829334259
wc2.1_2.5m_bio_13_horn	101.76160000000003	0.31175103783607483
wc2.1_2.5m_bio_13_horn	102.9424	0.2974483370780945
wc2.1_2.5m_bio_13_horn	104.12320000000001	0.28337326645851135
wc2.1_2.5m_bio_13_horn	105.30400000000002	0.26955509185791016
wc2.1_2.5m_bio_13_horn	106.48480000000002	0.2560214400291443
wc2.1_2.5m_bio_13_horn	107.66560000000003	0.24279801547527313
wc2.1_2.5m_bio_13_horn	108.84640000000003	0.2299085110425949
wc2.1_2.5m_bio_13_horn	110.02720000000001	0.2173740714788437
wc2.1_2.5m_bio_13_horn	111.20800000000001	0.20521366596221924
wc2.1_2.5m_bio_13_horn	112.38880000000002	0.19344371557235718
wc2.1_2.5m_bio_13_horn	113.56960000000002	0.182078018784523
wc2.1_2.5m_bio_13_horn	114.75040000000003	0.17112785577774048
wc2.1_2.5m_bio_13_horn	115.9312	0.16060173511505127
wc2.1_2.5m_bio_13_horn	117.11200000000004	0.15050578117370605
wc2.1_2.5m_bio_13_horn	118.29280000000001	0.14084362983703613
wc2.1_2.5m_bio_13_horn	119.47360000000002	0.1316165328025818
wc2.1_2.5m_bio_13_horn	120.65440000000002	0.12282348424196243
wc2.1_2.5m_bio_13_horn	121.8352	0.11446145921945572
wc2.1_2.5m_bio_13_horn	123.01600000000003	0.10652533173561096
wc2.1_2.5m_bio_13_horn	124.19680000000001	0.09900835901498795
wc2.1_2.5m_bio_13_horn	125.37760000000004	0.09190218150615692
wc2.1_2.5m_bio_13_horn	126.55840000000002	0.08519703894853592
wc2.1_2.5m_bio_13_horn	127.73920000000003	0.07888197898864746
wc2.1_2.5m_bio_13_horn	128.92000000000002	0.07294492423534393
wc2.1_2.5m_bio_13_horn	130.1008	0.06737304478883743
wc2.1_2.5m_bio_13_horn	131.28160000000003	0.06215278431773186
wc2.1_2.5m_bio_13_horn	132.4624	0.057270072400569916
wc2.1_2.5m_bio_13_horn	133.64320000000004	0.052710454910993576
wc2.1_2.5m_bio_13_horn	134.824	0.048459243029356
wc2.1_2.5m_bio_13_horn	136.0048	0.044501639902591705
wc2.1_2.5m_bio_13_horn	137.18560000000002	0.04082290455698967
wc2.1_2.5m_bio_13_horn	138.3664	0.037408247590065
wc2.1_2.5m_bio_13_horn	139.54720000000003	0.03424323350191116
wc2.1_2.5m_bio_13_horn	140.728	0.03131364285945892
wc2.1_2.5m_bio_13_horn	141.90880000000004	0.02860560081899166
wc2.1_2.5m_bio_13_horn	143.08960000000002	0.026105621829628944
wc2.1_2.5m_bio_13_horn	144.2704	0.02380066178739071
wc2.1_2.5m_bio_13_horn	145.45120000000003	0.021678153425455093
wc2.1_2.5m_bio_13_horn	146.632	0.01972602680325508
wc2.1_2.5m_bio_13_horn	147.81280000000004	0.017932739108800888
wc2.1_2.5m_bio_13_horn	148.99360000000001	0.01628728024661541
wc2.1_2.5m_bio_13_horn	150.17440000000005	0.014779201708734035
wc2.1_2.5m_bio_13_horn	151.35520000000002	0.013398535549640656
wc2.1_2.5m_bio_13_horn	152.536	0.012135917320847511
wc2.1_2.5m_bio_13_horn	153.71680000000003	0.010982491075992584
wc2.1_2.5m_bio_13_horn	154.8976	0.00992992427200079
wc2.1_2.5m_bio_13_horn	156.07840000000004	0.008970391005277634
wc2.1_2.5m_bio_13_horn	157.25920000000002	0.008096559904515743
wc2.1_2.5m_bio_13_horn	158.44000000000005	0.007301573641598225
wc2.1_2.5m_bio_13_horn	159.62080000000003	0.0065790340304374695
wc2.1_2.5m_bio_13_horn	160.8016	0.0059229787439107895
wc2.1_2.5m_bio_13_horn	161.98240000000004	0.005327862687408924
wc2.1_2.5m_bio_13_horn	163.16320000000002	0.004788545425981283
wc2.1_2.5m_bio_13_horn	164.34400000000005	0.004300241824239492
wc2.1_2.5m_bio_13_horn	165.52480000000003	0.0038585432339459658
wc2.1_2.5m_bio_13_horn	166.7056	0.0034593690652400255
wc2.1_2.5m_bio_13_horn	167.88640000000004	0.0030989537481218576
wc2.1_2.5m_bio_13_horn	169.0672	0.002773827873170376
wc2.1_2.5m_bio_13_horn	170.24800000000005	0.0024807986337691545
wc2.1_2.5m_bio_13_horn	171.42880000000002	0.002216932363808155
wc2.1_2.5m_bio_13_horn	172.60960000000006	0.0019795363768935204
wc2.1_2.5m_bio_13_horn	173.79040000000003	0.001766142318956554
wc2.1_2.5m_bio_13_horn	174.9712	0.001574490568600595
wc2.1_2.5m_bio_13_horn	176.15200000000004	0.0014025169657543302
wc2.1_2.5m_bio_13_horn	177.33280000000002	0.0012483301106840372
wc2.1_2.5m_bio_13_horn	178.51360000000005	0.001110210781916976
wc2.1_2.5m_bio_13_horn	179.69440000000003	9.865900501608849E-4
wc2.1_2.5m_bio_13_horn	180.87520000000006	8.760401397012174E-4
wc2.1_2.5m_bio_13_horn	182.05600000000004	7.772626122459769E-4
wc2.1_2.5m_bio_13_horn	183.23680000000002	6.890782970003784E-4
wc2.1_2.5m_bio_13_horn	184.41760000000005	6.104173371568322E-4
wc2.1_2.5m_bio_13_horn	185.59840000000003	5.403101094998419E-4
wc2.1_2.5m_bio_13_horn	186.77920000000006	4.778786387760192E-4
wc2.1_2.5m_bio_13_horn	187.96000000000004	4.22328885179013E-4
wc2.1_2.5m_bio_13_horn	189.14080000000007	3.729439922608435E-4
wc2.1_2.5m_bio_13_horn	190.32160000000005	3.2907509012147784E-4
wc2.1_2.5m_bio_13_horn	191.50240000000002	2.901388506870717E-4
wc2.1_2.5m_bio_13_horn	192.68320000000006	2.556091931182891E-4
wc2.1_2.5m_bio_13_horn	193.86400000000003	2.2501269995700568E-4
wc2.1_2.5m_bio_13_horn	195.04480000000007	1.9792364037130028E-4
wc2.1_2.5m_bio_13_horn	196.22560000000004	1.739596773404628E-4
wc2.1_2.5m_bio_13_horn	197.40640000000002	1.5277770580723882E-4
wc2.1_2.5m_bio_13_horn	198.58720000000005	1.3407008373178542E-4
wc2.1_2.5m_bio_13_horn	199.76800000000003	1.17561336082872E-4
wc2.1_2.5m_bio_13_horn	200.94880000000006	1.0300490976078436E-4
wc2.1_2.5m_bio_13_horn	202.12960000000004	9.018056880449876E-5
wc2.1_2.5m_bio_13_horn	203.31040000000007	7.889114203862846E-5
wc2.1_2.5m_bio_13_horn	204.49120000000005	6.89611624693498E-5
wc2.1_2.5m_bio_13_horn	205.67200000000003	6.023404057486914E-5
wc2.1_2.5m_bio_13_horn	206.85280000000006	5.2570318075595424E-5
wc2.1_2.5m_bio_13_horn	208.03360000000004	4.584589623846114E-5
wc2.1_2.5m_bio_13_horn	209.21440000000007	3.99504424422048E-5
wc2.1_2.5m_bio_13_horn	210.39520000000005	3.47859640896786E-5
wc2.1_2.5m_bio_13_horn	211.57600000000002	3.0265498935477808E-5
wc2.1_2.5m_bio_13_horn	212.75680000000006	2.631195093272254E-5
wc2.1_2.5m_bio_13_horn	213.93760000000003	2.285702430526726E-5
wc2.1_2.5m_bio_13_horn	215.1184	1.984031405299902E-5
wc2.1_2.5m_bio_13_horn	216.2992000000001	1.72083055076655E-5
wc2.1_2.5m_bio_13_horn	217.48000000000008	1.4913829545548651E-5
wc2.1_2.5m_bio_13_horn	218.66080000000005	1.2915217666886747E-5
wc2.1_2.5m_bio_13_horn	219.84160000000003	1.1175728104717564E-5
wc2.1_2.5m_bio_13_horn	221.02240000000006	9.662988304626197E-6
wc2.1_2.5m_bio_13_horn	222.2032000000001	8.3485037976061E-6
wc2.1_2.5m_bio_13_horn	223.38400000000007	7.207213457149919E-6
wc2.1_2.5m_bio_13_horn	224.56480000000005	6.217097961780382E-6
wc2.1_2.5m_bio_13_horn	225.74560000000002	5.3588255468639545E-6
wc2.1_2.5m_bio_13_horn	226.92640000000006	4.615440047928132E-6
wc2.1_2.5m_bio_13_horn	228.1072000000001	3.972089871240314E-6
wc2.1_2.5m_bio_13_horn	229.28800000000007	3.415747414692305E-6
wc2.1_2.5m_bio_13_horn	230.46880000000004	2.9350401291594608E-6
wc2.1_2.5m_bio_13_horn	231.64960000000002	2.520019961593789E-6
wc2.1_2.5m_bio_13_horn	232.83040000000005	2.1619991912302794E-6
wc2.1_2.5m_bio_13_horn	234.0112000000001	1.8533978618506808E-6
wc2.1_2.5m_bio_13_horn	235.19200000000006	1.5876086081334506E-6
wc2.1_2.5m_bio_13_horn	236.37280000000004	1.358876033918932E-6
wc2.1_2.5m_bio_13_horn	237.55360000000007	1.1621920066318125E-6
wc2.1_2.5m_bio_13_horn	238.73440000000005	9.932018656400032E-7
wc2.1_2.5m_bio_13_horn	239.91520000000008	8.481229087919928E-7
wc2.1_2.5m_bio_13_horn	241.09600000000006	7.236733949866903E-7
wc2.1_2.5m_bio_13_horn	242.27680000000004	6.170028541419015E-7
wc2.1_2.5m_bio_13_horn	243.45760000000007	5.256459871816332E-7
wc2.1_2.5m_bio_13_horn	244.63840000000005	4.4746715843757556E-7
wc2.1_2.5m_bio_13_horn	245.81920000000008	3.8061912732700875E-7
wc2.1_2.5m_bio_13_horn	247.00000000000006	3.235055316963553E-7
wc2.1_2.5m_bio_13_horn	248.18080000000003	2.7474791863824066E-7
wc2.1_2.5m_bio_13_horn	249.36160000000007	2.3315718067351554E-7
wc2.1_2.5m_bio_13_horn	250.54240000000004	1.977082462190083E-7
wc2.1_2.5m_bio_13_horn	251.72320000000008	1.6751836540151999E-7
wc2.1_2.5m_bio_13_horn	252.90400000000005	1.4182791119310423E-7
wc2.1_2.5m_bio_13_horn	254.08480000000003	1.1998406534985406E-7
wc2.1_2.5m_bio_13_horn	255.26560000000006	1.0142525752598885E-7
wc2.1_2.5m_bio_13_horn	256.44640000000004	8.56701163343132E-8
wc2.1_2.5m_bio_13_horn	257.6272000000001	7.230629961441082E-8
wc2.1_2.5m_bio_13_horn	258.80800000000005	6.097933180626569E-8
wc2.1_2.5m_bio_13_horn	259.9888000000001	5.138693737194444E-8
wc2.1_2.5m_bio_13_horn	261.16960000000006	4.3269757554753596E-8
wc2.1_2.5m_bio_13_horn	262.35040000000004	3.640624512968316E-8
wc2.1_2.5m_bio_13_horn	263.53120000000007	3.060771547325203E-8
wc2.1_2.5m_bio_13_horn	264.71200000000005	2.571257695649365E-8
wc2.1_2.5m_bio_13_horn	265.8928000000001	2.158360068449383E-8
wc2.1_2.5m_bio_13_horn	267.07360000000006	1.8103470722508064E-8
wc2.1_2.5m_bio_13_horn	268.25440000000003	1.517271996931413E-8
wc2.1_2.5m_bio_13_horn	269.43520000000007	1.270646343698445E-8
wc2.1_2.5m_bio_13_horn	270.61600000000004	1.0632846603186863E-8
wc2.1_2.5m_bio_13_horn	271.7968000000001	8.890661540306155E-9
wc2.1_2.5m_bio_13_horn	272.97760000000005	7.428176740376102E-9
wc2.1_2.5m_bio_13_horn	274.15840000000003	6.201432700692067E-9
wc2.1_2.5m_bio_13_horn	275.33920000000006	5.173226291788069E-9
wc2.1_2.5m_bio_13_horn	276.5200000000001	4.312156853814031E-9
wc2.1_2.5m_bio_13_horn	277.7008000000001	3.5915941332120838E-9
wc2.1_2.5m_bio_13_horn	278.88160000000005	2.9891220609812308E-9
wc2.1_2.5m_bio_13_horn	280.0624	2.4857622626939246E-9
wc2.1_2.5m_bio_13_horn	281.24320000000006	2.0655670507352397E-9
wc2.1_2.5m_bio_13_horn	282.4240000000001	1.7150568742962946E-9
wc2.1_2.5m_bio_13_horn	283.60480000000007	1.4229232236928624E-9
wc2.1_2.5m_bio_13_horn	284.78560000000004	1.1796250642959194E-9
wc2.1_2.5m_bio_13_horn	285.9664	9.771702336180965E-10
wc2.1_2.5m_bio_13_horn	287.14720000000005	8.08831668308585E-10
wc2.1_2.5m_bio_13_horn	288.3280000000001	6.689683251792644E-10
wc2.1_2.5m_bio_13_horn	289.50880000000006	5.52862033931234E-10
wc2.1_2.5m_bio_13_horn	290.68960000000004	4.5654904856640144E-10
wc2.1_2.5m_bio_13_horn	291.8704	3.767228196061012E-10
wc2.1_2.5m_bio_13_horn	293.0512000000001	3.1061031524615146E-10
wc2.1_2.5m_bio_13_horn	294.2320000000001	2.559019940395757E-10
wc2.1_2.5m_bio_13_horn	295.41280000000006	2.1066427768889895E-10
wc2.1_2.5m_bio_13_horn	296.59360000000004	1.7328938284322248E-10
wc2.1_2.5m_bio_13_horn	297.77440000000007	1.4243360657584248E-10
wc2.1_2.5m_bio_13_horn	298.9552000000001	1.1698139679161557E-10
wc2.1_2.5m_bio_13_horn	300.1360000000001	9.600256006825347E-11
wc2.1_2.5m_bio_13_horn	301.31680000000006	7.872419383048168E-11
wc2.1_2.5m_bio_13_horn	302.49760000000003	6.450560918747072E-11
wc2.1_2.5m_bio_13_horn	303.67840000000007	5.281364928721999E-11
wc2.1_2.5m_bio_13_horn	304.8592000000001	4.320746191388558E-11
wc2.1_2.5m_bio_13_horn	306.0400000000001	3.532081571666623E-11
wc2.1_2.5m_bio_13_horn	307.22080000000005	2.885137961872175E-11
wc2.1_2.5m_bio_13_horn	308.40160000000003	2.3548421893004878E-11
wc2.1_2.5m_bio_13_horn	309.5824000000001	1.9205293605439877E-11
wc2.1_2.5m_bio_13_horn	310.7632000000001	1.565090591848506E-11
wc2.1_2.5m_bio_13_horn	311.9440000000001	1.2744473879000573E-11
wc2.1_2.5m_bio_13_horn	313.12480000000005	1.036969555362477E-11
wc2.1_2.5m_bio_13_horn	314.3056	8.430812471760252E-12
wc2.1_2.5m_bio_13_horn	315.4864000000001	6.849151888005389E-12
wc2.1_2.5m_bio_13_horn	316.6672000000001	5.559855093678623E-12
wc2.1_2.5m_bio_13_horn	317.84800000000007	4.509767559390809E-12
wc2.1_2.5m_bio_13_horn	319.02880000000005	3.6551408601204205E-12
wc2.1_2.5m_bio_13_horn	320.2096	2.9601796274619785E-12
wc2.1_2.5m_bio_13_horn	321.3904000000001	2.395473142763338E-12
wc2.1_2.5m_bio_13_horn	322.5712000000001	1.9369952690417858E-12
wc2.1_2.5m_bio_13_horn	323.75200000000007	1.56503857182827E-12
wc2.1_2.5m_bio_13_horn	324.93280000000004	1.2635300791763449E-12
wc2.1_2.5m_bio_13_horn	326.1136	1.0193134314037677E-12
wc2.1_2.5m_bio_13_horn	327.2944000000001	8.216543764816286E-13
wc2.1_2.5m_bio_13_horn	328.4752000000001	6.618120222852408E-13
wc2.1_2.5m_bio_13_horn	329.65600000000006	5.3264678908857E-13
wc2.1_2.5m_bio_13_horn	330.83680000000004	4.283591710507739E-13
wc2.1_2.5m_bio_13_horn	332.0176000000001	3.442199596106338E-13
wc2.1_2.5m_bio_13_horn	333.1984000000001	2.7639365405771055E-13
wc2.1_2.5m_bio_13_horn	334.3792000000001	2.2175800963326192E-13
wc2.1_2.5m_bio_13_horn	335.56000000000006	1.7778480239632327E-13
wc2.1_2.5m_bio_13_horn	336.74080000000004	1.4241940146739879E-13
wc2.1_2.5m_bio_13_horn	337.92160000000007	1.140007684606592E-13
wc2.1_2.5m_bio_13_horn	339.1024000000001	9.118177540052771E-14
wc2.1_2.5m_bio_13_horn	340.2832000000001	7.287313791683528E-14
wc2.1_2.5m_bio_13_horn	341.46400000000006	5.819571712549487E-14
wc2.1_2.5m_bio_13_horn	342.64480000000003	4.643802229147183E-14
wc2.1_2.5m_bio_13_horn	343.82560000000007	3.702717453935196E-14
wc2.1_2.5m_bio_13_horn	345.0064000000001	2.950030424477869E-14
wc2.1_2.5m_bio_13_horn	346.1872000000001	2.3485330162813928E-14
wc2.1_2.5m_bio_13_horn	347.36800000000005	1.8682107862664013E-14
wc2.1_2.5m_bio_13_horn	348.5488000000001	1.4849756420722872E-14
wc2.1_2.5m_bio_13_horn	349.72960000000006	1.1794290045476219E-14
wc2.1_2.5m_bio_13_horn	350.9104000000001	9.360273108905207E-15
wc2.1_2.5m_bio_13_horn	352.0912000000001	7.42278519194877E-15
wc2.1_2.5m_bio_13_horn	353.27200000000005	5.881719282219188E-15
wc2.1_2.5m_bio_13_horn	354.4528000000001	4.656996884883037E-15
wc2.1_2.5m_bio_13_horn	355.63360000000006	3.684398926494812E-15
wc2.1_2.5m_bio_13_horn	356.8144000000001	2.9126720786908653E-15
wc2.1_2.5m_bio_13_horn	357.99520000000007	2.3007822538579368E-15
wc2.1_2.5m_bio_13_horn	359.17600000000004	1.8160331331990628E-15
wc2.1_2.5m_bio_13_horn	360.3568000000001	1.4322901504014223E-15
wc2.1_2.5m_bio_13_horn	361.53760000000005	1.1287623523790666E-15
wc2.1_2.5m_bio_13_horn	362.7184000000001	8.888592224314809E-16
wc2.1_2.5m_bio_13_horn	363.89920000000006	6.994035219377891E-16
wc2.1_2.5m_bio_13_horn	365.0800000000001	5.499007244397474E-16
wc2.1_2.5m_bio_13_horn	366.2608000000001	4.3201586691769584E-16
wc2.1_2.5m_bio_13_horn	367.4416000000001	3.391403453775971E-16
wc2.1_2.5m_bio_13_horn	368.6224000000001	2.6602234378823777E-16
wc2.1_2.5m_bio_13_horn	369.80320000000006	2.0850724495267427E-16
wc2.1_2.5m_bio_13_horn	370.9840000000001	1.6329884662644612E-16
wc2.1_2.5m_bio_13_horn	372.16480000000007	1.277937004019386E-16
wc2.1_2.5m_bio_13_horn	373.3456000000001	9.992971780395095E-17
wc2.1_2.5m_bio_13_horn	374.5264000000001	7.808080071454679E-17
wc2.1_2.5m_bio_13_horn	375.70720000000006	6.096109356279E-17
wc2.1_2.5m_bio_13_horn	376.8880000000001	4.755822984931164E-17
wc2.1_2.5m_bio_13_horn	378.06880000000007	3.7073212659389585E-17
wc2.1_2.5m_bio_13_horn	379.2496000000001	2.887710348607526E-17
wc2.1_2.5m_bio_13_horn	380.4304000000001	2.2475608973809033E-17
wc2.1_2.5m_bio_13_horn	381.61120000000005	1.7479464543768348E-17
wc2.1_2.5m_bio_13_horn	382.7920000000001	1.3583424833489499E-17
wc2.1_2.5m_bio_13_horn	383.97280000000006	1.0547492487226963E-17
wc2.1_2.5m_bio_13_horn	385.1536000000001	8.183774256019933E-18
wc2.1_2.5m_bio_13_horn	386.3344000000001	6.344784250240511E-18
wc2.1_2.5m_bio_13_horn	387.5152000000001	4.91523830791718E-18
wc2.1_2.5m_bio_13_horn	388.6960000000001	3.8047934169081246E-18
wc2.1_2.5m_bio_13_horn	389.87680000000006	2.9429444241120807E-18
wc2.1_2.5m_bio_13_horn	391.0576000000001	2.274545886427129E-18
wc2.1_2.5m_bio_13_horn	392.23840000000007	1.7565726246767828E-18
wc2.1_2.5m_bio_13_horn	393.4192000000001	1.3555079008258532E-18
wc2.1_2.5m_bio_13_horn	394.6000000000001	1.0451935755684225E-18
wc2.1_2.5m_bio_13_horn	395.78080000000006	8.052967739661131E-19
wc2.1_2.5m_bio_13_horn	396.9616000000001	6.199746091442733E-19
wc2.1_2.5m_bio_13_horn	398.14240000000007	4.769319201767034E-19
wc2.1_2.5m_bio_13_horn	399.3232000000001	3.6660435368257634E-19
wc2.1_2.5m_bio_13_horn	400.5040000000001	2.8158104345766485E-19
wc2.1_2.5m_bio_13_horn	401.68480000000005	2.1610654434800736E-19
wc2.1_2.5m_bio_13_horn	402.8656000000001	1.6572842745956646E-19
wc2.1_2.5m_bio_13_horn	404.0464000000001	1.2699533338525295E-19
wc2.1_2.5m_bio_13_horn	405.2272000000001	9.723825401873937E-20
wc2.1_2.5m_bio_13_horn	406.4080000000001	7.439627532619839E-20
wc2.1_2.5m_bio_13_horn	407.58880000000005	5.687531686966375E-20
wc2.1_2.5m_bio_13_horn	408.7696000000001	4.34471382241164E-20
wc2.1_2.5m_bio_13_horn	409.9504000000001	3.3163250801467826E-20
wc2.1_2.5m_bio_13_horn	411.1312000000001	2.5294011831199514E-20
wc2.1_2.5m_bio_13_horn	412.31200000000007	1.927688841357425E-20
wc2.1_2.5m_bio_13_horn	413.49280000000005	1.4679822465787996E-20
wc2.1_2.5m_bio_13_horn	414.6736000000001	1.1170260724406724E-20
wc2.1_2.5m_bio_13_horn	415.8544000000001	8.493183568139049E-21
wc2.1_2.5m_bio_13_horn	417.0352000000001	6.4526683413610275E-21
wc2.1_2.5m_bio_13_horn	418.21600000000007	4.898540565422372E-21
wc2.1_2.5m_bio_13_horn	419.39680000000004	3.715855658611239E-21
wc2.1_2.5m_bio_13_horn	420.57760000000013	2.8164984889031664E-21
wc2.1_2.5m_bio_13_horn	421.7584000000001	2.133167331371238E-21
wc2.1_2.5m_bio_13_horn	422.9392000000001	1.6143543399352762E-21
wc2.1_2.5m_bio_13_horn	424.12000000000006	1.220780451428321E-21
wc2.1_2.5m_bio_13_horn	425.30080000000004	9.224329036640488E-22
wc2.1_2.5m_bio_13_horn	426.4816000000001	6.964609331948781E-22
wc2.1_2.5m_bio_13_horn	427.6624000000001	5.254328597170867E-22
wc2.1_2.5m_bio_13_horn	428.8432000000001	3.960978899939769E-22
wc2.1_2.5m_bio_13_horn	430.02400000000006	2.9836607652921403E-22
wc2.1_2.5m_bio_13_horn	431.20480000000003	2.2457160983377135E-22
wc2.1_2.5m_bio_13_horn	432.3856000000001	1.6889822476434158E-22
wc2.1_2.5m_bio_13_horn	433.5664000000001	1.2692691185649385E-22
wc2.1_2.5m_bio_13_horn	434.7472000000001	9.531192268456862E-23
wc2.1_2.5m_bio_13_horn	435.92800000000005	7.151533394428883E-23
wc2.1_2.5m_bio_13_horn	437.10880000000003	5.361866115770595E-23
wc2.1_2.5m_bio_13_horn	438.2896000000001	4.016901501946376E-23
wc2.1_2.5m_bio_13_horn	439.4704000000001	3.006985047231246E-23
wc2.1_2.5m_bio_13_horn	440.6512000000001	2.2492085748917442E-23
wc2.1_2.5m_bio_13_horn	441.83200000000005	1.6810982455388921E-23
wc2.1_2.5m_bio_13_horn	443.0128000000001	1.2555040795259017E-23
wc2.1_2.5m_bio_13_horn	444.1936000000001	9.369178697869648E-24
wc2.1_2.5m_bio_13_horn	445.3744000000001	6.986342292115439E-24
wc2.1_2.5m_bio_13_horn	446.55520000000007	5.205428450719755E-24
wc2.1_2.5m_bio_13_horn	447.73600000000005	3.875503233395303E-24
wc2.1_2.5m_bio_13_horn	448.91680000000014	2.883088801710814E-24
wc2.1_2.5m_bio_13_horn	450.0976000000001	2.1431516693250252E-24
wc2.1_2.5m_bio_13_horn	451.2784000000001	1.591864607358439E-24
wc2.1_2.5m_bio_13_horn	452.45920000000007	1.1814743153439543E-24
wc2.1_2.5m_bio_13_horn	453.64000000000004	8.76195005784738E-25
wc2.1_2.5m_bio_13_horn	454.82080000000013	6.492952887426644E-25
wc2.1_2.5m_bio_13_horn	456.0016000000001	4.807788714731584E-25
wc2.1_2.5m_bio_13_horn	457.1824000000001	3.5571873071240177E-25
wc2.1_2.5m_bio_13_horn	458.36320000000006	2.629863070628285E-25
wc2.1_2.5m_bio_13_horn	459.5440000000001	1.9427540055647877E-25
wc2.1_2.5m_bio_13_horn	460.72480000000013	1.434060625358995E-25
wc2.1_2.5m_bio_13_horn	461.9056000000001	1.0577314490354003E-25
wc2.1_2.5m_bio_13_horn	463.0864000000001	7.795579548474019E-26
wc2.1_2.5m_bio_13_horn	464.26720000000006	5.74089517840307E-26
wc2.1_2.5m_bio_13_horn	465.44800000000004	4.2245054544492336E-26
wc2.1_2.5m_bio_13_horn	466.6288000000001	3.106206682595403E-26
wc2.1_2.5m_bio_13_horn	467.8096000000001	2.282180145482627E-26
wc2.1_2.5m_bio_13_horn	468.9904000000001	1.6754487343496807E-26
wc2.1_2.5m_bio_13_horn	470.17120000000006	1.2290526859053228E-26
wc2.1_2.5m_bio_13_horn	471.35200000000003	9.008967182434883E-27
wc2.1_2.5m_bio_13_horn	472.5328000000001	6.598385441634354E-27
wc2.1_2.5m_bio_13_horn	473.7136000000001	4.8290917648101214E-27
wc2.1_2.5m_bio_13_horn	474.8944000000001	3.5314363757649564E-27
wc2.1_2.5m_bio_13_horn	476.07520000000005	2.5804917101332425E-27
wc2.1_2.5m_bio_13_horn	477.25600000000014	1.884133412734144E-27
wc2.1_2.5m_bio_13_horn	478.4368	1.3746306681729424E-27
wc2.1_2.5m_bio_13_horn	479.6176000000001	1.0021171057365688E-27
wc2.1_2.5m_bio_13_horn	480.7984000000002	7.299886934949939E-28
wc2.1_2.5m_bio_13_horn	481.97920000000005	5.313436086507793E-28
wc2.1_2.5m_bio_13_horn	483.16000000000014	3.8644956743983533E-28
wc2.1_2.5m_bio_13_horn	484.3408	2.8085063599608875E-28
wc2.1_2.5m_bio_13_horn	485.5216000000001	2.0394642368325926E-28
wc2.1_2.5m_bio_13_horn	486.7024000000002	1.4798644673733575E-28
wc2.1_2.5m_bio_13_horn	487.88320000000004	1.0729657850441317E-28
wc2.1_2.5m_bio_13_horn	489.06400000000014	7.773472145309788E-29
wc2.1_2.5m_bio_13_horn	490.2448000000001	5.627328361815778E-29
wc2.1_2.5m_bio_13_horn	491.4256000000001	4.0705651830669943E-29
wc2.1_2.5m_bio_13_horn	492.6064000000002	2.9421522962211294E-29
wc2.1_2.5m_bio_13_horn	493.78720000000004	2.6399513184552363E-29
wc2.1_2.5m_bio_13_horn	494.96800000000013	2.6399513184552363E-29
wc2.1_2.5m_bio_13_horn	496.1488000000001	2.6399513184552363E-29
wc2.1_2.5m_bio_13_horn	497.3296000000001	2.6399513184552363E-29
wc2.1_2.5m_bio_13_horn	498.5104000000002	2.6399513184552363E-29
wc2.1_2.5m_bio_13_horn	499.69120000000004	2.6399513184552363E-29
wc2.1_2.5m_bio_13_horn	500.8720000000001	2.6399513184552363E-29
wc2.1_2.5m_bio_13_horn	502.0528000000001	2.6399513184552363E-29
wc2.1_2.5m_bio_13_horn	503.2336000000001	2.6399513184552363E-29
wc2.1_2.5m_bio_13_horn	504.41440000000017	2.6399513184552363E-29
wc2.1_2.5m_bio_13_horn	505.59520000000003	2.6399513184552363E-29
wc2.1_2.5m_bio_13_horn	506.7760000000001	2.6399513184552363E-29
wc2.1_2.5m_bio_13_horn	507.9568000000001	2.6399513184552363E-29
wc2.1_2.5m_bio_13_horn	509.1376000000001	2.6399513184552363E-29
wc2.1_2.5m_bio_13_horn	510.31840000000017	2.6399513184552363E-29
wc2.1_2.5m_bio_13_horn	511.49920000000003	2.6399513184552363E-29
wc2.1_2.5m_bio_13_horn	512.6800000000001	2.6399513184552363E-29
wc2.1_2.5m_bio_13_horn	513.8608	2.6399513184552363E-29
wc2.1_2.5m_bio_13_horn	515.0416	2.6399513184552363E-29
wc2.1_2.5m_bio_13_horn	516.2224000000001	2.6399513184552363E-29
wc2.1_2.5m_bio_13_horn	517.4032	2.6399513184552363E-29
wc2.1_2.5m_bio_13_horn	518.5840000000001	2.6399513184552363E-29
wc2.1_2.5m_bio_13_horn	519.7648	2.6399513184552363E-29
wc2.1_2.5m_bio_13_horn	520.9456	2.6399513184552363E-29
wc2.1_2.5m_bio_13_horn	522.1264000000001	2.6399513184552363E-29
wc2.1_2.5m_bio_13_horn	523.3072000000001	2.6399513184552363E-29
wc2.1_2.5m_bio_13_horn	524.488	2.6399513184552363E-29
wc2.1_2.5m_bio_13_horn	525.6688	2.6399513184552363E-29
wc2.1_2.5m_bio_13_horn	526.8496	2.6399513184552363E-29
wc2.1_2.5m_bio_13_horn	528.0304000000001	2.6399513184552363E-29
wc2.1_2.5m_bio_13_horn	529.2112000000001	2.6399513184552363E-29
wc2.1_2.5m_bio_13_horn	530.392	2.6399513184552363E-29
wc2.1_2.5m_bio_13_horn	531.5728	2.6399513184552363E-29
wc2.1_2.5m_bio_13_horn	532.7536	2.6399513184552363E-29
wc2.1_2.5m_bio_13_horn	533.9344000000001	2.6399513184552363E-29
wc2.1_2.5m_bio_13_horn	535.1152000000001	2.6399513184552363E-29
wc2.1_2.5m_bio_13_horn	536.296	2.6399513184552363E-29
wc2.1_2.5m_bio_13_horn	537.4768	2.6399513184552363E-29
wc2.1_2.5m_bio_13_horn	538.6576	2.6399513184552363E-29
wc2.1_2.5m_bio_13_horn	539.8384000000001	2.6399513184552363E-29
wc2.1_2.5m_bio_13_horn	541.0192000000001	2.6399513184552363E-29
wc2.1_2.5m_bio_13_horn	542.2	2.6399513184552363E-29
