# Supplementary material for: New records of a lost species and a geographic range expansion for sengis in the Horn of Africa
Source: PeerJ. 2020 Aug 18;8:e9652. doi: 10.7717/peerj.9652 (PMC7441985; doi:10.7717/peerj.9652)
Supplement: Supplemental Information 6 [file peerj-08-9652-s006.zip › Data_S6_Ecological_Niche_Modeling/4_final_Maxent_analysis/output/plots/revoilii_10_wc2.1_2.5m_bio_14_horn_only.dat]

variable	x	y
wc2.1_2.5m_bio_14_horn	-9.7	0.07125795632600784
wc2.1_2.5m_bio_14_horn	-9.4672	0.07125795632600784
wc2.1_2.5m_bio_14_horn	-9.234399999999999	0.07125795632600784
wc2.1_2.5m_bio_14_horn	-9.0016	0.07125795632600784
wc2.1_2.5m_bio_14_horn	-8.768799999999999	0.07125795632600784
wc2.1_2.5m_bio_14_horn	-8.536	0.07125795632600784
wc2.1_2.5m_bio_14_horn	-8.303199999999999	0.07125795632600784
wc2.1_2.5m_bio_14_horn	-8.0704	0.07125795632600784
wc2.1_2.5m_bio_14_horn	-7.837599999999999	0.07125795632600784
wc2.1_2.5m_bio_14_horn	-7.604799999999999	0.07125795632600784
wc2.1_2.5m_bio_14_horn	-7.372	0.07125795632600784
wc2.1_2.5m_bio_14_horn	-7.139199999999999	0.07125795632600784
wc2.1_2.5m_bio_14_horn	-6.906399999999999	0.07125795632600784
wc2.1_2.5m_bio_14_horn	-6.673599999999999	0.07125795632600784
wc2.1_2.5m_bio_14_horn	-6.440799999999999	0.07125795632600784
wc2.1_2.5m_bio_14_horn	-6.207999999999999	0.07125795632600784
wc2.1_2.5m_bio_14_horn	-5.975199999999999	0.07125795632600784
wc2.1_2.5m_bio_14_horn	-5.742399999999999	0.07125795632600784
wc2.1_2.5m_bio_14_horn	-5.509599999999999	0.07125795632600784
wc2.1_2.5m_bio_14_horn	-5.2768	0.07125795632600784
wc2.1_2.5m_bio_14_horn	-5.044	0.07125795632600784
wc2.1_2.5m_bio_14_horn	-4.8111999999999995	0.07125795632600784
wc2.1_2.5m_bio_14_horn	-4.578399999999999	0.07125795632600784
wc2.1_2.5m_bio_14_horn	-4.345599999999998	0.07125795632600784
wc2.1_2.5m_bio_14_horn	-4.112799999999998	0.07125795632600784
wc2.1_2.5m_bio_14_horn	-3.879999999999999	0.07125795632600784
wc2.1_2.5m_bio_14_horn	-3.647199999999999	0.07125795632600784
wc2.1_2.5m_bio_14_horn	-3.4143999999999988	0.07125795632600784
wc2.1_2.5m_bio_14_horn	-3.1815999999999987	0.07125795632600784
wc2.1_2.5m_bio_14_horn	-2.9487999999999985	0.07125795632600784
wc2.1_2.5m_bio_14_horn	-2.7159999999999993	0.07125795632600784
wc2.1_2.5m_bio_14_horn	-2.483199999999999	0.07125795632600784
wc2.1_2.5m_bio_14_horn	-2.250399999999999	0.07125795632600784
wc2.1_2.5m_bio_14_horn	-2.017599999999999	0.07125795632600784
wc2.1_2.5m_bio_14_horn	-1.7847999999999988	0.07125795632600784
wc2.1_2.5m_bio_14_horn	-1.5519999999999996	0.07125795632600784
wc2.1_2.5m_bio_14_horn	-1.3191999999999986	0.07125795632600784
wc2.1_2.5m_bio_14_horn	-1.0863999999999994	0.07125795632600784
wc2.1_2.5m_bio_14_horn	-0.8536000000000001	0.07125795632600784
wc2.1_2.5m_bio_14_horn	-0.6207999999999991	0.07125795632600784
wc2.1_2.5m_bio_14_horn	-0.3879999999999999	0.07125795632600784
wc2.1_2.5m_bio_14_horn	-0.1551999999999989	0.07125795632600784
wc2.1_2.5m_bio_14_horn	0.07760000000000034	0.08403723686933517
wc2.1_2.5m_bio_14_horn	0.31039999999999957	0.1356043517589569
wc2.1_2.5m_bio_14_horn	0.5432000000000006	0.21150746941566467
wc2.1_2.5m_bio_14_horn	0.7760000000000016	0.314441442489624
wc2.1_2.5m_bio_14_horn	1.0088000000000026	0.43954482674598694
wc2.1_2.5m_bio_14_horn	1.2416000000000018	0.572832465171814
wc2.1_2.5m_bio_14_horn	1.4744000000000028	0.6963218450546265
wc2.1_2.5m_bio_14_horn	1.707200000000002	0.6973187327384949
wc2.1_2.5m_bio_14_horn	1.9400000000000013	0.6842964887619019
wc2.1_2.5m_bio_14_horn	2.1728000000000023	0.670978307723999
wc2.1_2.5m_bio_14_horn	2.4056000000000015	0.6573795676231384
wc2.1_2.5m_bio_14_horn	2.6384000000000025	0.6435174345970154
wc2.1_2.5m_bio_14_horn	2.8712000000000018	0.6294106245040894
wc2.1_2.5m_bio_14_horn	3.104000000000001	0.6150794625282288
wc2.1_2.5m_bio_14_horn	3.336800000000002	0.6005458235740662
wc2.1_2.5m_bio_14_horn	3.569600000000001	0.585832953453064
wc2.1_2.5m_bio_14_horn	3.8024000000000022	0.5709652900695801
wc2.1_2.5m_bio_14_horn	4.0352000000000015	0.5559684634208679
wc2.1_2.5m_bio_14_horn	4.268000000000001	0.5408689379692078
wc2.1_2.5m_bio_14_horn	4.500800000000002	0.5256940126419067
wc2.1_2.5m_bio_14_horn	4.733600000000001	0.5104714632034302
wc2.1_2.5m_bio_14_horn	4.966400000000002	0.4952295124530792
wc2.1_2.5m_bio_14_horn	5.199200000000001	0.47999638319015503
wc2.1_2.5m_bio_14_horn	5.432	0.4648003578186035
wc2.1_2.5m_bio_14_horn	5.664800000000001	0.44966942071914673
wc2.1_2.5m_bio_14_horn	5.897600000000001	0.43463101983070374
wc2.1_2.5m_bio_14_horn	6.130400000000002	0.41971200704574585
wc2.1_2.5m_bio_14_horn	6.363200000000003	0.404938280582428
wc2.1_2.5m_bio_14_horn	6.596	0.390334814786911
wc2.1_2.5m_bio_14_horn	6.828800000000001	0.3759252727031708
wc2.1_2.5m_bio_14_horn	7.061600000000002	0.3617320656776428
wc2.1_2.5m_bio_14_horn	7.294400000000003	0.3477761149406433
wc2.1_2.5m_bio_14_horn	7.527200000000001	0.33407676219940186
wc2.1_2.5m_bio_14_horn	7.760000000000002	0.32065173983573914
wc2.1_2.5m_bio_14_horn	7.992799999999999	0.30751708149909973
wc2.1_2.5m_bio_14_horn	8.225600000000004	0.29468709230422974
wc2.1_2.5m_bio_14_horn	8.458400000000001	0.2821742594242096
wc2.1_2.5m_bio_14_horn	8.691200000000002	0.27650418877601624
wc2.1_2.5m_bio_14_horn	8.924	0.2723172605037689
wc2.1_2.5m_bio_14_horn	9.1568	0.26817023754119873
wc2.1_2.5m_bio_14_horn	9.389600000000002	0.2640634775161743
wc2.1_2.5m_bio_14_horn	9.622400000000003	0.2599972188472748
wc2.1_2.5m_bio_14_horn	9.8552	0.2559718191623688
wc2.1_2.5m_bio_14_horn	10.088000000000001	0.2519875168800354
wc2.1_2.5m_bio_14_horn	10.320799999999998	0.24804456532001495
wc2.1_2.5m_bio_14_horn	10.553600000000003	0.24414315819740295
wc2.1_2.5m_bio_14_horn	10.7864	0.2402835339307785
wc2.1_2.5m_bio_14_horn	11.019200000000001	0.23646581172943115
wc2.1_2.5m_bio_14_horn	11.252000000000002	0.23269018530845642
wc2.1_2.5m_bio_14_horn	11.4848	0.22895674407482147
wc2.1_2.5m_bio_14_horn	11.717600000000004	0.22526563704013824
wc2.1_2.5m_bio_14_horn	11.950400000000002	0.2216169238090515
wc2.1_2.5m_bio_14_horn	12.183200000000003	0.21801069378852844
wc2.1_2.5m_bio_14_horn	12.416	0.21444694697856903
wc2.1_2.5m_bio_14_horn	12.648800000000005	0.21092577278614044
wc2.1_2.5m_bio_14_horn	12.881600000000002	0.2074471414089203
wc2.1_2.5m_bio_14_horn	13.114400000000003	0.20401103794574738
wc2.1_2.5m_bio_14_horn	13.3472	0.2006174474954605
wc2.1_2.5m_bio_14_horn	13.580000000000002	0.1972663253545761
wc2.1_2.5m_bio_14_horn	13.812800000000003	0.19395758211612701
wc2.1_2.5m_bio_14_horn	14.045600000000004	0.19069117307662964
wc2.1_2.5m_bio_14_horn	14.278400000000001	0.18746696412563324
wc2.1_2.5m_bio_14_horn	14.511200000000002	0.18428486585617065
wc2.1_2.5m_bio_14_horn	14.744	0.18114472925662994
wc2.1_2.5m_bio_14_horn	14.976800000000004	0.17804642021656036
wc2.1_2.5m_bio_14_horn	15.209600000000002	0.17498978972434998
wc2.1_2.5m_bio_14_horn	15.442400000000003	0.17197465896606445
wc2.1_2.5m_bio_14_horn	15.6752	0.16900081932544708
wc2.1_2.5m_bio_14_horn	15.908000000000001	0.16606810688972473
wc2.1_2.5m_bio_14_horn	16.140800000000002	0.1631762832403183
wc2.1_2.5m_bio_14_horn	16.373600000000003	0.16032513976097107
wc2.1_2.5m_bio_14_horn	16.6064	0.15751443803310394
wc2.1_2.5m_bio_14_horn	16.8392	0.15474393963813782
wc2.1_2.5m_bio_14_horn	17.072	0.15201334655284882
wc2.1_2.5m_bio_14_horn	17.304800000000004	0.14932245016098022
wc2.1_2.5m_bio_14_horn	17.5376	0.14667095243930817
wc2.1_2.5m_bio_14_horn	17.770400000000002	0.14405855536460876
wc2.1_2.5m_bio_14_horn	18.003200000000003	0.14148496091365814
wc2.1_2.5m_bio_14_horn	18.236	0.1389499008655548
wc2.1_2.5m_bio_14_horn	18.468800000000005	0.1364530324935913
wc2.1_2.5m_bio_14_horn	18.701600000000003	0.13399405777454376
wc2.1_2.5m_bio_14_horn	18.934400000000004	0.1315726339817047
wc2.1_2.5m_bio_14_horn	19.1672	0.1291884481906891
wc2.1_2.5m_bio_14_horn	19.400000000000002	0.12684115767478943
wc2.1_2.5m_bio_14_horn	19.632800000000003	0.12453041225671768
wc2.1_2.5m_bio_14_horn	19.865600000000004	0.1222558543086052
wc2.1_2.5m_bio_14_horn	20.0984	0.1200171634554863
wc2.1_2.5m_bio_14_horn	20.331200000000003	0.11781396716833115
wc2.1_2.5m_bio_14_horn	20.564	0.1156458929181099
wc2.1_2.5m_bio_14_horn	20.796800000000005	0.11351257562637329
wc2.1_2.5m_bio_14_horn	21.029600000000002	0.11141366511583328
wc2.1_2.5m_bio_14_horn	21.262400000000003	0.10934877395629883
wc2.1_2.5m_bio_14_horn	21.4952	0.10731753706932068
wc2.1_2.5m_bio_14_horn	21.728	0.1053195521235466
wc2.1_2.5m_bio_14_horn	21.960800000000003	0.10335447639226913
wc2.1_2.5m_bio_14_horn	22.193600000000004	0.10142190009355545
wc2.1_2.5m_bio_14_horn	22.426400000000005	0.0995214581489563
wc2.1_2.5m_bio_14_horn	22.659200000000002	0.09765274077653885
wc2.1_2.5m_bio_14_horn	22.892	0.09581539034843445
wc2.1_2.5m_bio_14_horn	23.124800000000004	0.09400901198387146
wc2.1_2.5m_bio_14_horn	23.3576	0.09223321080207825
wc2.1_2.5m_bio_14_horn	23.5904	0.09048759192228317
wc2.1_2.5m_bio_14_horn	23.823200000000003	0.08877179026603699
wc2.1_2.5m_bio_14_horn	24.056	0.08708541095256805
wc2.1_2.5m_bio_14_horn	24.288800000000005	0.08542806655168533
wc2.1_2.5m_bio_14_horn	24.521599999999996	0.08379935473203659
wc2.1_2.5m_bio_14_horn	24.7544	0.08219891041517258
wc2.1_2.5m_bio_14_horn	24.987200000000005	0.08062634617090225
wc2.1_2.5m_bio_14_horn	25.220000000000002	0.07908127456903458
wc2.1_2.5m_bio_14_horn	25.452800000000007	0.07756330817937851
wc2.1_2.5m_bio_14_horn	25.685599999999997	0.0760720744729042
wc2.1_2.5m_bio_14_horn	25.918400000000002	0.07460719347000122
wc2.1_2.5m_bio_14_horn	26.151200000000006	0.07316829264163971
wc2.1_2.5m_bio_14_horn	26.384000000000004	0.07175497710704803
wc2.1_2.5m_bio_14_horn	26.6168	0.07036689668893814
wc2.1_2.5m_bio_14_horn	26.8496	0.06900367885828018
wc2.1_2.5m_bio_14_horn	27.082400000000003	0.06766494363546371
wc2.1_2.5m_bio_14_horn	27.315200000000008	0.06635031849145889
wc2.1_2.5m_bio_14_horn	27.548	0.06505946815013885
wc2.1_2.5m_bio_14_horn	27.780800000000003	0.06379201263189316
wc2.1_2.5m_bio_14_horn	28.0136	0.06254759430885315
wc2.1_2.5m_bio_14_horn	28.246400000000005	0.06132585182785988
wc2.1_2.5m_bio_14_horn	28.479200000000002	0.06012645363807678
wc2.1_2.5m_bio_14_horn	28.712	0.05894904211163521
wc2.1_2.5m_bio_14_horn	28.944800000000004	0.0577932670712471
wc2.1_2.5m_bio_14_horn	29.1776	0.0566587820649147
wc2.1_2.5m_bio_14_horn	29.4104	0.05554525926709175
wc2.1_2.5m_bio_14_horn	29.643200000000004	0.054452359676361084
wc2.1_2.5m_bio_14_horn	29.876	0.05337974801659584
wc2.1_2.5m_bio_14_horn	30.108800000000006	0.05232708528637886
wc2.1_2.5m_bio_14_horn	30.341599999999996	0.05129406601190567
wc2.1_2.5m_bio_14_horn	30.5744	0.050280358642339706
wc2.1_2.5m_bio_14_horn	30.807200000000005	0.0492856428027153
wc2.1_2.5m_bio_14_horn	31.040000000000003	0.04830959811806679
wc2.1_2.5m_bio_14_horn	31.2728	0.04735193029046059
wc2.1_2.5m_bio_14_horn	31.505599999999998	0.04641231894493103
wc2.1_2.5m_bio_14_horn	31.738400000000002	0.045490458607673645
wc2.1_2.5m_bio_14_horn	31.971200000000007	0.044586051255464554
wc2.1_2.5m_bio_14_horn	32.20400000000001	0.043698810040950775
wc2.1_2.5m_bio_14_horn	32.436800000000005	0.042828429490327835
wc2.1_2.5m_bio_14_horn	32.6696	0.04197461158037186
wc2.1_2.5m_bio_14_horn	32.9024	0.04113709181547165
wc2.1_2.5m_bio_14_horn	33.13520000000001	0.04031558334827423
wc2.1_2.5m_bio_14_horn	33.367999999999995	0.03950980678200722
wc2.1_2.5m_bio_14_horn	33.60080000000001	0.038719482719898224
wc2.1_2.5m_bio_14_horn	33.833600000000004	0.03794434294104576
wc2.1_2.5m_bio_14_horn	34.0664	0.03718411922454834
wc2.1_2.5m_bio_14_horn	34.2992	0.03643855080008507
wc2.1_2.5m_bio_14_horn	34.532	0.035707369446754456
wc2.1_2.5m_bio_14_horn	34.76480000000001	0.0349903330206871
wc2.1_2.5m_bio_14_horn	34.997600000000006	0.034287188202142715
wc2.1_2.5m_bio_14_horn	35.2304	0.0335976779460907
wc2.1_2.5m_bio_14_horn	35.4632	0.03292156383395195
wc2.1_2.5m_bio_14_horn	35.696	0.032258596271276474
wc2.1_2.5m_bio_14_horn	35.92880000000001	0.031608548015356064
wc2.1_2.5m_bio_14_horn	36.16160000000001	0.03097117878496647
wc2.1_2.5m_bio_14_horn	36.394400000000005	0.030346248298883438
wc2.1_2.5m_bio_14_horn	36.6272	0.029733551666140556
wc2.1_2.5m_bio_14_horn	36.86	0.02913285233080387
wc2.1_2.5m_bio_14_horn	37.0928	0.028543932363390923
wc2.1_2.5m_bio_14_horn	37.32560000000001	0.02796657383441925
wc2.1_2.5m_bio_14_horn	37.558400000000006	0.027400564402341843
wc2.1_2.5m_bio_14_horn	37.7912	0.026845695450901985
wc2.1_2.5m_bio_14_horn	38.024	0.026301756501197815
wc2.1_2.5m_bio_14_horn	38.2568	0.025768540799617767
wc2.1_2.5m_bio_14_horn	38.48960000000001	0.02524586021900177
wc2.1_2.5m_bio_14_horn	38.72240000000001	0.024733515456318855
wc2.1_2.5m_bio_14_horn	38.955200000000005	0.024231307208538055
wc2.1_2.5m_bio_14_horn	39.188	0.023739049211144447
wc2.1_2.5m_bio_14_horn	39.4208	0.02325655333697796
wc2.1_2.5m_bio_14_horn	39.65360000000001	0.022783635184168816
wc2.1_2.5m_bio_14_horn	39.88640000000001	0.022320114076137543
wc2.1_2.5m_bio_14_horn	40.119200000000006	0.021865803748369217
wc2.1_2.5m_bio_14_horn	40.352000000000004	0.021420545876026154
wc2.1_2.5m_bio_14_horn	40.5848	0.020984159782528877
wc2.1_2.5m_bio_14_horn	40.81760000000001	0.020556477829813957
wc2.1_2.5m_bio_14_horn	41.050399999999996	0.020137332379817963
wc2.1_2.5m_bio_14_horn	41.28320000000001	0.01972656324505806
wc2.1_2.5m_bio_14_horn	41.516000000000005	0.019324006512761116
wc2.1_2.5m_bio_14_horn	41.7488	0.018929505720734596
wc2.1_2.5m_bio_14_horn	41.9816	0.018542900681495667
wc2.1_2.5m_bio_14_horn	42.2144	0.018164051696658134
wc2.1_2.5m_bio_14_horn	42.44720000000001	0.017792800441384315
wc2.1_2.5m_bio_14_horn	42.68000000000001	0.017429005354642868
wc2.1_2.5m_bio_14_horn	42.912800000000004	0.017072517424821854
wc2.1_2.5m_bio_14_horn	43.1456	0.01672319695353508
wc2.1_2.5m_bio_14_horn	43.3784	0.016380906105041504
wc2.1_2.5m_bio_14_horn	43.61120000000001	0.016045505180954933
wc2.1_2.5m_bio_14_horn	43.843999999999994	0.015716858208179474
wc2.1_2.5m_bio_14_horn	44.076800000000006	0.015394841320812702
wc2.1_2.5m_bio_14_horn	44.3096	0.015079321339726448
wc2.1_2.5m_bio_14_horn	44.5424	0.014770171605050564
wc2.1_2.5m_bio_14_horn	44.7752	0.014467266388237476
wc2.1_2.5m_bio_14_horn	45.007999999999996	0.014170483686029911
wc2.1_2.5m_bio_14_horn	45.24080000000001	0.013879703357815742
wc2.1_2.5m_bio_14_horn	45.473600000000005	0.01359480805695057
wc2.1_2.5m_bio_14_horn	45.7064	0.013315676711499691
wc2.1_2.5m_bio_14_horn	45.9392	0.013042205013334751
wc2.1_2.5m_bio_14_horn	46.172	0.012774277478456497
wc2.1_2.5m_bio_14_horn	46.40480000000001	0.012511784210801125
wc2.1_2.5m_bio_14_horn	46.637600000000006	0.012254618108272552
wc2.1_2.5m_bio_14_horn	46.870400000000004	0.012002673000097275
wc2.1_2.5m_bio_14_horn	47.1032	0.011755846440792084
wc2.1_2.5m_bio_14_horn	47.336	0.011514035984873772
wc2.1_2.5m_bio_14_horn	47.56880000000001	0.01127713918685913
wc2.1_2.5m_bio_14_horn	47.80160000000001	0.011045065708458424
wc2.1_2.5m_bio_14_horn	48.034400000000005	0.010817715898156166
wc2.1_2.5m_bio_14_horn	48.2672	0.010594995692372322
wc2.1_2.5m_bio_14_horn	48.5	0.01037681195884943
wc2.1_2.5m_bio_14_horn	48.7328	0.010163076221942902
wc2.1_2.5m_bio_14_horn	48.96560000000001	0.009953698143362999
wc2.1_2.5m_bio_14_horn	49.19840000000001	0.009748592041432858
wc2.1_2.5m_bio_14_horn	49.431200000000004	0.009547670371830463
wc2.1_2.5m_bio_14_horn	49.664	0.009350848384201527
wc2.1_2.5m_bio_14_horn	49.8968	0.009158048778772354
wc2.1_2.5m_bio_14_horn	50.12960000000001	0.008969188667833805
wc2.1_2.5m_bio_14_horn	50.36240000000001	0.008784188888967037
wc2.1_2.5m_bio_14_horn	50.595200000000006	0.008602971211075783
wc2.1_2.5m_bio_14_horn	50.828	0.008425461128354073
wc2.1_2.5m_bio_14_horn	51.0608	0.008251583203673363
wc2.1_2.5m_bio_14_horn	51.29360000000001	0.008081263862550259
wc2.1_2.5m_bio_14_horn	51.526399999999995	0.007914429530501366
wc2.1_2.5m_bio_14_horn	51.75920000000001	0.007751015014946461
wc2.1_2.5m_bio_14_horn	51.992000000000004	0.007590948604047298
wc2.1_2.5m_bio_14_horn	52.2248	0.0074341632425785065
wc2.1_2.5m_bio_14_horn	52.45760000000001	0.007280592340976
wc2.1_2.5m_bio_14_horn	52.6904	0.007130171172320843
wc2.1_2.5m_bio_14_horn	52.92320000000001	0.006982835941016674
wc2.1_2.5m_bio_14_horn	53.156000000000006	0.0068385242484509945
wc2.1_2.5m_bio_14_horn	53.3888	0.006697172299027443
wc2.1_2.5m_bio_14_horn	53.6216	0.006558725144714117
wc2.1_2.5m_bio_14_horn	53.8544	0.0064231217838823795
wc2.1_2.5m_bio_14_horn	54.08720000000001	0.006290304008871317
wc2.1_2.5m_bio_14_horn	54.31999999999999	0.006160215940326452
wc2.1_2.5m_bio_14_horn	54.552800000000005	0.006032801698893309
wc2.1_2.5m_bio_14_horn	54.7856	0.005908006802201271
wc2.1_2.5m_bio_14_horn	55.0184	0.005785778630524874
wc2.1_2.5m_bio_14_horn	55.2512	0.005666063167154789
wc2.1_2.5m_bio_14_horn	55.483999999999995	0.005548812448978424
wc2.1_2.5m_bio_14_horn	55.716800000000006	0.005433974787592888
wc2.1_2.5m_bio_14_horn	55.949600000000004	0.005321501288563013
wc2.1_2.5m_bio_14_horn	56.1824	0.00521134352311492
wc2.1_2.5m_bio_14_horn	56.4152	0.0051034544594585896
wc2.1_2.5m_bio_14_horn	56.647999999999996	0.004997787531465292
wc2.1_2.5m_bio_14_horn	56.880799999999994	0.004894298035651445
wc2.1_2.5m_bio_14_horn	57.113600000000005	0.004792939405888319
wc2.1_2.5m_bio_14_horn	57.3464	0.004693671595305204
wc2.1_2.5m_bio_14_horn	57.5792	0.00459644990041852
wc2.1_2.5m_bio_14_horn	57.812	0.004501233343034983
wc2.1_2.5m_bio_14_horn	58.044799999999995	0.004407980013638735
wc2.1_2.5m_bio_14_horn	58.27760000000001	0.0043166507966816425
wc2.1_2.5m_bio_14_horn	58.510400000000004	0.004227205645292997
wc2.1_2.5m_bio_14_horn	58.74319999999999	0.004139605909585953
wc2.1_2.5m_bio_14_horn	58.976	0.004053812939673662
wc2.1_2.5m_bio_14_horn	59.2088	0.003969792276620865
wc2.1_2.5m_bio_14_horn	59.44160000000001	0.0038875059690326452
wc2.1_2.5m_bio_14_horn	59.674400000000006	0.003806919092312455
wc2.1_2.5m_bio_14_horn	59.90719999999999	0.003727996489033103
wc2.1_2.5m_bio_14_horn	60.14	0.0036507039330899715
wc2.1_2.5m_bio_14_horn	60.3728	0.003575008362531662
wc2.1_2.5m_bio_14_horn	60.60560000000001	0.003500876482576132
wc2.1_2.5m_bio_14_horn	60.83840000000001	0.003428275464102626
wc2.1_2.5m_bio_14_horn	61.07119999999999	0.0033571762032806873
wc2.1_2.5m_bio_14_horn	61.304	0.003287546569481492
wc2.1_2.5m_bio_14_horn	61.5368	0.0032193565275520086
wc2.1_2.5m_bio_14_horn	61.7696	0.0031525762751698494
wc2.1_2.5m_bio_14_horn	62.00240000000001	0.0030871769413352013
wc2.1_2.5m_bio_14_horn	62.23519999999999	0.003023130353540182
wc2.1_2.5m_bio_14_horn	62.468	0.00296040833927691
wc2.1_2.5m_bio_14_horn	62.7008	0.002898982958868146
wc2.1_2.5m_bio_14_horn	62.9336	0.0028388292994350195
wc2.1_2.5m_bio_14_horn	63.16640000000001	0.0027799205854535103
wc2.1_2.5m_bio_14_horn	63.39919999999999	0.002722230739891529
wc2.1_2.5m_bio_14_horn	63.63199999999999	0.0026657350827008486
wc2.1_2.5m_bio_14_horn	63.8648	0.002610408701002598
wc2.1_2.5m_bio_14_horn	64.0976	0.0025562269147485495
wc2.1_2.5m_bio_14_horn	64.33040000000001	0.002503168536350131
wc2.1_2.5m_bio_14_horn	64.5632	0.002451207023113966
wc2.1_2.5m_bio_14_horn	64.79599999999999	0.0024003232829272747
wc2.1_2.5m_bio_14_horn	65.0288	0.0023504917044192553
wc2.1_2.5m_bio_14_horn	65.2616	0.0023016936611384153
wc2.1_2.5m_bio_14_horn	65.4944	0.0022539051715284586
wc2.1_2.5m_bio_14_horn	65.7272	0.0022071064449846745
wc2.1_2.5m_bio_14_horn	65.96	0.0021612788550555706
wc2.1_2.5m_bio_14_horn	66.1928	0.0021163993515074253
wc2.1_2.5m_bio_14_horn	66.4256	0.002072451403364539
wc2.1_2.5m_bio_14_horn	66.6584	0.0020294126588851213
wc2.1_2.5m_bio_14_horn	66.8912	0.0019872672855854034
wc2.1_2.5m_bio_14_horn	67.124	0.001945994095876813
wc2.1_2.5m_bio_14_horn	67.3568	0.0019055778393521905
wc2.1_2.5m_bio_14_horn	67.5896	0.0018659981433302164
wc2.1_2.5m_bio_14_horn	67.8224	0.0018272389424964786
wc2.1_2.5m_bio_14_horn	68.0552	0.001789284753613174
wc2.1_2.5m_bio_14_horn	68.288	0.0017521162517368793
wc2.1_2.5m_bio_14_horn	68.5208	0.0017157196998596191
wc2.1_2.5m_bio_14_horn	68.7536	0.0016800767043605447
wc2.1_2.5m_bio_14_horn	68.9864	0.0016451742267236114
wc2.1_2.5m_bio_14_horn	69.2192	0.0016109944554045796
wc2.1_2.5m_bio_14_horn	69.452	0.001577523653395474
wc2.1_2.5m_bio_14_horn	69.6848	0.0015447483165189624
wc2.1_2.5m_bio_14_horn	69.91760000000001	0.0015126517973840237
wc2.1_2.5m_bio_14_horn	70.1504	0.0014812223380431533
wc2.1_2.5m_bio_14_horn	70.38319999999999	0.0014504438731819391
wc2.1_2.5m_bio_14_horn	70.616	0.0014203049940988421
wc2.1_2.5m_bio_14_horn	70.8488	0.0013907905668020248
wc2.1_2.5m_bio_14_horn	71.08160000000001	0.0013618895318359137
wc2.1_2.5m_bio_14_horn	71.3144	0.0013335873372852802
wc2.1_2.5m_bio_14_horn	71.54719999999999	0.0013058725744485855
wc2.1_2.5m_bio_14_horn	71.78	0.0012787339510396123
wc2.1_2.5m_bio_14_horn	72.0128	0.001252157730050385
wc2.1_2.5m_bio_14_horn	72.2456	0.0012261340161785483
wc2.1_2.5m_bio_14_horn	72.47840000000001	0.0012006496544927359
wc2.1_2.5m_bio_14_horn	72.71119999999999	0.0011756952153518796
wc2.1_2.5m_bio_14_horn	72.944	0.0011512580094859004
wc2.1_2.5m_bio_14_horn	73.1768	0.001127328141592443
wc2.1_2.5m_bio_14_horn	73.4096	0.0011038959491997957
wc2.1_2.5m_bio_14_horn	73.64240000000001	0.0010809494415298104
wc2.1_2.5m_bio_14_horn	73.87519999999999	0.0010584802366793156
wc2.1_2.5m_bio_14_horn	74.108	0.0010364768095314503
wc2.1_2.5m_bio_14_horn	74.3408	0.0010149310110136867
wc2.1_2.5m_bio_14_horn	74.5736	9.938320145010948E-4
wc2.1_2.5m_bio_14_horn	74.80640000000001	9.731719037517905E-4
wc2.1_2.5m_bio_14_horn	75.0392	9.529402013868093E-4
wc2.1_2.5m_bio_14_horn	75.27199999999999	9.331287001259625E-4
wc2.1_2.5m_bio_14_horn	75.5048	9.137293673120439E-4
wc2.1_2.5m_bio_14_horn	75.7376	8.947323076426983E-4
wc2.1_2.5m_bio_14_horn	75.97040000000001	8.761304779909551E-4
wc2.1_2.5m_bio_14_horn	76.2032	8.579144487157464E-4
wc2.1_2.5m_bio_14_horn	76.43599999999999	8.400774677284062E-4
wc2.1_2.5m_bio_14_horn	76.6688	8.226103964261711E-4
wc2.1_2.5m_bio_14_horn	76.9016	8.055062498897314E-4
wc2.1_2.5m_bio_14_horn	77.1344	7.887580431997776E-4
wc2.1_2.5m_bio_14_horn	77.3672	7.723572198301554E-4
wc2.1_2.5m_bio_14_horn	77.6	7.562976679764688E-4
wc2.1_2.5m_bio_14_horn	77.8328	7.405713549815118E-4
wc2.1_2.5m_bio_14_horn	78.0656	7.251722272485495E-4
wc2.1_2.5m_bio_14_horn	78.2984	7.10092659574002E-4
wc2.1_2.5m_bio_14_horn	78.5312	6.953268893994391E-4
wc2.1_2.5m_bio_14_horn	78.764	6.808674661442637E-4
wc2.1_2.5m_bio_14_horn	78.9968	6.667085690423846E-4
wc2.1_2.5m_bio_14_horn	79.2296	6.528443191200495E-4
wc2.1_2.5m_bio_14_horn	79.4624	6.392677896656096E-4
wc2.1_2.5m_bio_14_horn	79.69520000000001	6.259738584049046E-4
wc2.1_2.5m_bio_14_horn	79.928	6.129557732492685E-4
wc2.1_2.5m_bio_14_horn	80.1608	6.002086447551847E-4
wc2.1_2.5m_bio_14_horn	80.3936	5.877260700799525E-4
wc2.1_2.5m_bio_14_horn	80.6264	5.755029851570725E-4
wc2.1_2.5m_bio_14_horn	80.85920000000002	5.635342677123845E-4
wc2.1_2.5m_bio_14_horn	81.092	5.51814038772136E-4
wc2.1_2.5m_bio_14_horn	81.3248	5.403377581387758E-4
wc2.1_2.5m_bio_14_horn	81.55760000000001	5.290996632538736E-4
wc2.1_2.5m_bio_14_horn	81.7904	5.180955049581826E-4
wc2.1_2.5m_bio_14_horn	82.0232	5.073198117315769E-4
wc2.1_2.5m_bio_14_horn	82.256	4.967683926224709E-4
wc2.1_2.5m_bio_14_horn	82.4888	4.864360380452126E-4
wc2.1_2.5m_bio_14_horn	82.72160000000001	4.7631849884055555E-4
wc2.1_2.5m_bio_14_horn	82.9544	4.6641158405691385E-4
wc2.1_2.5m_bio_14_horn	83.1872	4.5671031693927944E-4
wc2.1_2.5m_bio_14_horn	83.42	4.472110595088452E-4
wc2.1_2.5m_bio_14_horn	83.6528	4.379090096335858E-4
wc2.1_2.5m_bio_14_horn	83.8856	4.288006166461855E-4
wc2.1_2.5m_bio_14_horn	84.11840000000001	4.198813403490931E-4
wc2.1_2.5m_bio_14_horn	84.3512	4.1114777559414506E-4
wc2.1_2.5m_bio_14_horn	84.584	4.025955277029425E-4
wc2.1_2.5m_bio_14_horn	84.8168	3.9422110421583056E-4
wc2.1_2.5m_bio_14_horn	85.0496	3.8602109998464584E-4
wc2.1_2.5m_bio_14_horn	85.28240000000001	3.779912949539721E-4
wc2.1_2.5m_bio_14_horn	85.51520000000001	3.701287496369332E-4
wc2.1_2.5m_bio_14_horn	85.74799999999999	3.624294186010957E-4
wc2.1_2.5m_bio_14_horn	85.9808	3.5489044967107475E-4
wc2.1_2.5m_bio_14_horn	86.2136	3.4750800114125013E-4
wc2.1_2.5m_bio_14_horn	86.44640000000001	3.4027904621325433E-4
wc2.1_2.5m_bio_14_horn	86.67920000000001	3.3320067450404167E-4
wc2.1_2.5m_bio_14_horn	86.91199999999999	3.262692771386355E-4
wc2.1_2.5m_bio_14_horn	87.1448	3.1948223477229476E-4
wc2.1_2.5m_bio_14_horn	87.3776	3.128361131530255E-4
wc2.1_2.5m_bio_14_horn	87.61040000000001	3.0632843845523894E-4
wc2.1_2.5m_bio_14_horn	87.84320000000001	2.999558637384325E-4
wc2.1_2.5m_bio_14_horn	88.076	2.937160315923393E-4
wc2.1_2.5m_bio_14_horn	88.3088	2.876057696994394E-4
wc2.1_2.5m_bio_14_horn	88.5416	2.8162257513031363E-4
wc2.1_2.5m_bio_14_horn	88.7744	2.7576403226703405E-4
wc2.1_2.5m_bio_14_horn	89.00720000000001	2.7002711431123316E-4
wc2.1_2.5m_bio_14_horn	89.24	2.644097257871181E-4
wc2.1_2.5m_bio_14_horn	89.4728	2.589089563116431E-4
wc2.1_2.5m_bio_14_horn	89.7056	2.535227977205068E-4
wc2.1_2.5m_bio_14_horn	89.9384	2.482484851498157E-4
wc2.1_2.5m_bio_14_horn	90.17120000000001	2.4308385036420077E-4
wc2.1_2.5m_bio_14_horn	90.404	2.3802682699169964E-4
wc2.1_2.5m_bio_14_horn	90.6368	2.330748102394864E-4
wc2.1_2.5m_bio_14_horn	90.8696	2.2822595201432705E-4
wc2.1_2.5m_bio_14_horn	91.1024	2.23477793042548E-4
wc2.1_2.5m_bio_14_horn	91.33520000000001	2.1882854343857616E-4
wc2.1_2.5m_bio_14_horn	91.568	2.1427586034405977E-4
wc2.1_2.5m_bio_14_horn	91.8008	2.0981801208108664E-4
wc2.1_2.5m_bio_14_horn	92.0336	2.0545274310279638E-4
wc2.1_2.5m_bio_14_horn	92.2664	2.0117827807553113E-4
wc2.1_2.5m_bio_14_horn	92.4992	1.9699287076946348E-4
wc2.1_2.5m_bio_14_horn	92.732	1.9289438205305487E-4
wc2.1_2.5m_bio_14_horn	92.9648	1.888812694232911E-4
wc2.1_2.5m_bio_14_horn	93.19760000000001	1.849515101639554E-4
wc2.1_2.5m_bio_14_horn	93.4304	1.8110361997969449E-4
wc2.1_2.5m_bio_14_horn	93.6632	1.77335663465783E-4
wc2.1_2.5m_bio_14_horn	93.896	1.7364606901537627E-4
wc2.1_2.5m_bio_14_horn	94.1288	1.70033352333121E-4
wc2.1_2.5m_bio_14_horn	94.36160000000001	1.664956653257832E-4
wc2.1_2.5m_bio_14_horn	94.59440000000001	1.6303168376907706E-4
wc2.1_2.5m_bio_14_horn	94.8272	1.596396614331752E-4
wc2.1_2.5m_bio_14_horn	95.06	1.563183031976223E-4
wc2.1_2.5m_bio_14_horn	95.2928	1.5306592104025185E-4
wc2.1_2.5m_bio_14_horn	95.5256	1.498813071520999E-4
wc2.1_2.5m_bio_14_horn	95.75840000000001	1.4676284627057612E-4
wc2.1_2.5m_bio_14_horn	95.9912	1.437092578271404E-4
wc2.1_2.5m_bio_14_horn	96.224	1.4071929035708308E-4
wc2.1_2.5m_bio_14_horn	96.4568	1.3779141590930521E-4
wc2.1_2.5m_bio_14_horn	96.6896	1.349245576420799E-4
wc2.1_2.5m_bio_14_horn	96.92240000000001	1.3211724581196904E-4
wc2.1_2.5m_bio_14_horn	97.15520000000001	1.3119453797116876E-4
wc2.1_2.5m_bio_14_horn	97.38799999999999	1.3119453797116876E-4
wc2.1_2.5m_bio_14_horn	97.6208	1.3119453797116876E-4
wc2.1_2.5m_bio_14_horn	97.8536	1.3119453797116876E-4
wc2.1_2.5m_bio_14_horn	98.08640000000001	1.3119453797116876E-4
wc2.1_2.5m_bio_14_horn	98.31920000000001	1.3119453797116876E-4
wc2.1_2.5m_bio_14_horn	98.55199999999999	1.3119453797116876E-4
wc2.1_2.5m_bio_14_horn	98.7848	1.3119453797116876E-4
wc2.1_2.5m_bio_14_horn	99.0176	1.3119453797116876E-4
wc2.1_2.5m_bio_14_horn	99.2504	1.3119453797116876E-4
wc2.1_2.5m_bio_14_horn	99.48320000000001	1.3119453797116876E-4
wc2.1_2.5m_bio_14_horn	99.716	1.3119453797116876E-4
wc2.1_2.5m_bio_14_horn	99.9488	1.3119453797116876E-4
wc2.1_2.5m_bio_14_horn	100.1816	1.3119453797116876E-4
wc2.1_2.5m_bio_14_horn	100.4144	1.3119453797116876E-4
wc2.1_2.5m_bio_14_horn	100.64720000000001	1.3119453797116876E-4
wc2.1_2.5m_bio_14_horn	100.88	1.3119453797116876E-4
wc2.1_2.5m_bio_14_horn	101.11280000000001	1.3119453797116876E-4
wc2.1_2.5m_bio_14_horn	101.3456	1.3119453797116876E-4
wc2.1_2.5m_bio_14_horn	101.5784	1.3119453797116876E-4
wc2.1_2.5m_bio_14_horn	101.81120000000001	1.3119453797116876E-4
wc2.1_2.5m_bio_14_horn	102.044	1.3119453797116876E-4
wc2.1_2.5m_bio_14_horn	102.2768	1.3119453797116876E-4
wc2.1_2.5m_bio_14_horn	102.5096	1.3119453797116876E-4
wc2.1_2.5m_bio_14_horn	102.7424	1.3119453797116876E-4
wc2.1_2.5m_bio_14_horn	102.97520000000002	1.3119453797116876E-4
wc2.1_2.5m_bio_14_horn	103.208	1.3119453797116876E-4
wc2.1_2.5m_bio_14_horn	103.4408	1.3119453797116876E-4
wc2.1_2.5m_bio_14_horn	103.67360000000001	1.3119453797116876E-4
wc2.1_2.5m_bio_14_horn	103.9064	1.3119453797116876E-4
wc2.1_2.5m_bio_14_horn	104.1392	1.3119453797116876E-4
wc2.1_2.5m_bio_14_horn	104.372	1.3119453797116876E-4
wc2.1_2.5m_bio_14_horn	104.6048	1.3119453797116876E-4
wc2.1_2.5m_bio_14_horn	104.83760000000001	1.3119453797116876E-4
wc2.1_2.5m_bio_14_horn	105.0704	1.3119453797116876E-4
wc2.1_2.5m_bio_14_horn	105.3032	1.3119453797116876E-4
wc2.1_2.5m_bio_14_horn	105.536	1.3119453797116876E-4
wc2.1_2.5m_bio_14_horn	105.7688	1.3119453797116876E-4
wc2.1_2.5m_bio_14_horn	106.0016	1.3119453797116876E-4
wc2.1_2.5m_bio_14_horn	106.23440000000001	1.3119453797116876E-4
wc2.1_2.5m_bio_14_horn	106.4672	1.3119453797116876E-4
wc2.1_2.5m_bio_14_horn	106.7	1.3119453797116876E-4
