# Supplementary material for: New records of a lost species and a geographic range expansion for sengis in the Horn of Africa
Source: PeerJ. 2020 Aug 18;8:e9652. doi: 10.7717/peerj.9652 (PMC7441985; doi:10.7717/peerj.9652)
Supplement: Supplemental Information 6 [file peerj-08-9652-s006.zip › Data_S6_Ecological_Niche_Modeling/4_final_Maxent_analysis/output/plots/revoilii_10_wc2.1_2.5m_bio_19_horn.dat]

variable	x	y
wc2.1_2.5m_bio_19_horn	-111.8	0.6747438311576843
wc2.1_2.5m_bio_19_horn	-109.1168	0.6747438311576843
wc2.1_2.5m_bio_19_horn	-106.4336	0.6747438311576843
wc2.1_2.5m_bio_19_horn	-103.7504	0.6747438311576843
wc2.1_2.5m_bio_19_horn	-101.0672	0.6747438311576843
wc2.1_2.5m_bio_19_horn	-98.384	0.6747438311576843
wc2.1_2.5m_bio_19_horn	-95.7008	0.6747438311576843
wc2.1_2.5m_bio_19_horn	-93.0176	0.6747438311576843
wc2.1_2.5m_bio_19_horn	-90.3344	0.6747438311576843
wc2.1_2.5m_bio_19_horn	-87.6512	0.6747438311576843
wc2.1_2.5m_bio_19_horn	-84.96799999999999	0.6747438311576843
wc2.1_2.5m_bio_19_horn	-82.2848	0.6747438311576843
wc2.1_2.5m_bio_19_horn	-79.60159999999999	0.6747438311576843
wc2.1_2.5m_bio_19_horn	-76.91839999999999	0.6747438311576843
wc2.1_2.5m_bio_19_horn	-74.23519999999999	0.6747438311576843
wc2.1_2.5m_bio_19_horn	-71.55199999999999	0.6747438311576843
wc2.1_2.5m_bio_19_horn	-68.8688	0.6747438311576843
wc2.1_2.5m_bio_19_horn	-66.1856	0.6747438311576843
wc2.1_2.5m_bio_19_horn	-63.5024	0.6747438311576843
wc2.1_2.5m_bio_19_horn	-60.8192	0.6747438311576843
wc2.1_2.5m_bio_19_horn	-58.135999999999996	0.6747438311576843
wc2.1_2.5m_bio_19_horn	-55.4528	0.6747438311576843
wc2.1_2.5m_bio_19_horn	-52.769600000000004	0.6747438311576843
wc2.1_2.5m_bio_19_horn	-50.0864	0.6747438311576843
wc2.1_2.5m_bio_19_horn	-47.4032	0.6747438311576843
wc2.1_2.5m_bio_19_horn	-44.72	0.6747438311576843
wc2.1_2.5m_bio_19_horn	-42.0368	0.6747438311576843
wc2.1_2.5m_bio_19_horn	-39.3536	0.6747438311576843
wc2.1_2.5m_bio_19_horn	-36.6704	0.6747438311576843
wc2.1_2.5m_bio_19_horn	-33.987200000000016	0.6747438311576843
wc2.1_2.5m_bio_19_horn	-31.304000000000002	0.6747438311576843
wc2.1_2.5m_bio_19_horn	-28.620800000000003	0.6747438311576843
wc2.1_2.5m_bio_19_horn	-25.937600000000003	0.6747438311576843
wc2.1_2.5m_bio_19_horn	-23.254400000000004	0.6747438311576843
wc2.1_2.5m_bio_19_horn	-20.571200000000005	0.6747438311576843
wc2.1_2.5m_bio_19_horn	-17.88799999999999	0.6747438311576843
wc2.1_2.5m_bio_19_horn	-15.204800000000006	0.6747438311576843
wc2.1_2.5m_bio_19_horn	-12.521600000000007	0.6747438311576843
wc2.1_2.5m_bio_19_horn	-9.838400000000007	0.6747438311576843
wc2.1_2.5m_bio_19_horn	-7.155200000000008	0.6747438311576843
wc2.1_2.5m_bio_19_horn	-4.471999999999994	0.6747438311576843
wc2.1_2.5m_bio_19_horn	-1.7887999999999948	0.6747438311576843
wc2.1_2.5m_bio_19_horn	0.8943999999999903	0.7513176798820496
wc2.1_2.5m_bio_19_horn	3.5775999999999897	0.8993347883224487
wc2.1_2.5m_bio_19_horn	6.260799999999989	0.8593955636024475
wc2.1_2.5m_bio_19_horn	8.943999999999988	0.8070106506347656
wc2.1_2.5m_bio_19_horn	11.627200000000002	0.7409908771514893
wc2.1_2.5m_bio_19_horn	14.310400000000001	0.6618497371673584
wc2.1_2.5m_bio_19_horn	16.9936	0.5724786520004272
wc2.1_2.5m_bio_19_horn	19.6768	0.5271226763725281
wc2.1_2.5m_bio_19_horn	22.36	0.5545293092727661
wc2.1_2.5m_bio_19_horn	25.0432	0.5816082954406738
wc2.1_2.5m_bio_19_horn	27.726399999999998	0.608204185962677
wc2.1_2.5m_bio_19_horn	30.40959999999997	0.6341728568077087
wc2.1_2.5m_bio_19_horn	33.0928	0.6593842506408691
wc2.1_2.5m_bio_19_horn	35.775999999999996	0.6837247014045715
wc2.1_2.5m_bio_19_horn	38.459199999999996	0.7070984244346619
wc2.1_2.5m_bio_19_horn	41.142399999999995	0.7294282913208008
wc2.1_2.5m_bio_19_horn	43.825599999999966	0.7506561875343323
wc2.1_2.5m_bio_19_horn	46.508799999999994	0.7707419991493225
wc2.1_2.5m_bio_19_horn	49.19199999999999	0.7896632552146912
wc2.1_2.5m_bio_19_horn	51.87519999999999	0.8074130415916443
wc2.1_2.5m_bio_19_horn	54.55839999999999	0.8239988088607788
wc2.1_2.5m_bio_19_horn	57.24159999999999	0.8394402265548706
wc2.1_2.5m_bio_19_horn	59.92479999999999	0.8399387001991272
wc2.1_2.5m_bio_19_horn	62.60799999999999	0.8389053344726562
wc2.1_2.5m_bio_19_horn	65.29119999999999	0.8378666043281555
wc2.1_2.5m_bio_19_horn	67.97439999999999	0.8368224501609802
wc2.1_2.5m_bio_19_horn	70.65759999999999	0.8357729315757751
wc2.1_2.5m_bio_19_horn	73.34079999999999	0.8347179293632507
wc2.1_2.5m_bio_19_horn	76.02400000000002	0.8336575627326965
wc2.1_2.5m_bio_19_horn	78.70719999999999	0.832591712474823
wc2.1_2.5m_bio_19_horn	81.39039999999999	0.8315204381942749
wc2.1_2.5m_bio_19_horn	84.07359999999998	0.8304436802864075
wc2.1_2.5m_bio_19_horn	86.75679999999998	0.8293614983558655
wc2.1_2.5m_bio_19_horn	89.44000000000001	0.8282737731933594
wc2.1_2.5m_bio_19_horn	92.12319999999998	0.8271806240081787
wc2.1_2.5m_bio_19_horn	94.80640000000001	0.8260819315910339
wc2.1_2.5m_bio_19_horn	97.48959999999998	0.8249777555465698
wc2.1_2.5m_bio_19_horn	100.17279999999998	0.8238680362701416
wc2.1_2.5m_bio_19_horn	102.85600000000001	0.822752833366394
wc2.1_2.5m_bio_19_horn	105.53919999999998	0.8216320872306824
wc2.1_2.5m_bio_19_horn	108.22240000000001	0.8205057978630066
wc2.1_2.5m_bio_19_horn	110.90559999999998	0.8193739652633667
wc2.1_2.5m_bio_19_horn	113.58879999999998	0.8182365298271179
wc2.1_2.5m_bio_19_horn	116.27199999999998	0.8170936107635498
wc2.1_2.5m_bio_19_horn	118.95519999999998	0.815945029258728
wc2.1_2.5m_bio_19_horn	121.6384	0.8147909641265869
wc2.1_2.5m_bio_19_horn	124.32159999999998	0.8136312365531921
wc2.1_2.5m_bio_19_horn	127.0048	0.8124659657478333
wc2.1_2.5m_bio_19_horn	129.688	0.8112950921058655
wc2.1_2.5m_bio_19_horn	132.3712	0.8101186156272888
wc2.1_2.5m_bio_19_horn	135.0544	0.8089365363121033
wc2.1_2.5m_bio_19_horn	137.7376	0.8077487945556641
wc2.1_2.5m_bio_19_horn	140.42079999999999	0.8065555095672607
wc2.1_2.5m_bio_19_horn	143.10399999999998	0.8053565621376038
wc2.1_2.5m_bio_19_horn	145.78719999999998	0.8041519522666931
wc2.1_2.5m_bio_19_horn	148.47039999999998	0.8029417991638184
wc2.1_2.5m_bio_19_horn	151.15359999999998	0.8017259240150452
wc2.1_2.5m_bio_19_horn	153.83679999999998	0.8005044460296631
wc2.1_2.5m_bio_19_horn	156.51999999999998	0.7992773652076721
wc2.1_2.5m_bio_19_horn	159.20319999999992	0.7980446219444275
wc2.1_2.5m_bio_19_horn	161.88639999999998	0.7968062162399292
wc2.1_2.5m_bio_19_horn	164.56959999999998	0.7955621480941772
wc2.1_2.5m_bio_19_horn	167.25279999999998	0.7943124771118164
wc2.1_2.5m_bio_19_horn	169.93599999999998	0.7930570840835571
wc2.1_2.5m_bio_19_horn	172.61919999999992	0.791796088218689
wc2.1_2.5m_bio_19_horn	175.30239999999998	0.7905294299125671
wc2.1_2.5m_bio_19_horn	177.98559999999998	0.7892571091651917
wc2.1_2.5m_bio_19_horn	180.66879999999998	0.7879791259765625
wc2.1_2.5m_bio_19_horn	183.35199999999998	0.7866955399513245
wc2.1_2.5m_bio_19_horn	186.03519999999992	0.785406231880188
wc2.1_2.5m_bio_19_horn	188.71839999999997	0.7841113209724426
wc2.1_2.5m_bio_19_horn	191.40159999999997	0.7828106880187988
wc2.1_2.5m_bio_19_horn	194.08479999999997	0.7815044522285461
wc2.1_2.5m_bio_19_horn	196.76799999999997	0.7801925539970398
wc2.1_2.5m_bio_19_horn	199.45119999999991	0.7788750529289246
wc2.1_2.5m_bio_19_horn	202.13439999999997	0.7775518298149109
wc2.1_2.5m_bio_19_horn	204.81759999999997	0.7762230038642883
wc2.1_2.5m_bio_19_horn	207.50079999999997	0.7748885750770569
wc2.1_2.5m_bio_19_horn	210.18399999999997	0.773548424243927
wc2.1_2.5m_bio_19_horn	212.86719999999997	0.772202730178833
wc2.1_2.5m_bio_19_horn	215.55039999999997	0.7708513140678406
wc2.1_2.5m_bio_19_horn	218.23359999999997	0.769494354724884
wc2.1_2.5m_bio_19_horn	220.91679999999997	0.7681317329406738
wc2.1_2.5m_bio_19_horn	223.59999999999997	0.7667635083198547
wc2.1_2.5m_bio_19_horn	226.28319999999997	0.7653896808624268
wc2.1_2.5m_bio_19_horn	228.96639999999996	0.7640102505683899
wc2.1_2.5m_bio_19_horn	231.64959999999996	0.7626252174377441
wc2.1_2.5m_bio_19_horn	234.33279999999996	0.7612346410751343
wc2.1_2.5m_bio_19_horn	237.01599999999996	0.7598384022712708
wc2.1_2.5m_bio_19_horn	239.69919999999996	0.7584366798400879
wc2.1_2.5m_bio_19_horn	242.38239999999996	0.7570292949676514
wc2.1_2.5m_bio_19_horn	245.06559999999996	0.7556164264678955
wc2.1_2.5m_bio_19_horn	247.74879999999996	0.7541980147361755
wc2.1_2.5m_bio_19_horn	250.43200000000002	0.7527740001678467
wc2.1_2.5m_bio_19_horn	253.11519999999996	0.7513445019721985
wc2.1_2.5m_bio_19_horn	255.79839999999996	0.7499094605445862
wc2.1_2.5m_bio_19_horn	258.48159999999996	0.7484689354896545
wc2.1_2.5m_bio_19_horn	261.16479999999996	0.7470229268074036
wc2.1_2.5m_bio_19_horn	263.848	0.7455713748931885
wc2.1_2.5m_bio_19_horn	266.53119999999996	0.7441143989562988
wc2.1_2.5m_bio_19_horn	269.21439999999996	0.7426519393920898
wc2.1_2.5m_bio_19_horn	271.89759999999995	0.7411839962005615
wc2.1_2.5m_bio_19_horn	274.58079999999995	0.7397106289863586
wc2.1_2.5m_bio_19_horn	277.264	0.7382318377494812
wc2.1_2.5m_bio_19_horn	279.94719999999995	0.736747682094574
wc2.1_2.5m_bio_19_horn	282.63039999999995	0.7352581024169922
wc2.1_2.5m_bio_19_horn	285.31359999999995	0.7337630987167358
wc2.1_2.5m_bio_19_horn	287.99679999999995	0.7322627902030945
wc2.1_2.5m_bio_19_horn	290.68	0.7307571172714233
wc2.1_2.5m_bio_19_horn	293.36319999999995	0.7292460799217224
wc2.1_2.5m_bio_19_horn	296.04639999999995	0.7277297377586365
wc2.1_2.5m_bio_19_horn	298.72959999999995	0.7262080907821655
wc2.1_2.5m_bio_19_horn	301.4128	0.7246811389923096
wc2.1_2.5m_bio_19_horn	304.096	0.7231489419937134
wc2.1_2.5m_bio_19_horn	306.77919999999995	0.7216114401817322
wc2.1_2.5m_bio_19_horn	309.46239999999995	0.7200687527656555
wc2.1_2.5m_bio_19_horn	312.14559999999994	0.7185208797454834
wc2.1_2.5m_bio_19_horn	314.8288	0.716967761516571
wc2.1_2.5m_bio_19_horn	317.512	0.715409517288208
wc2.1_2.5m_bio_19_horn	320.19519999999994	0.7138460874557495
wc2.1_2.5m_bio_19_horn	322.87839999999994	0.7122775316238403
wc2.1_2.5m_bio_19_horn	325.56159999999994	0.7107037901878357
wc2.1_2.5m_bio_19_horn	328.2448	0.7091250419616699
wc2.1_2.5m_bio_19_horn	330.92799999999994	0.7075412273406982
wc2.1_2.5m_bio_19_horn	333.61119999999994	0.7059522867202759
wc2.1_2.5m_bio_19_horn	336.29439999999994	0.7043583989143372
wc2.1_2.5m_bio_19_horn	338.97759999999994	0.7027595043182373
wc2.1_2.5m_bio_19_horn	341.6608	0.7011556029319763
wc2.1_2.5m_bio_19_horn	344.34399999999994	0.699546754360199
wc2.1_2.5m_bio_19_horn	347.02719999999994	0.6979329586029053
wc2.1_2.5m_bio_19_horn	349.71039999999994	0.69631427526474
wc2.1_2.5m_bio_19_horn	352.3936	0.6946907043457031
wc2.1_2.5m_bio_19_horn	355.0768	0.6930623054504395
wc2.1_2.5m_bio_19_horn	357.75999999999993	0.6914290189743042
wc2.1_2.5m_bio_19_horn	360.44319999999993	0.6897910237312317
wc2.1_2.5m_bio_19_horn	363.12639999999993	0.6881482005119324
wc2.1_2.5m_bio_19_horn	365.8096	0.686500608921051
wc2.1_2.5m_bio_19_horn	368.4928	0.6848483085632324
wc2.1_2.5m_bio_19_horn	371.17599999999993	0.6831913590431213
wc2.1_2.5m_bio_19_horn	373.85919999999993	0.681529700756073
wc2.1_2.5m_bio_19_horn	376.54239999999993	0.679863452911377
wc2.1_2.5m_bio_19_horn	379.2256	0.6781926155090332
wc2.1_2.5m_bio_19_horn	381.9088	0.676517128944397
wc2.1_2.5m_bio_19_horn	384.5919999999999	0.6748371720314026
wc2.1_2.5m_bio_19_horn	387.2751999999999	0.6731526851654053
wc2.1_2.5m_bio_19_horn	389.9583999999999	0.6714637279510498
wc2.1_2.5m_bio_19_horn	392.6416	0.6697703003883362
wc2.1_2.5m_bio_19_horn	395.3248	0.6680724620819092
wc2.1_2.5m_bio_19_horn	398.0079999999999	0.6663702726364136
wc2.1_2.5m_bio_19_horn	400.6911999999999	0.6646637320518494
wc2.1_2.5m_bio_19_horn	403.3744	0.6629528403282166
wc2.1_2.5m_bio_19_horn	406.0575999999999	0.6612377166748047
wc2.1_2.5m_bio_19_horn	408.7408	0.659518301486969
wc2.1_2.5m_bio_19_horn	411.4239999999999	0.657794713973999
wc2.1_2.5m_bio_19_horn	414.1072	0.65606689453125
wc2.1_2.5m_bio_19_horn	416.7903999999999	0.6543349623680115
wc2.1_2.5m_bio_19_horn	419.4736	0.6525989770889282
wc2.1_2.5m_bio_19_horn	422.1567999999999	0.6508588790893555
wc2.1_2.5m_bio_19_horn	424.84	0.6491147875785828
wc2.1_2.5m_bio_19_horn	427.5231999999999	0.6473666429519653
wc2.1_2.5m_bio_19_horn	430.20639999999986	0.6456145644187927
wc2.1_2.5m_bio_19_horn	432.8895999999999	0.6438586115837097
wc2.1_2.5m_bio_19_horn	435.5728	0.6420987248420715
wc2.1_2.5m_bio_19_horn	438.25600000000003	0.6403350234031677
wc2.1_2.5m_bio_19_horn	440.93919999999997	0.6385675668716431
wc2.1_2.5m_bio_19_horn	443.6223999999999	0.6367962956428528
wc2.1_2.5m_bio_19_horn	446.30559999999997	0.6350213289260864
wc2.1_2.5m_bio_19_horn	448.9887999999999	0.633242666721344
wc2.1_2.5m_bio_19_horn	451.67199999999997	0.6314603686332703
wc2.1_2.5m_bio_19_horn	454.3551999999999	0.62967449426651
wc2.1_2.5m_bio_19_horn	457.03839999999985	0.6278850436210632
wc2.1_2.5m_bio_19_horn	459.7215999999999	0.6260920763015747
wc2.1_2.5m_bio_19_horn	462.40479999999997	0.6242956519126892
wc2.1_2.5m_bio_19_horn	465.088	0.6224958300590515
wc2.1_2.5m_bio_19_horn	467.77119999999996	0.6206925511360168
wc2.1_2.5m_bio_19_horn	470.4543999999999	0.6188859939575195
wc2.1_2.5m_bio_19_horn	473.13759999999996	0.6170761585235596
wc2.1_2.5m_bio_19_horn	475.8207999999999	0.615263044834137
wc2.1_2.5m_bio_19_horn	478.50399999999996	0.6134467124938965
wc2.1_2.5m_bio_19_horn	481.1871999999999	0.6116272211074829
wc2.1_2.5m_bio_19_horn	483.87039999999985	0.6098045706748962
wc2.1_2.5m_bio_19_horn	486.5536	0.6079789400100708
wc2.1_2.5m_bio_19_horn	489.23679999999996	0.606150209903717
wc2.1_2.5m_bio_19_horn	491.92	0.6043184995651245
wc2.1_2.5m_bio_19_horn	494.60319999999996	0.6024839282035828
wc2.1_2.5m_bio_19_horn	497.2863999999999	0.6006463766098022
wc2.1_2.5m_bio_19_horn	499.96959999999996	0.5988060832023621
wc2.1_2.5m_bio_19_horn	502.6527999999999	0.5969629287719727
wc2.1_2.5m_bio_19_horn	505.33599999999996	0.5951170921325684
wc2.1_2.5m_bio_19_horn	508.0191999999999	0.5932685136795044
wc2.1_2.5m_bio_19_horn	510.70239999999984	0.5914173126220703
wc2.1_2.5m_bio_19_horn	513.3856000000001	0.5895634889602661
wc2.1_2.5m_bio_19_horn	516.0688	0.5877071619033813
wc2.1_2.5m_bio_19_horn	518.7520000000001	0.5858482718467712
wc2.1_2.5m_bio_19_horn	521.4352	0.5839869976043701
wc2.1_2.5m_bio_19_horn	524.1184	0.5821232795715332
wc2.1_2.5m_bio_19_horn	526.8016	0.58025723695755
wc2.1_2.5m_bio_19_horn	529.4848	0.5783889293670654
wc2.1_2.5m_bio_19_horn	532.168	0.5765182971954346
wc2.1_2.5m_bio_19_horn	534.8512	0.5746455192565918
wc2.1_2.5m_bio_19_horn	537.5344	0.5727705955505371
wc2.1_2.5m_bio_19_horn	540.2176000000001	0.5708935856819153
wc2.1_2.5m_bio_19_horn	542.9008	0.5690144896507263
wc2.1_2.5m_bio_19_horn	545.5840000000001	0.5671334862709045
wc2.1_2.5m_bio_19_horn	548.2672	0.5652504563331604
wc2.1_2.5m_bio_19_horn	550.9504	0.5633655786514282
wc2.1_2.5m_bio_19_horn	553.6336	0.561478853225708
wc2.1_2.5m_bio_19_horn	556.3168	0.5595903992652893
wc2.1_2.5m_bio_19_horn	559.0	0.5577001571655273
wc2.1_2.5m_bio_19_horn	561.6831999999999	0.5558082461357117
wc2.1_2.5m_bio_19_horn	564.3664	0.5539147853851318
wc2.1_2.5m_bio_19_horn	567.0496	0.5520196557044983
wc2.1_2.5m_bio_19_horn	569.7328	0.5501230955123901
wc2.1_2.5m_bio_19_horn	572.416	0.5482250452041626
wc2.1_2.5m_bio_19_horn	575.0992	0.5463256239891052
wc2.1_2.5m_bio_19_horn	577.7823999999999	0.544424831867218
wc2.1_2.5m_bio_19_horn	580.4656	0.5425227284431458
wc2.1_2.5m_bio_19_horn	583.1487999999999	0.5406193733215332
wc2.1_2.5m_bio_19_horn	585.832	0.5387148857116699
wc2.1_2.5m_bio_19_horn	588.5152	0.5368092060089111
wc2.1_2.5m_bio_19_horn	591.1984	0.5349024534225464
wc2.1_2.5m_bio_19_horn	593.8816	0.5329947471618652
wc2.1_2.5m_bio_19_horn	596.5648	0.5310860276222229
wc2.1_2.5m_bio_19_horn	599.248	0.5291764140129089
wc2.1_2.5m_bio_19_horn	601.9312	0.5272659063339233
wc2.1_2.5m_bio_19_horn	604.6143999999999	0.5253546833992004
wc2.1_2.5m_bio_19_horn	607.2976	0.5234426259994507
wc2.1_2.5m_bio_19_horn	609.9807999999999	0.5215299725532532
wc2.1_2.5m_bio_19_horn	612.6640000000001	0.5196166038513184
wc2.1_2.5m_bio_19_horn	615.3472	0.5177026987075806
wc2.1_2.5m_bio_19_horn	618.0304	0.5157882571220398
wc2.1_2.5m_bio_19_horn	620.7136	0.5138733386993408
wc2.1_2.5m_bio_19_horn	623.3968	0.5119580626487732
wc2.1_2.5m_bio_19_horn	626.08	0.5100424289703369
wc2.1_2.5m_bio_19_horn	628.7632	0.5081264972686768
wc2.1_2.5m_bio_19_horn	631.4463999999999	0.5062102675437927
wc2.1_2.5m_bio_19_horn	634.1296	0.5042939186096191
wc2.1_2.5m_bio_19_horn	636.8127999999999	0.5023773908615112
wc2.1_2.5m_bio_19_horn	639.4960000000001	0.5004608631134033
wc2.1_2.5m_bio_19_horn	642.1792	0.49854427576065063
wc2.1_2.5m_bio_19_horn	644.8624	0.49662771821022034
wc2.1_2.5m_bio_19_horn	647.5456	0.4947112798690796
wc2.1_2.5m_bio_19_horn	650.2288	0.4927949905395508
wc2.1_2.5m_bio_19_horn	652.912	0.4908789396286011
wc2.1_2.5m_bio_19_horn	655.5952	0.48896312713623047
wc2.1_2.5m_bio_19_horn	658.2783999999999	0.4870476722717285
wc2.1_2.5m_bio_19_horn	660.9616	0.4851325452327728
wc2.1_2.5m_bio_19_horn	663.6448	0.48321789503097534
wc2.1_2.5m_bio_19_horn	666.3280000000001	0.48130372166633606
wc2.1_2.5m_bio_19_horn	669.0112	0.47939008474349976
wc2.1_2.5m_bio_19_horn	671.6944	0.4774770736694336
wc2.1_2.5m_bio_19_horn	674.3776	0.47556471824645996
wc2.1_2.5m_bio_19_horn	677.0608	0.473653107881546
wc2.1_2.5m_bio_19_horn	679.744	0.4717422127723694
wc2.1_2.5m_bio_19_horn	682.4272	0.469832181930542
wc2.1_2.5m_bio_19_horn	685.1103999999999	0.46792301535606384
wc2.1_2.5m_bio_19_horn	687.7936	0.4660148322582245
wc2.1_2.5m_bio_19_horn	690.4768	0.46410757303237915
wc2.1_2.5m_bio_19_horn	693.1600000000001	0.46220141649246216
wc2.1_2.5m_bio_19_horn	695.8432	0.4602963328361511
wc2.1_2.5m_bio_19_horn	698.5264	0.4583924114704132
wc2.1_2.5m_bio_19_horn	701.2096	0.4564897418022156
wc2.1_2.5m_bio_19_horn	703.8928	0.45458829402923584
wc2.1_2.5m_bio_19_horn	706.576	0.45268821716308594
wc2.1_2.5m_bio_19_horn	709.2592	0.4507894814014435
wc2.1_2.5m_bio_19_horn	711.9423999999999	0.448892205953598
wc2.1_2.5m_bio_19_horn	714.6256000000001	0.4469963610172272
wc2.1_2.5m_bio_19_horn	717.3088	0.44510212540626526
wc2.1_2.5m_bio_19_horn	719.9920000000001	0.4432094395160675
wc2.1_2.5m_bio_19_horn	722.6752	0.44131842255592346
wc2.1_2.5m_bio_19_horn	725.3584	0.43942907452583313
wc2.1_2.5m_bio_19_horn	728.0416	0.43754148483276367
wc2.1_2.5m_bio_19_horn	730.7248	0.43565574288368225
wc2.1_2.5m_bio_19_horn	733.408	0.4337718188762665
wc2.1_2.5m_bio_19_horn	736.0912	0.4318898618221283
wc2.1_2.5m_bio_19_horn	738.7743999999999	0.4300098121166229
wc2.1_2.5m_bio_19_horn	741.4576000000001	0.4281318187713623
wc2.1_2.5m_bio_19_horn	744.1408	0.42625585198402405
wc2.1_2.5m_bio_19_horn	746.8240000000001	0.4243820607662201
wc2.1_2.5m_bio_19_horn	749.5072	0.42251038551330566
wc2.1_2.5m_bio_19_horn	752.1904	0.4206409454345703
wc2.1_2.5m_bio_19_horn	754.8736	0.4187738001346588
wc2.1_2.5m_bio_19_horn	757.5568	0.41690894961357117
wc2.1_2.5m_bio_19_horn	760.2399999999999	0.4150465130805969
wc2.1_2.5m_bio_19_horn	762.9232	0.4131864607334137
wc2.1_2.5m_bio_19_horn	765.6064	0.41132891178131104
wc2.1_2.5m_bio_19_horn	768.2896000000001	0.40947386622428894
wc2.1_2.5m_bio_19_horn	770.9728	0.4076214134693146
wc2.1_2.5m_bio_19_horn	773.656	0.40577155351638794
wc2.1_2.5m_bio_19_horn	776.3392	0.4039244055747986
wc2.1_2.5m_bio_19_horn	779.0224	0.4020799398422241
wc2.1_2.5m_bio_19_horn	781.7056	0.4002382457256317
wc2.1_2.5m_bio_19_horn	784.3888	0.39839938282966614
wc2.1_2.5m_bio_19_horn	787.0719999999999	0.3965633511543274
wc2.1_2.5m_bio_19_horn	789.7552	0.3947302997112274
wc2.1_2.5m_bio_19_horn	792.4384	0.39290013909339905
wc2.1_2.5m_bio_19_horn	795.1216000000001	0.3910730183124542
wc2.1_2.5m_bio_19_horn	797.8048	0.38924890756607056
wc2.1_2.5m_bio_19_horn	800.4879999999999	0.3874279260635376
wc2.1_2.5m_bio_19_horn	803.1712	0.38561004400253296
wc2.1_2.5m_bio_19_horn	805.8543999999999	0.3837954103946686
wc2.1_2.5m_bio_19_horn	808.5376	0.3819839358329773
wc2.1_2.5m_bio_19_horn	811.2207999999999	0.38017576932907104
wc2.1_2.5m_bio_19_horn	813.9039999999999	0.3783709406852722
wc2.1_2.5m_bio_19_horn	816.5872	0.3765694499015808
wc2.1_2.5m_bio_19_horn	819.2704	0.374771386384964
wc2.1_2.5m_bio_19_horn	821.9536	0.37297675013542175
wc2.1_2.5m_bio_19_horn	824.6368	0.37118563055992126
wc2.1_2.5m_bio_19_horn	827.3199999999999	0.36939799785614014
wc2.1_2.5m_bio_19_horn	830.0032	0.3676140010356903
wc2.1_2.5m_bio_19_horn	832.6863999999999	0.365833580493927
wc2.1_2.5m_bio_19_horn	835.3696	0.3640568256378174
wc2.1_2.5m_bio_19_horn	838.0527999999999	0.3622837960720062
wc2.1_2.5m_bio_19_horn	840.7359999999999	0.36051446199417114
wc2.1_2.5m_bio_19_horn	843.4192	0.3587489426136017
wc2.1_2.5m_bio_19_horn	846.1024	0.35698720812797546
wc2.1_2.5m_bio_19_horn	848.7856	0.35522937774658203
wc2.1_2.5m_bio_19_horn	851.4688	0.353475421667099
wc2.1_2.5m_bio_19_horn	854.1519999999999	0.35172542929649353
wc2.1_2.5m_bio_19_horn	856.8352	0.34997937083244324
wc2.1_2.5m_bio_19_horn	859.5183999999999	0.34823736548423767
wc2.1_2.5m_bio_19_horn	862.2016	0.34649935364723206
wc2.1_2.5m_bio_19_horn	864.8847999999999	0.34476542472839355
wc2.1_2.5m_bio_19_horn	867.568	0.34303566813468933
wc2.1_2.5m_bio_19_horn	870.2512	0.341310054063797
wc2.1_2.5m_bio_19_horn	872.9344	0.33958864212036133
wc2.1_2.5m_bio_19_horn	875.6176	0.3378714323043823
wc2.1_2.5m_bio_19_horn	878.3008	0.33615851402282715
wc2.1_2.5m_bio_19_horn	880.9839999999999	0.3344498574733734
wc2.1_2.5m_bio_19_horn	883.6672	0.33274558186531067
wc2.1_2.5m_bio_19_horn	886.3503999999999	0.33104562759399414
wc2.1_2.5m_bio_19_horn	889.0336	0.329350084066391
wc2.1_2.5m_bio_19_horn	891.7167999999999	0.3276589810848236
wc2.1_2.5m_bio_19_horn	894.4	0.325972318649292
wc2.1_2.5m_bio_19_horn	897.0832	0.3242901861667633
wc2.1_2.5m_bio_19_horn	899.7664	0.32261255383491516
wc2.1_2.5m_bio_19_horn	902.4496	0.3209395110607147
wc2.1_2.5m_bio_19_horn	905.1328	0.3192709982395172
wc2.1_2.5m_bio_19_horn	907.8159999999999	0.31760716438293457
wc2.1_2.5m_bio_19_horn	910.4992	0.31594792008399963
wc2.1_2.5m_bio_19_horn	913.1823999999999	0.31429338455200195
wc2.1_2.5m_bio_19_horn	915.8656000000001	0.31264352798461914
wc2.1_2.5m_bio_19_horn	918.5488	0.31099840998649597
wc2.1_2.5m_bio_19_horn	921.232	0.3093580901622772
wc2.1_2.5m_bio_19_horn	923.9151999999999	0.3077225089073181
wc2.1_2.5m_bio_19_horn	926.5983999999999	0.3060917854309082
wc2.1_2.5m_bio_19_horn	929.2816	0.3044658899307251
wc2.1_2.5m_bio_19_horn	931.9648	0.3028448522090912
wc2.1_2.5m_bio_19_horn	934.6479999999999	0.30122870206832886
wc2.1_2.5m_bio_19_horn	937.3312000000001	0.2996174991130829
wc2.1_2.5m_bio_19_horn	940.0144	0.2980112135410309
wc2.1_2.5m_bio_19_horn	942.6976	0.2964099049568176
wc2.1_2.5m_bio_19_horn	945.3807999999999	0.2948135733604431
wc2.1_2.5m_bio_19_horn	948.0640000000001	0.29322224855422974
wc2.1_2.5m_bio_19_horn	950.7472	0.29163599014282227
wc2.1_2.5m_bio_19_horn	953.4304	0.2900547683238983
wc2.1_2.5m_bio_19_horn	956.1135999999999	0.28847864270210266
wc2.1_2.5m_bio_19_horn	958.7967999999998	0.2869076132774353
wc2.1_2.5m_bio_19_horn	961.48	0.285341739654541
wc2.1_2.5m_bio_19_horn	964.1632	0.283780962228775
wc2.1_2.5m_bio_19_horn	966.8463999999999	0.2822253704071045
wc2.1_2.5m_bio_19_horn	969.5295999999998	0.2806749641895294
wc2.1_2.5m_bio_19_horn	972.2127999999998	0.2791297435760498
wc2.1_2.5m_bio_19_horn	974.896	0.2775897979736328
wc2.1_2.5m_bio_19_horn	977.5791999999999	0.2760550379753113
wc2.1_2.5m_bio_19_horn	980.2623999999998	0.27452558279037476
wc2.1_2.5m_bio_19_horn	982.9456	0.27300137281417847
wc2.1_2.5m_bio_19_horn	985.6288	0.2714824974536896
wc2.1_2.5m_bio_19_horn	988.3120000000001	0.2699688971042633
wc2.1_2.5m_bio_19_horn	990.9952000000001	0.26846063137054443
wc2.1_2.5m_bio_19_horn	993.6784	0.26695773005485535
wc2.1_2.5m_bio_19_horn	996.3616	0.26546019315719604
wc2.1_2.5m_bio_19_horn	999.0447999999999	0.26396799087524414
wc2.1_2.5m_bio_19_horn	1001.7280000000001	0.2624811828136444
wc2.1_2.5m_bio_19_horn	1004.4112	0.2609998285770416
wc2.1_2.5m_bio_19_horn	1007.0944	0.25952383875846863
wc2.1_2.5m_bio_19_horn	1009.7775999999999	0.25805333256721497
wc2.1_2.5m_bio_19_horn	1012.4607999999998	0.2565882205963135
wc2.1_2.5m_bio_19_horn	1015.144	0.2551286220550537
wc2.1_2.5m_bio_19_horn	1017.8272	0.2536744475364685
wc2.1_2.5m_bio_19_horn	1020.5103999999999	0.252225786447525
wc2.1_2.5m_bio_19_horn	1023.1935999999998	0.2507826089859009
wc2.1_2.5m_bio_19_horn	1025.8767999999998	0.24934490025043488
wc2.1_2.5m_bio_19_horn	1028.56	0.2479127198457718
wc2.1_2.5m_bio_19_horn	1031.2432	0.2464861273765564
wc2.1_2.5m_bio_19_horn	1033.9264	0.24506501853466034
wc2.1_2.5m_bio_19_horn	1036.6096	0.2436494380235672
wc2.1_2.5m_bio_19_horn	1039.2928	0.24223941564559937
wc2.1_2.5m_bio_19_horn	1041.976	0.2408350110054016
wc2.1_2.5m_bio_19_horn	1044.6592	0.23943611979484558
wc2.1_2.5m_bio_19_horn	1047.3424	0.23804281651973724
wc2.1_2.5m_bio_19_horn	1050.0256	0.2366550862789154
wc2.1_2.5m_bio_19_horn	1052.7087999999999	0.23527300357818604
wc2.1_2.5m_bio_19_horn	1055.392	0.23389646410942078
wc2.1_2.5m_bio_19_horn	1058.0752	0.2325255423784256
wc2.1_2.5m_bio_19_horn	1060.7584	0.2311602085828781
wc2.1_2.5m_bio_19_horn	1063.4415999999999	0.2298005074262619
wc2.1_2.5m_bio_19_horn	1066.1247999999998	0.22844648361206055
wc2.1_2.5m_bio_19_horn	1068.808	0.2270980328321457
wc2.1_2.5m_bio_19_horn	1071.4912	0.22575519979000092
wc2.1_2.5m_bio_19_horn	1074.1743999999999	0.22441799938678741
wc2.1_2.5m_bio_19_horn	1076.8575999999998	0.22308650612831116
wc2.1_2.5m_bio_19_horn	1079.5407999999998	0.2217606008052826
wc2.1_2.5m_bio_19_horn	1082.224	0.2204403281211853
wc2.1_2.5m_bio_19_horn	1084.9072	0.21912570297718048
wc2.1_2.5m_bio_19_horn	1087.5904	0.21781674027442932
wc2.1_2.5m_bio_19_horn	1090.2736	0.2165134698152542
wc2.1_2.5m_bio_19_horn	1092.9568	0.215215802192688
wc2.1_2.5m_bio_19_horn	1095.64	0.21392378211021423
wc2.1_2.5m_bio_19_horn	1098.3232	0.21263742446899414
wc2.1_2.5m_bio_19_horn	1101.0064	0.21135678887367249
wc2.1_2.5m_bio_19_horn	1103.6896	0.21008172631263733
wc2.1_2.5m_bio_19_horn	1106.3727999999999	0.20881234109401703
wc2.1_2.5m_bio_19_horn	1109.056	0.2075486034154892
wc2.1_2.5m_bio_19_horn	1111.7392	0.20629051327705383
wc2.1_2.5m_bio_19_horn	1114.4224	0.2050381451845169
wc2.1_2.5m_bio_19_horn	1117.1055999999999	0.20379136502742767
wc2.1_2.5m_bio_19_horn	1119.7887999999998	0.20337702333927155
wc2.1_2.5m_bio_19_horn	1122.472	0.20337702333927155
wc2.1_2.5m_bio_19_horn	1125.1552	0.20337702333927155
wc2.1_2.5m_bio_19_horn	1127.8383999999999	0.20337702333927155
wc2.1_2.5m_bio_19_horn	1130.5215999999998	0.20337702333927155
wc2.1_2.5m_bio_19_horn	1133.2047999999998	0.20337702333927155
wc2.1_2.5m_bio_19_horn	1135.8880000000001	0.20337702333927155
wc2.1_2.5m_bio_19_horn	1138.5712	0.20337702333927155
wc2.1_2.5m_bio_19_horn	1141.2544	0.20337702333927155
wc2.1_2.5m_bio_19_horn	1143.9376	0.20337702333927155
wc2.1_2.5m_bio_19_horn	1146.6208	0.20337702333927155
wc2.1_2.5m_bio_19_horn	1149.304	0.20337702333927155
wc2.1_2.5m_bio_19_horn	1151.9872	0.20337702333927155
wc2.1_2.5m_bio_19_horn	1154.6704	0.20337702333927155
wc2.1_2.5m_bio_19_horn	1157.3536	0.20337702333927155
wc2.1_2.5m_bio_19_horn	1160.0367999999999	0.20337702333927155
wc2.1_2.5m_bio_19_horn	1162.72	0.20337702333927155
wc2.1_2.5m_bio_19_horn	1165.4032	0.20337702333927155
wc2.1_2.5m_bio_19_horn	1168.0864	0.20337702333927155
wc2.1_2.5m_bio_19_horn	1170.7695999999999	0.20337702333927155
wc2.1_2.5m_bio_19_horn	1173.4527999999998	0.20337702333927155
wc2.1_2.5m_bio_19_horn	1176.136	0.20337702333927155
wc2.1_2.5m_bio_19_horn	1178.8192	0.20337702333927155
wc2.1_2.5m_bio_19_horn	1181.5023999999999	0.20337702333927155
wc2.1_2.5m_bio_19_horn	1184.1855999999998	0.20337702333927155
wc2.1_2.5m_bio_19_horn	1186.8688	0.20337702333927155
wc2.1_2.5m_bio_19_horn	1189.5520000000001	0.20337702333927155
wc2.1_2.5m_bio_19_horn	1192.2352	0.20337702333927155
wc2.1_2.5m_bio_19_horn	1194.9184	0.20337702333927155
wc2.1_2.5m_bio_19_horn	1197.6016	0.20337702333927155
wc2.1_2.5m_bio_19_horn	1200.2848	0.20337702333927155
wc2.1_2.5m_bio_19_horn	1202.968	0.20337702333927155
wc2.1_2.5m_bio_19_horn	1205.6512	0.20337702333927155
wc2.1_2.5m_bio_19_horn	1208.3344	0.20337702333927155
wc2.1_2.5m_bio_19_horn	1211.0176	0.20337702333927155
wc2.1_2.5m_bio_19_horn	1213.7007999999998	0.20337702333927155
wc2.1_2.5m_bio_19_horn	1216.384	0.20337702333927155
wc2.1_2.5m_bio_19_horn	1219.0672	0.20337702333927155
wc2.1_2.5m_bio_19_horn	1221.7504	0.20337702333927155
wc2.1_2.5m_bio_19_horn	1224.4335999999998	0.20337702333927155
wc2.1_2.5m_bio_19_horn	1227.1167999999998	0.20337702333927155
wc2.1_2.5m_bio_19_horn	1229.8	0.20337702333927155
