# Supplementary material for: New records of a lost species and a geographic range expansion for sengis in the Horn of Africa
Source: PeerJ. 2020 Aug 18;8:e9652. doi: 10.7717/peerj.9652 (PMC7441985; doi:10.7717/peerj.9652)
Supplement: Supplemental Information 6 [file peerj-08-9652-s006.zip › Data_S6_Ecological_Niche_Modeling/4_final_Maxent_analysis/output/plots/revoilii_10_wc2.1_2.5m_bio_19_horn_only.dat]

variable	x	y
wc2.1_2.5m_bio_19_horn	-111.8	0.07102008163928986
wc2.1_2.5m_bio_19_horn	-109.1168	0.07102008163928986
wc2.1_2.5m_bio_19_horn	-106.4336	0.07102008163928986
wc2.1_2.5m_bio_19_horn	-103.7504	0.07102008163928986
wc2.1_2.5m_bio_19_horn	-101.0672	0.07102008163928986
wc2.1_2.5m_bio_19_horn	-98.384	0.07102008163928986
wc2.1_2.5m_bio_19_horn	-95.7008	0.07102008163928986
wc2.1_2.5m_bio_19_horn	-93.0176	0.07102008163928986
wc2.1_2.5m_bio_19_horn	-90.3344	0.07102008163928986
wc2.1_2.5m_bio_19_horn	-87.6512	0.07102008163928986
wc2.1_2.5m_bio_19_horn	-84.96799999999999	0.07102008163928986
wc2.1_2.5m_bio_19_horn	-82.2848	0.07102008163928986
wc2.1_2.5m_bio_19_horn	-79.60159999999999	0.07102008163928986
wc2.1_2.5m_bio_19_horn	-76.91839999999999	0.07102008163928986
wc2.1_2.5m_bio_19_horn	-74.23519999999999	0.07102008163928986
wc2.1_2.5m_bio_19_horn	-71.55199999999999	0.07102008163928986
wc2.1_2.5m_bio_19_horn	-68.8688	0.07102008163928986
wc2.1_2.5m_bio_19_horn	-66.1856	0.07102008163928986
wc2.1_2.5m_bio_19_horn	-63.5024	0.07102008163928986
wc2.1_2.5m_bio_19_horn	-60.8192	0.07102008163928986
wc2.1_2.5m_bio_19_horn	-58.135999999999996	0.07102008163928986
wc2.1_2.5m_bio_19_horn	-55.4528	0.07102008163928986
wc2.1_2.5m_bio_19_horn	-52.769600000000004	0.07102008163928986
wc2.1_2.5m_bio_19_horn	-50.0864	0.07102008163928986
wc2.1_2.5m_bio_19_horn	-47.4032	0.07102008163928986
wc2.1_2.5m_bio_19_horn	-44.72	0.07102008163928986
wc2.1_2.5m_bio_19_horn	-42.0368	0.07102008163928986
wc2.1_2.5m_bio_19_horn	-39.3536	0.07102008163928986
wc2.1_2.5m_bio_19_horn	-36.6704	0.07102008163928986
wc2.1_2.5m_bio_19_horn	-33.987200000000016	0.07102008163928986
wc2.1_2.5m_bio_19_horn	-31.304000000000002	0.07102008163928986
wc2.1_2.5m_bio_19_horn	-28.620800000000003	0.07102008163928986
wc2.1_2.5m_bio_19_horn	-25.937600000000003	0.07102008163928986
wc2.1_2.5m_bio_19_horn	-23.254400000000004	0.07102008163928986
wc2.1_2.5m_bio_19_horn	-20.571200000000005	0.07102008163928986
wc2.1_2.5m_bio_19_horn	-17.88799999999999	0.07102008163928986
wc2.1_2.5m_bio_19_horn	-15.204800000000006	0.07102008163928986
wc2.1_2.5m_bio_19_horn	-12.521600000000007	0.07102008163928986
wc2.1_2.5m_bio_19_horn	-9.838400000000007	0.07102008163928986
wc2.1_2.5m_bio_19_horn	-7.155200000000008	0.07102008163928986
wc2.1_2.5m_bio_19_horn	-4.471999999999994	0.07102008163928986
wc2.1_2.5m_bio_19_horn	-1.7887999999999948	0.07102008163928986
wc2.1_2.5m_bio_19_horn	0.8943999999999903	0.11797287315130234
wc2.1_2.5m_bio_19_horn	3.5775999999999897	0.4102282226085663
wc2.1_2.5m_bio_19_horn	6.260799999999989	0.5749316215515137
wc2.1_2.5m_bio_19_horn	8.943999999999988	0.6311503052711487
wc2.1_2.5m_bio_19_horn	11.627200000000002	0.5995044708251953
wc2.1_2.5m_bio_19_horn	14.310400000000001	0.5669962763786316
wc2.1_2.5m_bio_19_horn	16.9936	0.5338907241821289
wc2.1_2.5m_bio_19_horn	19.6768	0.5019067525863647
wc2.1_2.5m_bio_19_horn	22.36	0.49017560482025146
wc2.1_2.5m_bio_19_horn	25.0432	0.4841003715991974
wc2.1_2.5m_bio_19_horn	27.726399999999998	0.4783308804035187
wc2.1_2.5m_bio_19_horn	30.40959999999997	0.47255703806877136
wc2.1_2.5m_bio_19_horn	33.0928	0.4667803943157196
wc2.1_2.5m_bio_19_horn	35.775999999999996	0.4610025882720947
wc2.1_2.5m_bio_19_horn	38.459199999999996	0.4552251398563385
wc2.1_2.5m_bio_19_horn	41.142399999999995	0.44944971799850464
wc2.1_2.5m_bio_19_horn	43.825599999999966	0.4436778128147125
wc2.1_2.5m_bio_19_horn	46.508799999999994	0.43791109323501587
wc2.1_2.5m_bio_19_horn	49.19199999999999	0.4321511685848236
wc2.1_2.5m_bio_19_horn	51.87519999999999	0.4263995587825775
wc2.1_2.5m_bio_19_horn	54.55839999999999	0.4206579029560089
wc2.1_2.5m_bio_19_horn	57.24159999999999	0.41492778062820435
wc2.1_2.5m_bio_19_horn	59.92479999999999	0.409210741519928
wc2.1_2.5m_bio_19_horn	62.60799999999999	0.40350839495658875
wc2.1_2.5m_bio_19_horn	65.29119999999999	0.3978222608566284
wc2.1_2.5m_bio_19_horn	67.97439999999999	0.39215388894081116
wc2.1_2.5m_bio_19_horn	70.65759999999999	0.3865048289299011
wc2.1_2.5m_bio_19_horn	73.34079999999999	0.3808765709400177
wc2.1_2.5m_bio_19_horn	76.02400000000002	0.3752706050872803
wc2.1_2.5m_bio_19_horn	78.70719999999999	0.3696884214878082
wc2.1_2.5m_bio_19_horn	81.39039999999999	0.36413148045539856
wc2.1_2.5m_bio_19_horn	84.07359999999998	0.3586012125015259
wc2.1_2.5m_bio_19_horn	86.75679999999998	0.35309898853302
wc2.1_2.5m_bio_19_horn	89.44000000000001	0.3476262390613556
wc2.1_2.5m_bio_19_horn	92.12319999999998	0.34218430519104004
wc2.1_2.5m_bio_19_horn	94.80640000000001	0.3367744982242584
wc2.1_2.5m_bio_19_horn	97.48959999999998	0.3313981294631958
wc2.1_2.5m_bio_19_horn	100.17279999999998	0.32605648040771484
wc2.1_2.5m_bio_19_horn	102.85600000000001	0.32075077295303345
wc2.1_2.5m_bio_19_horn	105.53919999999998	0.3154821991920471
wc2.1_2.5m_bio_19_horn	108.22240000000001	0.31025198101997375
wc2.1_2.5m_bio_19_horn	110.90559999999998	0.3050611913204193
wc2.1_2.5m_bio_19_horn	113.58879999999998	0.2999109625816345
wc2.1_2.5m_bio_19_horn	116.27199999999998	0.29480233788490295
wc2.1_2.5m_bio_19_horn	118.95519999999998	0.28973639011383057
wc2.1_2.5m_bio_19_horn	121.6384	0.28471407294273376
wc2.1_2.5m_bio_19_horn	124.32159999999998	0.27973634004592896
wc2.1_2.5m_bio_19_horn	127.0048	0.27480411529541016
wc2.1_2.5m_bio_19_horn	129.688	0.2699182331562042
wc2.1_2.5m_bio_19_horn	132.3712	0.2650795578956604
wc2.1_2.5m_bio_19_horn	135.0544	0.26028889417648315
wc2.1_2.5m_bio_19_horn	137.7376	0.2555469870567322
wc2.1_2.5m_bio_19_horn	140.42079999999999	0.2508544921875
wc2.1_2.5m_bio_19_horn	143.10399999999998	0.2462121546268463
wc2.1_2.5m_bio_19_horn	145.78719999999998	0.24162058532238007
wc2.1_2.5m_bio_19_horn	148.47039999999998	0.23708036541938782
wc2.1_2.5m_bio_19_horn	151.15359999999998	0.23259204626083374
wc2.1_2.5m_bio_19_horn	153.83679999999998	0.22815610468387604
wc2.1_2.5m_bio_19_horn	156.51999999999998	0.2237730622291565
wc2.1_2.5m_bio_19_horn	159.20319999999992	0.21944333612918854
wc2.1_2.5m_bio_19_horn	161.88639999999998	0.21516729891300201
wc2.1_2.5m_bio_19_horn	164.56959999999998	0.21094529330730438
wc2.1_2.5m_bio_19_horn	167.25279999999998	0.2067776322364807
wc2.1_2.5m_bio_19_horn	169.93599999999998	0.20266461372375488
wc2.1_2.5m_bio_19_horn	172.61919999999992	0.198606476187706
wc2.1_2.5m_bio_19_horn	175.30239999999998	0.19460338354110718
wc2.1_2.5m_bio_19_horn	177.98559999999998	0.19065551459789276
wc2.1_2.5m_bio_19_horn	180.66879999999998	0.1867630034685135
wc2.1_2.5m_bio_19_horn	183.35199999999998	0.18292589485645294
wc2.1_2.5m_bio_19_horn	186.03519999999992	0.17914432287216187
wc2.1_2.5m_bio_19_horn	188.71839999999997	0.17541825771331787
wc2.1_2.5m_bio_19_horn	191.40159999999997	0.17174768447875977
wc2.1_2.5m_bio_19_horn	194.08479999999997	0.16813260316848755
wc2.1_2.5m_bio_19_horn	196.76799999999997	0.16457286477088928
wc2.1_2.5m_bio_19_horn	199.45119999999991	0.16106845438480377
wc2.1_2.5m_bio_19_horn	202.13439999999997	0.1576191782951355
wc2.1_2.5m_bio_19_horn	204.81759999999997	0.15422490239143372
wc2.1_2.5m_bio_19_horn	207.50079999999997	0.1508854180574417
wc2.1_2.5m_bio_19_horn	210.18399999999997	0.14760050177574158
wc2.1_2.5m_bio_19_horn	212.86719999999997	0.1443699449300766
wc2.1_2.5m_bio_19_horn	215.55039999999997	0.1411934494972229
wc2.1_2.5m_bio_19_horn	218.23359999999997	0.1380707323551178
wc2.1_2.5m_bio_19_horn	220.91679999999997	0.13500149548053741
wc2.1_2.5m_bio_19_horn	223.59999999999997	0.1319853514432907
wc2.1_2.5m_bio_19_horn	226.28319999999997	0.1290220022201538
wc2.1_2.5m_bio_19_horn	228.96639999999996	0.12611104547977448
wc2.1_2.5m_bio_19_horn	231.64959999999996	0.12325207144021988
wc2.1_2.5m_bio_19_horn	234.33279999999996	0.12044468522071838
wc2.1_2.5m_bio_19_horn	237.01599999999996	0.11768842488527298
wc2.1_2.5m_bio_19_horn	239.69919999999996	0.11498287320137024
wc2.1_2.5m_bio_19_horn	242.38239999999996	0.11232755333185196
wc2.1_2.5m_bio_19_horn	245.06559999999996	0.10972198843955994
wc2.1_2.5m_bio_19_horn	247.74879999999996	0.10716567188501358
wc2.1_2.5m_bio_19_horn	250.43200000000002	0.1046580970287323
wc2.1_2.5m_bio_19_horn	253.11519999999996	0.1021987646818161
wc2.1_2.5m_bio_19_horn	255.79839999999996	0.099787138402462
wc2.1_2.5m_bio_19_horn	258.48159999999996	0.09742266684770584
wc2.1_2.5m_bio_19_horn	261.16479999999996	0.09510481357574463
wc2.1_2.5m_bio_19_horn	263.848	0.092833012342453
wc2.1_2.5m_bio_19_horn	266.53119999999996	0.0906066969037056
wc2.1_2.5m_bio_19_horn	269.21439999999996	0.08842529356479645
wc2.1_2.5m_bio_19_horn	271.89759999999995	0.0862882062792778
wc2.1_2.5m_bio_19_horn	274.58079999999995	0.08419488370418549
wc2.1_2.5m_bio_19_horn	277.264	0.08214471489191055
wc2.1_2.5m_bio_19_horn	279.94719999999995	0.08013711124658585
wc2.1_2.5m_bio_19_horn	282.63039999999995	0.07817146182060242
wc2.1_2.5m_bio_19_horn	285.31359999999995	0.07624717056751251
wc2.1_2.5m_bio_19_horn	287.99679999999995	0.07436363399028778
wc2.1_2.5m_bio_19_horn	290.68	0.07252024114131927
wc2.1_2.5m_bio_19_horn	293.36319999999995	0.07071638852357864
wc2.1_2.5m_bio_19_horn	296.04639999999995	0.06895145773887634
wc2.1_2.5m_bio_19_horn	298.72959999999995	0.06722482293844223
wc2.1_2.5m_bio_19_horn	301.4128	0.06553591042757034
wc2.1_2.5m_bio_19_horn	304.096	0.06388410180807114
wc2.1_2.5m_bio_19_horn	306.77919999999995	0.06226877123117447
wc2.1_2.5m_bio_19_horn	309.46239999999995	0.060689326375722885
wc2.1_2.5m_bio_19_horn	312.14559999999994	0.05914515629410744
wc2.1_2.5m_bio_19_horn	314.8288	0.05763566121459007
wc2.1_2.5m_bio_19_horn	317.512	0.05616023764014244
wc2.1_2.5m_bio_19_horn	320.19519999999994	0.05471828952431679
wc2.1_2.5m_bio_19_horn	322.87839999999994	0.05330922454595566
wc2.1_2.5m_bio_19_horn	325.56159999999994	0.0519324354827404
wc2.1_2.5m_bio_19_horn	328.2448	0.05058736726641655
wc2.1_2.5m_bio_19_horn	330.92799999999994	0.049273423850536346
wc2.1_2.5m_bio_19_horn	333.61119999999994	0.04799003154039383
wc2.1_2.5m_bio_19_horn	336.29439999999994	0.04673660919070244
wc2.1_2.5m_bio_19_horn	338.97759999999994	0.045512598007917404
wc2.1_2.5m_bio_19_horn	341.6608	0.04431743174791336
wc2.1_2.5m_bio_19_horn	344.34399999999994	0.04315055534243584
wc2.1_2.5m_bio_19_horn	347.02719999999994	0.04201141372323036
wc2.1_2.5m_bio_19_horn	349.71039999999994	0.04089947044849396
wc2.1_2.5m_bio_19_horn	352.3936	0.03981418162584305
wc2.1_2.5m_bio_19_horn	355.0768	0.03875500336289406
wc2.1_2.5m_bio_19_horn	357.75999999999993	0.0377214290201664
wc2.1_2.5m_bio_19_horn	360.44319999999993	0.03671293333172798
wc2.1_2.5m_bio_19_horn	363.12639999999993	0.035728998482227325
wc2.1_2.5m_bio_19_horn	365.8096	0.034769121557474136
wc2.1_2.5m_bio_19_horn	368.4928	0.033832795917987823
wc2.1_2.5m_bio_19_horn	371.17599999999993	0.03291953727602959
wc2.1_2.5m_bio_19_horn	373.85919999999993	0.03202885016798973
wc2.1_2.5m_bio_19_horn	376.54239999999993	0.03116026148200035
wc2.1_2.5m_bio_19_horn	379.2256	0.030313294380903244
wc2.1_2.5m_bio_19_horn	381.9088	0.029487479478120804
wc2.1_2.5m_bio_19_horn	384.5919999999999	0.028682371601462364
wc2.1_2.5m_bio_19_horn	387.2751999999999	0.027897512540221214
wc2.1_2.5m_bio_19_horn	389.9583999999999	0.027132458984851837
wc2.1_2.5m_bio_19_horn	392.6416	0.026386773213744164
wc2.1_2.5m_bio_19_horn	395.3248	0.02566002681851387
wc2.1_2.5m_bio_19_horn	398.0079999999999	0.024951793253421783
wc2.1_2.5m_bio_19_horn	400.6911999999999	0.024261659011244774
wc2.1_2.5m_bio_19_horn	403.3744	0.02358921803534031
wc2.1_2.5m_bio_19_horn	406.0575999999999	0.022934064269065857
wc2.1_2.5m_bio_19_horn	408.7408	0.022295799106359482
wc2.1_2.5m_bio_19_horn	411.4239999999999	0.021674050018191338
wc2.1_2.5m_bio_19_horn	414.1072	0.021068425849080086
wc2.1_2.5m_bio_19_horn	416.7903999999999	0.02047855593264103
wc2.1_2.5m_bio_19_horn	419.4736	0.01990407519042492
wc2.1_2.5m_bio_19_horn	422.1567999999999	0.019344618543982506
wc2.1_2.5m_bio_19_horn	424.84	0.018799837678670883
wc2.1_2.5m_bio_19_horn	427.5231999999999	0.018269384279847145
wc2.1_2.5m_bio_19_horn	430.20639999999986	0.01775291934609413
wc2.1_2.5m_bio_19_horn	432.8895999999999	0.01725010946393013
wc2.1_2.5m_bio_19_horn	435.5728	0.016760623082518578
wc2.1_2.5m_bio_19_horn	438.25600000000003	0.016284149140119553
wc2.1_2.5m_bio_19_horn	440.93919999999997	0.015820372849702835
wc2.1_2.5m_bio_19_horn	443.6223999999999	0.015368982218205929
wc2.1_2.5m_bio_19_horn	446.30559999999997	0.014929678291082382
wc2.1_2.5m_bio_19_horn	448.9887999999999	0.014502165839076042
wc2.1_2.5m_bio_19_horn	451.67199999999997	0.014086157083511353
wc2.1_2.5m_bio_19_horn	454.3551999999999	0.013681367039680481
wc2.1_2.5m_bio_19_horn	457.03839999999985	0.013287520967423916
wc2.1_2.5m_bio_19_horn	459.7215999999999	0.01290434692054987
wc2.1_2.5m_bio_19_horn	462.40479999999997	0.012531578540802002
wc2.1_2.5m_bio_19_horn	465.088	0.012168954126536846
wc2.1_2.5m_bio_19_horn	467.77119999999996	0.011816227808594704
wc2.1_2.5m_bio_19_horn	470.4543999999999	0.011473145335912704
wc2.1_2.5m_bio_19_horn	473.13759999999996	0.011139464564621449
wc2.1_2.5m_bio_19_horn	475.8207999999999	0.010814948007464409
wc2.1_2.5m_bio_19_horn	478.50399999999996	0.010499362833797932
wc2.1_2.5m_bio_19_horn	481.1871999999999	0.01019248180091381
wc2.1_2.5m_bio_19_horn	483.87039999999985	0.009894083254039288
wc2.1_2.5m_bio_19_horn	486.5536	0.009603949263691902
wc2.1_2.5m_bio_19_horn	489.23679999999996	0.009321868419647217
wc2.1_2.5m_bio_19_horn	491.92	0.009047629311680794
wc2.1_2.5m_bio_19_horn	494.60319999999996	0.008781036362051964
wc2.1_2.5m_bio_19_horn	497.2863999999999	0.008521887473762035
wc2.1_2.5m_bio_19_horn	499.96959999999996	0.008269990794360638
wc2.1_2.5m_bio_19_horn	502.6527999999999	0.008025155402719975
wc2.1_2.5m_bio_19_horn	505.33599999999996	0.007787197828292847
wc2.1_2.5m_bio_19_horn	508.0191999999999	0.007555937860161066
wc2.1_2.5m_bio_19_horn	510.70239999999984	0.00733119947835803
wc2.1_2.5m_bio_19_horn	513.3856000000001	0.007112808525562286
wc2.1_2.5m_bio_19_horn	516.0688	0.006900604348629713
wc2.1_2.5m_bio_19_horn	518.7520000000001	0.006694413721561432
wc2.1_2.5m_bio_19_horn	521.4352	0.0064940862357616425
wc2.1_2.5m_bio_19_horn	524.1184	0.006299457047134638
wc2.1_2.5m_bio_19_horn	526.8016	0.00611038226634264
wc2.1_2.5m_bio_19_horn	529.4848	0.005926705431193113
wc2.1_2.5m_bio_19_horn	532.168	0.005748285911977291
wc2.1_2.5m_bio_19_horn	534.8512	0.0055749863386154175
wc2.1_2.5m_bio_19_horn	537.5344	0.005406660493463278
wc2.1_2.5m_bio_19_horn	540.2176000000001	0.005243182182312012
wc2.1_2.5m_bio_19_horn	542.9008	0.0050844126380980015
wc2.1_2.5m_bio_19_horn	545.5840000000001	0.004930230788886547
wc2.1_2.5m_bio_19_horn	548.2672	0.004780505783855915
wc2.1_2.5m_bio_19_horn	550.9504	0.004635122139006853
wc2.1_2.5m_bio_19_horn	553.6336	0.00449395552277565
wc2.1_2.5m_bio_19_horn	556.3168	0.004356896039098501
wc2.1_2.5m_bio_19_horn	559.0	0.004223824944347143
wc2.1_2.5m_bio_19_horn	561.6831999999999	0.00409463606774807
wc2.1_2.5m_bio_19_horn	564.3664	0.003969225101172924
wc2.1_2.5m_bio_19_horn	567.0496	0.0038474819157272577
wc2.1_2.5m_bio_19_horn	569.7328	0.0037293105851858854
wc2.1_2.5m_bio_19_horn	572.416	0.00361460680142045
wc2.1_2.5m_bio_19_horn	575.0992	0.0035032792948186398
wc2.1_2.5m_bio_19_horn	577.7823999999999	0.003395229112356901
wc2.1_2.5m_bio_19_horn	580.4656	0.003290369641035795
wc2.1_2.5m_bio_19_horn	583.1487999999999	0.0031886068172752857
wc2.1_2.5m_bio_19_horn	585.832	0.0030898586846888065
wc2.1_2.5m_bio_19_horn	588.5152	0.002994036301970482
wc2.1_2.5m_bio_19_horn	591.1984	0.0029010591097176075
wc2.1_2.5m_bio_19_horn	593.8816	0.0028108495753258467
wc2.1_2.5m_bio_19_horn	596.5648	0.0027233250439167023
wc2.1_2.5m_bio_19_horn	599.248	0.0026384135708212852
wc2.1_2.5m_bio_19_horn	601.9312	0.002556037623435259
wc2.1_2.5m_bio_19_horn	604.6143999999999	0.002476128749549389
wc2.1_2.5m_bio_19_horn	607.2976	0.0023986129090189934
wc2.1_2.5m_bio_19_horn	609.9807999999999	0.0023234256077557802
wc2.1_2.5m_bio_19_horn	612.6640000000001	0.002250497229397297
wc2.1_2.5m_bio_19_horn	615.3472	0.0021797644440084696
wc2.1_2.5m_bio_19_horn	618.0304	0.0021111660171300173
wc2.1_2.5m_bio_19_horn	620.7136	0.0020446376875042915
wc2.1_2.5m_bio_19_horn	623.3968	0.0019801228772848845
wc2.1_2.5m_bio_19_horn	626.08	0.0019175608176738024
wc2.1_2.5m_bio_19_horn	628.7632	0.0018568976083770394
wc2.1_2.5m_bio_19_horn	631.4463999999999	0.0017980759730562568
wc2.1_2.5m_bio_19_horn	634.1296	0.001741045038215816
wc2.1_2.5m_bio_19_horn	636.8127999999999	0.0016857503214851022
wc2.1_2.5m_bio_19_horn	639.4960000000001	0.0016321439761668444
wc2.1_2.5m_bio_19_horn	642.1792	0.0015801743138581514
wc2.1_2.5m_bio_19_horn	644.8624	0.0015297947684302926
wc2.1_2.5m_bio_19_horn	647.5456	0.001480960170738399
wc2.1_2.5m_bio_19_horn	650.2288	0.0014336231397464871
wc2.1_2.5m_bio_19_horn	652.912	0.0013877416495233774
wc2.1_2.5m_bio_19_horn	655.5952	0.001343271229416132
wc2.1_2.5m_bio_19_horn	658.2783999999999	0.0013001721818000078
wc2.1_2.5m_bio_19_horn	660.9616	0.0012584022479131818
wc2.1_2.5m_bio_19_horn	663.6448	0.0012179241748526692
wc2.1_2.5m_bio_19_horn	666.3280000000001	0.00117869779933244
wc2.1_2.5m_bio_19_horn	669.0112	0.0011406871490180492
wc2.1_2.5m_bio_19_horn	671.6944	0.0011038569500669837
wc2.1_2.5m_bio_19_horn	674.3776	0.0010681705316528678
wc2.1_2.5m_bio_19_horn	677.0608	0.0010335954139009118
wc2.1_2.5m_bio_19_horn	679.744	0.0010000970214605331
wc2.1_2.5m_bio_19_horn	682.4272	9.676447371020913E-4
wc2.1_2.5m_bio_19_horn	685.1103999999999	9.36205789912492E-4
wc2.1_2.5m_bio_19_horn	687.7936	9.057513088919222E-4
wc2.1_2.5m_bio_19_horn	690.4768	8.762503857724369E-4
wc2.1_2.5m_bio_19_horn	693.1600000000001	8.476757793687284E-4
wc2.1_2.5m_bio_19_horn	695.8432	8.199983276426792E-4
wc2.1_2.5m_bio_19_horn	698.5264	7.931917207315564E-4
wc2.1_2.5m_bio_19_horn	701.2096	7.672301726415753E-4
wc2.1_2.5m_bio_19_horn	703.8928	7.420870242640376E-4
wc2.1_2.5m_bio_19_horn	706.576	7.177387014962733E-4
wc2.1_2.5m_bio_19_horn	709.2592	6.941600586287677E-4
wc2.1_2.5m_bio_19_horn	711.9423999999999	6.713286857120693E-4
wc2.1_2.5m_bio_19_horn	714.6256000000001	6.49220950435847E-4
wc2.1_2.5m_bio_19_horn	717.3088	6.278157816268504E-4
wc2.1_2.5m_bio_19_horn	719.9920000000001	6.070907693356276E-4
wc2.1_2.5m_bio_19_horn	722.6752	5.87026181165129E-4
wc2.1_2.5m_bio_19_horn	725.3584	5.67600887734443E-4
wc2.1_2.5m_bio_19_horn	728.0416	5.4879579693079E-4
wc2.1_2.5m_bio_19_horn	730.7248	5.305922240950167E-4
wc2.1_2.5m_bio_19_horn	733.408	5.129709606990218E-4
wc2.1_2.5m_bio_19_horn	736.0912	4.959148936904967E-4
wc2.1_2.5m_bio_19_horn	738.7743999999999	4.7940577496774495E-4
wc2.1_2.5m_bio_19_horn	741.4576000000001	4.6342756832018495E-4
wc2.1_2.5m_bio_19_horn	744.1408	4.4796313159167767E-4
wc2.1_2.5m_bio_19_horn	746.8240000000001	4.329972725827247E-4
wc2.1_2.5m_bio_19_horn	749.5072	4.1851389687508345E-4
wc2.1_2.5m_bio_19_horn	752.1904	4.0449833613820374E-4
wc2.1_2.5m_bio_19_horn	754.8736	3.909363877028227E-4
wc2.1_2.5m_bio_19_horn	757.5568	3.7781335413455963E-4
wc2.1_2.5m_bio_19_horn	760.2399999999999	3.6511613870970905E-4
wc2.1_2.5m_bio_19_horn	762.9232	3.5283088800497353E-4
wc2.1_2.5m_bio_19_horn	765.6064	3.409452619962394E-4
wc2.1_2.5m_bio_19_horn	768.2896000000001	3.29446280375123E-4
wc2.1_2.5m_bio_19_horn	770.9728	3.183223307132721E-4
wc2.1_2.5m_bio_19_horn	773.656	3.075611311942339E-4
wc2.1_2.5m_bio_19_horn	776.3392	2.971517969854176E-4
wc2.1_2.5m_bio_19_horn	779.0224	2.870827738661319E-4
wc2.1_2.5m_bio_19_horn	781.7056	2.7734358445741236E-4
wc2.1_2.5m_bio_19_horn	784.3888	2.6792404241859913E-4
wc2.1_2.5m_bio_19_horn	787.0719999999999	2.5881361216306686E-4
wc2.1_2.5m_bio_19_horn	789.7552	2.5000295136123896E-4
wc2.1_2.5m_bio_19_horn	792.4384	2.414821501588449E-4
wc2.1_2.5m_bio_19_horn	795.1216000000001	2.3324241919908673E-4
wc2.1_2.5m_bio_19_horn	797.8048	2.2527444525621831E-4
wc2.1_2.5m_bio_19_horn	800.4879999999999	2.175699482904747E-4
wc2.1_2.5m_bio_19_horn	803.1712	2.101201971527189E-4
wc2.1_2.5m_bio_19_horn	805.8543999999999	2.029174065683037E-4
wc2.1_2.5m_bio_19_horn	808.5376	1.959533547051251E-4
wc2.1_2.5m_bio_19_horn	811.2207999999999	1.8922057643067092E-4
wc2.1_2.5m_bio_19_horn	813.9039999999999	1.8271182489115745E-4
wc2.1_2.5m_bio_19_horn	816.5872	1.7641960585024208E-4
wc2.1_2.5m_bio_19_horn	819.2704	1.7033726908266544E-4
wc2.1_2.5m_bio_19_horn	821.9536	1.6445777146145701E-4
wc2.1_2.5m_bio_19_horn	824.6368	1.5877488476689905E-4
wc2.1_2.5m_bio_19_horn	827.3199999999999	1.5328197332564741E-4
wc2.1_2.5m_bio_19_horn	830.0032	1.479731872677803E-4
wc2.1_2.5m_bio_19_horn	832.6863999999999	1.4284232747741044E-4
wc2.1_2.5m_bio_19_horn	835.3696	1.3788373325951397E-4
wc2.1_2.5m_bio_19_horn	838.0527999999999	1.330919621977955E-4
wc2.1_2.5m_bio_19_horn	840.7359999999999	1.2846138270106167E-4
wc2.1_2.5m_bio_19_horn	843.4192	1.239869452547282E-4
wc2.1_2.5m_bio_19_horn	846.1024	1.1966338934144005E-4
wc2.1_2.5m_bio_19_horn	848.7856	1.1548598558874801E-4
wc2.1_2.5m_bio_19_horn	851.4688	1.1144977906951681E-4
wc2.1_2.5m_bio_19_horn	854.1519999999999	1.0755034600151703E-4
wc2.1_2.5m_bio_19_horn	856.8352	1.0378302977187559E-4
wc2.1_2.5m_bio_19_horn	859.5183999999999	1.001436758087948E-4
wc2.1_2.5m_bio_19_horn	862.2016	9.662793308962137E-5
wc2.1_2.5m_bio_19_horn	864.8847999999999	9.323182166554034E-5
wc2.1_2.5m_bio_19_horn	867.568	8.995147800305858E-5
wc2.1_2.5m_bio_19_horn	870.2512	8.678294398123398E-5
wc2.1_2.5m_bio_19_horn	872.9344	8.372268348466605E-5
wc2.1_2.5m_bio_19_horn	875.6176	8.076698577497154E-5
wc2.1_2.5m_bio_19_horn	878.3008	7.791251846356317E-5
wc2.1_2.5m_bio_19_horn	880.9839999999999	7.515581819461659E-5
wc2.1_2.5m_bio_19_horn	883.6672	7.24937635823153E-5
wc2.1_2.5m_bio_19_horn	886.3503999999999	6.992309499764815E-5
wc2.1_2.5m_bio_19_horn	889.0336	6.744084384990856E-5
wc2.1_2.5m_bio_19_horn	891.7167999999999	6.504411430796608E-5
wc2.1_2.5m_bio_19_horn	894.4	6.272995233302936E-5
wc2.1_2.5m_bio_19_horn	897.0832	6.049571675248444E-5
wc2.1_2.5m_bio_19_horn	899.7664	5.833863542648032E-5
wc2.1_2.5m_bio_19_horn	902.4496	5.625622361549176E-5
wc2.1_2.5m_bio_19_horn	905.1328	5.424589471658692E-5
wc2.1_2.5m_bio_19_horn	907.8159999999999	5.230532042332925E-5
wc2.1_2.5m_bio_19_horn	910.4992	5.043207420385443E-5
wc2.1_2.5m_bio_19_horn	913.1823999999999	4.8623976908857E-5
wc2.1_2.5m_bio_19_horn	915.8656000000001	4.687875843956135E-5
wc2.1_2.5m_bio_19_horn	918.5488	4.519434514804743E-5
wc2.1_2.5m_bio_19_horn	921.232	4.35687143180985E-5
wc2.1_2.5m_bio_19_horn	923.9151999999999	4.1999814129667357E-5
wc2.1_2.5m_bio_19_horn	926.5983999999999	4.0485800127498806E-5
wc2.1_2.5m_bio_19_horn	929.2816	3.902474054484628E-5
wc2.1_2.5m_bio_19_horn	931.9648	3.761491461773403E-5
wc2.1_2.5m_bio_19_horn	934.6479999999999	3.625451063271612E-5
wc2.1_2.5m_bio_19_horn	937.3312000000001	3.4941920603159815E-5
wc2.1_2.5m_bio_19_horn	940.0144	3.367545286891982E-5
wc2.1_2.5m_bio_19_horn	942.6976	3.245359766879119E-5
wc2.1_2.5m_bio_19_horn	945.3807999999999	3.127477611997165E-5
wc2.1_2.5m_bio_19_horn	948.0640000000001	3.0137547582853585E-5
wc2.1_2.5m_bio_19_horn	950.7472	2.9040516892564483E-5
wc2.1_2.5m_bio_19_horn	953.4304	2.7982256142422557E-5
wc2.1_2.5m_bio_19_horn	956.1135999999999	2.6961488401866518E-5
wc2.1_2.5m_bio_19_horn	958.7967999999998	2.597687671368476E-5
wc2.1_2.5m_bio_19_horn	961.48	2.5027227820828557E-5
wc2.1_2.5m_bio_19_horn	964.1632	2.411129571555648E-5
wc2.1_2.5m_bio_19_horn	966.8463999999999	2.3227959900395945E-5
wc2.1_2.5m_bio_19_horn	969.5295999999998	2.2376056222128682E-5
wc2.1_2.5m_bio_19_horn	972.2127999999998	2.1554520571953617E-5
wc2.1_2.5m_bio_19_horn	974.896	2.076232158287894E-5
wc2.1_2.5m_bio_19_horn	977.5791999999999	1.9998409698018804E-5
wc2.1_2.5m_bio_19_horn	980.2623999999998	1.9261837223893963E-5
wc2.1_2.5m_bio_19_horn	982.9456	1.8551625544205308E-5
wc2.1_2.5m_bio_19_horn	985.6288	1.786688699212391E-5
wc2.1_2.5m_bio_19_horn	988.3120000000001	1.720671025395859E-5
wc2.1_2.5m_bio_19_horn	990.9952000000001	1.6570267689530738E-5
wc2.1_2.5m_bio_19_horn	993.6784	1.595670255483128E-5
wc2.1_2.5m_bio_19_horn	996.3616	1.536524541734252E-5
wc2.1_2.5m_bio_19_horn	999.0447999999999	1.4795098650211003E-5
wc2.1_2.5m_bio_19_horn	1001.7280000000001	1.4245528291212395E-5
wc2.1_2.5m_bio_19_horn	1004.4112	1.3715826753468718E-5
wc2.1_2.5m_bio_19_horn	1007.0944	1.320527371717617E-5
wc2.1_2.5m_bio_19_horn	1009.7775999999999	1.2713219803117681E-5
wc2.1_2.5m_bio_19_horn	1012.4607999999998	1.2238991985213943E-5
wc2.1_2.5m_bio_19_horn	1015.144	1.1781986358982977E-5
wc2.1_2.5m_bio_19_horn	1017.8272	1.1341574463585857E-5
wc2.1_2.5m_bio_19_horn	1020.5103999999999	1.0917190593318082E-5
wc2.1_2.5m_bio_19_horn	1023.1935999999998	1.0508250852581114E-5
wc2.1_2.5m_bio_19_horn	1025.8767999999998	1.0114218639500905E-5
wc2.1_2.5m_bio_19_horn	1028.56	9.734565537655726E-6
wc2.1_2.5m_bio_19_horn	1031.2432	9.368799510411918E-6
wc2.1_2.5m_bio_19_horn	1033.9264	9.016394869831856E-6
wc2.1_2.5m_bio_19_horn	1036.6096	8.676892321091145E-6
wc2.1_2.5m_bio_19_horn	1039.2928	8.349835297849495E-6
wc2.1_2.5m_bio_19_horn	1041.976	8.034792699618265E-6
wc2.1_2.5m_bio_19_horn	1044.6592	7.731309779046569E-6
wc2.1_2.5m_bio_19_horn	1047.3424	7.438987267960329E-6
wc2.1_2.5m_bio_19_horn	1050.0256	7.157427262427518E-6
wc2.1_2.5m_bio_19_horn	1052.7087999999999	6.886255960125709E-6
wc2.1_2.5m_bio_19_horn	1055.392	6.62507773085963E-6
wc2.1_2.5m_bio_19_horn	1058.0752	6.373546511895256E-6
wc2.1_2.5m_bio_19_horn	1060.7584	6.131315785751212E-6
wc2.1_2.5m_bio_19_horn	1063.4415999999999	5.898051767871948E-6
wc2.1_2.5m_bio_19_horn	1066.1247999999998	5.673442046827404E-6
wc2.1_2.5m_bio_19_horn	1068.808	5.457154202304082E-6
wc2.1_2.5m_bio_19_horn	1071.4912	5.248898560239468E-6
wc2.1_2.5m_bio_19_horn	1074.1743999999999	5.0483854465710465E-6
wc2.1_2.5m_bio_19_horn	1076.8575999999998	4.85534383187769E-6
wc2.1_2.5m_bio_19_horn	1079.5407999999998	4.669485406338936E-6
wc2.1_2.5m_bio_19_horn	1082.224	4.490559149417095E-6
wc2.1_2.5m_bio_19_horn	1084.9072	4.318314040574478E-6
wc2.1_2.5m_bio_19_horn	1087.5904	4.152506789978361E-6
wc2.1_2.5m_bio_19_horn	1090.2736	3.992910478700651E-6
wc2.1_2.5m_bio_19_horn	1092.9568	3.839285909634782E-6
wc2.1_2.5m_bio_19_horn	1095.64	3.691421625262592E-6
wc2.1_2.5m_bio_19_horn	1098.3232	3.549107987055322E-6
wc2.1_2.5m_bio_19_horn	1101.0064	3.412148316783714E-6
wc2.1_2.5m_bio_19_horn	1103.6896	3.280335022282088E-6
wc2.1_2.5m_bio_19_horn	1106.3727999999999	3.1534855224890634E-6
wc2.1_2.5m_bio_19_horn	1109.056	3.0314181458379608E-6
wc2.1_2.5m_bio_19_horn	1111.7392	2.913957359851338E-6
wc2.1_2.5m_bio_19_horn	1114.4224	2.800939455482876E-6
wc2.1_2.5m_bio_19_horn	1117.1055999999999	2.6921904918708606E-6
wc2.1_2.5m_bio_19_horn	1119.7887999999998	2.6568634439172456E-6
wc2.1_2.5m_bio_19_horn	1122.472	2.6568634439172456E-6
wc2.1_2.5m_bio_19_horn	1125.1552	2.6568634439172456E-6
wc2.1_2.5m_bio_19_horn	1127.8383999999999	2.6568634439172456E-6
wc2.1_2.5m_bio_19_horn	1130.5215999999998	2.6568634439172456E-6
wc2.1_2.5m_bio_19_horn	1133.2047999999998	2.6568634439172456E-6
wc2.1_2.5m_bio_19_horn	1135.8880000000001	2.6568634439172456E-6
wc2.1_2.5m_bio_19_horn	1138.5712	2.6568634439172456E-6
wc2.1_2.5m_bio_19_horn	1141.2544	2.6568634439172456E-6
wc2.1_2.5m_bio_19_horn	1143.9376	2.6568634439172456E-6
wc2.1_2.5m_bio_19_horn	1146.6208	2.6568634439172456E-6
wc2.1_2.5m_bio_19_horn	1149.304	2.6568634439172456E-6
wc2.1_2.5m_bio_19_horn	1151.9872	2.6568634439172456E-6
wc2.1_2.5m_bio_19_horn	1154.6704	2.6568634439172456E-6
wc2.1_2.5m_bio_19_horn	1157.3536	2.6568634439172456E-6
wc2.1_2.5m_bio_19_horn	1160.0367999999999	2.6568634439172456E-6
wc2.1_2.5m_bio_19_horn	1162.72	2.6568634439172456E-6
wc2.1_2.5m_bio_19_horn	1165.4032	2.6568634439172456E-6
wc2.1_2.5m_bio_19_horn	1168.0864	2.6568634439172456E-6
wc2.1_2.5m_bio_19_horn	1170.7695999999999	2.6568634439172456E-6
wc2.1_2.5m_bio_19_horn	1173.4527999999998	2.6568634439172456E-6
wc2.1_2.5m_bio_19_horn	1176.136	2.6568634439172456E-6
wc2.1_2.5m_bio_19_horn	1178.8192	2.6568634439172456E-6
wc2.1_2.5m_bio_19_horn	1181.5023999999999	2.6568634439172456E-6
wc2.1_2.5m_bio_19_horn	1184.1855999999998	2.6568634439172456E-6
wc2.1_2.5m_bio_19_horn	1186.8688	2.6568634439172456E-6
wc2.1_2.5m_bio_19_horn	1189.5520000000001	2.6568634439172456E-6
wc2.1_2.5m_bio_19_horn	1192.2352	2.6568634439172456E-6
wc2.1_2.5m_bio_19_horn	1194.9184	2.6568634439172456E-6
wc2.1_2.5m_bio_19_horn	1197.6016	2.6568634439172456E-6
wc2.1_2.5m_bio_19_horn	1200.2848	2.6568634439172456E-6
wc2.1_2.5m_bio_19_horn	1202.968	2.6568634439172456E-6
wc2.1_2.5m_bio_19_horn	1205.6512	2.6568634439172456E-6
wc2.1_2.5m_bio_19_horn	1208.3344	2.6568634439172456E-6
wc2.1_2.5m_bio_19_horn	1211.0176	2.6568634439172456E-6
wc2.1_2.5m_bio_19_horn	1213.7007999999998	2.6568634439172456E-6
wc2.1_2.5m_bio_19_horn	1216.384	2.6568634439172456E-6
wc2.1_2.5m_bio_19_horn	1219.0672	2.6568634439172456E-6
wc2.1_2.5m_bio_19_horn	1221.7504	2.6568634439172456E-6
wc2.1_2.5m_bio_19_horn	1224.4335999999998	2.6568634439172456E-6
wc2.1_2.5m_bio_19_horn	1227.1167999999998	2.6568634439172456E-6
wc2.1_2.5m_bio_19_horn	1229.8	2.6568634439172456E-6
