# Supplementary material for: New records of a lost species and a geographic range expansion for sengis in the Horn of Africa
Source: PeerJ. 2020 Aug 18;8:e9652. doi: 10.7717/peerj.9652 (PMC7441985; doi:10.7717/peerj.9652)
Supplement: Supplemental Information 6 [file peerj-08-9652-s006.zip › Data_S6_Ecological_Niche_Modeling/4_final_Maxent_analysis/output/plots/revoilii_11_wc2.1_2.5m_bio_04_horn.dat]

variable	x	y
wc2.1_2.5m_bio_04_horn	-34.65794448852539	0.0024275227915495634
wc2.1_2.5m_bio_04_horn	-33.01161994628906	0.0024275227915495634
wc2.1_2.5m_bio_04_horn	-31.36529540405273	0.0024275227915495634
wc2.1_2.5m_bio_04_horn	-29.718970861816402	0.0024275227915495634
wc2.1_2.5m_bio_04_horn	-28.072646319580077	0.0024275227915495634
wc2.1_2.5m_bio_04_horn	-26.426321777343745	0.0024275227915495634
wc2.1_2.5m_bio_04_horn	-24.77999723510742	0.0024275227915495634
wc2.1_2.5m_bio_04_horn	-23.133672692871095	0.0024275227915495634
wc2.1_2.5m_bio_04_horn	-21.487348150634766	0.0024275227915495634
wc2.1_2.5m_bio_04_horn	-19.841023608398437	0.0024275227915495634
wc2.1_2.5m_bio_04_horn	-18.194699066162105	0.0024275227915495634
wc2.1_2.5m_bio_04_horn	-16.54837452392578	0.0024275227915495634
wc2.1_2.5m_bio_04_horn	-14.902049981689451	0.0024275227915495634
wc2.1_2.5m_bio_04_horn	-13.255725439453123	0.0024275227915495634
wc2.1_2.5m_bio_04_horn	-11.609400897216798	0.0024275227915495634
wc2.1_2.5m_bio_04_horn	-9.963076354980469	0.0024275227915495634
wc2.1_2.5m_bio_04_horn	-8.31675181274414	0.0024275227915495634
wc2.1_2.5m_bio_04_horn	-6.670427270507812	0.0024275227915495634
wc2.1_2.5m_bio_04_horn	-5.024102728271483	0.0024275227915495634
wc2.1_2.5m_bio_04_horn	-3.377778186035158	0.0024275227915495634
wc2.1_2.5m_bio_04_horn	-1.7314536437988224	0.0024275227915495634
wc2.1_2.5m_bio_04_horn	-0.08512910156250086	0.0024275227915495634
wc2.1_2.5m_bio_04_horn	1.5611954406738278	0.0024275227915495634
wc2.1_2.5m_bio_04_horn	3.2075199829101564	0.0024275227915495634
wc2.1_2.5m_bio_04_horn	4.853844525146485	0.0024275227915495634
wc2.1_2.5m_bio_04_horn	6.5001690673828065	0.0024275227915495634
wc2.1_2.5m_bio_04_horn	8.146493609619142	0.0024275227915495634
wc2.1_2.5m_bio_04_horn	9.792818151855464	0.0024275227915495634
wc2.1_2.5m_bio_04_horn	11.439142694091792	0.0024275227915495634
wc2.1_2.5m_bio_04_horn	13.085467236328121	0.0024275227915495634
wc2.1_2.5m_bio_04_horn	14.73179177856445	0.0024275227915495634
wc2.1_2.5m_bio_04_horn	16.37811632080078	0.0024275227915495634
wc2.1_2.5m_bio_04_horn	18.024440863037107	0.0024275227915495634
wc2.1_2.5m_bio_04_horn	19.67076540527343	0.0024275227915495634
wc2.1_2.5m_bio_04_horn	21.317089947509764	0.0024275227915495634
wc2.1_2.5m_bio_04_horn	22.963414489746093	0.0024275227915495634
wc2.1_2.5m_bio_04_horn	24.60973903198242	0.0024275227915495634
wc2.1_2.5m_bio_04_horn	26.25606357421875	0.0024275227915495634
wc2.1_2.5m_bio_04_horn	27.90238811645507	0.0024275227915495634
wc2.1_2.5m_bio_04_horn	29.5487126586914	0.0024275227915495634
wc2.1_2.5m_bio_04_horn	31.195037200927743	0.0024275227915495634
wc2.1_2.5m_bio_04_horn	32.84136174316406	0.0024275227915495634
wc2.1_2.5m_bio_04_horn	34.487686285400386	0.002467100042849779
wc2.1_2.5m_bio_04_horn	36.134010827636715	0.0025897352024912834
wc2.1_2.5m_bio_04_horn	37.78033536987304	0.002718449803069234
wc2.1_2.5m_bio_04_horn	39.42665991210936	0.002853543497622013
wc2.1_2.5m_bio_04_horn	41.0729844543457	0.0029953306075185537
wc2.1_2.5m_bio_04_horn	42.71930899658203	0.0031441408209502697
wc2.1_2.5m_bio_04_horn	44.36563353881836	0.0033003194257616997
wc2.1_2.5m_bio_04_horn	46.01195808105467	0.003464228706434369
wc2.1_2.5m_bio_04_horn	47.658282623291	0.0036362488754093647
wc2.1_2.5m_bio_04_horn	49.304607165527344	0.0038167780730873346
wc2.1_2.5m_bio_04_horn	50.95093170776367	0.004006233997642994
wc2.1_2.5m_bio_04_horn	52.59725625	0.0042050546035170555
wc2.1_2.5m_bio_04_horn	54.243580792236315	0.004413698334246874
wc2.1_2.5m_bio_04_horn	55.889905334472644	0.004632646217942238
wc2.1_2.5m_bio_04_horn	57.53622987670897	0.0048624021001160145
wc2.1_2.5m_bio_04_horn	59.182554418945315	0.005103495437651873
wc2.1_2.5m_bio_04_horn	60.82887896118163	0.005356477573513985
wc2.1_2.5m_bio_04_horn	62.47520350341796	0.005621929187327623
wc2.1_2.5m_bio_04_horn	64.12152804565429	0.005900457967072725
wc2.1_2.5m_bio_04_horn	65.76785258789062	0.006192700006067753
wc2.1_2.5m_bio_04_horn	67.41417713012694	0.006499321665614843
wc2.1_2.5m_bio_04_horn	69.06050167236327	0.0068210214376449585
wc2.1_2.5m_bio_04_horn	70.7068262145996	0.007158529479056597
wc2.1_2.5m_bio_04_horn	72.35315075683593	0.007512611337006092
wc2.1_2.5m_bio_04_horn	73.99947529907224	0.007884067483246326
wc2.1_2.5m_bio_04_horn	75.64579984130859	0.008273737505078316
wc2.1_2.5m_bio_04_horn	77.29212438354492	0.008682498708367348
wc2.1_2.5m_bio_04_horn	78.93844892578124	0.009111268445849419
wc2.1_2.5m_bio_04_horn	80.58477346801757	0.009561008773744106
wc2.1_2.5m_bio_04_horn	82.23109801025389	0.010032722726464272
wc2.1_2.5m_bio_04_horn	83.87742255249023	0.010527465492486954
wc2.1_2.5m_bio_04_horn	85.52374709472656	0.011046331375837326
wc2.1_2.5m_bio_04_horn	87.17007163696289	0.011590469628572464
wc2.1_2.5m_bio_04_horn	88.8163961791992	0.01216108351945877
wc2.1_2.5m_bio_04_horn	90.46272072143553	0.012759426608681679
wc2.1_2.5m_bio_04_horn	92.10904526367186	0.013386809267103672
wc2.1_2.5m_bio_04_horn	93.75536980590819	0.014044602401554585
wc2.1_2.5m_bio_04_horn	95.40169434814452	0.014734234660863876
wc2.1_2.5m_bio_04_horn	97.04801889038087	0.015457198955118656
wc2.1_2.5m_bio_04_horn	98.69434343261717	0.01621505431830883
wc2.1_2.5m_bio_04_horn	100.3406679748535	0.017009422183036804
wc2.1_2.5m_bio_04_horn	101.98699251708983	0.01784200221300125
wc2.1_2.5m_bio_04_horn	103.63331705932616	0.018714560195803642
wc2.1_2.5m_bio_04_horn	105.27964160156246	0.019628936424851418
wc2.1_2.5m_bio_04_horn	106.92596614379882	0.020587049424648285
wc2.1_2.5m_bio_04_horn	108.57229068603515	0.021590901538729668
wc2.1_2.5m_bio_04_horn	110.21861522827147	0.02264256961643696
wc2.1_2.5m_bio_04_horn	111.8649397705078	0.02374422177672386
wc2.1_2.5m_bio_04_horn	113.5112643127441	0.0248981062322855
wc2.1_2.5m_bio_04_horn	115.15758885498046	0.026106568053364754
wc2.1_2.5m_bio_04_horn	116.80391339721679	0.02737204171717167
wc2.1_2.5m_bio_04_horn	118.45023793945312	0.028697045519948006
wc2.1_2.5m_bio_04_horn	120.09656248168945	0.03008420206606388
wc2.1_2.5m_bio_04_horn	121.74288702392575	0.03153623640537262
wc2.1_2.5m_bio_04_horn	123.3892115661621	0.03305596485733986
wc2.1_2.5m_bio_04_horn	125.03553610839843	0.03464630991220474
wc2.1_2.5m_bio_04_horn	126.68186065063473	0.03631029278039932
wc2.1_2.5m_bio_04_horn	128.3281851928711	0.03805104270577431
wc2.1_2.5m_bio_04_horn	129.9745097351074	0.039871785789728165
wc2.1_2.5m_bio_04_horn	131.62083427734376	0.041775885969400406
wc2.1_2.5m_bio_04_horn	133.26715881958006	0.043766770511865616
wc2.1_2.5m_bio_04_horn	134.91348336181636	0.045847974717617035
wc2.1_2.5m_bio_04_horn	136.55980790405272	0.048023197799921036
wc2.1_2.5m_bio_04_horn	138.20613244628902	0.05029615759849548
wc2.1_2.5m_bio_04_horn	139.85245698852538	0.05267076939344406
wc2.1_2.5m_bio_04_horn	141.49878153076173	0.05515095964074135
wc2.1_2.5m_bio_04_horn	143.14510607299803	0.057740841060876846
wc2.1_2.5m_bio_04_horn	144.7914306152344	0.06044454127550125
wc2.1_2.5m_bio_04_horn	146.4377551574707	0.06326636672019958
wc2.1_2.5m_bio_04_horn	148.084079699707	0.06621061265468597
wc2.1_2.5m_bio_04_horn	149.73040424194335	0.06928177922964096
wc2.1_2.5m_bio_04_horn	151.37672878417965	0.07248430699110031
wc2.1_2.5m_bio_04_horn	153.023053326416	0.0758228451013565
wc2.1_2.5m_bio_04_horn	154.6693778686523	0.07930196821689606
wc2.1_2.5m_bio_04_horn	156.31570241088866	0.0829264372587204
wc2.1_2.5m_bio_04_horn	157.96202695312496	0.086700938642025
wc2.1_2.5m_bio_04_horn	159.60835149536132	0.09063028544187546
wc2.1_2.5m_bio_04_horn	161.25467603759762	0.09471921622753143
wc2.1_2.5m_bio_04_horn	162.90100057983398	0.09897258132696152
wc2.1_2.5m_bio_04_horn	164.54732512207028	0.10339509695768356
wc2.1_2.5m_bio_04_horn	166.19364966430663	0.10799157619476318
wc2.1_2.5m_bio_04_horn	167.83997420654293	0.11276669800281525
wc2.1_2.5m_bio_04_horn	169.4862987487793	0.11772505193948746
wc2.1_2.5m_bio_04_horn	171.1326232910156	0.1228712871670723
wc2.1_2.5m_bio_04_horn	172.77894783325195	0.12820973992347717
wc2.1_2.5m_bio_04_horn	174.42527237548825	0.13374480605125427
wc2.1_2.5m_bio_04_horn	176.0715969177246	0.1394805610179901
wc2.1_2.5m_bio_04_horn	177.7179214599609	0.14542105793952942
wc2.1_2.5m_bio_04_horn	179.36424600219726	0.15156994760036469
wc2.1_2.5m_bio_04_horn	181.01057054443356	0.15793082118034363
wc2.1_2.5m_bio_04_horn	182.65689508666986	0.16294682025909424
wc2.1_2.5m_bio_04_horn	184.30321962890622	0.16802248358726501
wc2.1_2.5m_bio_04_horn	185.94954417114258	0.17322346568107605
wc2.1_2.5m_bio_04_horn	187.59586871337888	0.17855095863342285
wc2.1_2.5m_bio_04_horn	189.24219325561523	0.18400578200817108
wc2.1_2.5m_bio_04_horn	190.88851779785153	0.18958882987499237
wc2.1_2.5m_bio_04_horn	192.5348423400879	0.19530068337917328
wc2.1_2.5m_bio_04_horn	194.1811668823242	0.20114196836948395
wc2.1_2.5m_bio_04_horn	195.82749142456055	0.20711293816566467
wc2.1_2.5m_bio_04_horn	197.47381596679685	0.21321392059326172
wc2.1_2.5m_bio_04_horn	199.12014050903315	0.2194448709487915
wc2.1_2.5m_bio_04_horn	200.7664650512695	0.22580558061599731
wc2.1_2.5m_bio_04_horn	202.41278959350586	0.23229587078094482
wc2.1_2.5m_bio_04_horn	204.05911413574216	0.2389150708913803
wc2.1_2.5m_bio_04_horn	205.70543867797852	0.24566258490085602
wc2.1_2.5m_bio_04_horn	207.35176322021482	0.2525373697280884
wc2.1_2.5m_bio_04_horn	208.99808776245118	0.2595384418964386
wc2.1_2.5m_bio_04_horn	210.64441230468748	0.2666642665863037
wc2.1_2.5m_bio_04_horn	212.29073684692378	0.2739134430885315
wc2.1_2.5m_bio_04_horn	213.93706138916014	0.28128400444984436
wc2.1_2.5m_bio_04_horn	215.58338593139644	0.2887741029262543
wc2.1_2.5m_bio_04_horn	217.2297104736328	0.2963813543319702
wc2.1_2.5m_bio_04_horn	218.8760350158691	0.3041033446788788
wc2.1_2.5m_bio_04_horn	220.52235955810545	0.3119373023509979
wc2.1_2.5m_bio_04_horn	222.16868410034175	0.3198803663253784
wc2.1_2.5m_bio_04_horn	223.8150086425781	0.32792919874191284
wc2.1_2.5m_bio_04_horn	225.4613331848144	0.33608055114746094
wc2.1_2.5m_bio_04_horn	227.1076577270507	0.34433066844940186
wc2.1_2.5m_bio_04_horn	228.75398226928712	0.35267579555511475
wc2.1_2.5m_bio_04_horn	230.40030681152336	0.36111176013946533
wc2.1_2.5m_bio_04_horn	232.04663135375972	0.3696342408657074
wc2.1_2.5m_bio_04_horn	233.69295589599608	0.37823882699012756
wc2.1_2.5m_bio_04_horn	235.33928043823238	0.3869207203388214
wc2.1_2.5m_bio_04_horn	236.98560498046868	0.3956751227378845
wc2.1_2.5m_bio_04_horn	238.63192952270504	0.4044968783855438
wc2.1_2.5m_bio_04_horn	240.27825406494134	0.41338083148002625
wc2.1_2.5m_bio_04_horn	241.9245786071777	0.4223214387893677
wc2.1_2.5m_bio_04_horn	243.57090314941405	0.43131333589553833
wc2.1_2.5m_bio_04_horn	245.2172276916503	0.44035065174102783
wc2.1_2.5m_bio_04_horn	246.86355223388665	0.4494277834892273
wc2.1_2.5m_bio_04_horn	248.509876776123	0.45853862166404724
wc2.1_2.5m_bio_04_horn	250.15620131835936	0.46767735481262207
wc2.1_2.5m_bio_04_horn	251.80252586059567	0.47683772444725037
wc2.1_2.5m_bio_04_horn	253.44885040283197	0.486013799905777
wc2.1_2.5m_bio_04_horn	255.09517494506832	0.4951992332935333
wc2.1_2.5m_bio_04_horn	256.7414994873046	0.5043879151344299
wc2.1_2.5m_bio_04_horn	258.387824029541	0.5118106603622437
wc2.1_2.5m_bio_04_horn	260.03414857177734	0.5177809000015259
wc2.1_2.5m_bio_04_horn	261.6804731140136	0.5237460136413574
wc2.1_2.5m_bio_04_horn	263.32679765624994	0.5297044515609741
wc2.1_2.5m_bio_04_horn	264.9731221984863	0.5356542468070984
wc2.1_2.5m_bio_04_horn	266.6194467407226	0.5401649475097656
wc2.1_2.5m_bio_04_horn	268.26577128295895	0.5412846803665161
wc2.1_2.5m_bio_04_horn	269.91209582519525	0.542404055595398
wc2.1_2.5m_bio_04_horn	271.5584203674316	0.5435229539871216
wc2.1_2.5m_bio_04_horn	273.2047449096679	0.544641375541687
wc2.1_2.5m_bio_04_horn	274.85106945190427	0.5457594394683838
wc2.1_2.5m_bio_04_horn	276.4973939941406	0.5468770265579224
wc2.1_2.5m_bio_04_horn	278.14371853637687	0.547994077205658
wc2.1_2.5m_bio_04_horn	279.7900430786132	0.5491107106208801
wc2.1_2.5m_bio_04_horn	281.4363676208496	0.5502268075942993
wc2.1_2.5m_bio_04_horn	283.0826921630859	0.5513424277305603
wc2.1_2.5m_bio_04_horn	284.72901670532224	0.5524575114250183
wc2.1_2.5m_bio_04_horn	286.37534124755854	0.5535720586776733
wc2.1_2.5m_bio_04_horn	288.02166578979484	0.5546860694885254
wc2.1_2.5m_bio_04_horn	289.6679903320312	0.5557995438575745
wc2.1_2.5m_bio_04_horn	291.31431487426755	0.5569124817848206
wc2.1_2.5m_bio_04_horn	292.9606394165039	0.5580248236656189
wc2.1_2.5m_bio_04_horn	294.60696395874015	0.5591365694999695
wc2.1_2.5m_bio_04_horn	296.2532885009765	0.5602477192878723
wc2.1_2.5m_bio_04_horn	297.89961304321287	0.5613583326339722
wc2.1_2.5m_bio_04_horn	299.54593758544917	0.5624682307243347
wc2.1_2.5m_bio_04_horn	301.1922621276855	0.5635775923728943
wc2.1_2.5m_bio_04_horn	302.8385866699218	0.5646862983703613
wc2.1_2.5m_bio_04_horn	304.4849112121581	0.5657943487167358
wc2.1_2.5m_bio_04_horn	306.1312357543945	0.566901683807373
wc2.1_2.5m_bio_04_horn	307.77756029663084	0.5680084228515625
wc2.1_2.5m_bio_04_horn	309.42388483886714	0.5691144466400146
wc2.1_2.5m_bio_04_horn	311.07020938110344	0.5702198147773743
wc2.1_2.5m_bio_04_horn	312.7165339233398	0.5713244676589966
wc2.1_2.5m_bio_04_horn	314.36285846557615	0.5724284052848816
wc2.1_2.5m_bio_04_horn	316.00918300781245	0.5735316276550293
wc2.1_2.5m_bio_04_horn	317.6555075500488	0.5746341347694397
wc2.1_2.5m_bio_04_horn	319.3018320922851	0.575735867023468
wc2.1_2.5m_bio_04_horn	320.9481566345214	0.5768368244171143
wc2.1_2.5m_bio_04_horn	322.59448117675777	0.5779370665550232
wc2.1_2.5m_bio_04_horn	324.2408057189941	0.57903653383255
wc2.1_2.5m_bio_04_horn	325.8871302612304	0.5801352262496948
wc2.1_2.5m_bio_04_horn	327.5334548034667	0.5812330842018127
wc2.1_2.5m_bio_04_horn	329.1797793457031	0.5823301672935486
wc2.1_2.5m_bio_04_horn	330.8261038879394	0.5834264755249023
wc2.1_2.5m_bio_04_horn	332.47242843017574	0.5845218896865845
wc2.1_2.5m_bio_04_horn	334.11875297241204	0.5856164693832397
wc2.1_2.5m_bio_04_horn	335.76507751464834	0.5867102742195129
wc2.1_2.5m_bio_04_horn	337.4114020568847	0.5878031849861145
wc2.1_2.5m_bio_04_horn	339.05772659912105	0.5888952016830444
wc2.1_2.5m_bio_04_horn	340.7040511413574	0.5899863243103027
wc2.1_2.5m_bio_04_horn	342.35037568359365	0.5910766124725342
wc2.1_2.5m_bio_04_horn	343.99670022583	0.592166006565094
wc2.1_2.5m_bio_04_horn	345.64302476806637	0.5932545065879822
wc2.1_2.5m_bio_04_horn	347.28934931030267	0.594342052936554
wc2.1_2.5m_bio_04_horn	348.935673852539	0.5954287052154541
wc2.1_2.5m_bio_04_horn	350.5819983947753	0.5965144038200378
wc2.1_2.5m_bio_04_horn	352.2283229370116	0.59759920835495
wc2.1_2.5m_bio_04_horn	353.874647479248	0.5986829996109009
wc2.1_2.5m_bio_04_horn	355.52097202148434	0.5997658371925354
wc2.1_2.5m_bio_04_horn	357.16729656372064	0.6008477210998535
wc2.1_2.5m_bio_04_horn	358.81362110595694	0.6019285917282104
wc2.1_2.5m_bio_04_horn	360.4599456481933	0.6030084490776062
wc2.1_2.5m_bio_04_horn	362.10627019042965	0.6040873527526855
wc2.1_2.5m_bio_04_horn	363.75259473266595	0.6051652431488037
wc2.1_2.5m_bio_04_horn	365.3989192749023	0.6062421202659607
wc2.1_2.5m_bio_04_horn	367.0452438171386	0.6073179244995117
wc2.1_2.5m_bio_04_horn	368.6915683593749	0.6083927154541016
wc2.1_2.5m_bio_04_horn	370.33789290161127	0.6094664335250854
wc2.1_2.5m_bio_04_horn	371.9842174438476	0.6105391383171082
wc2.1_2.5m_bio_04_horn	373.6305419860839	0.6116107106208801
wc2.1_2.5m_bio_04_horn	375.2768665283202	0.6126812100410461
wc2.1_2.5m_bio_04_horn	376.9231910705566	0.613750696182251
wc2.1_2.5m_bio_04_horn	378.5695156127929	0.6148190498352051
wc2.1_2.5m_bio_04_horn	380.21584015502924	0.6158862709999084
wc2.1_2.5m_bio_04_horn	381.8621646972656	0.6169523596763611
wc2.1_2.5m_bio_04_horn	383.5084892395019	0.6180173754692078
wc2.1_2.5m_bio_04_horn	385.1548137817382	0.6190812587738037
wc2.1_2.5m_bio_04_horn	386.80113832397456	0.6201440095901489
wc2.1_2.5m_bio_04_horn	388.4474628662109	0.6212055683135986
wc2.1_2.5m_bio_04_horn	390.0937874084472	0.6222659349441528
wc2.1_2.5m_bio_04_horn	391.7401119506835	0.6233252286911011
wc2.1_2.5m_bio_04_horn	393.38643649291987	0.624383270740509
wc2.1_2.5m_bio_04_horn	395.03276103515617	0.6254401803016663
wc2.1_2.5m_bio_04_horn	396.6790855773925	0.6264958381652832
wc2.1_2.5m_bio_04_horn	398.3254101196289	0.6275503039360046
wc2.1_2.5m_bio_04_horn	399.9717346618651	0.6286035776138306
wc2.1_2.5m_bio_04_horn	401.6180592041015	0.629655659198761
wc2.1_2.5m_bio_04_horn	403.26438374633784	0.6307064890861511
wc2.1_2.5m_bio_04_horn	404.9107082885742	0.631756067276001
wc2.1_2.5m_bio_04_horn	406.5570328308105	0.6321594715118408
wc2.1_2.5m_bio_04_horn	408.2033573730468	0.6297842860221863
wc2.1_2.5m_bio_04_horn	409.84968191528316	0.6255302429199219
wc2.1_2.5m_bio_04_horn	411.49600645751946	0.6212566494941711
wc2.1_2.5m_bio_04_horn	413.1423309997558	0.6169641613960266
wc2.1_2.5m_bio_04_horn	414.78865554199217	0.6126533150672913
wc2.1_2.5m_bio_04_horn	416.4349800842284	0.6083248853683472
wc2.1_2.5m_bio_04_horn	418.08130462646477	0.603979229927063
wc2.1_2.5m_bio_04_horn	419.7276291687011	0.5996171236038208
wc2.1_2.5m_bio_04_horn	421.3739537109374	0.5952391624450684
wc2.1_2.5m_bio_04_horn	423.0202782531738	0.590846061706543
wc2.1_2.5m_bio_04_horn	424.6666027954101	0.5864383578300476
wc2.1_2.5m_bio_04_horn	426.31292733764644	0.5820167660713196
wc2.1_2.5m_bio_04_horn	427.95925187988274	0.5775818824768066
wc2.1_2.5m_bio_04_horn	429.6055764221191	0.5731345415115356
wc2.1_2.5m_bio_04_horn	431.25190096435546	0.5686753988265991
wc2.1_2.5m_bio_04_horn	432.8982255065917	0.5642049908638
wc2.1_2.5m_bio_04_horn	434.54455004882806	0.5597240924835205
wc2.1_2.5m_bio_04_horn	436.1908745910644	0.5552334785461426
wc2.1_2.5m_bio_04_horn	437.8371991333007	0.5507339239120483
wc2.1_2.5m_bio_04_horn	439.48352367553707	0.5462259650230408
wc2.1_2.5m_bio_04_horn	441.1298482177734	0.541710376739502
wc2.1_2.5m_bio_04_horn	442.7761727600097	0.5371879935264587
wc2.1_2.5m_bio_04_horn	444.42249730224603	0.5326595306396484
wc2.1_2.5m_bio_04_horn	446.0688218444824	0.5281255841255188
wc2.1_2.5m_bio_04_horn	447.71514638671863	0.5235869884490967
wc2.1_2.5m_bio_04_horn	449.361470928955	0.5190445184707642
wc2.1_2.5m_bio_04_horn	451.00779547119134	0.5144989490509033
wc2.1_2.5m_bio_04_horn	452.6541200134277	0.5099509358406067
wc2.1_2.5m_bio_04_horn	454.300444555664	0.5054012537002563
wc2.1_2.5m_bio_04_horn	455.9467690979003	0.5008506774902344
wc2.1_2.5m_bio_04_horn	457.59309364013666	0.49630001187324524
wc2.1_2.5m_bio_04_horn	459.23941818237296	0.49174991250038147
wc2.1_2.5m_bio_04_horn	460.8857427246093	0.48720118403434753
wc2.1_2.5m_bio_04_horn	462.5320672668457	0.4826545715332031
wc2.1_2.5m_bio_04_horn	464.1783918090819	0.47811082005500793
wc2.1_2.5m_bio_04_horn	465.8247163513183	0.4735707640647888
wc2.1_2.5m_bio_04_horn	467.47104089355463	0.46903499960899353
wc2.1_2.5m_bio_04_horn	469.11736543579093	0.4645043611526489
wc2.1_2.5m_bio_04_horn	470.7636899780273	0.4599795341491699
wc2.1_2.5m_bio_04_horn	472.4100145202636	0.45546141266822815
wc2.1_2.5m_bio_04_horn	474.05633906249994	0.4509505331516266
wc2.1_2.5m_bio_04_horn	475.70266360473624	0.4464476704597473
wc2.1_2.5m_bio_04_horn	477.34898814697254	0.4419535994529724
wc2.1_2.5m_bio_04_horn	478.9953126892089	0.43746909499168396
wc2.1_2.5m_bio_04_horn	480.64163723144526	0.43299469351768494
wc2.1_2.5m_bio_04_horn	482.2879617736816	0.4285311996936798
wc2.1_2.5m_bio_04_horn	483.93428631591786	0.4240792989730835
wc2.1_2.5m_bio_04_horn	485.5806108581542	0.41963979601860046
wc2.1_2.5m_bio_04_horn	487.2269354003906	0.41521313786506653
wc2.1_2.5m_bio_04_horn	488.8732599426268	0.41080015897750854
wc2.1_2.5m_bio_04_horn	490.5195844848632	0.40640148520469666
wc2.1_2.5m_bio_04_horn	492.16590902709964	0.402017742395401
wc2.1_2.5m_bio_04_horn	493.8122335693359	0.39764970541000366
wc2.1_2.5m_bio_04_horn	495.45855811157213	0.39329785108566284
wc2.1_2.5m_bio_04_horn	497.1048826538086	0.38896283507347107
wc2.1_2.5m_bio_04_horn	498.75120719604485	0.38464534282684326
wc2.1_2.5m_bio_04_horn	500.3975317382811	0.38034600019454956
wc2.1_2.5m_bio_04_horn	502.04385628051756	0.37606528401374817
wc2.1_2.5m_bio_04_horn	503.6901808227538	0.37180382013320923
wc2.1_2.5m_bio_04_horn	505.33650536499016	0.3675622045993805
wc2.1_2.5m_bio_04_horn	506.9828299072265	0.3633410632610321
wc2.1_2.5m_bio_04_horn	508.62915444946276	0.3591408133506775
wc2.1_2.5m_bio_04_horn	510.2754789916991	0.354962021112442
wc2.1_2.5m_bio_04_horn	511.9218035339355	0.35080525279045105
wc2.1_2.5m_bio_04_horn	513.5681280761719	0.34667107462882996
wc2.1_2.5m_bio_04_horn	515.2144526184081	0.34255972504615784
wc2.1_2.5m_bio_04_horn	516.8607771606445	0.33847206830978394
wc2.1_2.5m_bio_04_horn	518.5071017028808	0.33440837264060974
wc2.1_2.5m_bio_04_horn	520.1534262451171	0.33036893606185913
wc2.1_2.5m_bio_04_horn	521.7997507873536	0.3263545036315918
wc2.1_2.5m_bio_04_horn	523.4460753295898	0.322365403175354
wc2.1_2.5m_bio_04_horn	525.092399871826	0.31840184330940247
wc2.1_2.5m_bio_04_horn	526.7387244140625	0.3144645690917969
wc2.1_2.5m_bio_04_horn	528.3850489562988	0.310553640127182
wc2.1_2.5m_bio_04_horn	530.0313734985352	0.3066697120666504
wc2.1_2.5m_bio_04_horn	531.6776980407715	0.3028130531311035
wc2.1_2.5m_bio_04_horn	533.3240225830077	0.2989838421344757
wc2.1_2.5m_bio_04_horn	534.9703471252442	0.2951826751232147
wc2.1_2.5m_bio_04_horn	536.6166716674804	0.29140961170196533
wc2.1_2.5m_bio_04_horn	538.2629962097168	0.2876652479171753
wc2.1_2.5m_bio_04_horn	539.9093207519531	0.28394970297813416
wc2.1_2.5m_bio_04_horn	541.5556452941894	0.28026312589645386
wc2.1_2.5m_bio_04_horn	543.2019698364257	0.2766060531139374
wc2.1_2.5m_bio_04_horn	544.8482943786621	0.27297863364219666
wc2.1_2.5m_bio_04_horn	546.4946189208985	0.2693808972835541
wc2.1_2.5m_bio_04_horn	548.1409434631347	0.265813410282135
wc2.1_2.5m_bio_04_horn	549.7872680053711	0.2622760534286499
wc2.1_2.5m_bio_04_horn	551.4335925476074	0.25876930356025696
wc2.1_2.5m_bio_04_horn	553.0799170898437	0.25529322028160095
wc2.1_2.5m_bio_04_horn	554.7262416320801	0.2518478333950043
wc2.1_2.5m_bio_04_horn	556.3725661743164	0.24843357503414154
wc2.1_2.5m_bio_04_horn	558.0188907165526	0.245050311088562
wc2.1_2.5m_bio_04_horn	559.6652152587891	0.24169842898845673
wc2.1_2.5m_bio_04_horn	561.3115398010253	0.2383779138326645
wc2.1_2.5m_bio_04_horn	562.9578643432617	0.2350887656211853
wc2.1_2.5m_bio_04_horn	564.604188885498	0.23183129727840424
wc2.1_2.5m_bio_04_horn	566.2505134277343	0.2286054790019989
wc2.1_2.5m_bio_04_horn	567.8968379699706	0.22541125118732452
wc2.1_2.5m_bio_04_horn	569.543162512207	0.22224891185760498
wc2.1_2.5m_bio_04_horn	571.1894870544434	0.21911828219890594
wc2.1_2.5m_bio_04_horn	572.8358115966797	0.2160196155309677
wc2.1_2.5m_bio_04_horn	574.482136138916	0.21295280754566193
wc2.1_2.5m_bio_04_horn	576.1284606811523	0.20991778373718262
wc2.1_2.5m_bio_04_horn	577.7747852233887	0.2069147378206253
wc2.1_2.5m_bio_04_horn	579.421109765625	0.20394356548786163
wc2.1_2.5m_bio_04_horn	581.0674343078613	0.20100414752960205
wc2.1_2.5m_bio_04_horn	582.7137588500976	0.19809666275978088
wc2.1_2.5m_bio_04_horn	584.360083392334	0.19522084295749664
wc2.1_2.5m_bio_04_horn	586.0064079345702	0.19237685203552246
wc2.1_2.5m_bio_04_horn	587.6527324768067	0.1895645558834076
wc2.1_2.5m_bio_04_horn	589.299057019043	0.18678374588489532
wc2.1_2.5m_bio_04_horn	590.9453815612792	0.1840345710515976
wc2.1_2.5m_bio_04_horn	592.5917061035157	0.18131673336029053
wc2.1_2.5m_bio_04_horn	594.2380306457519	0.17863035202026367
wc2.1_2.5m_bio_04_horn	595.8843551879883	0.17597520351409912
wc2.1_2.5m_bio_04_horn	597.5306797302246	0.17335110902786255
wc2.1_2.5m_bio_04_horn	599.1770042724609	0.17075812816619873
wc2.1_2.5m_bio_04_horn	600.8233288146972	0.16819603741168976
wc2.1_2.5m_bio_04_horn	602.4696533569336	0.16566462814807892
wc2.1_2.5m_bio_04_horn	604.1159778991699	0.1631639152765274
wc2.1_2.5m_bio_04_horn	605.7623024414062	0.16069360077381134
wc2.1_2.5m_bio_04_horn	607.4086269836425	0.1582537144422531
wc2.1_2.5m_bio_04_horn	609.0549515258789	0.15584397315979004
wc2.1_2.5m_bio_04_horn	610.7012760681151	0.1534641683101654
wc2.1_2.5m_bio_04_horn	612.3476006103516	0.15111427009105682
wc2.1_2.5m_bio_04_horn	613.9939251525878	0.1487940400838852
wc2.1_2.5m_bio_04_horn	615.6402496948241	0.14650319516658783
wc2.1_2.5m_bio_04_horn	617.2865742370606	0.14424173533916473
wc2.1_2.5m_bio_04_horn	618.9328987792968	0.14200928807258606
wc2.1_2.5m_bio_04_horn	620.5792233215333	0.13980582356452942
wc2.1_2.5m_bio_04_horn	622.2255478637695	0.13763107359409332
wc2.1_2.5m_bio_04_horn	623.8718724060058	0.1354847401380539
wc2.1_2.5m_bio_04_horn	625.5181969482422	0.13336679339408875
wc2.1_2.5m_bio_04_horn	627.1645214904785	0.13127683103084564
wc2.1_2.5m_bio_04_horn	628.8108460327148	0.1292148232460022
wc2.1_2.5m_bio_04_horn	630.4571705749512	0.12718045711517334
wc2.1_2.5m_bio_04_horn	632.1034951171874	0.1251734495162964
wc2.1_2.5m_bio_04_horn	633.7498196594238	0.12319371104240417
wc2.1_2.5m_bio_04_horn	635.3961442016601	0.12124094367027283
wc2.1_2.5m_bio_04_horn	637.0424687438965	0.11931484937667847
wc2.1_2.5m_bio_04_horn	638.6887932861327	0.11741533875465393
wc2.1_2.5m_bio_04_horn	640.3351178283691	0.11554202437400818
wc2.1_2.5m_bio_04_horn	641.9814423706055	0.11369482427835464
wc2.1_2.5m_bio_04_horn	643.6277669128417	0.11187341809272766
wc2.1_2.5m_bio_04_horn	645.2740914550782	0.11007749289274216
wc2.1_2.5m_bio_04_horn	646.9204159973144	0.10830695927143097
wc2.1_2.5m_bio_04_horn	648.5667405395507	0.10656148195266724
wc2.1_2.5m_bio_04_horn	650.2130650817871	0.10484077036380768
wc2.1_2.5m_bio_04_horn	651.8593896240234	0.10314470529556274
wc2.1_2.5m_bio_04_horn	653.5057141662597	0.1014728993177414
wc2.1_2.5m_bio_04_horn	655.1520387084961	0.09982523322105408
wc2.1_2.5m_bio_04_horn	656.7983632507323	0.09820140153169632
wc2.1_2.5m_bio_04_horn	658.4446877929687	0.09660108387470245
wc2.1_2.5m_bio_04_horn	660.091012335205	0.09502416104078293
wc2.1_2.5m_bio_04_horn	661.7373368774414	0.0934702605009079
wc2.1_2.5m_bio_04_horn	663.3836614196778	0.09193924069404602
wc2.1_2.5m_bio_04_horn	665.029985961914	0.09043080359697342
wc2.1_2.5m_bio_04_horn	666.6763105041504	0.08894462883472443
wc2.1_2.5m_bio_04_horn	668.3226350463867	0.0874805897474289
wc2.1_2.5m_bio_04_horn	669.9689595886231	0.08603837341070175
wc2.1_2.5m_bio_04_horn	671.6152841308593	0.08461767435073853
wc2.1_2.5m_bio_04_horn	673.2616086730957	0.08321834355592728
wc2.1_2.5m_bio_04_horn	674.907933215332	0.08184003829956055
wc2.1_2.5m_bio_04_horn	676.5542577575683	0.0804826095700264
wc2.1_2.5m_bio_04_horn	678.2005822998048	0.07914575934410095
wc2.1_2.5m_bio_04_horn	679.846906842041	0.07782917469739914
wc2.1_2.5m_bio_04_horn	681.4932313842772	0.07653272897005081
wc2.1_2.5m_bio_04_horn	683.1395559265137	0.0752561092376709
wc2.1_2.5m_bio_04_horn	684.78588046875	0.07399903982877731
wc2.1_2.5m_bio_04_horn	686.4322050109863	0.07276135683059692
wc2.1_2.5m_bio_04_horn	688.0785295532227	0.07154273241758347
wc2.1_2.5m_bio_04_horn	689.7248540954589	0.0703430101275444
wc2.1_2.5m_bio_04_horn	691.3711786376953	0.06916190683841705
wc2.1_2.5m_bio_04_horn	693.0175031799316	0.06799914687871933
wc2.1_2.5m_bio_04_horn	694.663827722168	0.0668545737862587
wc2.1_2.5m_bio_04_horn	696.3101522644042	0.06572785973548889
wc2.1_2.5m_bio_04_horn	697.9564768066406	0.06461887061595917
wc2.1_2.5m_bio_04_horn	699.6028013488769	0.06352730840444565
wc2.1_2.5m_bio_04_horn	701.2491258911132	0.06245292350649834
wc2.1_2.5m_bio_04_horn	702.8954504333495	0.0613955520093441
wc2.1_2.5m_bio_04_horn	704.5417749755859	0.06035493314266205
wc2.1_2.5m_bio_04_horn	706.1880995178221	0.05933079868555069
wc2.1_2.5m_bio_04_horn	707.8344240600586	0.05832299962639809
wc2.1_2.5m_bio_04_horn	709.4807486022949	0.05733123794198036
wc2.1_2.5m_bio_04_horn	711.1270731445312	0.056355368345975876
wc2.1_2.5m_bio_04_horn	712.7733976867676	0.055395133793354034
wc2.1_2.5m_bio_04_horn	714.4197222290038	0.05445028468966484
wc2.1_2.5m_bio_04_horn	716.0660467712403	0.05352066829800606
wc2.1_2.5m_bio_04_horn	717.7123713134765	0.052606042474508286
wc2.1_2.5m_bio_04_horn	719.3586958557128	0.05170615762472153
wc2.1_2.5m_bio_04_horn	721.0050203979492	0.05140945687890053
wc2.1_2.5m_bio_04_horn	722.6513449401855	0.05140945687890053
wc2.1_2.5m_bio_04_horn	724.2976694824218	0.05140945687890053
wc2.1_2.5m_bio_04_horn	725.9439940246582	0.05140945687890053
wc2.1_2.5m_bio_04_horn	727.5903185668944	0.05140945687890053
wc2.1_2.5m_bio_04_horn	729.2366431091308	0.05140945687890053
wc2.1_2.5m_bio_04_horn	730.8829676513672	0.05140945687890053
wc2.1_2.5m_bio_04_horn	732.5292921936035	0.05140945687890053
wc2.1_2.5m_bio_04_horn	734.1756167358398	0.05140945687890053
wc2.1_2.5m_bio_04_horn	735.8219412780761	0.05140945687890053
wc2.1_2.5m_bio_04_horn	737.4682658203125	0.05140945687890053
wc2.1_2.5m_bio_04_horn	739.1145903625487	0.05140945687890053
wc2.1_2.5m_bio_04_horn	740.7609149047852	0.05140945687890053
wc2.1_2.5m_bio_04_horn	742.4072394470214	0.05140945687890053
wc2.1_2.5m_bio_04_horn	744.0535639892577	0.05140945687890053
wc2.1_2.5m_bio_04_horn	745.6998885314941	0.05140945687890053
wc2.1_2.5m_bio_04_horn	747.3462130737304	0.05140945687890053
wc2.1_2.5m_bio_04_horn	748.9925376159667	0.05140945687890053
wc2.1_2.5m_bio_04_horn	750.6388621582031	0.05140945687890053
wc2.1_2.5m_bio_04_horn	752.2851867004393	0.05140945687890053
wc2.1_2.5m_bio_04_horn	753.9315112426758	0.05140945687890053
wc2.1_2.5m_bio_04_horn	755.577835784912	0.05140945687890053
wc2.1_2.5m_bio_04_horn	757.2241603271484	0.05140945687890053
wc2.1_2.5m_bio_04_horn	758.8704848693848	0.05140945687890053
wc2.1_2.5m_bio_04_horn	760.516809411621	0.05140945687890053
wc2.1_2.5m_bio_04_horn	762.1631339538574	0.05140945687890053
wc2.1_2.5m_bio_04_horn	763.8094584960937	0.05140945687890053
wc2.1_2.5m_bio_04_horn	765.4557830383301	0.05140945687890053
wc2.1_2.5m_bio_04_horn	767.1021075805663	0.05140945687890053
wc2.1_2.5m_bio_04_horn	768.7484321228027	0.05140945687890053
wc2.1_2.5m_bio_04_horn	770.394756665039	0.05140945687890053
wc2.1_2.5m_bio_04_horn	772.0410812072753	0.05140945687890053
wc2.1_2.5m_bio_04_horn	773.6874057495118	0.05140945687890053
wc2.1_2.5m_bio_04_horn	775.333730291748	0.05140945687890053
wc2.1_2.5m_bio_04_horn	776.9800548339842	0.05140945687890053
wc2.1_2.5m_bio_04_horn	778.6263793762207	0.05140945687890053
wc2.1_2.5m_bio_04_horn	780.272703918457	0.05140945687890053
wc2.1_2.5m_bio_04_horn	781.9190284606933	0.05140945687890053
wc2.1_2.5m_bio_04_horn	783.5653530029297	0.05140945687890053
wc2.1_2.5m_bio_04_horn	785.2116775451659	0.05140945687890053
wc2.1_2.5m_bio_04_horn	786.8580020874023	0.05140945687890053
wc2.1_2.5m_bio_04_horn	788.5043266296386	0.05140945687890053
