# Supplementary material for: New records of a lost species and a geographic range expansion for sengis in the Horn of Africa
Source: PeerJ. 2020 Aug 18;8:e9652. doi: 10.7717/peerj.9652 (PMC7441985; doi:10.7717/peerj.9652)
Supplement: Supplemental Information 6 [file peerj-08-9652-s006.zip › Data_S6_Ecological_Niche_Modeling/4_final_Maxent_analysis/output/plots/revoilii_11_wc2.1_2.5m_bio_04_horn_only.dat]

variable	x	y
wc2.1_2.5m_bio_04_horn	-34.65794448852539	0.0031185264233499765
wc2.1_2.5m_bio_04_horn	-33.01161994628906	0.0031185264233499765
wc2.1_2.5m_bio_04_horn	-31.36529540405273	0.0031185264233499765
wc2.1_2.5m_bio_04_horn	-29.718970861816402	0.0031185264233499765
wc2.1_2.5m_bio_04_horn	-28.072646319580077	0.0031185264233499765
wc2.1_2.5m_bio_04_horn	-26.426321777343745	0.0031185264233499765
wc2.1_2.5m_bio_04_horn	-24.77999723510742	0.0031185264233499765
wc2.1_2.5m_bio_04_horn	-23.133672692871095	0.0031185264233499765
wc2.1_2.5m_bio_04_horn	-21.487348150634766	0.0031185264233499765
wc2.1_2.5m_bio_04_horn	-19.841023608398437	0.0031185264233499765
wc2.1_2.5m_bio_04_horn	-18.194699066162105	0.0031185264233499765
wc2.1_2.5m_bio_04_horn	-16.54837452392578	0.0031185264233499765
wc2.1_2.5m_bio_04_horn	-14.902049981689451	0.0031185264233499765
wc2.1_2.5m_bio_04_horn	-13.255725439453123	0.0031185264233499765
wc2.1_2.5m_bio_04_horn	-11.609400897216798	0.0031185264233499765
wc2.1_2.5m_bio_04_horn	-9.963076354980469	0.0031185264233499765
wc2.1_2.5m_bio_04_horn	-8.31675181274414	0.0031185264233499765
wc2.1_2.5m_bio_04_horn	-6.670427270507812	0.0031185264233499765
wc2.1_2.5m_bio_04_horn	-5.024102728271483	0.0031185264233499765
wc2.1_2.5m_bio_04_horn	-3.377778186035158	0.0031185264233499765
wc2.1_2.5m_bio_04_horn	-1.7314536437988224	0.0031185264233499765
wc2.1_2.5m_bio_04_horn	-0.08512910156250086	0.0031185264233499765
wc2.1_2.5m_bio_04_horn	1.5611954406738278	0.0031185264233499765
wc2.1_2.5m_bio_04_horn	3.2075199829101564	0.0031185264233499765
wc2.1_2.5m_bio_04_horn	4.853844525146485	0.0031185264233499765
wc2.1_2.5m_bio_04_horn	6.5001690673828065	0.0031185264233499765
wc2.1_2.5m_bio_04_horn	8.146493609619142	0.0031185264233499765
wc2.1_2.5m_bio_04_horn	9.792818151855464	0.0031185264233499765
wc2.1_2.5m_bio_04_horn	11.439142694091792	0.0031185264233499765
wc2.1_2.5m_bio_04_horn	13.085467236328121	0.0031185264233499765
wc2.1_2.5m_bio_04_horn	14.73179177856445	0.0031185264233499765
wc2.1_2.5m_bio_04_horn	16.37811632080078	0.0031185264233499765
wc2.1_2.5m_bio_04_horn	18.024440863037107	0.0031185264233499765
wc2.1_2.5m_bio_04_horn	19.67076540527343	0.0031185264233499765
wc2.1_2.5m_bio_04_horn	21.317089947509764	0.0031185264233499765
wc2.1_2.5m_bio_04_horn	22.963414489746093	0.0031185264233499765
wc2.1_2.5m_bio_04_horn	24.60973903198242	0.0031185264233499765
wc2.1_2.5m_bio_04_horn	26.25606357421875	0.0031185264233499765
wc2.1_2.5m_bio_04_horn	27.90238811645507	0.0031185264233499765
wc2.1_2.5m_bio_04_horn	29.5487126586914	0.0031185264233499765
wc2.1_2.5m_bio_04_horn	31.195037200927743	0.0031185264233499765
wc2.1_2.5m_bio_04_horn	32.84136174316406	0.0031185264233499765
wc2.1_2.5m_bio_04_horn	34.487686285400386	0.0031689396128058434
wc2.1_2.5m_bio_04_horn	36.134010827636715	0.0033250825945287943
wc2.1_2.5m_bio_04_horn	37.78033536987304	0.003488856600597501
wc2.1_2.5m_bio_04_horn	39.42665991210936	0.0036606304347515106
wc2.1_2.5m_bio_04_horn	41.0729844543457	0.003840789897367358
wc2.1_2.5m_bio_04_horn	42.71930899658203	0.004029739648103714
wc2.1_2.5m_bio_04_horn	44.36563353881836	0.004227901808917522
wc2.1_2.5m_bio_04_horn	46.01195808105467	0.004435719922184944
wc2.1_2.5m_bio_04_horn	47.658282623291	0.004653658252209425
wc2.1_2.5m_bio_04_horn	49.304607165527344	0.0048822020180523396
wc2.1_2.5m_bio_04_horn	50.95093170776367	0.005121860187500715
wc2.1_2.5m_bio_04_horn	52.59725625	0.0053731645457446575
wc2.1_2.5m_bio_04_horn	54.243580792236315	0.005636672023683786
wc2.1_2.5m_bio_04_horn	55.889905334472644	0.005912965163588524
wc2.1_2.5m_bio_04_horn	57.53622987670897	0.006202653981745243
wc2.1_2.5m_bio_04_horn	59.182554418945315	0.00650637736544013
wc2.1_2.5m_bio_04_horn	60.82887896118163	0.006824800744652748
wc2.1_2.5m_bio_04_horn	62.47520350341796	0.007158622611314058
wc2.1_2.5m_bio_04_horn	64.12152804565429	0.007508573122322559
wc2.1_2.5m_bio_04_horn	65.76785258789062	0.007875416427850723
wc2.1_2.5m_bio_04_horn	67.41417713012694	0.008259948343038559
wc2.1_2.5m_bio_04_horn	69.06050167236327	0.008663004264235497
wc2.1_2.5m_bio_04_horn	70.7068262145996	0.009085455909371376
wc2.1_2.5m_bio_04_horn	72.35315075683593	0.009528214111924171
wc2.1_2.5m_bio_04_horn	73.99947529907224	0.00999223068356514
wc2.1_2.5m_bio_04_horn	75.64579984130859	0.010478499345481396
wc2.1_2.5m_bio_04_horn	77.29212438354492	0.010988058522343636
wc2.1_2.5m_bio_04_horn	78.93844892578124	0.011521991342306137
wc2.1_2.5m_bio_04_horn	80.58477346801757	0.012081431224942207
wc2.1_2.5m_bio_04_horn	82.23109801025389	0.01266755722463131
wc2.1_2.5m_bio_04_horn	83.87742255249023	0.013281606137752533
wc2.1_2.5m_bio_04_horn	85.52374709472656	0.0139248576015234
wc2.1_2.5m_bio_04_horn	87.17007163696289	0.014598654583096504
wc2.1_2.5m_bio_04_horn	88.8163961791992	0.01530439592897892
wc2.1_2.5m_bio_04_horn	90.46272072143553	0.016043536365032196
wc2.1_2.5m_bio_04_horn	92.10904526367186	0.016817597672343254
wc2.1_2.5m_bio_04_horn	93.75536980590819	0.017628157511353493
wc2.1_2.5m_bio_04_horn	95.40169434814452	0.01847686618566513
wc2.1_2.5m_bio_04_horn	97.04801889038087	0.01936543546617031
wc2.1_2.5m_bio_04_horn	98.69434343261717	0.020295651629567146
wc2.1_2.5m_bio_04_horn	100.3406679748535	0.02126936800777912
wc2.1_2.5m_bio_04_horn	101.98699251708983	0.02228851243853569
wc2.1_2.5m_bio_04_horn	103.63331705932616	0.023355094715952873
wc2.1_2.5m_bio_04_horn	105.27964160156246	0.024471193552017212
wc2.1_2.5m_bio_04_horn	106.92596614379882	0.025638973340392113
wc2.1_2.5m_bio_04_horn	108.57229068603515	0.0268606785684824
wc2.1_2.5m_bio_04_horn	110.21861522827147	0.02813863940536976
wc2.1_2.5m_bio_04_horn	111.8649397705078	0.029475266113877296
wc2.1_2.5m_bio_04_horn	113.5112643127441	0.030873063951730728
wc2.1_2.5m_bio_04_horn	115.15758885498046	0.032334618270397186
wc2.1_2.5m_bio_04_horn	116.80391339721679	0.03386262059211731
wc2.1_2.5m_bio_04_horn	118.45023793945312	0.03545982763171196
wc2.1_2.5m_bio_04_horn	120.09656248168945	0.03712911158800125
wc2.1_2.5m_bio_04_horn	121.74288702392575	0.038873426616191864
wc2.1_2.5m_bio_04_horn	123.3892115661621	0.04069582372903824
wc2.1_2.5m_bio_04_horn	125.03553610839843	0.042599454522132874
wc2.1_2.5m_bio_04_horn	126.68186065063473	0.04458755999803543
wc2.1_2.5m_bio_04_horn	128.3281851928711	0.046663470566272736
wc2.1_2.5m_bio_04_horn	129.9745097351074	0.048830606043338776
wc2.1_2.5m_bio_04_horn	131.62083427734376	0.051092520356178284
wc2.1_2.5m_bio_04_horn	133.26715881958006	0.05345280468463898
wc2.1_2.5m_bio_04_horn	134.91348336181636	0.05591513589024544
wc2.1_2.5m_bio_04_horn	136.55980790405272	0.05848335102200508
wc2.1_2.5m_bio_04_horn	138.20613244628902	0.06116126850247383
wc2.1_2.5m_bio_04_horn	139.85245698852538	0.06395289301872253
wc2.1_2.5m_bio_04_horn	141.49878153076173	0.06686220318078995
wc2.1_2.5m_bio_04_horn	143.14510607299803	0.06989333778619766
wc2.1_2.5m_bio_04_horn	144.7914306152344	0.07305040955543518
wc2.1_2.5m_bio_04_horn	146.4377551574707	0.07633769512176514
wc2.1_2.5m_bio_04_horn	148.084079699707	0.0797593891620636
wc2.1_2.5m_bio_04_horn	149.73040424194335	0.08331988006830215
wc2.1_2.5m_bio_04_horn	151.37672878417965	0.08702343702316284
wc2.1_2.5m_bio_04_horn	153.023053326416	0.09087447822093964
wc2.1_2.5m_bio_04_horn	154.6693778686523	0.09487732499837875
wc2.1_2.5m_bio_04_horn	156.31570241088866	0.09903640300035477
wc2.1_2.5m_bio_04_horn	157.96202695312496	0.10335599631071091
wc2.1_2.5m_bio_04_horn	159.60835149536132	0.10784050077199936
wc2.1_2.5m_bio_04_horn	161.25467603759762	0.1124941036105156
wc2.1_2.5m_bio_04_horn	162.90100057983398	0.11732110381126404
wc2.1_2.5m_bio_04_horn	164.54732512207028	0.12232553213834763
wc2.1_2.5m_bio_04_horn	166.19364966430663	0.12751150131225586
wc2.1_2.5m_bio_04_horn	167.83997420654293	0.13288286328315735
wc2.1_2.5m_bio_04_horn	169.4862987487793	0.13844332098960876
wc2.1_2.5m_bio_04_horn	171.1326232910156	0.144196555018425
wc2.1_2.5m_bio_04_horn	172.77894783325195	0.15014584362506866
wc2.1_2.5m_bio_04_horn	174.42527237548825	0.15629447996616364
wc2.1_2.5m_bio_04_horn	176.0715969177246	0.16264526546001434
wc2.1_2.5m_bio_04_horn	177.7179214599609	0.16920097172260284
wc2.1_2.5m_bio_04_horn	179.36424600219726	0.1759638488292694
wc2.1_2.5m_bio_04_horn	181.01057054443356	0.18293605744838715
wc2.1_2.5m_bio_04_horn	182.65689508666986	0.1897103190422058
wc2.1_2.5m_bio_04_horn	184.30321962890622	0.19665561616420746
wc2.1_2.5m_bio_04_horn	185.94954417114258	0.20378950238227844
wc2.1_2.5m_bio_04_horn	187.59586871337888	0.21111254394054413
wc2.1_2.5m_bio_04_horn	189.24219325561523	0.21862466633319855
wc2.1_2.5m_bio_04_horn	190.88851779785153	0.22632569074630737
wc2.1_2.5m_bio_04_horn	192.5348423400879	0.23421475291252136
wc2.1_2.5m_bio_04_horn	194.1811668823242	0.24229088425636292
wc2.1_2.5m_bio_04_horn	195.82749142456055	0.25055238604545593
wc2.1_2.5m_bio_04_horn	197.47381596679685	0.2589974105358124
wc2.1_2.5m_bio_04_horn	199.12014050903315	0.2676234543323517
wc2.1_2.5m_bio_04_horn	200.7664650512695	0.2764274775981903
wc2.1_2.5m_bio_04_horn	202.41278959350586	0.2854062616825104
wc2.1_2.5m_bio_04_horn	204.05911413574216	0.2945557236671448
wc2.1_2.5m_bio_04_horn	205.70543867797852	0.3038717210292816
wc2.1_2.5m_bio_04_horn	207.35176322021482	0.3133492171764374
wc2.1_2.5m_bio_04_horn	208.99808776245118	0.3229829967021942
wc2.1_2.5m_bio_04_horn	210.64441230468748	0.3327670395374298
wc2.1_2.5m_bio_04_horn	212.29073684692378	0.3426952660083771
wc2.1_2.5m_bio_04_horn	213.93706138916014	0.3527606427669525
wc2.1_2.5m_bio_04_horn	215.58338593139644	0.362956166267395
wc2.1_2.5m_bio_04_horn	217.2297104736328	0.37327390909194946
wc2.1_2.5m_bio_04_horn	218.8760350158691	0.3837059736251831
wc2.1_2.5m_bio_04_horn	220.52235955810545	0.39424365758895874
wc2.1_2.5m_bio_04_horn	222.16868410034175	0.40487825870513916
wc2.1_2.5m_bio_04_horn	223.8150086425781	0.4156002998352051
wc2.1_2.5m_bio_04_horn	225.4613331848144	0.42640048265457153
wc2.1_2.5m_bio_04_horn	227.1076577270507	0.4372686743736267
wc2.1_2.5m_bio_04_horn	228.75398226928712	0.4481950104236603
wc2.1_2.5m_bio_04_horn	230.40030681152336	0.45916905999183655
wc2.1_2.5m_bio_04_horn	232.04663135375972	0.4701802134513855
wc2.1_2.5m_bio_04_horn	233.69295589599608	0.48121801018714905
wc2.1_2.5m_bio_04_horn	235.33928043823238	0.4922715127468109
wc2.1_2.5m_bio_04_horn	236.98560498046868	0.5033301115036011
wc2.1_2.5m_bio_04_horn	238.63192952270504	0.5143828392028809
wc2.1_2.5m_bio_04_horn	240.27825406494134	0.5254190564155579
wc2.1_2.5m_bio_04_horn	241.9245786071777	0.5364278554916382
wc2.1_2.5m_bio_04_horn	243.57090314941405	0.5473988056182861
wc2.1_2.5m_bio_04_horn	245.2172276916503	0.5583212971687317
wc2.1_2.5m_bio_04_horn	246.86355223388665	0.569185197353363
wc2.1_2.5m_bio_04_horn	248.509876776123	0.5799803733825684
wc2.1_2.5m_bio_04_horn	250.15620131835936	0.590697169303894
wc2.1_2.5m_bio_04_horn	251.80252586059567	0.6013259291648865
wc2.1_2.5m_bio_04_horn	253.44885040283197	0.6118577122688293
wc2.1_2.5m_bio_04_horn	255.09517494506832	0.6222835779190063
wc2.1_2.5m_bio_04_horn	256.7414994873046	0.6325951218605042
wc2.1_2.5m_bio_04_horn	258.387824029541	0.6370029449462891
wc2.1_2.5m_bio_04_horn	260.03414857177734	0.6366308331489563
wc2.1_2.5m_bio_04_horn	261.6804731140136	0.6362561583518982
wc2.1_2.5m_bio_04_horn	263.32679765624994	0.6358789801597595
wc2.1_2.5m_bio_04_horn	264.9731221984863	0.6354992985725403
wc2.1_2.5m_bio_04_horn	266.6194467407226	0.6351170539855957
wc2.1_2.5m_bio_04_horn	268.26577128295895	0.6347322463989258
wc2.1_2.5m_bio_04_horn	269.91209582519525	0.6343449354171753
wc2.1_2.5m_bio_04_horn	271.5584203674316	0.6339550614356995
wc2.1_2.5m_bio_04_horn	273.2047449096679	0.6335626244544983
wc2.1_2.5m_bio_04_horn	274.85106945190427	0.6331676840782166
wc2.1_2.5m_bio_04_horn	276.4973939941406	0.6327701210975647
wc2.1_2.5m_bio_04_horn	278.14371853637687	0.6323700547218323
wc2.1_2.5m_bio_04_horn	279.7900430786132	0.6319674253463745
wc2.1_2.5m_bio_04_horn	281.4363676208496	0.6315622329711914
wc2.1_2.5m_bio_04_horn	283.0826921630859	0.6311544179916382
wc2.1_2.5m_bio_04_horn	284.72901670532224	0.6307440996170044
wc2.1_2.5m_bio_04_horn	286.37534124755854	0.6303312182426453
wc2.1_2.5m_bio_04_horn	288.02166578979484	0.629915714263916
wc2.1_2.5m_bio_04_horn	289.6679903320312	0.6294976472854614
wc2.1_2.5m_bio_04_horn	291.31431487426755	0.6290770173072815
wc2.1_2.5m_bio_04_horn	292.9606394165039	0.6286538243293762
wc2.1_2.5m_bio_04_horn	294.60696395874015	0.6282280087471008
wc2.1_2.5m_bio_04_horn	296.2532885009765	0.6277996301651001
wc2.1_2.5m_bio_04_horn	297.89961304321287	0.627368688583374
wc2.1_2.5m_bio_04_horn	299.54593758544917	0.6269351243972778
wc2.1_2.5m_bio_04_horn	301.1922621276855	0.6264989376068115
wc2.1_2.5m_bio_04_horn	302.8385866699218	0.6260601878166199
wc2.1_2.5m_bio_04_horn	304.4849112121581	0.6256188154220581
wc2.1_2.5m_bio_04_horn	306.1312357543945	0.625174880027771
wc2.1_2.5m_bio_04_horn	307.77756029663084	0.624728262424469
wc2.1_2.5m_bio_04_horn	309.42388483886714	0.6242790818214417
wc2.1_2.5m_bio_04_horn	311.07020938110344	0.623827338218689
wc2.1_2.5m_bio_04_horn	312.7165339233398	0.6233729124069214
wc2.1_2.5m_bio_04_horn	314.36285846557615	0.6229158639907837
wc2.1_2.5m_bio_04_horn	316.00918300781245	0.6224562525749207
wc2.1_2.5m_bio_04_horn	317.6555075500488	0.6219939589500427
wc2.1_2.5m_bio_04_horn	319.3018320922851	0.6215291023254395
wc2.1_2.5m_bio_04_horn	320.9481566345214	0.6210615634918213
wc2.1_2.5m_bio_04_horn	322.59448117675777	0.620591402053833
wc2.1_2.5m_bio_04_horn	324.2408057189941	0.6201186180114746
wc2.1_2.5m_bio_04_horn	325.8871302612304	0.6196432113647461
wc2.1_2.5m_bio_04_horn	327.5334548034667	0.6191651225090027
wc2.1_2.5m_bio_04_horn	329.1797793457031	0.6186844110488892
wc2.1_2.5m_bio_04_horn	330.8261038879394	0.6182010769844055
wc2.1_2.5m_bio_04_horn	332.47242843017574	0.617715060710907
wc2.1_2.5m_bio_04_horn	334.11875297241204	0.6172264218330383
wc2.1_2.5m_bio_04_horn	335.76507751464834	0.6167351603507996
wc2.1_2.5m_bio_04_horn	337.4114020568847	0.6162412166595459
wc2.1_2.5m_bio_04_horn	339.05772659912105	0.6157445907592773
wc2.1_2.5m_bio_04_horn	340.7040511413574	0.6152453422546387
wc2.1_2.5m_bio_04_horn	342.35037568359365	0.6147434115409851
wc2.1_2.5m_bio_04_horn	343.99670022583	0.6142387986183167
wc2.1_2.5m_bio_04_horn	345.64302476806637	0.6137315034866333
wc2.1_2.5m_bio_04_horn	347.28934931030267	0.6132215857505798
wc2.1_2.5m_bio_04_horn	348.935673852539	0.6127089858055115
wc2.1_2.5m_bio_04_horn	350.5819983947753	0.6121937036514282
wc2.1_2.5m_bio_04_horn	352.2283229370116	0.6116757392883301
wc2.1_2.5m_bio_04_horn	353.874647479248	0.611155092716217
wc2.1_2.5m_bio_04_horn	355.52097202148434	0.6106317639350891
wc2.1_2.5m_bio_04_horn	357.16729656372064	0.6101056933403015
wc2.1_2.5m_bio_04_horn	358.81362110595694	0.6095770001411438
wc2.1_2.5m_bio_04_horn	360.4599456481933	0.6090456247329712
wc2.1_2.5m_bio_04_horn	362.10627019042965	0.6085115671157837
wc2.1_2.5m_bio_04_horn	363.75259473266595	0.6079747676849365
wc2.1_2.5m_bio_04_horn	365.3989192749023	0.6074352860450745
wc2.1_2.5m_bio_04_horn	367.0452438171386	0.6068930625915527
wc2.1_2.5m_bio_04_horn	368.6915683593749	0.6063482165336609
wc2.1_2.5m_bio_04_horn	370.33789290161127	0.6058006286621094
wc2.1_2.5m_bio_04_horn	371.9842174438476	0.6052502989768982
wc2.1_2.5m_bio_04_horn	373.6305419860839	0.6046972870826721
wc2.1_2.5m_bio_04_horn	375.2768665283202	0.6041415929794312
wc2.1_2.5m_bio_04_horn	376.9231910705566	0.6035831570625305
wc2.1_2.5m_bio_04_horn	378.5695156127929	0.603022038936615
wc2.1_2.5m_bio_04_horn	380.21584015502924	0.602458119392395
wc2.1_2.5m_bio_04_horn	381.8621646972656	0.6018915772438049
wc2.1_2.5m_bio_04_horn	383.5084892395019	0.6013222336769104
wc2.1_2.5m_bio_04_horn	385.1548137817382	0.600750207901001
wc2.1_2.5m_bio_04_horn	386.80113832397456	0.6001754403114319
wc2.1_2.5m_bio_04_horn	388.4474628662109	0.5995979905128479
wc2.1_2.5m_bio_04_horn	390.0937874084472	0.5990177392959595
wc2.1_2.5m_bio_04_horn	391.7401119506835	0.5984348058700562
wc2.1_2.5m_bio_04_horn	393.38643649291987	0.5978490710258484
wc2.1_2.5m_bio_04_horn	395.03276103515617	0.5972606539726257
wc2.1_2.5m_bio_04_horn	396.6790855773925	0.5966694951057434
wc2.1_2.5m_bio_04_horn	398.3254101196289	0.5960755944252014
wc2.1_2.5m_bio_04_horn	399.9717346618651	0.5954789519309998
wc2.1_2.5m_bio_04_horn	401.6180592041015	0.5948795080184937
wc2.1_2.5m_bio_04_horn	403.26438374633784	0.5942773818969727
wc2.1_2.5m_bio_04_horn	404.9107082885742	0.593672513961792
wc2.1_2.5m_bio_04_horn	406.5570328308105	0.5930648446083069
wc2.1_2.5m_bio_04_horn	408.2033573730468	0.5879136323928833
wc2.1_2.5m_bio_04_horn	409.84968191528316	0.5779798030853271
wc2.1_2.5m_bio_04_horn	411.49600645751946	0.5679798722267151
wc2.1_2.5m_bio_04_horn	413.1423309997558	0.5579216480255127
wc2.1_2.5m_bio_04_horn	414.78865554199217	0.5478131175041199
wc2.1_2.5m_bio_04_horn	416.4349800842284	0.53766268491745
wc2.1_2.5m_bio_04_horn	418.08130462646477	0.5274781584739685
wc2.1_2.5m_bio_04_horn	419.7276291687011	0.517268180847168
wc2.1_2.5m_bio_04_horn	421.3739537109374	0.5070412158966064
wc2.1_2.5m_bio_04_horn	423.0202782531738	0.49680599570274353
wc2.1_2.5m_bio_04_horn	424.6666027954101	0.48657071590423584
wc2.1_2.5m_bio_04_horn	426.31292733764644	0.47634410858154297
wc2.1_2.5m_bio_04_horn	427.95925187988274	0.46613478660583496
wc2.1_2.5m_bio_04_horn	429.6055764221191	0.45595118403434753
wc2.1_2.5m_bio_04_horn	431.25190096435546	0.4458019733428955
wc2.1_2.5m_bio_04_horn	432.8982255065917	0.4356950521469116
wc2.1_2.5m_bio_04_horn	434.54455004882806	0.42563876509666443
wc2.1_2.5m_bio_04_horn	436.1908745910644	0.4156411588191986
wc2.1_2.5m_bio_04_horn	437.8371991333007	0.40571022033691406
wc2.1_2.5m_bio_04_horn	439.48352367553707	0.3958532214164734
wc2.1_2.5m_bio_04_horn	441.1298482177734	0.3860776722431183
wc2.1_2.5m_bio_04_horn	442.7761727600097	0.3763907253742218
wc2.1_2.5m_bio_04_horn	444.42249730224603	0.3667994439601898
wc2.1_2.5m_bio_04_horn	446.0688218444824	0.3573099970817566
wc2.1_2.5m_bio_04_horn	447.71514638671863	0.34792882204055786
wc2.1_2.5m_bio_04_horn	449.361470928955	0.33866190910339355
wc2.1_2.5m_bio_04_horn	451.00779547119134	0.3295149505138397
wc2.1_2.5m_bio_04_horn	452.6541200134277	0.3204929530620575
wc2.1_2.5m_bio_04_horn	454.300444555664	0.3116009831428528
wc2.1_2.5m_bio_04_horn	455.9467690979003	0.3028436005115509
wc2.1_2.5m_bio_04_horn	457.59309364013666	0.29422518610954285
wc2.1_2.5m_bio_04_horn	459.23941818237296	0.28574928641319275
wc2.1_2.5m_bio_04_horn	460.8857427246093	0.2774195075035095
wc2.1_2.5m_bio_04_horn	462.5320672668457	0.26923900842666626
wc2.1_2.5m_bio_04_horn	464.1783918090819	0.261210560798645
wc2.1_2.5m_bio_04_horn	465.8247163513183	0.25333672761917114
wc2.1_2.5m_bio_04_horn	467.47104089355463	0.2456192970275879
wc2.1_2.5m_bio_04_horn	469.11736543579093	0.2380601465702057
wc2.1_2.5m_bio_04_horn	470.7636899780273	0.23066070675849915
wc2.1_2.5m_bio_04_horn	472.4100145202636	0.22342215478420258
wc2.1_2.5m_bio_04_horn	474.05633906249994	0.21634504199028015
wc2.1_2.5m_bio_04_horn	475.70266360473624	0.20942994952201843
wc2.1_2.5m_bio_04_horn	477.34898814697254	0.20267705619335175
wc2.1_2.5m_bio_04_horn	478.9953126892089	0.19608642160892487
wc2.1_2.5m_bio_04_horn	480.64163723144526	0.18965741991996765
wc2.1_2.5m_bio_04_horn	482.2879617736816	0.1833896040916443
wc2.1_2.5m_bio_04_horn	483.93428631591786	0.17728210985660553
wc2.1_2.5m_bio_04_horn	485.5806108581542	0.17133399844169617
wc2.1_2.5m_bio_04_horn	487.2269354003906	0.16554377973079681
wc2.1_2.5m_bio_04_horn	488.8732599426268	0.15991011261940002
wc2.1_2.5m_bio_04_horn	490.5195844848632	0.15443134307861328
wc2.1_2.5m_bio_04_horn	492.16590902709964	0.14910568296909332
wc2.1_2.5m_bio_04_horn	493.8122335693359	0.14393125474452972
wc2.1_2.5m_bio_04_horn	495.45855811157213	0.13890574872493744
wc2.1_2.5m_bio_04_horn	497.1048826538086	0.13402707874774933
wc2.1_2.5m_bio_04_horn	498.75120719604485	0.12929286062717438
wc2.1_2.5m_bio_04_horn	500.3975317382811	0.12470076233148575
wc2.1_2.5m_bio_04_horn	502.04385628051756	0.12024807929992676
wc2.1_2.5m_bio_04_horn	503.6901808227538	0.11593227833509445
wc2.1_2.5m_bio_04_horn	505.33650536499016	0.11175068467855453
wc2.1_2.5m_bio_04_horn	506.9828299072265	0.10770063102245331
wc2.1_2.5m_bio_04_horn	508.62915444946276	0.10377919673919678
wc2.1_2.5m_bio_04_horn	510.2754789916991	0.09998361766338348
wc2.1_2.5m_bio_04_horn	511.9218035339355	0.096311055123806
wc2.1_2.5m_bio_04_horn	513.5681280761719	0.09275868535041809
wc2.1_2.5m_bio_04_horn	515.2144526184081	0.08932343870401382
wc2.1_2.5m_bio_04_horn	516.8607771606445	0.08600267767906189
wc2.1_2.5m_bio_04_horn	518.5071017028808	0.08279336243867874
wc2.1_2.5m_bio_04_horn	520.1534262451171	0.07969250530004501
wc2.1_2.5m_bio_04_horn	521.7997507873536	0.0766974613070488
wc2.1_2.5m_bio_04_horn	523.4460753295898	0.07380525022745132
wc2.1_2.5m_bio_04_horn	525.092399871826	0.071012943983078
wc2.1_2.5m_bio_04_horn	526.7387244140625	0.06831792742013931
wc2.1_2.5m_bio_04_horn	528.3850489562988	0.06571723520755768
wc2.1_2.5m_bio_04_horn	530.0313734985352	0.06320831924676895
wc2.1_2.5m_bio_04_horn	531.6776980407715	0.060788366943597794
wc2.1_2.5m_bio_04_horn	533.3240225830077	0.05845463648438454
wc2.1_2.5m_bio_04_horn	534.9703471252442	0.05620467662811279
wc2.1_2.5m_bio_04_horn	536.6166716674804	0.05403574928641319
wc2.1_2.5m_bio_04_horn	538.2629962097168	0.051945485174655914
wc2.1_2.5m_bio_04_horn	539.9093207519531	0.04993132874369621
wc2.1_2.5m_bio_04_horn	541.5556452941894	0.04799077659845352
wc2.1_2.5m_bio_04_horn	543.2019698364257	0.04612160101532936
wc2.1_2.5m_bio_04_horn	544.8482943786621	0.04432140290737152
wc2.1_2.5m_bio_04_horn	546.4946189208985	0.04258785769343376
wc2.1_2.5m_bio_04_horn	548.1409434631347	0.04091886803507805
wc2.1_2.5m_bio_04_horn	549.7872680053711	0.03931215777993202
wc2.1_2.5m_bio_04_horn	551.4335925476074	0.037765733897686005
wc2.1_2.5m_bio_04_horn	553.0799170898437	0.036277491599321365
wc2.1_2.5m_bio_04_horn	554.7262416320801	0.03484537452459335
wc2.1_2.5m_bio_04_horn	556.3725661743164	0.033467549830675125
wc2.1_2.5m_bio_04_horn	558.0188907165526	0.032142024487257004
wc2.1_2.5m_bio_04_horn	559.6652152587891	0.030867062509059906
wc2.1_2.5m_bio_04_horn	561.3115398010253	0.02964083105325699
wc2.1_2.5m_bio_04_horn	562.9578643432617	0.028461558744311333
wc2.1_2.5m_bio_04_horn	564.604188885498	0.027327651157975197
wc2.1_2.5m_bio_04_horn	566.2505134277343	0.02623743750154972
wc2.1_2.5m_bio_04_horn	567.8968379699706	0.025189300999045372
wc2.1_2.5m_bio_04_horn	569.543162512207	0.02418179251253605
wc2.1_2.5m_bio_04_horn	571.1894870544434	0.023213354870676994
wc2.1_2.5m_bio_04_horn	572.8358115966797	0.02228262647986412
wc2.1_2.5m_bio_04_horn	574.482136138916	0.021388184279203415
wc2.1_2.5m_bio_04_horn	576.1284606811523	0.020528655499219894
wc2.1_2.5m_bio_04_horn	577.7747852233887	0.01970280520617962
wc2.1_2.5m_bio_04_horn	579.421109765625	0.01890934817492962
wc2.1_2.5m_bio_04_horn	581.0674343078613	0.018147042021155357
wc2.1_2.5m_bio_04_horn	582.7137588500976	0.017414774745702744
wc2.1_2.5m_bio_04_horn	584.360083392334	0.016711357980966568
wc2.1_2.5m_bio_04_horn	586.0064079345702	0.01603575423359871
wc2.1_2.5m_bio_04_horn	587.6527324768067	0.015386882238090038
wc2.1_2.5m_bio_04_horn	589.299057019043	0.01476369984447956
wc2.1_2.5m_bio_04_horn	590.9453815612792	0.014165272936224937
wc2.1_2.5m_bio_04_horn	592.5917061035157	0.013590610586106777
wc2.1_2.5m_bio_04_horn	594.2380306457519	0.01303884107619524
wc2.1_2.5m_bio_04_horn	595.8843551879883	0.012509062886238098
wc2.1_2.5m_bio_04_horn	597.5306797302246	0.012000408954918385
wc2.1_2.5m_bio_04_horn	599.1770042724609	0.011512097902595997
wc2.1_2.5m_bio_04_horn	600.8233288146972	0.011043323203921318
wc2.1_2.5m_bio_04_horn	602.4696533569336	0.010593309998512268
wc2.1_2.5m_bio_04_horn	604.1159778991699	0.010161357931792736
wc2.1_2.5m_bio_04_horn	605.7623024414062	0.009746733121573925
wc2.1_2.5m_bio_04_horn	607.4086269836425	0.009348785504698753
wc2.1_2.5m_bio_04_horn	609.0549515258789	0.008966848254203796
wc2.1_2.5m_bio_04_horn	610.7012760681151	0.008600279688835144
wc2.1_2.5m_bio_04_horn	612.3476006103516	0.008248499594628811
wc2.1_2.5m_bio_04_horn	613.9939251525878	0.007910914719104767
wc2.1_2.5m_bio_04_horn	615.6402496948241	0.0075869509018957615
wc2.1_2.5m_bio_04_horn	617.2865742370606	0.007276094518601894
wc2.1_2.5m_bio_04_horn	618.9328987792968	0.006977803073823452
wc2.1_2.5m_bio_04_horn	620.5792233215333	0.006691600661724806
wc2.1_2.5m_bio_04_horn	622.2255478637695	0.0064169964753091335
wc2.1_2.5m_bio_04_horn	623.8718724060058	0.006153518799692392
wc2.1_2.5m_bio_04_horn	625.5181969482422	0.005900744814425707
wc2.1_2.5m_bio_04_horn	627.1645214904785	0.005658228415995836
wc2.1_2.5m_bio_04_horn	628.8108460327148	0.005425578448921442
wc2.1_2.5m_bio_04_horn	630.4571705749512	0.005202391650527716
wc2.1_2.5m_bio_04_horn	632.1034951171874	0.0049882810562849045
wc2.1_2.5m_bio_04_horn	633.7498196594238	0.0047828988172113895
wc2.1_2.5m_bio_04_horn	635.3961442016601	0.0045858873054385185
wc2.1_2.5m_bio_04_horn	637.0424687438965	0.004396903328597546
wc2.1_2.5m_bio_04_horn	638.6887932861327	0.004215638153254986
wc2.1_2.5m_bio_04_horn	640.3351178283691	0.004041767679154873
wc2.1_2.5m_bio_04_horn	641.9814423706055	0.003875007387250662
wc2.1_2.5m_bio_04_horn	643.6277669128417	0.003715063910931349
wc2.1_2.5m_bio_04_horn	645.2740914550782	0.003561656689271331
wc2.1_2.5m_bio_04_horn	646.9204159973144	0.0034145331010222435
wc2.1_2.5m_bio_04_horn	648.5667405395507	0.0032734335400164127
wc2.1_2.5m_bio_04_horn	650.2130650817871	0.003138109343126416
wc2.1_2.5m_bio_04_horn	651.8593896240234	0.0030083367601037025
wc2.1_2.5m_bio_04_horn	653.5057141662597	0.0028838813304901123
wc2.1_2.5m_bio_04_horn	655.1520387084961	0.002764536300674081
wc2.1_2.5m_bio_04_horn	656.7983632507323	0.0026500902604311705
wc2.1_2.5m_bio_04_horn	658.4446877929687	0.002540340181440115
wc2.1_2.5m_bio_04_horn	660.091012335205	0.0024351030588150024
wc2.1_2.5m_bio_04_horn	661.7373368774414	0.002334187738597393
wc2.1_2.5m_bio_04_horn	663.3836614196778	0.002237425884231925
wc2.1_2.5m_bio_04_horn	665.029985961914	0.002144644968211651
wc2.1_2.5m_bio_04_horn	666.6763105041504	0.002055679215118289
wc2.1_2.5m_bio_04_horn	668.3226350463867	0.001970379613339901
wc2.1_2.5m_bio_04_horn	669.9689595886231	0.0018885935423895717
wc2.1_2.5m_bio_04_horn	671.6152841308593	0.0018101749010384083
wc2.1_2.5m_bio_04_horn	673.2616086730957	0.001734991674311459
wc2.1_2.5m_bio_04_horn	674.907933215332	0.0016629062592983246
wc2.1_2.5m_bio_04_horn	676.5542577575683	0.0015937973512336612
wc2.1_2.5m_bio_04_horn	678.2005822998048	0.0015275405021384358
wc2.1_2.5m_bio_04_horn	679.846906842041	0.0014640168519690633
wc2.1_2.5m_bio_04_horn	681.4932313842772	0.001403119065798819
wc2.1_2.5m_bio_04_horn	683.1395559265137	0.0013447372475638986
wc2.1_2.5m_bio_04_horn	684.78588046875	0.001288766274228692
wc2.1_2.5m_bio_04_horn	686.4322050109863	0.0012351113837212324
wc2.1_2.5m_bio_04_horn	688.0785295532227	0.0011836737394332886
wc2.1_2.5m_bio_04_horn	689.7248540954589	0.0011343660298734903
wc2.1_2.5m_bio_04_horn	691.3711786376953	0.0010870989644899964
wc2.1_2.5m_bio_04_horn	693.0175031799316	0.0010417872108519077
wc2.1_2.5m_bio_04_horn	694.663827722168	9.983534691855311E-4
wc2.1_2.5m_bio_04_horn	696.3101522644042	9.567175875417888E-4
wc2.1_2.5m_bio_04_horn	697.9564768066406	9.168086107820272E-4
wc2.1_2.5m_bio_04_horn	699.6028013488769	8.785540121607482E-4
wc2.1_2.5m_bio_04_horn	701.2491258911132	8.418842917308211E-4
wc2.1_2.5m_bio_04_horn	702.8954504333495	8.067369344644248E-4
wc2.1_2.5m_bio_04_horn	704.5417749755859	7.730479119345546E-4
wc2.1_2.5m_bio_04_horn	706.1880995178221	7.407559314742684E-4
wc2.1_2.5m_bio_04_horn	707.8344240600586	7.098058122210205E-4
wc2.1_2.5m_bio_04_horn	709.4807486022949	6.801399285905063E-4
wc2.1_2.5m_bio_04_horn	711.1270731445312	6.517074652947485E-4
wc2.1_2.5m_bio_04_horn	712.7733976867676	6.244564428925514E-4
wc2.1_2.5m_bio_04_horn	714.4197222290038	5.983372102491558E-4
wc2.1_2.5m_bio_04_horn	716.0660467712403	5.733048892579973E-4
wc2.1_2.5m_bio_04_horn	717.7123713134765	5.493136704899371E-4
wc2.1_2.5m_bio_04_horn	719.3586958557128	5.263196653686464E-4
wc2.1_2.5m_bio_04_horn	721.0050203979492	5.188698996789753E-4
wc2.1_2.5m_bio_04_horn	722.6513449401855	5.188698996789753E-4
wc2.1_2.5m_bio_04_horn	724.2976694824218	5.188698996789753E-4
wc2.1_2.5m_bio_04_horn	725.9439940246582	5.188698996789753E-4
wc2.1_2.5m_bio_04_horn	727.5903185668944	5.188698996789753E-4
wc2.1_2.5m_bio_04_horn	729.2366431091308	5.188698996789753E-4
wc2.1_2.5m_bio_04_horn	730.8829676513672	5.188698996789753E-4
wc2.1_2.5m_bio_04_horn	732.5292921936035	5.188698996789753E-4
wc2.1_2.5m_bio_04_horn	734.1756167358398	5.188698996789753E-4
wc2.1_2.5m_bio_04_horn	735.8219412780761	5.188698996789753E-4
wc2.1_2.5m_bio_04_horn	737.4682658203125	5.188698996789753E-4
wc2.1_2.5m_bio_04_horn	739.1145903625487	5.188698996789753E-4
wc2.1_2.5m_bio_04_horn	740.7609149047852	5.188698996789753E-4
wc2.1_2.5m_bio_04_horn	742.4072394470214	5.188698996789753E-4
wc2.1_2.5m_bio_04_horn	744.0535639892577	5.188698996789753E-4
wc2.1_2.5m_bio_04_horn	745.6998885314941	5.188698996789753E-4
wc2.1_2.5m_bio_04_horn	747.3462130737304	5.188698996789753E-4
wc2.1_2.5m_bio_04_horn	748.9925376159667	5.188698996789753E-4
wc2.1_2.5m_bio_04_horn	750.6388621582031	5.188698996789753E-4
wc2.1_2.5m_bio_04_horn	752.2851867004393	5.188698996789753E-4
wc2.1_2.5m_bio_04_horn	753.9315112426758	5.188698996789753E-4
wc2.1_2.5m_bio_04_horn	755.577835784912	5.188698996789753E-4
wc2.1_2.5m_bio_04_horn	757.2241603271484	5.188698996789753E-4
wc2.1_2.5m_bio_04_horn	758.8704848693848	5.188698996789753E-4
wc2.1_2.5m_bio_04_horn	760.516809411621	5.188698996789753E-4
wc2.1_2.5m_bio_04_horn	762.1631339538574	5.188698996789753E-4
wc2.1_2.5m_bio_04_horn	763.8094584960937	5.188698996789753E-4
wc2.1_2.5m_bio_04_horn	765.4557830383301	5.188698996789753E-4
wc2.1_2.5m_bio_04_horn	767.1021075805663	5.188698996789753E-4
wc2.1_2.5m_bio_04_horn	768.7484321228027	5.188698996789753E-4
wc2.1_2.5m_bio_04_horn	770.394756665039	5.188698996789753E-4
wc2.1_2.5m_bio_04_horn	772.0410812072753	5.188698996789753E-4
wc2.1_2.5m_bio_04_horn	773.6874057495118	5.188698996789753E-4
wc2.1_2.5m_bio_04_horn	775.333730291748	5.188698996789753E-4
wc2.1_2.5m_bio_04_horn	776.9800548339842	5.188698996789753E-4
wc2.1_2.5m_bio_04_horn	778.6263793762207	5.188698996789753E-4
wc2.1_2.5m_bio_04_horn	780.272703918457	5.188698996789753E-4
wc2.1_2.5m_bio_04_horn	781.9190284606933	5.188698996789753E-4
wc2.1_2.5m_bio_04_horn	783.5653530029297	5.188698996789753E-4
wc2.1_2.5m_bio_04_horn	785.2116775451659	5.188698996789753E-4
wc2.1_2.5m_bio_04_horn	786.8580020874023	5.188698996789753E-4
wc2.1_2.5m_bio_04_horn	788.5043266296386	5.188698996789753E-4
