# Supplementary material for: New records of a lost species and a geographic range expansion for sengis in the Horn of Africa
Source: PeerJ. 2020 Aug 18;8:e9652. doi: 10.7717/peerj.9652 (PMC7441985; doi:10.7717/peerj.9652)
Supplement: Supplemental Information 6 [file peerj-08-9652-s006.zip › Data_S6_Ecological_Niche_Modeling/4_final_Maxent_analysis/output/plots/revoilii_11_wc2.1_2.5m_bio_05_horn.dat]

variable	x	y
wc2.1_2.5m_bio_05_horn	10.077599811553956	0.897139310836792
wc2.1_2.5m_bio_05_horn	10.15503341369629	0.897139310836792
wc2.1_2.5m_bio_05_horn	10.232467015838624	0.897139310836792
wc2.1_2.5m_bio_05_horn	10.309900617980958	0.897139310836792
wc2.1_2.5m_bio_05_horn	10.387334220123291	0.897139310836792
wc2.1_2.5m_bio_05_horn	10.464767822265626	0.897139310836792
wc2.1_2.5m_bio_05_horn	10.54220142440796	0.897139310836792
wc2.1_2.5m_bio_05_horn	10.619635026550293	0.897139310836792
wc2.1_2.5m_bio_05_horn	10.697068628692628	0.897139310836792
wc2.1_2.5m_bio_05_horn	10.774502230834962	0.897139310836792
wc2.1_2.5m_bio_05_horn	10.851935832977295	0.897139310836792
wc2.1_2.5m_bio_05_horn	10.92936943511963	0.897139310836792
wc2.1_2.5m_bio_05_horn	11.006803037261964	0.897139310836792
wc2.1_2.5m_bio_05_horn	11.084236639404297	0.897139310836792
wc2.1_2.5m_bio_05_horn	11.161670241546632	0.897139310836792
wc2.1_2.5m_bio_05_horn	11.239103843688966	0.897139310836792
wc2.1_2.5m_bio_05_horn	11.3165374458313	0.897139310836792
wc2.1_2.5m_bio_05_horn	11.393971047973633	0.897139310836792
wc2.1_2.5m_bio_05_horn	11.471404650115968	0.897139310836792
wc2.1_2.5m_bio_05_horn	11.548838252258301	0.897139310836792
wc2.1_2.5m_bio_05_horn	11.626271854400635	0.897139310836792
wc2.1_2.5m_bio_05_horn	11.70370545654297	0.897139310836792
wc2.1_2.5m_bio_05_horn	11.781139058685303	0.897139310836792
wc2.1_2.5m_bio_05_horn	11.858572660827639	0.897139310836792
wc2.1_2.5m_bio_05_horn	11.936006262969972	0.897139310836792
wc2.1_2.5m_bio_05_horn	12.013439865112305	0.897139310836792
wc2.1_2.5m_bio_05_horn	12.090873467254639	0.897139310836792
wc2.1_2.5m_bio_05_horn	12.168307069396974	0.897139310836792
wc2.1_2.5m_bio_05_horn	12.245740671539307	0.897139310836792
wc2.1_2.5m_bio_05_horn	12.32317427368164	0.897139310836792
wc2.1_2.5m_bio_05_horn	12.400607875823976	0.897139310836792
wc2.1_2.5m_bio_05_horn	12.47804147796631	0.897139310836792
wc2.1_2.5m_bio_05_horn	12.555475080108643	0.897139310836792
wc2.1_2.5m_bio_05_horn	12.632908682250978	0.897139310836792
wc2.1_2.5m_bio_05_horn	12.710342284393311	0.897139310836792
wc2.1_2.5m_bio_05_horn	12.787775886535645	0.897139310836792
wc2.1_2.5m_bio_05_horn	12.86520948867798	0.897139310836792
wc2.1_2.5m_bio_05_horn	12.942643090820313	0.897139310836792
wc2.1_2.5m_bio_05_horn	13.020076692962647	0.897139310836792
wc2.1_2.5m_bio_05_horn	13.097510295104982	0.897139310836792
wc2.1_2.5m_bio_05_horn	13.174943897247315	0.897139310836792
wc2.1_2.5m_bio_05_horn	13.252377499389649	0.897139310836792
wc2.1_2.5m_bio_05_horn	13.329811101531984	0.8969817161560059
wc2.1_2.5m_bio_05_horn	13.407244703674317	0.8965076208114624
wc2.1_2.5m_bio_05_horn	13.48467830581665	0.8960315585136414
wc2.1_2.5m_bio_05_horn	13.562111907958986	0.8955536484718323
wc2.1_2.5m_bio_05_horn	13.63954551010132	0.8950737118721008
wc2.1_2.5m_bio_05_horn	13.716979112243653	0.8945919275283813
wc2.1_2.5m_bio_05_horn	13.794412714385988	0.8941081166267395
wc2.1_2.5m_bio_05_horn	13.871846316528321	0.8936223387718201
wc2.1_2.5m_bio_05_horn	13.949279918670655	0.8931346535682678
wc2.1_2.5m_bio_05_horn	14.02671352081299	0.892645001411438
wc2.1_2.5m_bio_05_horn	14.104147122955323	0.8921533226966858
wc2.1_2.5m_bio_05_horn	14.181580725097657	0.8916597366333008
wc2.1_2.5m_bio_05_horn	14.259014327239992	0.8911641240119934
wc2.1_2.5m_bio_05_horn	14.336447929382325	0.8906664848327637
wc2.1_2.5m_bio_05_horn	14.413881531524659	0.8901669383049011
wc2.1_2.5m_bio_05_horn	14.491315133666994	0.8896653056144714
wc2.1_2.5m_bio_05_horn	14.568748735809327	0.8891617059707642
wc2.1_2.5m_bio_05_horn	14.646182337951661	0.8886560797691345
wc2.1_2.5m_bio_05_horn	14.723615940093996	0.8881484866142273
wc2.1_2.5m_bio_05_horn	14.80104954223633	0.8876388072967529
wc2.1_2.5m_bio_05_horn	14.878483144378663	0.887127161026001
wc2.1_2.5m_bio_05_horn	14.955916746520998	0.8866134285926819
wc2.1_2.5m_bio_05_horn	15.033350348663332	0.8860977292060852
wc2.1_2.5m_bio_05_horn	15.110783950805665	0.8855799436569214
wc2.1_2.5m_bio_05_horn	15.188217552948	0.8850600719451904
wc2.1_2.5m_bio_05_horn	15.265651155090334	0.8845381736755371
wc2.1_2.5m_bio_05_horn	15.343084757232667	0.8840142488479614
wc2.1_2.5m_bio_05_horn	15.420518359375002	0.8834882378578186
wc2.1_2.5m_bio_05_horn	15.497951961517336	0.8829601407051086
wc2.1_2.5m_bio_05_horn	15.575385563659669	0.8824299573898315
wc2.1_2.5m_bio_05_horn	15.652819165802004	0.8818977475166321
wc2.1_2.5m_bio_05_horn	15.730252767944338	0.8813633918762207
wc2.1_2.5m_bio_05_horn	15.807686370086671	0.880827009677887
wc2.1_2.5m_bio_05_horn	15.885119972229006	0.8802884817123413
wc2.1_2.5m_bio_05_horn	15.96255357437134	0.8797478675842285
wc2.1_2.5m_bio_05_horn	16.039987176513673	0.8792051672935486
wc2.1_2.5m_bio_05_horn	16.117420778656008	0.8786603212356567
wc2.1_2.5m_bio_05_horn	16.19485438079834	0.8781133890151978
wc2.1_2.5m_bio_05_horn	16.272287982940675	0.8775643110275269
wc2.1_2.5m_bio_05_horn	16.34972158508301	0.877013087272644
wc2.1_2.5m_bio_05_horn	16.427155187225345	0.8764597773551941
wc2.1_2.5m_bio_05_horn	16.504588789367677	0.8759043216705322
wc2.1_2.5m_bio_05_horn	16.582022391510012	0.8753467202186584
wc2.1_2.5m_bio_05_horn	16.659455993652344	0.8747869729995728
wc2.1_2.5m_bio_05_horn	16.73688959579468	0.8742250204086304
wc2.1_2.5m_bio_05_horn	16.814323197937014	0.8736609816551208
wc2.1_2.5m_bio_05_horn	16.89175680007935	0.8730947375297546
wc2.1_2.5m_bio_05_horn	16.96919040222168	0.8725263476371765
wc2.1_2.5m_bio_05_horn	17.046624004364016	0.8719558119773865
wc2.1_2.5m_bio_05_horn	17.124057606506348	0.871383011341095
wc2.1_2.5m_bio_05_horn	17.201491208648683	0.8708081245422363
wc2.1_2.5m_bio_05_horn	17.27892481079102	0.8702309727668762
wc2.1_2.5m_bio_05_horn	17.35635841293335	0.8696516752243042
wc2.1_2.5m_bio_05_horn	17.433792015075685	0.8690701723098755
wc2.1_2.5m_bio_05_horn	17.51122561721802	0.8684864640235901
wc2.1_2.5m_bio_05_horn	17.588659219360352	0.867900550365448
wc2.1_2.5m_bio_05_horn	17.666092821502687	0.8673124313354492
wc2.1_2.5m_bio_05_horn	17.743526423645022	0.8667221069335938
wc2.1_2.5m_bio_05_horn	17.820960025787354	0.8661295771598816
wc2.1_2.5m_bio_05_horn	17.89839362792969	0.865534782409668
wc2.1_2.5m_bio_05_horn	17.975827230072024	0.8649377226829529
wc2.1_2.5m_bio_05_horn	18.053260832214356	0.8643384575843811
wc2.1_2.5m_bio_05_horn	18.13069443435669	0.8637369871139526
wc2.1_2.5m_bio_05_horn	18.208128036499026	0.8631332516670227
wc2.1_2.5m_bio_05_horn	18.28556163864136	0.8625272512435913
wc2.1_2.5m_bio_05_horn	18.362995240783693	0.8619190454483032
wc2.1_2.5m_bio_05_horn	18.44042884292603	0.8613085150718689
wc2.1_2.5m_bio_05_horn	18.51786244506836	0.8606957793235779
wc2.1_2.5m_bio_05_horn	18.595296047210695	0.8600807189941406
wc2.1_2.5m_bio_05_horn	18.67272964935303	0.8594634532928467
wc2.1_2.5m_bio_05_horn	18.750163251495366	0.8588438630104065
wc2.1_2.5m_bio_05_horn	18.827596853637697	0.8582220077514648
wc2.1_2.5m_bio_05_horn	18.90503045578003	0.857597827911377
wc2.1_2.5m_bio_05_horn	18.982464057922364	0.8569714426994324
wc2.1_2.5m_bio_05_horn	19.0598976600647	0.8563426733016968
wc2.1_2.5m_bio_05_horn	19.137331262207034	0.8557116985321045
wc2.1_2.5m_bio_05_horn	19.21476486434937	0.8550783395767212
wc2.1_2.5m_bio_05_horn	19.2921984664917	0.8544427156448364
wc2.1_2.5m_bio_05_horn	19.369632068634036	0.8538047671318054
wc2.1_2.5m_bio_05_horn	19.447065670776368	0.8531644940376282
wc2.1_2.5m_bio_05_horn	19.524499272918703	0.8525218963623047
wc2.1_2.5m_bio_05_horn	19.60193287506104	0.8518770337104797
wc2.1_2.5m_bio_05_horn	19.67936647720337	0.8512297868728638
wc2.1_2.5m_bio_05_horn	19.756800079345705	0.8505802154541016
wc2.1_2.5m_bio_05_horn	19.834233681488037	0.8499283194541931
wc2.1_2.5m_bio_05_horn	19.911667283630372	0.8492740392684937
wc2.1_2.5m_bio_05_horn	19.989100885772707	0.8486174941062927
wc2.1_2.5m_bio_05_horn	20.066534487915042	0.8479585647583008
wc2.1_2.5m_bio_05_horn	20.143968090057378	0.8472972512245178
wc2.1_2.5m_bio_05_horn	20.22140169219971	0.8466336131095886
wc2.1_2.5m_bio_05_horn	20.298835294342044	0.8459675908088684
wc2.1_2.5m_bio_05_horn	20.376268896484376	0.845299243927002
wc2.1_2.5m_bio_05_horn	20.45370249862671	0.8446285128593445
wc2.1_2.5m_bio_05_horn	20.531136100769046	0.843955397605896
wc2.1_2.5m_bio_05_horn	20.608569702911378	0.8432798981666565
wc2.1_2.5m_bio_05_horn	20.686003305053713	0.8426020741462708
wc2.1_2.5m_bio_05_horn	20.763436907196045	0.8419218063354492
wc2.1_2.5m_bio_05_horn	20.84087050933838	0.8412392139434814
wc2.1_2.5m_bio_05_horn	20.918304111480715	0.8405541777610779
wc2.1_2.5m_bio_05_horn	20.99573771362305	0.8398667573928833
wc2.1_2.5m_bio_05_horn	21.073171315765386	0.8391769528388977
wc2.1_2.5m_bio_05_horn	21.150604917907717	0.8384847640991211
wc2.1_2.5m_bio_05_horn	21.22803852005005	0.8377901315689087
wc2.1_2.5m_bio_05_horn	21.305472122192384	0.8370931148529053
wc2.1_2.5m_bio_05_horn	21.38290572433472	0.8363937139511108
wc2.1_2.5m_bio_05_horn	21.460339326477055	0.8356918692588806
wc2.1_2.5m_bio_05_horn	21.537772928619386	0.8349875807762146
wc2.1_2.5m_bio_05_horn	21.61520653076172	0.8342809081077576
wc2.1_2.5m_bio_05_horn	21.692640132904053	0.8335717916488647
wc2.1_2.5m_bio_05_horn	21.770073735046388	0.8328602910041809
wc2.1_2.5m_bio_05_horn	21.847507337188723	0.8321463465690613
wc2.1_2.5m_bio_05_horn	21.92494093933106	0.8314299583435059
wc2.1_2.5m_bio_05_horn	22.002374541473394	0.8307111263275146
wc2.1_2.5m_bio_05_horn	22.079808143615725	0.8299898505210876
wc2.1_2.5m_bio_05_horn	22.157241745758057	0.8292661309242249
wc2.1_2.5m_bio_05_horn	22.234675347900392	0.828540027141571
wc2.1_2.5m_bio_05_horn	22.312108950042727	0.8278114199638367
wc2.1_2.5m_bio_05_horn	22.389542552185063	0.8270803689956665
wc2.1_2.5m_bio_05_horn	22.466976154327394	0.8263468742370605
wc2.1_2.5m_bio_05_horn	22.544409756469726	0.825610876083374
wc2.1_2.5m_bio_05_horn	22.62184335861206	0.8248724937438965
wc2.1_2.5m_bio_05_horn	22.699276960754396	0.8241316080093384
wc2.1_2.5m_bio_05_horn	22.77671056289673	0.8233882784843445
wc2.1_2.5m_bio_05_horn	22.854144165039067	0.8226425051689148
wc2.1_2.5m_bio_05_horn	22.9315777671814	0.8218942284584045
wc2.1_2.5m_bio_05_horn	23.009011369323733	0.8211434483528137
wc2.1_2.5m_bio_05_horn	23.086444971466065	0.8203902840614319
wc2.1_2.5m_bio_05_horn	23.1638785736084	0.8196345567703247
wc2.1_2.5m_bio_05_horn	23.241312175750735	0.8188764452934265
wc2.1_2.5m_bio_05_horn	23.31874577789307	0.818115770816803
wc2.1_2.5m_bio_05_horn	23.396179380035406	0.8173526525497437
wc2.1_2.5m_bio_05_horn	23.473612982177734	0.8165870308876038
wc2.1_2.5m_bio_05_horn	23.55104658432007	0.8158189654350281
wc2.1_2.5m_bio_05_horn	23.628480186462404	0.815048336982727
wc2.1_2.5m_bio_05_horn	23.70591378860474	0.8142752647399902
wc2.1_2.5m_bio_05_horn	23.783347390747075	0.8134996891021729
wc2.1_2.5m_bio_05_horn	23.860780992889406	0.8127216696739197
wc2.1_2.5m_bio_05_horn	23.93821459503174	0.8119410872459412
wc2.1_2.5m_bio_05_horn	24.015648197174073	0.8111580610275269
wc2.1_2.5m_bio_05_horn	24.09308179931641	0.8103724718093872
wc2.1_2.5m_bio_05_horn	24.170515401458744	0.8095844388008118
wc2.1_2.5m_bio_05_horn	24.24794900360108	0.808793842792511
wc2.1_2.5m_bio_05_horn	24.325382605743414	0.8080008029937744
wc2.1_2.5m_bio_05_horn	24.402816207885746	0.8072052597999573
wc2.1_2.5m_bio_05_horn	24.480249810028077	0.8064072132110596
wc2.1_2.5m_bio_05_horn	24.557683412170412	0.8056066036224365
wc2.1_2.5m_bio_05_horn	24.635117014312748	0.8048034906387329
wc2.1_2.5m_bio_05_horn	24.712550616455083	0.8039979338645935
wc2.1_2.5m_bio_05_horn	24.789984218597414	0.8031898140907288
wc2.1_2.5m_bio_05_horn	24.86741782073975	0.8023791909217834
wc2.1_2.5m_bio_05_horn	24.94485142288208	0.8015660643577576
wc2.1_2.5m_bio_05_horn	25.022285025024416	0.8007503747940063
wc2.1_2.5m_bio_05_horn	25.09971862716675	0.7999322414398193
wc2.1_2.5m_bio_05_horn	25.177152229309087	0.799111545085907
wc2.1_2.5m_bio_05_horn	25.254585831451422	0.7982883453369141
wc2.1_2.5m_bio_05_horn	25.332019433593754	0.7974625825881958
wc2.1_2.5m_bio_05_horn	25.409453035736085	0.7966343760490417
wc2.1_2.5m_bio_05_horn	25.48688663787842	0.7958036065101624
wc2.1_2.5m_bio_05_horn	25.564320240020756	0.7949703335762024
wc2.1_2.5m_bio_05_horn	25.64175384216309	0.7941344976425171
wc2.1_2.5m_bio_05_horn	25.719187444305422	0.793296217918396
wc2.1_2.5m_bio_05_horn	25.796621046447754	0.7924553751945496
wc2.1_2.5m_bio_05_horn	25.87405464859009	0.7916119694709778
wc2.1_2.5m_bio_05_horn	25.951488250732424	0.7907661199569702
wc2.1_2.5m_bio_05_horn	26.02892185287476	0.7899177074432373
wc2.1_2.5m_bio_05_horn	26.10635545501709	0.789066731929779
wc2.1_2.5m_bio_05_horn	26.183789057159427	0.788213312625885
wc2.1_2.5m_bio_05_horn	26.26122265930176	0.7873573303222656
wc2.1_2.5m_bio_05_horn	26.338656261444093	0.7864988446235657
wc2.1_2.5m_bio_05_horn	26.41608986358643	0.7856377959251404
wc2.1_2.5m_bio_05_horn	26.493523465728764	0.7847742438316345
wc2.1_2.5m_bio_05_horn	26.570957067871095	0.7839081883430481
wc2.1_2.5m_bio_05_horn	26.64839067001343	0.7830396294593811
wc2.1_2.5m_bio_05_horn	26.725824272155766	0.7821685075759888
wc2.1_2.5m_bio_05_horn	26.8032578742981	0.7812948822975159
wc2.1_2.5m_bio_05_horn	26.880691476440433	0.7804186940193176
wc2.1_2.5m_bio_05_horn	26.958125078582764	0.7795400619506836
wc2.1_2.5m_bio_05_horn	27.0355586807251	0.7786588668823242
wc2.1_2.5m_bio_05_horn	27.112992282867435	0.7777751684188843
wc2.1_2.5m_bio_05_horn	27.19042588500977	0.776888906955719
wc2.1_2.5m_bio_05_horn	27.2678594871521	0.7760001420974731
wc2.1_2.5m_bio_05_horn	27.345293089294437	0.7751089334487915
wc2.1_2.5m_bio_05_horn	27.42272669143677	0.7742151618003845
wc2.1_2.5m_bio_05_horn	27.500160293579107	0.773318886756897
wc2.1_2.5m_bio_05_horn	27.57759389572144	0.7724200487136841
wc2.1_2.5m_bio_05_horn	27.655027497863774	0.7715187668800354
wc2.1_2.5m_bio_05_horn	27.732461100006105	0.7706149220466614
wc2.1_2.5m_bio_05_horn	27.809894702148444	0.7697086334228516
wc2.1_2.5m_bio_05_horn	27.887328304290776	0.7687997817993164
wc2.1_2.5m_bio_05_horn	27.964761906433107	0.7678884267807007
wc2.1_2.5m_bio_05_horn	28.042195508575443	0.7669746279716492
wc2.1_2.5m_bio_05_horn	28.119629110717774	0.7660582661628723
wc2.1_2.5m_bio_05_horn	28.197062712860113	0.7651394009590149
wc2.1_2.5m_bio_05_horn	28.274496315002445	0.7642180919647217
wc2.1_2.5m_bio_05_horn	28.35192991714478	0.7632942199707031
wc2.1_2.5m_bio_05_horn	28.42936351928711	0.7623679041862488
wc2.1_2.5m_bio_05_horn	28.506797121429447	0.7614390850067139
wc2.1_2.5m_bio_05_horn	28.584230723571782	0.7605077624320984
wc2.1_2.5m_bio_05_horn	28.661664325714117	0.7595739960670471
wc2.1_2.5m_bio_05_horn	28.73909792785645	0.7586377263069153
wc2.1_2.5m_bio_05_horn	28.816531529998784	0.7576989531517029
wc2.1_2.5m_bio_05_horn	28.893965132141116	0.7567576766014099
wc2.1_2.5m_bio_05_horn	28.97139873428345	0.7558139562606812
wc2.1_2.5m_bio_05_horn	29.048832336425786	0.7548677325248718
wc2.1_2.5m_bio_05_horn	29.126265938568118	0.7539190649986267
wc2.1_2.5m_bio_05_horn	29.203699540710453	0.7529679536819458
wc2.1_2.5m_bio_05_horn	29.281133142852784	0.7520143389701843
wc2.1_2.5m_bio_05_horn	29.358566744995123	0.7510582804679871
wc2.1_2.5m_bio_05_horn	29.436000347137455	0.7500997185707092
wc2.1_2.5m_bio_05_horn	29.51343394927979	0.7491387128829956
wc2.1_2.5m_bio_05_horn	29.59086755142212	0.7481752634048462
wc2.1_2.5m_bio_05_horn	29.668301153564457	0.7457451820373535
wc2.1_2.5m_bio_05_horn	29.745734755706792	0.7425025105476379
wc2.1_2.5m_bio_05_horn	29.823168357849127	0.7392330169677734
wc2.1_2.5m_bio_05_horn	29.90060195999146	0.73593670129776
wc2.1_2.5m_bio_05_horn	29.97803556213379	0.7326139211654663
wc2.1_2.5m_bio_05_horn	30.055469164276126	0.7292645573616028
wc2.1_2.5m_bio_05_horn	30.13290276641846	0.7258890271186829
wc2.1_2.5m_bio_05_horn	30.210336368560796	0.7224873900413513
wc2.1_2.5m_bio_05_horn	30.287769970703128	0.719059944152832
wc2.1_2.5m_bio_05_horn	30.365203572845463	0.7156067490577698
wc2.1_2.5m_bio_05_horn	30.442637174987794	0.7121281623840332
wc2.1_2.5m_bio_05_horn	30.520070777130133	0.7086242437362671
wc2.1_2.5m_bio_05_horn	30.597504379272465	0.7050954699516296
wc2.1_2.5m_bio_05_horn	30.6749379814148	0.7015418410301208
wc2.1_2.5m_bio_05_horn	30.75237158355713	0.6979638934135437
wc2.1_2.5m_bio_05_horn	30.829805185699467	0.6943615674972534
wc2.1_2.5m_bio_05_horn	30.907238787841802	0.6907354593276978
wc2.1_2.5m_bio_05_horn	30.984672389984134	0.6870855689048767
wc2.1_2.5m_bio_05_horn	31.06210599212647	0.683412492275238
wc2.1_2.5m_bio_05_horn	31.1395395942688	0.6797162890434265
wc2.1_2.5m_bio_05_horn	31.216973196411136	0.6759974956512451
wc2.1_2.5m_bio_05_horn	31.29440679855347	0.6722562313079834
wc2.1_2.5m_bio_05_horn	31.371840400695806	0.6684930324554443
wc2.1_2.5m_bio_05_horn	31.449274002838138	0.6647080779075623
wc2.1_2.5m_bio_05_horn	31.526707604980473	0.6609019637107849
wc2.1_2.5m_bio_05_horn	31.604141207122805	0.6570748090744019
wc2.1_2.5m_bio_05_horn	31.681574809265143	0.6532272696495056
wc2.1_2.5m_bio_05_horn	31.759008411407475	0.649359405040741
wc2.1_2.5m_bio_05_horn	31.83644201354981	0.6454718708992004
wc2.1_2.5m_bio_05_horn	31.91387561569214	0.6415651440620422
wc2.1_2.5m_bio_05_horn	31.991309217834473	0.6376394033432007
wc2.1_2.5m_bio_05_horn	32.06874281997681	0.6336952447891235
wc2.1_2.5m_bio_05_horn	32.14617642211914	0.6297332644462585
wc2.1_2.5m_bio_05_horn	32.223610024261475	0.6257535219192505
wc2.1_2.5m_bio_05_horn	32.30104362640381	0.6217567324638367
wc2.1_2.5m_bio_05_horn	32.378477228546146	0.6177433133125305
wc2.1_2.5m_bio_05_horn	32.45591083068848	0.6137139797210693
wc2.1_2.5m_bio_05_horn	32.533344432830816	0.6096687912940979
wc2.1_2.5m_bio_05_horn	32.61077803497315	0.6056084632873535
wc2.1_2.5m_bio_05_horn	32.68821163711549	0.6015335321426392
wc2.1_2.5m_bio_05_horn	32.76564523925782	0.5974446535110474
wc2.1_2.5m_bio_05_horn	32.84307884140016	0.5933420062065125
wc2.1_2.5m_bio_05_horn	32.920512443542485	0.5892263054847717
wc2.1_2.5m_bio_05_horn	32.99794604568481	0.5850980281829834
wc2.1_2.5m_bio_05_horn	33.07537964782715	0.5809580087661743
wc2.1_2.5m_bio_05_horn	33.15281324996948	0.576806366443634
wc2.1_2.5m_bio_05_horn	33.23024685211182	0.5726438164710999
wc2.1_2.5m_bio_05_horn	33.307680454254154	0.5684709548950195
wc2.1_2.5m_bio_05_horn	33.38511405639649	0.5642885565757751
wc2.1_2.5m_bio_05_horn	33.462547658538824	0.560096800327301
wc2.1_2.5m_bio_05_horn	33.53998126068116	0.5558964610099792
wc2.1_2.5m_bio_05_horn	33.617414862823495	0.5516880750656128
wc2.1_2.5m_bio_05_horn	33.69484846496583	0.5474725365638733
wc2.1_2.5m_bio_05_horn	33.77228206710816	0.5432499647140503
wc2.1_2.5m_bio_05_horn	33.849715669250486	0.5390211343765259
wc2.1_2.5m_bio_05_horn	33.92714927139283	0.5347867012023926
wc2.1_2.5m_bio_05_horn	34.004582873535156	0.5305474400520325
wc2.1_2.5m_bio_05_horn	34.08201647567749	0.5263035297393799
wc2.1_2.5m_bio_05_horn	34.15945007781983	0.5220558643341064
wc2.1_2.5m_bio_05_horn	34.23688367996216	0.5178049802780151
wc2.1_2.5m_bio_05_horn	34.3143172821045	0.5135517716407776
wc2.1_2.5m_bio_05_horn	34.39175088424683	0.5092963576316833
wc2.1_2.5m_bio_05_horn	34.46918448638917	0.5050395727157593
wc2.1_2.5m_bio_05_horn	34.5466180885315	0.5007820725440979
wc2.1_2.5m_bio_05_horn	34.62405169067383	0.4965246915817261
wc2.1_2.5m_bio_05_horn	34.70148529281617	0.49226757884025574
wc2.1_2.5m_bio_05_horn	34.7789188949585	0.48801159858703613
wc2.1_2.5m_bio_05_horn	34.85635249710083	0.483757346868515
wc2.1_2.5m_bio_05_horn	34.933786099243164	0.4795056879520416
wc2.1_2.5m_bio_05_horn	35.0112197013855	0.47536349296569824
wc2.1_2.5m_bio_05_horn	35.088653303527835	0.471400648355484
wc2.1_2.5m_bio_05_horn	35.16608690567017	0.4674414396286011
wc2.1_2.5m_bio_05_horn	35.243520507812505	0.4634864926338196
wc2.1_2.5m_bio_05_horn	35.32095410995484	0.45953595638275146
wc2.1_2.5m_bio_05_horn	35.398387712097175	0.45559051632881165
wc2.1_2.5m_bio_05_horn	35.47582131423951	0.45165061950683594
wc2.1_2.5m_bio_05_horn	35.553254916381846	0.44771695137023926
wc2.1_2.5m_bio_05_horn	35.630688518524174	0.44378966093063354
wc2.1_2.5m_bio_05_horn	35.70812212066651	0.43986934423446655
wc2.1_2.5m_bio_05_horn	35.78555572280884	0.43595653772354126
wc2.1_2.5m_bio_05_horn	35.86298932495117	0.4320518970489502
wc2.1_2.5m_bio_05_horn	35.94042292709351	0.42815545201301575
wc2.1_2.5m_bio_05_horn	36.01785652923584	0.4242679178714752
wc2.1_2.5m_bio_05_horn	36.09529013137818	0.42038974165916443
wc2.1_2.5m_bio_05_horn	36.17272373352051	0.4165215492248535
wc2.1_2.5m_bio_05_horn	36.25015733566285	0.41266340017318726
wc2.1_2.5m_bio_05_horn	36.327590937805184	0.40881597995758057
wc2.1_2.5m_bio_05_horn	36.40502453994752	0.4049796760082245
wc2.1_2.5m_bio_05_horn	36.48245814208985	0.4011549651622772
wc2.1_2.5m_bio_05_horn	36.55989174423218	0.39734241366386414
wc2.1_2.5m_bio_05_horn	36.63732534637452	0.3935421109199524
wc2.1_2.5m_bio_05_horn	36.71475894851685	0.38975465297698975
wc2.1_2.5m_bio_05_horn	36.79219255065918	0.3859804570674896
wc2.1_2.5m_bio_05_horn	36.869626152801516	0.3822200894355774
wc2.1_2.5m_bio_05_horn	36.94705975494385	0.37847357988357544
wc2.1_2.5m_bio_05_horn	37.024493357086186	0.3747415244579315
wc2.1_2.5m_bio_05_horn	37.10192695922852	0.37102431058883667
wc2.1_2.5m_bio_05_horn	37.179360561370856	0.36732247471809387
wc2.1_2.5m_bio_05_horn	37.25679416351319	0.3636360764503479
wc2.1_2.5m_bio_05_horn	37.33422776565553	0.35996559262275696
wc2.1_2.5m_bio_05_horn	37.41166136779786	0.3563114106655121
wc2.1_2.5m_bio_05_horn	37.48909496994019	0.35267406702041626
wc2.1_2.5m_bio_05_horn	37.566528572082525	0.3490535318851471
wc2.1_2.5m_bio_05_horn	37.64396217422485	0.34545034170150757
wc2.1_2.5m_bio_05_horn	37.721395776367196	0.34186482429504395
wc2.1_2.5m_bio_05_horn	37.798829378509524	0.33829745650291443
wc2.1_2.5m_bio_05_horn	37.87626298065186	0.33474820852279663
wc2.1_2.5m_bio_05_horn	37.953696582794194	0.33121752738952637
wc2.1_2.5m_bio_05_horn	38.03113018493653	0.3277057707309723
wc2.1_2.5m_bio_05_horn	38.108563787078864	0.3242133557796478
wc2.1_2.5m_bio_05_horn	38.1859973892212	0.3207402527332306
wc2.1_2.5m_bio_05_horn	38.263430991363535	0.317286878824234
wc2.1_2.5m_bio_05_horn	38.34086459350586	0.31385350227355957
wc2.1_2.5m_bio_05_horn	38.4182981956482	0.3104405403137207
wc2.1_2.5m_bio_05_horn	38.49573179779053	0.30704793334007263
wc2.1_2.5m_bio_05_horn	38.57316539993287	0.3036760687828064
wc2.1_2.5m_bio_05_horn	38.6505990020752	0.3003251850605011
wc2.1_2.5m_bio_05_horn	38.72803260421753	0.2969956696033478
wc2.1_2.5m_bio_05_horn	38.80546620635987	0.2936874032020569
wc2.1_2.5m_bio_05_horn	38.8828998085022	0.29040077328681946
wc2.1_2.5m_bio_05_horn	38.96033341064454	0.2871359884738922
wc2.1_2.5m_bio_05_horn	39.03776701278687	0.283893346786499
wc2.1_2.5m_bio_05_horn	39.11520061492921	0.2806727886199951
wc2.1_2.5m_bio_05_horn	39.192634217071536	0.277474582195282
wc2.1_2.5m_bio_05_horn	39.27006781921388	0.27429890632629395
wc2.1_2.5m_bio_05_horn	39.347501421356206	0.27114611864089966
wc2.1_2.5m_bio_05_horn	39.42493502349854	0.2680160403251648
wc2.1_2.5m_bio_05_horn	39.50236862564087	0.26490893959999084
wc2.1_2.5m_bio_05_horn	39.579802227783205	0.26182496547698975
wc2.1_2.5m_bio_05_horn	39.65723582992554	0.25876444578170776
wc2.1_2.5m_bio_05_horn	39.734669432067875	0.2557271122932434
wc2.1_2.5m_bio_05_horn	39.81210303421021	0.25271332263946533
wc2.1_2.5m_bio_05_horn	39.889536636352545	0.24972309172153473
wc2.1_2.5m_bio_05_horn	39.96697023849488	0.24675673246383667
wc2.1_2.5m_bio_05_horn	40.044403840637216	0.24381400644779205
wc2.1_2.5m_bio_05_horn	40.12183744277955	0.2408951371908188
wc2.1_2.5m_bio_05_horn	40.19927104492188	0.23800022900104523
wc2.1_2.5m_bio_05_horn	40.276704647064214	0.2351294755935669
wc2.1_2.5m_bio_05_horn	40.35413824920654	0.23228265345096588
wc2.1_2.5m_bio_05_horn	40.431571851348885	0.2294599413871765
wc2.1_2.5m_bio_05_horn	40.50900545349121	0.22666142880916595
wc2.1_2.5m_bio_05_horn	40.58643905563355	0.22388724982738495
wc2.1_2.5m_bio_05_horn	40.66387265777588	0.2211371809244156
wc2.1_2.5m_bio_05_horn	40.74130625991822	0.2184114009141922
wc2.1_2.5m_bio_05_horn	40.81873986206055	0.2157098948955536
wc2.1_2.5m_bio_05_horn	40.89617346420289	0.21303284168243408
wc2.1_2.5m_bio_05_horn	40.973607066345224	0.210379958152771
wc2.1_2.5m_bio_05_horn	41.05104066848755	0.20775139331817627
wc2.1_2.5m_bio_05_horn	41.12847427062989	0.2051471471786499
wc2.1_2.5m_bio_05_horn	41.20590787277222	0.2025671899318695
wc2.1_2.5m_bio_05_horn	41.28334147491456	0.20001164078712463
wc2.1_2.5m_bio_05_horn	41.360775077056886	0.1974802315235138
wc2.1_2.5m_bio_05_horn	41.43820867919922	0.19497303664684296
wc2.1_2.5m_bio_05_horn	41.515642281341556	0.19249005615711212
wc2.1_2.5m_bio_05_horn	41.59307588348389	0.19003133475780487
wc2.1_2.5m_bio_05_horn	41.670509485626226	0.1875966191291809
wc2.1_2.5m_bio_05_horn	41.74794308776856	0.18518595397472382
wc2.1_2.5m_bio_05_horn	41.8253766899109	0.1827993094921112
wc2.1_2.5m_bio_05_horn	41.902810292053225	0.18043671548366547
wc2.1_2.5m_bio_05_horn	41.98024389419557	0.1780978888273239
wc2.1_2.5m_bio_05_horn	42.057677496337895	0.17578287422657013
wc2.1_2.5m_bio_05_horn	42.13511109848022	0.17349161207675934
wc2.1_2.5m_bio_05_horn	42.21254470062256	0.17122411727905273
wc2.1_2.5m_bio_05_horn	42.289978302764894	0.16898007690906525
wc2.1_2.5m_bio_05_horn	42.36741190490723	0.16675955057144165
wc2.1_2.5m_bio_05_horn	42.444845507049564	0.1645624041557312
wc2.1_2.5m_bio_05_horn	42.5222791091919	0.16238868236541748
wc2.1_2.5m_bio_05_horn	42.599712711334234	0.16023805737495422
wc2.1_2.5m_bio_05_horn	42.67714631347657	0.15811054408550262
wc2.1_2.5m_bio_05_horn	42.754579915618905	0.15600602328777313
wc2.1_2.5m_bio_05_horn	42.83201351776124	0.15392449498176575
wc2.1_2.5m_bio_05_horn	42.909447119903575	0.1518656462430954
wc2.1_2.5m_bio_05_horn	42.98688072204591	0.1498294621706009
wc2.1_2.5m_bio_05_horn	43.06431432418823	0.14781580865383148
wc2.1_2.5m_bio_05_horn	43.14174792633057	0.14582468569278717
wc2.1_2.5m_bio_05_horn	43.2191815284729	0.1438557505607605
wc2.1_2.5m_bio_05_horn	43.29661513061524	0.14190898835659027
wc2.1_2.5m_bio_05_horn	43.37404873275757	0.13998426496982574
wc2.1_2.5m_bio_05_horn	43.45148233489991	0.13808153569698334
wc2.1_2.5m_bio_05_horn	43.52891593704224	0.13620048761367798
wc2.1_2.5m_bio_05_horn	43.60634953918458	0.1343410611152649
wc2.1_2.5m_bio_05_horn	43.68378314132691	0.13250313699245453
wc2.1_2.5m_bio_05_horn	43.76121674346925	0.13068664073944092
wc2.1_2.5m_bio_05_horn	43.83865034561157	0.128891259431839
wc2.1_2.5m_bio_05_horn	43.91608394775392	0.12711693346500397
wc2.1_2.5m_bio_05_horn	43.99351754989624	0.1253635287284851
wc2.1_2.5m_bio_05_horn	44.070951152038575	0.12363096326589584
wc2.1_2.5m_bio_05_horn	44.14838475418091	0.1219189241528511
wc2.1_2.5m_bio_05_horn	44.225818356323245	0.12022733688354492
wc2.1_2.5m_bio_05_horn	44.30325195846558	0.11855605244636536
wc2.1_2.5m_bio_05_horn	44.380685560607915	0.11690499633550644
wc2.1_2.5m_bio_05_horn	44.45811916275025	0.1152738407254219
wc2.1_2.5m_bio_05_horn	44.535552764892586	0.11366251856088638
wc2.1_2.5m_bio_05_horn	44.61298636703492	0.11207086592912674
wc2.1_2.5m_bio_05_horn	44.690419969177256	0.11049880087375641
wc2.1_2.5m_bio_05_horn	44.76785357131959	0.10894601047039032
wc2.1_2.5m_bio_05_horn	44.84528717346191	0.10741239786148071
wc2.1_2.5m_bio_05_horn	44.92272077560426	0.10589781403541565
wc2.1_2.5m_bio_05_horn	45.00015437774658	0.10440216213464737
wc2.1_2.5m_bio_05_horn	45.07758797988892	0.1029251217842102
wc2.1_2.5m_bio_05_horn	45.15502158203125	0.10146661847829819
wc2.1_2.5m_bio_05_horn	45.23245518417359	0.10002647340297699
wc2.1_2.5m_bio_05_horn	45.30988878631592	0.09860459715127945
wc2.1_2.5m_bio_05_horn	45.38732238845826	0.09720068424940109
wc2.1_2.5m_bio_05_horn	45.464755990600594	0.09581463783979416
wc2.1_2.5m_bio_05_horn	45.54218959274293	0.09444627910852432
wc2.1_2.5m_bio_05_horn	45.619623194885264	0.09399408847093582
wc2.1_2.5m_bio_05_horn	45.6970567970276	0.09399408847093582
wc2.1_2.5m_bio_05_horn	45.77449039916992	0.09399408847093582
wc2.1_2.5m_bio_05_horn	45.851924001312256	0.09399408847093582
wc2.1_2.5m_bio_05_horn	45.929357603454605	0.09399408847093582
wc2.1_2.5m_bio_05_horn	46.006791205596926	0.09399408847093582
wc2.1_2.5m_bio_05_horn	46.08422480773926	0.09399408847093582
wc2.1_2.5m_bio_05_horn	46.161658409881596	0.09399408847093582
wc2.1_2.5m_bio_05_horn	46.23909201202393	0.09399408847093582
wc2.1_2.5m_bio_05_horn	46.31652561416627	0.09399408847093582
wc2.1_2.5m_bio_05_horn	46.3939592163086	0.09399408847093582
wc2.1_2.5m_bio_05_horn	46.47139281845094	0.09399408847093582
wc2.1_2.5m_bio_05_horn	46.54882642059327	0.09399408847093582
wc2.1_2.5m_bio_05_horn	46.62626002273561	0.09399408847093582
wc2.1_2.5m_bio_05_horn	46.70369362487794	0.09399408847093582
wc2.1_2.5m_bio_05_horn	46.781127227020264	0.09399408847093582
wc2.1_2.5m_bio_05_horn	46.8585608291626	0.09399408847093582
wc2.1_2.5m_bio_05_horn	46.935994431304934	0.09399408847093582
wc2.1_2.5m_bio_05_horn	47.01342803344727	0.09399408847093582
wc2.1_2.5m_bio_05_horn	47.090861635589604	0.09399408847093582
wc2.1_2.5m_bio_05_horn	47.16829523773194	0.09399408847093582
wc2.1_2.5m_bio_05_horn	47.245728839874275	0.09399408847093582
wc2.1_2.5m_bio_05_horn	47.32316244201661	0.09399408847093582
wc2.1_2.5m_bio_05_horn	47.400596044158945	0.09399408847093582
wc2.1_2.5m_bio_05_horn	47.47802964630128	0.09399408847093582
wc2.1_2.5m_bio_05_horn	47.555463248443615	0.09399408847093582
wc2.1_2.5m_bio_05_horn	47.63289685058595	0.09399408847093582
wc2.1_2.5m_bio_05_horn	47.71033045272827	0.09399408847093582
wc2.1_2.5m_bio_05_horn	47.78776405487061	0.09399408847093582
wc2.1_2.5m_bio_05_horn	47.86519765701294	0.09399408847093582
wc2.1_2.5m_bio_05_horn	47.94263125915528	0.09399408847093582
wc2.1_2.5m_bio_05_horn	48.02006486129761	0.09399408847093582
wc2.1_2.5m_bio_05_horn	48.09749846343995	0.09399408847093582
wc2.1_2.5m_bio_05_horn	48.17493206558228	0.09399408847093582
wc2.1_2.5m_bio_05_horn	48.25236566772462	0.09399408847093582
wc2.1_2.5m_bio_05_horn	48.32979926986695	0.09399408847093582
wc2.1_2.5m_bio_05_horn	48.40723287200929	0.09399408847093582
wc2.1_2.5m_bio_05_horn	48.48466647415161	0.09399408847093582
wc2.1_2.5m_bio_05_horn	48.56210007629396	0.09399408847093582
wc2.1_2.5m_bio_05_horn	48.639533678436294	0.09399408847093582
wc2.1_2.5m_bio_05_horn	48.716967280578615	0.09399408847093582
wc2.1_2.5m_bio_05_horn	48.79440088272095	0.09399408847093582
