# Supplementary material for: New records of a lost species and a geographic range expansion for sengis in the Horn of Africa
Source: PeerJ. 2020 Aug 18;8:e9652. doi: 10.7717/peerj.9652 (PMC7441985; doi:10.7717/peerj.9652)
Supplement: Supplemental Information 6 [file peerj-08-9652-s006.zip › Data_S6_Ecological_Niche_Modeling/4_final_Maxent_analysis/output/plots/revoilii_11_wc2.1_2.5m_bio_05_horn_only.dat]

variable	x	y
wc2.1_2.5m_bio_05_horn	10.077599811553956	0.2105647772550583
wc2.1_2.5m_bio_05_horn	10.15503341369629	0.2105647772550583
wc2.1_2.5m_bio_05_horn	10.232467015838624	0.2105647772550583
wc2.1_2.5m_bio_05_horn	10.309900617980958	0.2105647772550583
wc2.1_2.5m_bio_05_horn	10.387334220123291	0.2105647772550583
wc2.1_2.5m_bio_05_horn	10.464767822265626	0.2105647772550583
wc2.1_2.5m_bio_05_horn	10.54220142440796	0.2105647772550583
wc2.1_2.5m_bio_05_horn	10.619635026550293	0.2105647772550583
wc2.1_2.5m_bio_05_horn	10.697068628692628	0.2105647772550583
wc2.1_2.5m_bio_05_horn	10.774502230834962	0.2105647772550583
wc2.1_2.5m_bio_05_horn	10.851935832977295	0.2105647772550583
wc2.1_2.5m_bio_05_horn	10.92936943511963	0.2105647772550583
wc2.1_2.5m_bio_05_horn	11.006803037261964	0.2105647772550583
wc2.1_2.5m_bio_05_horn	11.084236639404297	0.2105647772550583
wc2.1_2.5m_bio_05_horn	11.161670241546632	0.2105647772550583
wc2.1_2.5m_bio_05_horn	11.239103843688966	0.2105647772550583
wc2.1_2.5m_bio_05_horn	11.3165374458313	0.2105647772550583
wc2.1_2.5m_bio_05_horn	11.393971047973633	0.2105647772550583
wc2.1_2.5m_bio_05_horn	11.471404650115968	0.2105647772550583
wc2.1_2.5m_bio_05_horn	11.548838252258301	0.2105647772550583
wc2.1_2.5m_bio_05_horn	11.626271854400635	0.2105647772550583
wc2.1_2.5m_bio_05_horn	11.70370545654297	0.2105647772550583
wc2.1_2.5m_bio_05_horn	11.781139058685303	0.2105647772550583
wc2.1_2.5m_bio_05_horn	11.858572660827639	0.2105647772550583
wc2.1_2.5m_bio_05_horn	11.936006262969972	0.2105647772550583
wc2.1_2.5m_bio_05_horn	12.013439865112305	0.2105647772550583
wc2.1_2.5m_bio_05_horn	12.090873467254639	0.2105647772550583
wc2.1_2.5m_bio_05_horn	12.168307069396974	0.2105647772550583
wc2.1_2.5m_bio_05_horn	12.245740671539307	0.2105647772550583
wc2.1_2.5m_bio_05_horn	12.32317427368164	0.2105647772550583
wc2.1_2.5m_bio_05_horn	12.400607875823976	0.2105647772550583
wc2.1_2.5m_bio_05_horn	12.47804147796631	0.2105647772550583
wc2.1_2.5m_bio_05_horn	12.555475080108643	0.2105647772550583
wc2.1_2.5m_bio_05_horn	12.632908682250978	0.2105647772550583
wc2.1_2.5m_bio_05_horn	12.710342284393311	0.2105647772550583
wc2.1_2.5m_bio_05_horn	12.787775886535645	0.2105647772550583
wc2.1_2.5m_bio_05_horn	12.86520948867798	0.2105647772550583
wc2.1_2.5m_bio_05_horn	12.942643090820313	0.2105647772550583
wc2.1_2.5m_bio_05_horn	13.020076692962647	0.2105647772550583
wc2.1_2.5m_bio_05_horn	13.097510295104982	0.2105647772550583
wc2.1_2.5m_bio_05_horn	13.174943897247315	0.2105647772550583
wc2.1_2.5m_bio_05_horn	13.252377499389649	0.2105647772550583
wc2.1_2.5m_bio_05_horn	13.329811101531984	0.21103636920452118
wc2.1_2.5m_bio_05_horn	13.407244703674317	0.21245579421520233
wc2.1_2.5m_bio_05_horn	13.48467830581665	0.213882178068161
wc2.1_2.5m_bio_05_horn	13.562111907958986	0.21531552076339722
wc2.1_2.5m_bio_05_horn	13.63954551010132	0.21675583720207214
wc2.1_2.5m_bio_05_horn	13.716979112243653	0.2182030826807022
wc2.1_2.5m_bio_05_horn	13.794412714385988	0.219657301902771
wc2.1_2.5m_bio_05_horn	13.871846316528321	0.22111846506595612
wc2.1_2.5m_bio_05_horn	13.949279918670655	0.22258657217025757
wc2.1_2.5m_bio_05_horn	14.02671352081299	0.22406162321567535
wc2.1_2.5m_bio_05_horn	14.104147122955323	0.22554361820220947
wc2.1_2.5m_bio_05_horn	14.181580725097657	0.22703254222869873
wc2.1_2.5m_bio_05_horn	14.259014327239992	0.22852839529514313
wc2.1_2.5m_bio_05_horn	14.336447929382325	0.23003117740154266
wc2.1_2.5m_bio_05_horn	14.413881531524659	0.23154085874557495
wc2.1_2.5m_bio_05_horn	14.491315133666994	0.23305746912956238
wc2.1_2.5m_bio_05_horn	14.568748735809327	0.23458096385002136
wc2.1_2.5m_bio_05_horn	14.646182337951661	0.2361113727092743
wc2.1_2.5m_bio_05_horn	14.723615940093996	0.23764865100383759
wc2.1_2.5m_bio_05_horn	14.80104954223633	0.23919279873371124
wc2.1_2.5m_bio_05_horn	14.878483144378663	0.24074383080005646
wc2.1_2.5m_bio_05_horn	14.955916746520998	0.24230170249938965
wc2.1_2.5m_bio_05_horn	15.033350348663332	0.24386641383171082
wc2.1_2.5m_bio_05_horn	15.110783950805665	0.24543796479701996
wc2.1_2.5m_bio_05_horn	15.188217552948	0.24701634049415588
wc2.1_2.5m_bio_05_horn	15.265651155090334	0.2486015111207962
wc2.1_2.5m_bio_05_horn	15.343084757232667	0.2501934766769409
wc2.1_2.5m_bio_05_horn	15.420518359375002	0.25179222226142883
wc2.1_2.5m_bio_05_horn	15.497951961517336	0.25339773297309875
wc2.1_2.5m_bio_05_horn	15.575385563659669	0.2550100088119507
wc2.1_2.5m_bio_05_horn	15.652819165802004	0.25662899017333984
wc2.1_2.5m_bio_05_horn	15.730252767944338	0.2582547068595886
wc2.1_2.5m_bio_05_horn	15.807686370086671	0.25988709926605225
wc2.1_2.5m_bio_05_horn	15.885119972229006	0.2615261971950531
wc2.1_2.5m_bio_05_horn	15.96255357437134	0.2631719410419464
wc2.1_2.5m_bio_05_horn	16.039987176513673	0.2648243308067322
wc2.1_2.5m_bio_05_horn	16.117420778656008	0.2664833068847656
wc2.1_2.5m_bio_05_horn	16.19485438079834	0.2681489586830139
wc2.1_2.5m_bio_05_horn	16.272287982940675	0.2698211371898651
wc2.1_2.5m_bio_05_horn	16.34972158508301	0.271499902009964
wc2.1_2.5m_bio_05_horn	16.427155187225345	0.2731851637363434
wc2.1_2.5m_bio_05_horn	16.504588789367677	0.27487698197364807
wc2.1_2.5m_bio_05_horn	16.582022391510012	0.2765752673149109
wc2.1_2.5m_bio_05_horn	16.659455993652344	0.2782800495624542
wc2.1_2.5m_bio_05_horn	16.73688959579468	0.2799912393093109
wc2.1_2.5m_bio_05_horn	16.814323197937014	0.28170886635780334
wc2.1_2.5m_bio_05_horn	16.89175680007935	0.28343284130096436
wc2.1_2.5m_bio_05_horn	16.96919040222168	0.2851632237434387
wc2.1_2.5m_bio_05_horn	17.046624004364016	0.2868999242782593
wc2.1_2.5m_bio_05_horn	17.124057606506348	0.288642942905426
wc2.1_2.5m_bio_05_horn	17.201491208648683	0.2903922200202942
wc2.1_2.5m_bio_05_horn	17.27892481079102	0.29214775562286377
wc2.1_2.5m_bio_05_horn	17.35635841293335	0.29390949010849
wc2.1_2.5m_bio_05_horn	17.433792015075685	0.29567745327949524
wc2.1_2.5m_bio_05_horn	17.51122561721802	0.29745152592658997
wc2.1_2.5m_bio_05_horn	17.588659219360352	0.29923173785209656
wc2.1_2.5m_bio_05_horn	17.666092821502687	0.30101802945137024
wc2.1_2.5m_bio_05_horn	17.743526423645022	0.302810400724411
wc2.1_2.5m_bio_05_horn	17.820960025787354	0.3046087622642517
wc2.1_2.5m_bio_05_horn	17.89839362792969	0.3064131438732147
wc2.1_2.5m_bio_05_horn	17.975827230072024	0.3082234859466553
wc2.1_2.5m_bio_05_horn	18.053260832214356	0.3100396990776062
wc2.1_2.5m_bio_05_horn	18.13069443435669	0.3118618428707123
wc2.1_2.5m_bio_05_horn	18.208128036499026	0.3136897683143616
wc2.1_2.5m_bio_05_horn	18.28556163864136	0.31552353501319885
wc2.1_2.5m_bio_05_horn	18.362995240783693	0.31736302375793457
wc2.1_2.5m_bio_05_horn	18.44042884292603	0.3192082941532135
wc2.1_2.5m_bio_05_horn	18.51786244506836	0.3210591673851013
wc2.1_2.5m_bio_05_horn	18.595296047210695	0.3229157626628876
wc2.1_2.5m_bio_05_horn	18.67272964935303	0.32477790117263794
wc2.1_2.5m_bio_05_horn	18.750163251495366	0.3266456425189972
wc2.1_2.5m_bio_05_horn	18.827596853637697	0.3285188376903534
wc2.1_2.5m_bio_05_horn	18.90503045578003	0.3303975760936737
wc2.1_2.5m_bio_05_horn	18.982464057922364	0.3322816789150238
wc2.1_2.5m_bio_05_horn	19.0598976600647	0.33417123556137085
wc2.1_2.5m_bio_05_horn	19.137331262207034	0.3360660672187805
wc2.1_2.5m_bio_05_horn	19.21476486434937	0.3379662036895752
wc2.1_2.5m_bio_05_horn	19.2921984664917	0.3398715853691101
wc2.1_2.5m_bio_05_horn	19.369632068634036	0.34178218245506287
wc2.1_2.5m_bio_05_horn	19.447065670776368	0.3436979055404663
wc2.1_2.5m_bio_05_horn	19.524499272918703	0.34561875462532043
wc2.1_2.5m_bio_05_horn	19.60193287506104	0.3475446105003357
wc2.1_2.5m_bio_05_horn	19.67936647720337	0.3494755029678345
wc2.1_2.5m_bio_05_horn	19.756800079345705	0.3514113128185272
wc2.1_2.5m_bio_05_horn	19.834233681488037	0.35335206985473633
wc2.1_2.5m_bio_05_horn	19.911667283630372	0.35529762506484985
wc2.1_2.5m_bio_05_horn	19.989100885772707	0.3572480082511902
wc2.1_2.5m_bio_05_horn	20.066534487915042	0.3592031002044678
wc2.1_2.5m_bio_05_horn	20.143968090057378	0.361162930727005
wc2.1_2.5m_bio_05_horn	20.22140169219971	0.36312732100486755
wc2.1_2.5m_bio_05_horn	20.298835294342044	0.3650963604450226
wc2.1_2.5m_bio_05_horn	20.376268896484376	0.36706987023353577
wc2.1_2.5m_bio_05_horn	20.45370249862671	0.3690479099750519
wc2.1_2.5m_bio_05_horn	20.531136100769046	0.3710303008556366
wc2.1_2.5m_bio_05_horn	20.608569702911378	0.3730170726776123
wc2.1_2.5m_bio_05_horn	20.686003305053713	0.37500810623168945
wc2.1_2.5m_bio_05_horn	20.763436907196045	0.37700343132019043
wc2.1_2.5m_bio_05_horn	20.84087050933838	0.3790028691291809
wc2.1_2.5m_bio_05_horn	20.918304111480715	0.38100650906562805
wc2.1_2.5m_bio_05_horn	20.99573771362305	0.38301414251327515
wc2.1_2.5m_bio_05_horn	21.073171315765386	0.3850257992744446
wc2.1_2.5m_bio_05_horn	21.150604917907717	0.3870413601398468
wc2.1_2.5m_bio_05_horn	21.22803852005005	0.3890608549118042
wc2.1_2.5m_bio_05_horn	21.305472122192384	0.39108413457870483
wc2.1_2.5m_bio_05_horn	21.38290572433472	0.3931111693382263
wc2.1_2.5m_bio_05_horn	21.460339326477055	0.3951418697834015
wc2.1_2.5m_bio_05_horn	21.537772928619386	0.39717623591423035
wc2.1_2.5m_bio_05_horn	21.61520653076172	0.39921411871910095
wc2.1_2.5m_bio_05_horn	21.692640132904053	0.4012555480003357
wc2.1_2.5m_bio_05_horn	21.770073735046388	0.40330037474632263
wc2.1_2.5m_bio_05_horn	21.847507337188723	0.40534859895706177
wc2.1_2.5m_bio_05_horn	21.92494093933106	0.40740007162094116
wc2.1_2.5m_bio_05_horn	22.002374541473394	0.4094548225402832
wc2.1_2.5m_bio_05_horn	22.079808143615725	0.41151270270347595
wc2.1_2.5m_bio_05_horn	22.157241745758057	0.4135737121105194
wc2.1_2.5m_bio_05_horn	22.234675347900392	0.415637731552124
wc2.1_2.5m_bio_05_horn	22.312108950042727	0.4177047312259674
wc2.1_2.5m_bio_05_horn	22.389542552185063	0.4197746217250824
wc2.1_2.5m_bio_05_horn	22.466976154327394	0.4218473434448242
wc2.1_2.5m_bio_05_horn	22.544409756469726	0.4239228665828705
wc2.1_2.5m_bio_05_horn	22.62184335861206	0.4260009825229645
wc2.1_2.5m_bio_05_horn	22.699276960754396	0.42808178067207336
wc2.1_2.5m_bio_05_horn	22.77671056289673	0.4301650822162628
wc2.1_2.5m_bio_05_horn	22.854144165039067	0.4322509169578552
wc2.1_2.5m_bio_05_horn	22.9315777671814	0.43433910608291626
wc2.1_2.5m_bio_05_horn	23.009011369323733	0.4364296495914459
wc2.1_2.5m_bio_05_horn	23.086444971466065	0.43852242827415466
wc2.1_2.5m_bio_05_horn	23.1638785736084	0.4406174421310425
wc2.1_2.5m_bio_05_horn	23.241312175750735	0.44271454215049744
wc2.1_2.5m_bio_05_horn	23.31874577789307	0.44481369853019714
wc2.1_2.5m_bio_05_horn	23.396179380035406	0.44691482186317444
wc2.1_2.5m_bio_05_horn	23.473612982177734	0.44901785254478455
wc2.1_2.5m_bio_05_horn	23.55104658432007	0.4511226713657379
wc2.1_2.5m_bio_05_horn	23.628480186462404	0.45322930812835693
wc2.1_2.5m_bio_05_horn	23.70591378860474	0.4553375542163849
wc2.1_2.5m_bio_05_horn	23.783347390747075	0.45744743943214417
wc2.1_2.5m_bio_05_horn	23.860780992889406	0.4595588147640228
wc2.1_2.5m_bio_05_horn	23.93821459503174	0.46167171001434326
wc2.1_2.5m_bio_05_horn	24.015648197174073	0.46378591656684875
wc2.1_2.5m_bio_05_horn	24.09308179931641	0.4659014642238617
wc2.1_2.5m_bio_05_horn	24.170515401458744	0.46801820397377014
wc2.1_2.5m_bio_05_horn	24.24794900360108	0.4701361358165741
wc2.1_2.5m_bio_05_horn	24.325382605743414	0.4722551107406616
wc2.1_2.5m_bio_05_horn	24.402816207885746	0.4743751287460327
wc2.1_2.5m_bio_05_horn	24.480249810028077	0.47649601101875305
wc2.1_2.5m_bio_05_horn	24.557683412170412	0.478617787361145
wc2.1_2.5m_bio_05_horn	24.635117014312748	0.4807403087615967
wc2.1_2.5m_bio_05_horn	24.712550616455083	0.48286357522010803
wc2.1_2.5m_bio_05_horn	24.789984218597414	0.48498737812042236
wc2.1_2.5m_bio_05_horn	24.86741782073975	0.48711180686950684
wc2.1_2.5m_bio_05_horn	24.94485142288208	0.48923662304878235
wc2.1_2.5m_bio_05_horn	25.022285025024416	0.49136191606521606
wc2.1_2.5m_bio_05_horn	25.09971862716675	0.4934874475002289
wc2.1_2.5m_bio_05_horn	25.177152229309087	0.4956132471561432
wc2.1_2.5m_bio_05_horn	25.254585831451422	0.49773916602134705
wc2.1_2.5m_bio_05_horn	25.332019433593754	0.49986523389816284
wc2.1_2.5m_bio_05_horn	25.409453035736085	0.5019912719726562
wc2.1_2.5m_bio_05_horn	25.48688663787842	0.5041172504425049
wc2.1_2.5m_bio_05_horn	25.564320240020756	0.5062430500984192
wc2.1_2.5m_bio_05_horn	25.64175384216309	0.5083686709403992
wc2.1_2.5m_bio_05_horn	25.719187444305422	0.5104939341545105
wc2.1_2.5m_bio_05_horn	25.796621046447754	0.5126188397407532
wc2.1_2.5m_bio_05_horn	25.87405464859009	0.5147432684898376
wc2.1_2.5m_bio_05_horn	25.951488250732424	0.5168672204017639
wc2.1_2.5m_bio_05_horn	26.02892185287476	0.5189905166625977
wc2.1_2.5m_bio_05_horn	26.10635545501709	0.5211131572723389
wc2.1_2.5m_bio_05_horn	26.183789057159427	0.523235023021698
wc2.1_2.5m_bio_05_horn	26.26122265930176	0.5253560543060303
wc2.1_2.5m_bio_05_horn	26.338656261444093	0.5274761319160461
wc2.1_2.5m_bio_05_horn	26.41608986358643	0.5295953154563904
wc2.1_2.5m_bio_05_horn	26.493523465728764	0.5317133069038391
wc2.1_2.5m_bio_05_horn	26.570957067871095	0.5338302850723267
wc2.1_2.5m_bio_05_horn	26.64839067001343	0.5359459519386292
wc2.1_2.5m_bio_05_horn	26.725824272155766	0.5380603671073914
wc2.1_2.5m_bio_05_horn	26.8032578742981	0.540173351764679
wc2.1_2.5m_bio_05_horn	26.880691476440433	0.5422849655151367
wc2.1_2.5m_bio_05_horn	26.958125078582764	0.5443950295448303
wc2.1_2.5m_bio_05_horn	27.0355586807251	0.5465035438537598
wc2.1_2.5m_bio_05_horn	27.112992282867435	0.5486103296279907
wc2.1_2.5m_bio_05_horn	27.19042588500977	0.5507153868675232
wc2.1_2.5m_bio_05_horn	27.2678594871521	0.5528187155723572
wc2.1_2.5m_bio_05_horn	27.345293089294437	0.5549200177192688
wc2.1_2.5m_bio_05_horn	27.42272669143677	0.5570194721221924
wc2.1_2.5m_bio_05_horn	27.500160293579107	0.559116780757904
wc2.1_2.5m_bio_05_horn	27.57759389572144	0.5612121224403381
wc2.1_2.5m_bio_05_horn	27.655027497863774	0.563305139541626
wc2.1_2.5m_bio_05_horn	27.732461100006105	0.5653960108757019
wc2.1_2.5m_bio_05_horn	27.809894702148444	0.5674844980239868
wc2.1_2.5m_bio_05_horn	27.887328304290776	0.5695706009864807
wc2.1_2.5m_bio_05_horn	27.964761906433107	0.5716542601585388
wc2.1_2.5m_bio_05_horn	28.042195508575443	0.5737353563308716
wc2.1_2.5m_bio_05_horn	28.119629110717774	0.5758138298988342
wc2.1_2.5m_bio_05_horn	28.197062712860113	0.5778896808624268
wc2.1_2.5m_bio_05_horn	28.274496315002445	0.5799627304077148
wc2.1_2.5m_bio_05_horn	28.35192991714478	0.5820330381393433
wc2.1_2.5m_bio_05_horn	28.42936351928711	0.5841003656387329
wc2.1_2.5m_bio_05_horn	28.506797121429447	0.5861647725105286
wc2.1_2.5m_bio_05_horn	28.584230723571782	0.5882261395454407
wc2.1_2.5m_bio_05_horn	28.661664325714117	0.5902844667434692
wc2.1_2.5m_bio_05_horn	28.73909792785645	0.5923395752906799
wc2.1_2.5m_bio_05_horn	28.816531529998784	0.5943915247917175
wc2.1_2.5m_bio_05_horn	28.893965132141116	0.5964401364326477
wc2.1_2.5m_bio_05_horn	28.97139873428345	0.5984854102134705
wc2.1_2.5m_bio_05_horn	29.048832336425786	0.6005272269248962
wc2.1_2.5m_bio_05_horn	29.126265938568118	0.602565586566925
wc2.1_2.5m_bio_05_horn	29.203699540710453	0.6046003699302673
wc2.1_2.5m_bio_05_horn	29.281133142852784	0.6066315770149231
wc2.1_2.5m_bio_05_horn	29.358566744995123	0.6086590886116028
wc2.1_2.5m_bio_05_horn	29.436000347137455	0.6106828451156616
wc2.1_2.5m_bio_05_horn	29.51343394927979	0.6127027869224548
wc2.1_2.5m_bio_05_horn	29.59086755142212	0.6147189140319824
wc2.1_2.5m_bio_05_horn	29.668301153564457	0.6167310476303101
wc2.1_2.5m_bio_05_horn	29.745734755706792	0.6187391877174377
wc2.1_2.5m_bio_05_horn	29.823168357849127	0.6207432746887207
wc2.1_2.5m_bio_05_horn	29.90060195999146	0.6227433085441589
wc2.1_2.5m_bio_05_horn	29.97803556213379	0.6241135001182556
wc2.1_2.5m_bio_05_horn	30.055469164276126	0.6244147419929504
wc2.1_2.5m_bio_05_horn	30.13290276641846	0.6247158646583557
wc2.1_2.5m_bio_05_horn	30.210336368560796	0.6250169277191162
wc2.1_2.5m_bio_05_horn	30.287769970703128	0.6252644062042236
wc2.1_2.5m_bio_05_horn	30.365203572845463	0.6249582171440125
wc2.1_2.5m_bio_05_horn	30.442637174987794	0.6228394508361816
wc2.1_2.5m_bio_05_horn	30.520070777130133	0.6207159161567688
wc2.1_2.5m_bio_05_horn	30.597504379272465	0.6185877919197083
wc2.1_2.5m_bio_05_horn	30.6749379814148	0.616455078125
wc2.1_2.5m_bio_05_horn	30.75237158355713	0.6143179535865784
wc2.1_2.5m_bio_05_horn	30.829805185699467	0.6121762990951538
wc2.1_2.5m_bio_05_horn	30.907238787841802	0.6100304126739502
wc2.1_2.5m_bio_05_horn	30.984672389984134	0.607880175113678
wc2.1_2.5m_bio_05_horn	31.06210599212647	0.6057257652282715
wc2.1_2.5m_bio_05_horn	31.1395395942688	0.6035672426223755
wc2.1_2.5m_bio_05_horn	31.216973196411136	0.6014047265052795
wc2.1_2.5m_bio_05_horn	31.29440679855347	0.5992381572723389
wc2.1_2.5m_bio_05_horn	31.371840400695806	0.5970677733421326
wc2.1_2.5m_bio_05_horn	31.449274002838138	0.5948935151100159
wc2.1_2.5m_bio_05_horn	31.526707604980473	0.5927156209945679
wc2.1_2.5m_bio_05_horn	31.604141207122805	0.590533971786499
wc2.1_2.5m_bio_05_horn	31.681574809265143	0.5883488655090332
wc2.1_2.5m_bio_05_horn	31.759008411407475	0.5861601829528809
wc2.1_2.5m_bio_05_horn	31.83644201354981	0.5839681029319763
wc2.1_2.5m_bio_05_horn	31.91387561569214	0.5817726850509644
wc2.1_2.5m_bio_05_horn	31.991309217834473	0.5795740485191345
wc2.1_2.5m_bio_05_horn	32.06874281997681	0.5773721933364868
wc2.1_2.5m_bio_05_horn	32.14617642211914	0.5751674175262451
wc2.1_2.5m_bio_05_horn	32.223610024261475	0.5729595422744751
wc2.1_2.5m_bio_05_horn	32.30104362640381	0.5707487463951111
wc2.1_2.5m_bio_05_horn	32.378477228546146	0.5685350894927979
wc2.1_2.5m_bio_05_horn	32.45591083068848	0.5663188099861145
wc2.1_2.5m_bio_05_horn	32.533344432830816	0.5640997886657715
wc2.1_2.5m_bio_05_horn	32.61077803497315	0.5618782043457031
wc2.1_2.5m_bio_05_horn	32.68821163711549	0.5596541166305542
wc2.1_2.5m_bio_05_horn	32.76564523925782	0.557427704334259
wc2.1_2.5m_bio_05_horn	32.84307884140016	0.5551989078521729
wc2.1_2.5m_bio_05_horn	32.920512443542485	0.55296790599823
wc2.1_2.5m_bio_05_horn	32.99794604568481	0.5507347583770752
wc2.1_2.5m_bio_05_horn	33.07537964782715	0.5484996438026428
wc2.1_2.5m_bio_05_horn	33.15281324996948	0.5462625026702881
wc2.1_2.5m_bio_05_horn	33.23024685211182	0.5440234541893005
wc2.1_2.5m_bio_05_horn	33.307680454254154	0.5417826771736145
wc2.1_2.5m_bio_05_horn	33.38511405639649	0.5395402908325195
wc2.1_2.5m_bio_05_horn	33.462547658538824	0.5372961759567261
wc2.1_2.5m_bio_05_horn	33.53998126068116	0.5350505709648132
wc2.1_2.5m_bio_05_horn	33.617414862823495	0.5328035354614258
wc2.1_2.5m_bio_05_horn	33.69484846496583	0.530555248260498
wc2.1_2.5m_bio_05_horn	33.77228206710816	0.5283056497573853
wc2.1_2.5m_bio_05_horn	33.849715669250486	0.5260549187660217
wc2.1_2.5m_bio_05_horn	33.92714927139283	0.5238030552864075
wc2.1_2.5m_bio_05_horn	34.004582873535156	0.5215504169464111
wc2.1_2.5m_bio_05_horn	34.08201647567749	0.5192967653274536
wc2.1_2.5m_bio_05_horn	34.15945007781983	0.5170422792434692
wc2.1_2.5m_bio_05_horn	34.23688367996216	0.5147871375083923
wc2.1_2.5m_bio_05_horn	34.3143172821045	0.5125315189361572
wc2.1_2.5m_bio_05_horn	34.39175088424683	0.5102752447128296
wc2.1_2.5m_bio_05_horn	34.46918448638917	0.5080186128616333
wc2.1_2.5m_bio_05_horn	34.5466180885315	0.5057615637779236
wc2.1_2.5m_bio_05_horn	34.62405169067383	0.5035044550895691
wc2.1_2.5m_bio_05_horn	34.70148529281617	0.5012471079826355
wc2.1_2.5m_bio_05_horn	34.7789188949585	0.49898964166641235
wc2.1_2.5m_bio_05_horn	34.85635249710083	0.49673226475715637
wc2.1_2.5m_bio_05_horn	34.933786099243164	0.4944751262664795
wc2.1_2.5m_bio_05_horn	35.0112197013855	0.4922180771827698
wc2.1_2.5m_bio_05_horn	35.088653303527835	0.4899613857269287
wc2.1_2.5m_bio_05_horn	35.16608690567017	0.4877050817012787
wc2.1_2.5m_bio_05_horn	35.243520507812505	0.4854493737220764
wc2.1_2.5m_bio_05_horn	35.32095410995484	0.48319417238235474
wc2.1_2.5m_bio_05_horn	35.398387712097175	0.480939656496048
wc2.1_2.5m_bio_05_horn	35.47582131423951	0.4786858856678009
wc2.1_2.5m_bio_05_horn	35.553254916381846	0.476433128118515
wc2.1_2.5m_bio_05_horn	35.630688518524174	0.474181205034256
wc2.1_2.5m_bio_05_horn	35.70812212066651	0.4719303250312805
wc2.1_2.5m_bio_05_horn	35.78555572280884	0.4696806073188782
wc2.1_2.5m_bio_05_horn	35.86298932495117	0.4674322009086609
wc2.1_2.5m_bio_05_horn	35.94042292709351	0.4651850163936615
wc2.1_2.5m_bio_05_horn	36.01785652923584	0.4629392623901367
wc2.1_2.5m_bio_05_horn	36.09529013137818	0.4606949985027313
wc2.1_2.5m_bio_05_horn	36.17272373352051	0.458452433347702
wc2.1_2.5m_bio_05_horn	36.25015733566285	0.4562114477157593
wc2.1_2.5m_bio_05_horn	36.327590937805184	0.4539722204208374
wc2.1_2.5m_bio_05_horn	36.40502453994752	0.45173487067222595
wc2.1_2.5m_bio_05_horn	36.48245814208985	0.4494994580745697
wc2.1_2.5m_bio_05_horn	36.55989174423218	0.44726619124412537
wc2.1_2.5m_bio_05_horn	36.63732534637452	0.4450349509716034
wc2.1_2.5m_bio_05_horn	36.71475894851685	0.4428059160709381
wc2.1_2.5m_bio_05_horn	36.79219255065918	0.4405791759490967
wc2.1_2.5m_bio_05_horn	36.869626152801516	0.4383549392223358
wc2.1_2.5m_bio_05_horn	36.94705975494385	0.43613308668136597
wc2.1_2.5m_bio_05_horn	37.024493357086186	0.4339137673377991
wc2.1_2.5m_bio_05_horn	37.10192695922852	0.4316971004009247
wc2.1_2.5m_bio_05_horn	37.179360561370856	0.4294832944869995
wc2.1_2.5m_bio_05_horn	37.25679416351319	0.42727217078208923
wc2.1_2.5m_bio_05_horn	37.33422776565553	0.42506396770477295
wc2.1_2.5m_bio_05_horn	37.41166136779786	0.42285874485969543
wc2.1_2.5m_bio_05_horn	37.48909496994019	0.4206567108631134
wc2.1_2.5m_bio_05_horn	37.566528572082525	0.4184577167034149
wc2.1_2.5m_bio_05_horn	37.64396217422485	0.4162619411945343
wc2.1_2.5m_bio_05_horn	37.721395776367196	0.4140695035457611
wc2.1_2.5m_bio_05_horn	37.798829378509524	0.41188058257102966
wc2.1_2.5m_bio_05_horn	37.87626298065186	0.40969499945640564
wc2.1_2.5m_bio_05_horn	37.953696582794194	0.4075130224227905
wc2.1_2.5m_bio_05_horn	38.03113018493653	0.4053346514701843
wc2.1_2.5m_bio_05_horn	38.108563787078864	0.40316012501716614
wc2.1_2.5m_bio_05_horn	38.1859973892212	0.40098926424980164
wc2.1_2.5m_bio_05_horn	38.263430991363535	0.3988223075866699
wc2.1_2.5m_bio_05_horn	38.34086459350586	0.39665931463241577
wc2.1_2.5m_bio_05_horn	38.4182981956482	0.3945004343986511
wc2.1_2.5m_bio_05_horn	38.49573179779053	0.38914400339126587
wc2.1_2.5m_bio_05_horn	38.57316539993287	0.38161179423332214
wc2.1_2.5m_bio_05_horn	38.6505990020752	0.3741360902786255
wc2.1_2.5m_bio_05_horn	38.72803260421753	0.36672037839889526
wc2.1_2.5m_bio_05_horn	38.80546620635987	0.35936686396598816
wc2.1_2.5m_bio_05_horn	38.8828998085022	0.3520788252353668
wc2.1_2.5m_bio_05_horn	38.96033341064454	0.3448590338230133
wc2.1_2.5m_bio_05_horn	39.03776701278687	0.3377104699611664
wc2.1_2.5m_bio_05_horn	39.11520061492921	0.3306349515914917
wc2.1_2.5m_bio_05_horn	39.192634217071536	0.3236352503299713
wc2.1_2.5m_bio_05_horn	39.27006781921388	0.3167136013507843
wc2.1_2.5m_bio_05_horn	39.347501421356206	0.30987250804901123
wc2.1_2.5m_bio_05_horn	39.42493502349854	0.30311331152915955
wc2.1_2.5m_bio_05_horn	39.50236862564087	0.29643821716308594
wc2.1_2.5m_bio_05_horn	39.579802227783205	0.2898489832878113
wc2.1_2.5m_bio_05_horn	39.65723582992554	0.2833475172519684
wc2.1_2.5m_bio_05_horn	39.734669432067875	0.27693474292755127
wc2.1_2.5m_bio_05_horn	39.81210303421021	0.27061226963996887
wc2.1_2.5m_bio_05_horn	39.889536636352545	0.26438137888908386
wc2.1_2.5m_bio_05_horn	39.96697023849488	0.2582434415817261
wc2.1_2.5m_bio_05_horn	40.044403840637216	0.25219887495040894
wc2.1_2.5m_bio_05_horn	40.12183744277955	0.24624881148338318
wc2.1_2.5m_bio_05_horn	40.19927104492188	0.2403940111398697
wc2.1_2.5m_bio_05_horn	40.276704647064214	0.2346353530883789
wc2.1_2.5m_bio_05_horn	40.35413824920654	0.22897277772426605
wc2.1_2.5m_bio_05_horn	40.431571851348885	0.22340698540210724
wc2.1_2.5m_bio_05_horn	40.50900545349121	0.21793822944164276
wc2.1_2.5m_bio_05_horn	40.58643905563355	0.21256697177886963
wc2.1_2.5m_bio_05_horn	40.66387265777588	0.20729273557662964
wc2.1_2.5m_bio_05_horn	40.74130625991822	0.20211578905582428
wc2.1_2.5m_bio_05_horn	40.81873986206055	0.1970359832048416
wc2.1_2.5m_bio_05_horn	40.89617346420289	0.19205337762832642
wc2.1_2.5m_bio_05_horn	40.973607066345224	0.18716715276241302
wc2.1_2.5m_bio_05_horn	41.05104066848755	0.1823771744966507
wc2.1_2.5m_bio_05_horn	41.12847427062989	0.1776829957962036
wc2.1_2.5m_bio_05_horn	41.20590787277222	0.1730840504169464
wc2.1_2.5m_bio_05_horn	41.28334147491456	0.16857996582984924
wc2.1_2.5m_bio_05_horn	41.360775077056886	0.16416959464550018
wc2.1_2.5m_bio_05_horn	41.43820867919922	0.15985243022441864
wc2.1_2.5m_bio_05_horn	41.515642281341556	0.15562766790390015
wc2.1_2.5m_bio_05_horn	41.59307588348389	0.1514946073293686
wc2.1_2.5m_bio_05_horn	41.670509485626226	0.1474519670009613
wc2.1_2.5m_bio_05_horn	41.74794308776856	0.14349894225597382
wc2.1_2.5m_bio_05_horn	41.8253766899109	0.13963454961776733
wc2.1_2.5m_bio_05_horn	41.902810292053225	0.13585789501667023
wc2.1_2.5m_bio_05_horn	41.98024389419557	0.1321675032377243
wc2.1_2.5m_bio_05_horn	42.057677496337895	0.12856246531009674
wc2.1_2.5m_bio_05_horn	42.13511109848022	0.12504157423973083
wc2.1_2.5m_bio_05_horn	42.21254470062256	0.121603824198246
wc2.1_2.5m_bio_05_horn	42.289978302764894	0.11824765056371689
wc2.1_2.5m_bio_05_horn	42.36741190490723	0.11497198790311813
wc2.1_2.5m_bio_05_horn	42.444845507049564	0.11177555471658707
wc2.1_2.5m_bio_05_horn	42.5222791091919	0.10865723341703415
wc2.1_2.5m_bio_05_horn	42.599712711334234	0.10561541467905045
wc2.1_2.5m_bio_05_horn	42.67714631347657	0.10264895111322403
wc2.1_2.5m_bio_05_horn	42.754579915618905	0.09975650161504745
wc2.1_2.5m_bio_05_horn	42.83201351776124	0.096936896443367
wc2.1_2.5m_bio_05_horn	42.909447119903575	0.09418851137161255
wc2.1_2.5m_bio_05_horn	42.98688072204591	0.09151016175746918
wc2.1_2.5m_bio_05_horn	43.06431432418823	0.08890049159526825
wc2.1_2.5m_bio_05_horn	43.14174792633057	0.08635829389095306
wc2.1_2.5m_bio_05_horn	43.2191815284729	0.08388197422027588
wc2.1_2.5m_bio_05_horn	43.29661513061524	0.08147034049034119
wc2.1_2.5m_bio_05_horn	43.37404873275757	0.07912205159664154
wc2.1_2.5m_bio_05_horn	43.45148233489991	0.07683589309453964
wc2.1_2.5m_bio_05_horn	43.52891593704224	0.07461033761501312
wc2.1_2.5m_bio_05_horn	43.60634953918458	0.07244417816400528
wc2.1_2.5m_bio_05_horn	43.68378314132691	0.07033613324165344
wc2.1_2.5m_bio_05_horn	43.76121674346925	0.0682850182056427
wc2.1_2.5m_bio_05_horn	43.83865034561157	0.06628935039043427
wc2.1_2.5m_bio_05_horn	43.91608394775392	0.06434798240661621
wc2.1_2.5m_bio_05_horn	43.99351754989624	0.062459662556648254
wc2.1_2.5m_bio_05_horn	44.070951152038575	0.060623254626989365
wc2.1_2.5m_bio_05_horn	44.14838475418091	0.058837369084358215
wc2.1_2.5m_bio_05_horn	44.225818356323245	0.057100892066955566
wc2.1_2.5m_bio_05_horn	44.30325195846558	0.055412646383047104
wc2.1_2.5m_bio_05_horn	44.380685560607915	0.053771551698446274
wc2.1_2.5m_bio_05_horn	44.45811916275025	0.05217629298567772
wc2.1_2.5m_bio_05_horn	44.535552764892586	0.05062583461403847
wc2.1_2.5m_bio_05_horn	44.61298636703492	0.04911905899643898
wc2.1_2.5m_bio_05_horn	44.690419969177256	0.04765494912862778
wc2.1_2.5m_bio_05_horn	44.76785357131959	0.04623228684067726
wc2.1_2.5m_bio_05_horn	44.84528717346191	0.044850099831819534
wc2.1_2.5m_bio_05_horn	44.92272077560426	0.043507348746061325
wc2.1_2.5m_bio_05_horn	45.00015437774658	0.042203087359666824
wc2.1_2.5m_bio_05_horn	45.07758797988892	0.0409361869096756
wc2.1_2.5m_bio_05_horn	45.15502158203125	0.03970574215054512
wc2.1_2.5m_bio_05_horn	45.23245518417359	0.038510795682668686
wc2.1_2.5m_bio_05_horn	45.30988878631592	0.03735047206282616
wc2.1_2.5m_bio_05_horn	45.38732238845826	0.03622373566031456
wc2.1_2.5m_bio_05_horn	45.464755990600594	0.03512974828481674
wc2.1_2.5m_bio_05_horn	45.54218959274293	0.034067630767822266
wc2.1_2.5m_bio_05_horn	45.619623194885264	0.03372054174542427
wc2.1_2.5m_bio_05_horn	45.6970567970276	0.03372054174542427
wc2.1_2.5m_bio_05_horn	45.77449039916992	0.03372054174542427
wc2.1_2.5m_bio_05_horn	45.851924001312256	0.03372054174542427
wc2.1_2.5m_bio_05_horn	45.929357603454605	0.03372054174542427
wc2.1_2.5m_bio_05_horn	46.006791205596926	0.03372054174542427
wc2.1_2.5m_bio_05_horn	46.08422480773926	0.03372054174542427
wc2.1_2.5m_bio_05_horn	46.161658409881596	0.03372054174542427
wc2.1_2.5m_bio_05_horn	46.23909201202393	0.03372054174542427
wc2.1_2.5m_bio_05_horn	46.31652561416627	0.03372054174542427
wc2.1_2.5m_bio_05_horn	46.3939592163086	0.03372054174542427
wc2.1_2.5m_bio_05_horn	46.47139281845094	0.03372054174542427
wc2.1_2.5m_bio_05_horn	46.54882642059327	0.03372054174542427
wc2.1_2.5m_bio_05_horn	46.62626002273561	0.03372054174542427
wc2.1_2.5m_bio_05_horn	46.70369362487794	0.03372054174542427
wc2.1_2.5m_bio_05_horn	46.781127227020264	0.03372054174542427
wc2.1_2.5m_bio_05_horn	46.8585608291626	0.03372054174542427
wc2.1_2.5m_bio_05_horn	46.935994431304934	0.03372054174542427
wc2.1_2.5m_bio_05_horn	47.01342803344727	0.03372054174542427
wc2.1_2.5m_bio_05_horn	47.090861635589604	0.03372054174542427
wc2.1_2.5m_bio_05_horn	47.16829523773194	0.03372054174542427
wc2.1_2.5m_bio_05_horn	47.245728839874275	0.03372054174542427
wc2.1_2.5m_bio_05_horn	47.32316244201661	0.03372054174542427
wc2.1_2.5m_bio_05_horn	47.400596044158945	0.03372054174542427
wc2.1_2.5m_bio_05_horn	47.47802964630128	0.03372054174542427
wc2.1_2.5m_bio_05_horn	47.555463248443615	0.03372054174542427
wc2.1_2.5m_bio_05_horn	47.63289685058595	0.03372054174542427
wc2.1_2.5m_bio_05_horn	47.71033045272827	0.03372054174542427
wc2.1_2.5m_bio_05_horn	47.78776405487061	0.03372054174542427
wc2.1_2.5m_bio_05_horn	47.86519765701294	0.03372054174542427
wc2.1_2.5m_bio_05_horn	47.94263125915528	0.03372054174542427
wc2.1_2.5m_bio_05_horn	48.02006486129761	0.03372054174542427
wc2.1_2.5m_bio_05_horn	48.09749846343995	0.03372054174542427
wc2.1_2.5m_bio_05_horn	48.17493206558228	0.03372054174542427
wc2.1_2.5m_bio_05_horn	48.25236566772462	0.03372054174542427
wc2.1_2.5m_bio_05_horn	48.32979926986695	0.03372054174542427
wc2.1_2.5m_bio_05_horn	48.40723287200929	0.03372054174542427
wc2.1_2.5m_bio_05_horn	48.48466647415161	0.03372054174542427
wc2.1_2.5m_bio_05_horn	48.56210007629396	0.03372054174542427
wc2.1_2.5m_bio_05_horn	48.639533678436294	0.03372054174542427
wc2.1_2.5m_bio_05_horn	48.716967280578615	0.03372054174542427
wc2.1_2.5m_bio_05_horn	48.79440088272095	0.03372054174542427
