# Supplementary material for: New records of a lost species and a geographic range expansion for sengis in the Horn of Africa
Source: PeerJ. 2020 Aug 18;8:e9652. doi: 10.7717/peerj.9652 (PMC7441985; doi:10.7717/peerj.9652)
Supplement: Supplemental Information 6 [file peerj-08-9652-s006.zip › Data_S6_Ecological_Niche_Modeling/4_final_Maxent_analysis/output/plots/revoilii_11_wc2.1_2.5m_bio_13_horn.dat]

variable	x	y
wc2.1_2.5m_bio_13_horn	-48.2	0.25272074341773987
wc2.1_2.5m_bio_13_horn	-47.019200000000005	0.25272074341773987
wc2.1_2.5m_bio_13_horn	-45.8384	0.25272074341773987
wc2.1_2.5m_bio_13_horn	-44.6576	0.25272074341773987
wc2.1_2.5m_bio_13_horn	-43.476800000000004	0.25272074341773987
wc2.1_2.5m_bio_13_horn	-42.296	0.25272074341773987
wc2.1_2.5m_bio_13_horn	-41.1152	0.25272074341773987
wc2.1_2.5m_bio_13_horn	-39.9344	0.25272074341773987
wc2.1_2.5m_bio_13_horn	-38.753600000000006	0.25272074341773987
wc2.1_2.5m_bio_13_horn	-37.5728	0.25272074341773987
wc2.1_2.5m_bio_13_horn	-36.392	0.25272074341773987
wc2.1_2.5m_bio_13_horn	-35.2112	0.25272074341773987
wc2.1_2.5m_bio_13_horn	-34.0304	0.25272074341773987
wc2.1_2.5m_bio_13_horn	-32.8496	0.25272074341773987
wc2.1_2.5m_bio_13_horn	-31.668799999999997	0.25272074341773987
wc2.1_2.5m_bio_13_horn	-30.488	0.25272074341773987
wc2.1_2.5m_bio_13_horn	-29.3072	0.25272074341773987
wc2.1_2.5m_bio_13_horn	-28.1264	0.25272074341773987
wc2.1_2.5m_bio_13_horn	-26.945600000000002	0.25272074341773987
wc2.1_2.5m_bio_13_horn	-25.764799999999997	0.25272074341773987
wc2.1_2.5m_bio_13_horn	-24.584	0.25272074341773987
wc2.1_2.5m_bio_13_horn	-23.4032	0.25272074341773987
wc2.1_2.5m_bio_13_horn	-22.222399999999997	0.25272074341773987
wc2.1_2.5m_bio_13_horn	-21.0416	0.25272074341773987
wc2.1_2.5m_bio_13_horn	-19.860799999999998	0.25272074341773987
wc2.1_2.5m_bio_13_horn	-18.68	0.25272074341773987
wc2.1_2.5m_bio_13_horn	-17.4992	0.25272074341773987
wc2.1_2.5m_bio_13_horn	-16.318399999999997	0.25272074341773987
wc2.1_2.5m_bio_13_horn	-15.137599999999992	0.25272074341773987
wc2.1_2.5m_bio_13_horn	-13.956800000000001	0.25272074341773987
wc2.1_2.5m_bio_13_horn	-12.775999999999996	0.25272074341773987
wc2.1_2.5m_bio_13_horn	-11.595199999999998	0.25272074341773987
wc2.1_2.5m_bio_13_horn	-10.4144	0.25272074341773987
wc2.1_2.5m_bio_13_horn	-9.233599999999996	0.25272074341773987
wc2.1_2.5m_bio_13_horn	-8.052799999999998	0.25272074341773987
wc2.1_2.5m_bio_13_horn	-6.871999999999993	0.25272074341773987
wc2.1_2.5m_bio_13_horn	-5.691200000000002	0.25272074341773987
wc2.1_2.5m_bio_13_horn	-4.510399999999997	0.25272074341773987
wc2.1_2.5m_bio_13_horn	-3.329599999999992	0.25272074341773987
wc2.1_2.5m_bio_13_horn	-2.1488000000000014	0.25272074341773987
wc2.1_2.5m_bio_13_horn	-0.9679999999999964	0.25272074341773987
wc2.1_2.5m_bio_13_horn	0.21280000000000854	0.25272074341773987
wc2.1_2.5m_bio_13_horn	1.3936000000000064	0.2552047669887543
wc2.1_2.5m_bio_13_horn	2.5744000000000042	0.2627098262310028
wc2.1_2.5m_bio_13_horn	3.755200000000009	0.2702901065349579
wc2.1_2.5m_bio_13_horn	4.936000000000007	0.2779400944709778
wc2.1_2.5m_bio_13_horn	6.116800000000005	0.2856541872024536
wc2.1_2.5m_bio_13_horn	7.297600000000003	0.29342666268348694
wc2.1_2.5m_bio_13_horn	8.478400000000008	0.3012516498565674
wc2.1_2.5m_bio_13_horn	9.659200000000006	0.3091231882572174
wc2.1_2.5m_bio_13_horn	10.840000000000003	0.3170353174209595
wc2.1_2.5m_bio_13_horn	12.020800000000008	0.3249819278717041
wc2.1_2.5m_bio_13_horn	13.201600000000006	0.33295702934265137
wc2.1_2.5m_bio_13_horn	14.382400000000004	0.3409544825553894
wc2.1_2.5m_bio_13_horn	15.563200000000009	0.3489682078361511
wc2.1_2.5m_bio_13_horn	16.744	0.3569921553134918
wc2.1_2.5m_bio_13_horn	17.92480000000002	0.3650203049182892
wc2.1_2.5m_bio_13_horn	19.10560000000001	0.37304672598838806
wc2.1_2.5m_bio_13_horn	20.2864	0.3810655176639557
wc2.1_2.5m_bio_13_horn	21.467200000000005	0.38907089829444885
wc2.1_2.5m_bio_13_horn	22.64800000000001	0.3970572352409363
wc2.1_2.5m_bio_13_horn	23.828800000000015	0.4050188958644867
wc2.1_2.5m_bio_13_horn	25.009600000000006	0.4129505157470703
wc2.1_2.5m_bio_13_horn	26.19040000000001	0.4208467900753021
wc2.1_2.5m_bio_13_horn	27.3712	0.42870259284973145
wc2.1_2.5m_bio_13_horn	28.552000000000007	0.4365129768848419
wc2.1_2.5m_bio_13_horn	29.73280000000001	0.4442731440067291
wc2.1_2.5m_bio_13_horn	30.913600000000002	0.45197850465774536
wc2.1_2.5m_bio_13_horn	32.09440000000001	0.45962461829185486
wc2.1_2.5m_bio_13_horn	33.27520000000001	0.46720731258392334
wc2.1_2.5m_bio_13_horn	34.45600000000002	0.4747225344181061
wc2.1_2.5m_bio_13_horn	35.63680000000001	0.48216643929481506
wc2.1_2.5m_bio_13_horn	36.8176	0.48953551054000854
wc2.1_2.5m_bio_13_horn	37.998400000000004	0.4968262314796448
wc2.1_2.5m_bio_13_horn	39.17920000000001	0.504035472869873
wc2.1_2.5m_bio_13_horn	40.360000000000014	0.5111601948738098
wc2.1_2.5m_bio_13_horn	41.54080000000002	0.5181976556777954
wc2.1_2.5m_bio_13_horn	42.721600000000024	0.5251452922821045
wc2.1_2.5m_bio_13_horn	43.9024	0.5320006608963013
wc2.1_2.5m_bio_13_horn	45.083200000000005	0.5387616157531738
wc2.1_2.5m_bio_13_horn	46.26400000000001	0.5454261898994446
wc2.1_2.5m_bio_13_horn	47.444800000000015	0.5519925355911255
wc2.1_2.5m_bio_13_horn	48.62560000000002	0.5584591031074524
wc2.1_2.5m_bio_13_horn	49.80640000000001	0.5648244023323059
wc2.1_2.5m_bio_13_horn	50.987200000000016	0.5710873007774353
wc2.1_2.5m_bio_13_horn	52.168000000000006	0.5772465467453003
wc2.1_2.5m_bio_13_horn	53.34880000000001	0.5833013653755188
wc2.1_2.5m_bio_13_horn	54.529600000000016	0.589250922203064
wc2.1_2.5m_bio_13_horn	55.71040000000002	0.5950946807861328
wc2.1_2.5m_bio_13_horn	56.89120000000001	0.6008321046829224
wc2.1_2.5m_bio_13_horn	58.07200000000002	0.606462836265564
wc2.1_2.5m_bio_13_horn	59.25280000000001	0.6119867563247681
wc2.1_2.5m_bio_13_horn	60.43360000000001	0.6174038052558899
wc2.1_2.5m_bio_13_horn	61.61440000000002	0.6227139234542847
wc2.1_2.5m_bio_13_horn	62.79520000000001	0.6279173493385315
wc2.1_2.5m_bio_13_horn	63.97600000000001	0.6330143213272095
wc2.1_2.5m_bio_13_horn	65.15680000000002	0.6380051374435425
wc2.1_2.5m_bio_13_horn	66.33760000000002	0.6428902745246887
wc2.1_2.5m_bio_13_horn	67.51840000000001	0.6476702690124512
wc2.1_2.5m_bio_13_horn	68.6992	0.6523457169532776
wc2.1_2.5m_bio_13_horn	69.88000000000001	0.6569172739982605
wc2.1_2.5m_bio_13_horn	71.06080000000001	0.661385715007782
wc2.1_2.5m_bio_13_horn	72.24160000000002	0.6657518148422241
wc2.1_2.5m_bio_13_horn	73.42240000000002	0.6700164079666138
wc2.1_2.5m_bio_13_horn	74.60320000000002	0.6741804480552673
wc2.1_2.5m_bio_13_horn	75.784	0.6782448291778564
wc2.1_2.5m_bio_13_horn	76.96480000000001	0.6788157224655151
wc2.1_2.5m_bio_13_horn	78.14560000000002	0.6740513443946838
wc2.1_2.5m_bio_13_horn	79.32640000000002	0.6691774129867554
wc2.1_2.5m_bio_13_horn	80.50720000000003	0.6641929745674133
wc2.1_2.5m_bio_13_horn	81.688	0.6590972542762756
wc2.1_2.5m_bio_13_horn	82.86880000000001	0.6538894772529602
wc2.1_2.5m_bio_13_horn	84.04960000000004	0.6485690474510193
wc2.1_2.5m_bio_13_horn	85.23040000000002	0.6431353092193604
wc2.1_2.5m_bio_13_horn	86.41120000000002	0.6375879645347595
wc2.1_2.5m_bio_13_horn	87.59200000000003	0.6319266557693481
wc2.1_2.5m_bio_13_horn	88.7728	0.6261512041091919
wc2.1_2.5m_bio_13_horn	89.95360000000004	0.6202614307403564
wc2.1_2.5m_bio_13_horn	91.13440000000001	0.6142575740814209
wc2.1_2.5m_bio_13_horn	92.31520000000002	0.60813969373703
wc2.1_2.5m_bio_13_horn	93.49600000000002	0.6019083261489868
wc2.1_2.5m_bio_13_horn	94.67680000000003	0.5955638885498047
wc2.1_2.5m_bio_13_horn	95.85760000000003	0.5891071557998657
wc2.1_2.5m_bio_13_horn	97.03840000000001	0.582538902759552
wc2.1_2.5m_bio_13_horn	98.21920000000001	0.5758603811264038
wc2.1_2.5m_bio_13_horn	99.40000000000002	0.5690727233886719
wc2.1_2.5m_bio_13_horn	100.58080000000002	0.5621774196624756
wc2.1_2.5m_bio_13_horn	101.76160000000003	0.5551761984825134
wc2.1_2.5m_bio_13_horn	102.9424	0.5480709075927734
wc2.1_2.5m_bio_13_horn	104.12320000000001	0.5408636927604675
wc2.1_2.5m_bio_13_horn	105.30400000000002	0.5335568189620972
wc2.1_2.5m_bio_13_horn	106.48480000000002	0.5261528491973877
wc2.1_2.5m_bio_13_horn	107.66560000000003	0.5186547040939331
wc2.1_2.5m_bio_13_horn	108.84640000000003	0.5110653042793274
wc2.1_2.5m_bio_13_horn	110.02720000000001	0.5033879280090332
wc2.1_2.5m_bio_13_horn	111.20800000000001	0.49562615156173706
wc2.1_2.5m_bio_13_horn	112.38880000000002	0.48778361082077026
wc2.1_2.5m_bio_13_horn	113.56960000000002	0.4798643887042999
wc2.1_2.5m_bio_13_horn	114.75040000000003	0.4718727171421051
wc2.1_2.5m_bio_13_horn	115.9312	0.4638129770755768
wc2.1_2.5m_bio_13_horn	117.11200000000004	0.4556898772716522
wc2.1_2.5m_bio_13_horn	118.29280000000001	0.4475083649158478
wc2.1_2.5m_bio_13_horn	119.47360000000002	0.43927350640296936
wc2.1_2.5m_bio_13_horn	120.65440000000002	0.43099069595336914
wc2.1_2.5m_bio_13_horn	121.8352	0.42266547679901123
wc2.1_2.5m_bio_13_horn	123.01600000000003	0.4143034815788269
wc2.1_2.5m_bio_13_horn	124.19680000000001	0.4059106707572937
wc2.1_2.5m_bio_13_horn	125.37760000000004	0.3974930942058563
wc2.1_2.5m_bio_13_horn	126.55840000000002	0.3890569508075714
wc2.1_2.5m_bio_13_horn	127.73920000000003	0.3806086480617523
wc2.1_2.5m_bio_13_horn	128.92000000000002	0.3721545338630676
wc2.1_2.5m_bio_13_horn	130.1008	0.363701194524765
wc2.1_2.5m_bio_13_horn	131.28160000000003	0.35525527596473694
wc2.1_2.5m_bio_13_horn	132.4624	0.346823513507843
wc2.1_2.5m_bio_13_horn	133.64320000000004	0.3384125828742981
wc2.1_2.5m_bio_13_horn	134.824	0.3300292491912842
wc2.1_2.5m_bio_13_horn	136.0048	0.3216802775859833
wc2.1_2.5m_bio_13_horn	137.18560000000002	0.31337249279022217
wc2.1_2.5m_bio_13_horn	138.3664	0.305112361907959
wc2.1_2.5m_bio_13_horn	139.54720000000003	0.29690659046173096
wc2.1_2.5m_bio_13_horn	140.728	0.2887617349624634
wc2.1_2.5m_bio_13_horn	141.90880000000004	0.28068414330482483
wc2.1_2.5m_bio_13_horn	143.08960000000002	0.2726801335811615
wc2.1_2.5m_bio_13_horn	144.2704	0.26475581526756287
wc2.1_2.5m_bio_13_horn	145.45120000000003	0.2569171190261841
wc2.1_2.5m_bio_13_horn	146.632	0.24916985630989075
wc2.1_2.5m_bio_13_horn	147.81280000000004	0.2415195256471634
wc2.1_2.5m_bio_13_horn	148.99360000000001	0.2339714616537094
wc2.1_2.5m_bio_13_horn	150.17440000000005	0.22653084993362427
wc2.1_2.5m_bio_13_horn	151.35520000000002	0.21920230984687805
wc2.1_2.5m_bio_13_horn	152.536	0.21199049055576324
wc2.1_2.5m_bio_13_horn	153.71680000000003	0.2048996537923813
wc2.1_2.5m_bio_13_horn	154.8976	0.19793379306793213
wc2.1_2.5m_bio_13_horn	156.07840000000004	0.19109657406806946
wc2.1_2.5m_bio_13_horn	157.25920000000002	0.18439136445522308
wc2.1_2.5m_bio_13_horn	158.44000000000005	0.17782124876976013
wc2.1_2.5m_bio_13_horn	159.62080000000003	0.17138895392417908
wc2.1_2.5m_bio_13_horn	160.8016	0.16509690880775452
wc2.1_2.5m_bio_13_horn	161.98240000000004	0.15894721448421478
wc2.1_2.5m_bio_13_horn	163.16320000000002	0.1529417634010315
wc2.1_2.5m_bio_13_horn	164.34400000000005	0.1470818668603897
wc2.1_2.5m_bio_13_horn	165.52480000000003	0.14136876165866852
wc2.1_2.5m_bio_13_horn	166.7056	0.13580334186553955
wc2.1_2.5m_bio_13_horn	167.88640000000004	0.1303861439228058
wc2.1_2.5m_bio_13_horn	169.0672	0.1251174658536911
wc2.1_2.5m_bio_13_horn	170.24800000000005	0.1199973002076149
wc2.1_2.5m_bio_13_horn	171.42880000000002	0.1150253638625145
wc2.1_2.5m_bio_13_horn	172.60960000000006	0.11020112782716751
wc2.1_2.5m_bio_13_horn	173.79040000000003	0.10552380979061127
wc2.1_2.5m_bio_13_horn	174.9712	0.1009923666715622
wc2.1_2.5m_bio_13_horn	176.15200000000004	0.09660562872886658
wc2.1_2.5m_bio_13_horn	177.33280000000002	0.09236200898885727
wc2.1_2.5m_bio_13_horn	178.51360000000005	0.08825991302728653
wc2.1_2.5m_bio_13_horn	179.69440000000003	0.08429748564958572
wc2.1_2.5m_bio_13_horn	180.87520000000006	0.08047272264957428
wc2.1_2.5m_bio_13_horn	182.05600000000004	0.0767834410071373
wc2.1_2.5m_bio_13_horn	183.23680000000002	0.07322732359170914
wc2.1_2.5m_bio_13_horn	184.41760000000005	0.069801926612854
wc2.1_2.5m_bio_13_horn	185.59840000000003	0.06650467962026596
wc2.1_2.5m_bio_13_horn	186.77920000000006	0.0633329227566719
wc2.1_2.5m_bio_13_horn	187.96000000000004	0.060283876955509186
wc2.1_2.5m_bio_13_horn	189.14080000000007	0.05735474452376366
wc2.1_2.5m_bio_13_horn	190.32160000000005	0.05454254895448685
wc2.1_2.5m_bio_13_horn	191.50240000000002	0.05184435844421387
wc2.1_2.5m_bio_13_horn	192.68320000000006	0.04925716668367386
wc2.1_2.5m_bio_13_horn	193.86400000000003	0.04677793011069298
wc2.1_2.5m_bio_13_horn	195.04480000000007	0.04440358653664589
wc2.1_2.5m_bio_13_horn	196.22560000000004	0.042131051421165466
wc2.1_2.5m_bio_13_horn	197.40640000000002	0.03995724394917488
wc2.1_2.5m_bio_13_horn	198.58720000000005	0.03787907958030701
wc2.1_2.5m_bio_13_horn	199.76800000000003	0.03589348495006561
wc2.1_2.5m_bio_13_horn	200.94880000000006	0.03399741277098656
wc2.1_2.5m_bio_13_horn	202.12960000000004	0.032187849283218384
wc2.1_2.5m_bio_13_horn	203.31040000000007	0.0304617527872324
wc2.1_2.5m_bio_13_horn	204.49120000000005	0.028816187754273415
wc2.1_2.5m_bio_13_horn	205.67200000000003	0.027248229831457138
wc2.1_2.5m_bio_13_horn	206.85280000000006	0.025755010545253754
wc2.1_2.5m_bio_13_horn	208.03360000000004	0.02433370053768158
wc2.1_2.5m_bio_13_horn	209.21440000000007	0.022981533780694008
wc2.1_2.5m_bio_13_horn	210.39520000000005	0.021695798262953758
wc2.1_2.5m_bio_13_horn	211.57600000000002	0.020473837852478027
wc2.1_2.5m_bio_13_horn	212.75680000000006	0.019313063472509384
wc2.1_2.5m_bio_13_horn	213.93760000000003	0.01821095123887062
wc2.1_2.5m_bio_13_horn	215.1184	0.01716504991054535
wc2.1_2.5m_bio_13_horn	216.2992000000001	0.016172941774129868
wc2.1_2.5m_bio_13_horn	217.48000000000008	0.015232313424348831
wc2.1_2.5m_bio_13_horn	218.66080000000005	0.014340910129249096
wc2.1_2.5m_bio_13_horn	219.84160000000003	0.013496543280780315
wc2.1_2.5m_bio_13_horn	221.02240000000006	0.012697095982730389
wc2.1_2.5m_bio_13_horn	222.2032000000001	0.011940517462790012
wc2.1_2.5m_bio_13_horn	223.38400000000007	0.011224830523133278
wc2.1_2.5m_bio_13_horn	224.56480000000005	0.01054812129586935
wc2.1_2.5m_bio_13_horn	225.74560000000002	0.009908548556268215
wc2.1_2.5m_bio_13_horn	226.92640000000006	0.009304335340857506
wc2.1_2.5m_bio_13_horn	228.1072000000001	0.00873377826064825
wc2.1_2.5m_bio_13_horn	229.28800000000007	0.00819521863013506
wc2.1_2.5m_bio_13_horn	230.46880000000004	0.007687082048505545
wc2.1_2.5m_bio_13_horn	231.64960000000002	0.007207851391285658
wc2.1_2.5m_bio_13_horn	232.83040000000005	0.006756069138646126
wc2.1_2.5m_bio_13_horn	234.0112000000001	0.006330338306725025
wc2.1_2.5m_bio_13_horn	235.19200000000006	0.005929321050643921
wc2.1_2.5m_bio_13_horn	236.37280000000004	0.005551735404878855
wc2.1_2.5m_bio_13_horn	237.55360000000007	0.0051963552832603455
wc2.1_2.5m_bio_13_horn	238.73440000000005	0.004862009081989527
wc2.1_2.5m_bio_13_horn	239.91520000000008	0.0045475768856704235
wc2.1_2.5m_bio_13_horn	241.09600000000006	0.004251992329955101
wc2.1_2.5m_bio_13_horn	242.27680000000004	0.003974228166043758
wc2.1_2.5m_bio_13_horn	243.45760000000007	0.003713314887136221
wc2.1_2.5m_bio_13_horn	244.63840000000005	0.0034683255944401026
wc2.1_2.5m_bio_13_horn	245.81920000000008	0.003238377394154668
wc2.1_2.5m_bio_13_horn	247.00000000000006	0.003022629301995039
wc2.1_2.5m_bio_13_horn	248.18080000000003	0.0028202820103615522
wc2.1_2.5m_bio_13_horn	249.36160000000007	0.002630575094372034
wc2.1_2.5m_bio_13_horn	250.54240000000004	0.002452786546200514
wc2.1_2.5m_bio_13_horn	251.72320000000008	0.0022862302139401436
wc2.1_2.5m_bio_13_horn	252.90400000000005	0.002130255103111267
wc2.1_2.5m_bio_13_horn	254.08480000000003	0.00198424537666142
wc2.1_2.5m_bio_13_horn	255.26560000000006	0.001847611740231514
wc2.1_2.5m_bio_13_horn	256.44640000000004	0.0017197997076436877
wc2.1_2.5m_bio_13_horn	257.6272000000001	0.0016002884367480874
wc2.1_2.5m_bio_13_horn	258.80800000000005	0.0014885744312778115
wc2.1_2.5m_bio_13_horn	259.9888000000001	0.0013841924956068397
wc2.1_2.5m_bio_13_horn	261.16960000000006	0.0012866947799921036
wc2.1_2.5m_bio_13_horn	262.35040000000004	0.0011956579983234406
wc2.1_2.5m_bio_13_horn	263.53120000000007	0.0011106894817203283
wc2.1_2.5m_bio_13_horn	264.71200000000005	0.0010314094834029675
wc2.1_2.5m_bio_13_horn	265.8928000000001	9.574677678756416E-4
wc2.1_2.5m_bio_13_horn	267.07360000000006	8.885262068361044E-4
wc2.1_2.5m_bio_13_horn	268.25440000000003	8.242732146754861E-4
wc2.1_2.5m_bio_13_horn	269.43520000000007	7.644083816558123E-4
wc2.1_2.5m_bio_13_horn	270.61600000000004	7.086549303494394E-4
wc2.1_2.5m_bio_13_horn	271.7968000000001	6.567464442923665E-4
wc2.1_2.5m_bio_13_horn	272.97760000000005	6.084375199861825E-4
wc2.1_2.5m_bio_13_horn	274.15840000000003	5.634934641420841E-4
wc2.1_2.5m_bio_13_horn	275.33920000000006	5.216937279328704E-4
wc2.1_2.5m_bio_13_horn	276.5200000000001	4.828341188840568E-4
wc2.1_2.5m_bio_13_horn	277.7008000000001	4.467188846319914E-4
wc2.1_2.5m_bio_13_horn	278.88160000000005	4.131678433623165E-4
wc2.1_2.5m_bio_13_horn	280.0624	3.8200835115276277E-4
wc2.1_2.5m_bio_13_horn	281.24320000000006	3.5308164660818875E-4
wc2.1_2.5m_bio_13_horn	282.4240000000001	3.2623589504510164E-4
wc2.1_2.5m_bio_13_horn	283.60480000000007	3.013314271811396E-4
wc2.1_2.5m_bio_13_horn	284.78560000000004	2.782348310574889E-4
wc2.1_2.5m_bio_13_horn	285.9664	2.568235504440963E-4
wc2.1_2.5m_bio_13_horn	287.14720000000005	2.3698099539615214E-4
wc2.1_2.5m_bio_13_horn	288.3280000000001	2.1859827393200248E-4
wc2.1_2.5m_bio_13_horn	289.50880000000006	2.0157484686933458E-4
wc2.1_2.5m_bio_13_horn	290.68960000000004	1.8581490439828485E-4
wc2.1_2.5m_bio_13_horn	291.8704	1.7123053839895874E-4
wc2.1_2.5m_bio_13_horn	293.0512000000001	1.5773808991070837E-4
wc2.1_2.5m_bio_13_horn	294.2320000000001	1.4526081213261932E-4
wc2.1_2.5m_bio_13_horn	295.41280000000006	1.337257563136518E-4
wc2.1_2.5m_bio_13_horn	296.59360000000004	1.2306605640333146E-4
wc2.1_2.5m_bio_13_horn	297.77440000000007	1.1321821511955932E-4
wc2.1_2.5m_bio_13_horn	298.9552000000001	1.0412403207737952E-4
wc2.1_2.5m_bio_13_horn	300.1360000000001	9.572853741701692E-5
wc2.1_2.5m_bio_13_horn	301.31680000000006	8.798055932857096E-5
wc2.1_2.5m_bio_13_horn	302.49760000000003	8.083300781436265E-5
wc2.1_2.5m_bio_13_horn	303.67840000000007	7.42413176340051E-5
wc2.1_2.5m_bio_13_horn	304.8592000000001	6.816467794124037E-5
wc2.1_2.5m_bio_13_horn	306.0400000000001	6.256449705688283E-5
wc2.1_2.5m_bio_13_horn	307.22080000000005	5.7405486586503685E-5
wc2.1_2.5m_bio_13_horn	308.40160000000003	5.2654289902420714E-5
wc2.1_2.5m_bio_13_horn	309.5824000000001	4.8280413466272876E-5
wc2.1_2.5m_bio_13_horn	310.7632000000001	4.425508086569607E-5
wc2.1_2.5m_bio_13_horn	311.9440000000001	4.055199315189384E-5
wc2.1_2.5m_bio_13_horn	313.12480000000005	3.714644117280841E-5
wc2.1_2.5m_bio_13_horn	314.3056	3.4015527489827946E-5
wc2.1_2.5m_bio_13_horn	315.4864000000001	3.1138242775341496E-5
wc2.1_2.5m_bio_13_horn	316.6672000000001	2.8494823709479533E-5
wc2.1_2.5m_bio_13_horn	317.84800000000007	2.6067225917358883E-5
wc2.1_2.5m_bio_13_horn	319.02880000000005	2.3838483684812672E-5
wc2.1_2.5m_bio_13_horn	320.2096	2.1793122868984938E-5
wc2.1_2.5m_bio_13_horn	321.3904000000001	1.9916602468583733E-5
wc2.1_2.5m_bio_13_horn	322.5712000000001	1.8195669326814823E-5
wc2.1_2.5m_bio_13_horn	323.75200000000007	1.6617888832115568E-5
wc2.1_2.5m_bio_13_horn	324.93280000000004	1.5171923223533668E-5
wc2.1_2.5m_bio_13_horn	326.1136	1.384718416375108E-5
wc2.1_2.5m_bio_13_horn	327.2944000000001	1.263389549421845E-5
wc2.1_2.5m_bio_13_horn	328.4752000000001	1.1523122338985559E-5
wc2.1_2.5m_bio_13_horn	329.65600000000006	1.0506499165785499E-5
wc2.1_2.5m_bio_13_horn	330.83680000000004	9.576414413459133E-6
wc2.1_2.5m_bio_13_horn	332.0176000000001	8.725751285965089E-6
wc2.1_2.5m_bio_13_horn	333.1984000000001	7.948036000016145E-6
wc2.1_2.5m_bio_13_horn	334.3792000000001	7.237220415845513E-6
wc2.1_2.5m_bio_13_horn	335.56000000000006	6.587807092728326E-6
wc2.1_2.5m_bio_13_horn	336.74080000000004	5.994665116304532E-6
wc2.1_2.5m_bio_13_horn	337.92160000000007	5.453132416732842E-6
wc2.1_2.5m_bio_13_horn	339.1024000000001	4.958876161254011E-6
wc2.1_2.5m_bio_13_horn	340.2832000000001	4.5079118535795715E-6
wc2.1_2.5m_bio_13_horn	341.46400000000006	4.0966110645968E-6
wc2.1_2.5m_bio_13_horn	342.64480000000003	3.7215938846202334E-6
wc2.1_2.5m_bio_13_horn	343.82560000000007	3.379795089131221E-6
wc2.1_2.5m_bio_13_horn	345.0064000000001	3.0683629574923543E-6
wc2.1_2.5m_bio_13_horn	346.1872000000001	2.784711568892817E-6
wc2.1_2.5m_bio_13_horn	347.36800000000005	2.5264382657042006E-6
wc2.1_2.5m_bio_13_horn	348.5488000000001	2.2913650354894344E-6
wc2.1_2.5m_bio_13_horn	349.72960000000006	2.077470526273828E-6
wc2.1_2.5m_bio_13_horn	350.9104000000001	1.8829231294148485E-6
wc2.1_2.5m_bio_13_horn	352.0912000000001	1.7060287973436061E-6
wc2.1_2.5m_bio_13_horn	353.27200000000005	1.5452369552804157E-6
wc2.1_2.5m_bio_13_horn	354.4528000000001	1.3991394780532573E-6
wc2.1_2.5m_bio_13_horn	355.63360000000006	1.2664319228861132E-6
wc2.1_2.5m_bio_13_horn	356.8144000000001	1.1459346751507837E-6
wc2.1_2.5m_bio_13_horn	357.99520000000007	1.036556113831466E-6
wc2.1_2.5m_bio_13_horn	359.17600000000004	9.373093803333177E-7
wc2.1_2.5m_bio_13_horn	360.3568000000001	8.472821377836226E-7
wc2.1_2.5m_bio_13_horn	361.53760000000005	7.656500429220614E-7
wc2.1_2.5m_bio_13_horn	362.7184000000001	6.916517918398313E-7
wc2.1_2.5m_bio_13_horn	363.89920000000006	6.245998633858107E-7
wc2.1_2.5m_bio_13_horn	365.0800000000001	5.638613629344036E-7
wc2.1_2.5m_bio_13_horn	366.2608000000001	5.088593297841726E-7
wc2.1_2.5m_bio_13_horn	367.4416000000001	4.5907148660262465E-7
wc2.1_2.5m_bio_13_horn	368.6224000000001	4.14016653849103E-7
wc2.1_2.5m_bio_13_horn	369.80320000000006	3.7326091728573374E-7
wc2.1_2.5m_bio_13_horn	370.9840000000001	3.364047529430536E-7
wc2.1_2.5m_bio_13_horn	372.16480000000007	3.030881430277077E-7
wc2.1_2.5m_bio_13_horn	373.3456000000001	2.7297991778141295E-7
wc2.1_2.5m_bio_13_horn	374.5264000000001	2.4578176294198784E-7
wc2.1_2.5m_bio_13_horn	375.70720000000006	2.2121956533283083E-7
wc2.1_2.5m_bio_13_horn	376.8880000000001	1.9904653925095772E-7
wc2.1_2.5m_bio_13_horn	378.06880000000007	1.7903658999784966E-7
wc2.1_2.5m_bio_13_horn	379.2496000000001	1.6098441335543612E-7
wc2.1_2.5m_bio_13_horn	380.4304000000001	1.4470487030848744E-7
wc2.1_2.5m_bio_13_horn	381.61120000000005	1.3002812693230226E-7
wc2.1_2.5m_bio_13_horn	382.7920000000001	1.1680157996352136E-7
wc2.1_2.5m_bio_13_horn	383.97280000000006	1.0488539459174717E-7
wc2.1_2.5m_bio_13_horn	385.1536000000001	9.415395396672466E-8
wc2.1_2.5m_bio_13_horn	386.3344000000001	8.449227095752576E-8
wc2.1_2.5m_bio_13_horn	387.5152000000001	7.57971108100719E-8
wc2.1_2.5m_bio_13_horn	388.6960000000001	6.797405660563527E-8
wc2.1_2.5m_bio_13_horn	389.87680000000006	6.093839743925855E-8
wc2.1_2.5m_bio_13_horn	391.0576000000001	5.461285823571416E-8
wc2.1_2.5m_bio_13_horn	392.23840000000007	4.8927567775081116E-8
wc2.1_2.5m_bio_13_horn	393.4192000000001	4.381972473765927E-8
wc2.1_2.5m_bio_13_horn	394.6000000000001	3.92320025355275E-8
wc2.1_2.5m_bio_13_horn	395.78080000000006	3.5113057350599775E-8
wc2.1_2.5m_bio_13_horn	396.9616000000001	3.141605020573479E-8
wc2.1_2.5m_bio_13_horn	398.14240000000007	2.809906618495006E-8
wc2.1_2.5m_bio_13_horn	399.3232000000001	2.5123895852630085E-8
wc2.1_2.5m_bio_13_horn	400.5040000000001	2.24563621031848E-8
wc2.1_2.5m_bio_13_horn	401.68480000000005	2.006534316478792E-8
wc2.1_2.5m_bio_13_horn	402.8656000000001	1.792301773662075E-8
wc2.1_2.5m_bio_13_horn	404.0464000000001	1.6004118918999666E-8
wc2.1_2.5m_bio_13_horn	405.2272000000001	1.4285885363563011E-8
wc2.1_2.5m_bio_13_horn	406.4080000000001	1.2747936928292347E-8
wc2.1_2.5m_bio_13_horn	407.58880000000005	1.1371753316780087E-8
wc2.1_2.5m_bio_13_horn	408.7696000000001	1.0140801975921931E-8
wc2.1_2.5m_bio_13_horn	409.9504000000001	9.04007357860337E-9
wc2.1_2.5m_bio_13_horn	411.1312000000001	8.056176170612162E-9
wc2.1_2.5m_bio_13_horn	412.31200000000007	7.176963912058909E-9
wc2.1_2.5m_bio_13_horn	413.49280000000005	6.391604578936949E-9
wc2.1_2.5m_bio_13_horn	414.6736000000001	5.690282023351756E-9
wc2.1_2.5m_bio_13_horn	415.8544000000001	5.064249020136913E-9
wc2.1_2.5m_bio_13_horn	417.0352000000001	4.50559767273262E-9
wc2.1_2.5m_bio_13_horn	418.21600000000007	4.0072318796546824E-9
wc2.1_2.5m_bio_13_horn	419.39680000000004	3.5628207051274785E-9
wc2.1_2.5m_bio_13_horn	420.57760000000013	3.166636286522362E-9
wc2.1_2.5m_bio_13_horn	421.7584000000001	2.8135833662901177E-9
wc2.1_2.5m_bio_13_horn	422.9392000000001	2.499056739324601E-9
wc2.1_2.5m_bio_13_horn	424.12000000000006	2.218961903110994E-9
wc2.1_2.5m_bio_13_horn	425.30080000000004	1.9696011488434806E-9
wc2.1_2.5m_bio_13_horn	426.4816000000001	1.7476891045475895E-9
wc2.1_2.5m_bio_13_horn	427.6624000000001	1.550260808613757E-9
wc2.1_2.5m_bio_13_horn	428.8432000000001	1.3746835891836895E-9
wc2.1_2.5m_bio_13_horn	430.02400000000006	1.218587786233627E-9
wc2.1_2.5m_bio_13_horn	431.20480000000003	1.0798553162771896E-9
wc2.1_2.5m_bio_13_horn	432.3856000000001	9.566031300423106E-10
wc2.1_2.5m_bio_13_horn	433.5664000000001	8.471350843031189E-10
wc2.1_2.5m_bio_13_horn	434.7472000000001	7.499477705508184E-10
wc2.1_2.5m_bio_13_horn	435.92800000000005	6.636881044741472E-10
wc2.1_2.5m_bio_13_horn	437.10880000000003	5.871573227622662E-10
wc2.1_2.5m_bio_13_horn	438.2896000000001	5.192776764140206E-10
wc2.1_2.5m_bio_13_horn	439.4704000000001	4.5909465118398884E-10
wc2.1_2.5m_bio_13_horn	440.6512000000001	4.0575090509697986E-10
wc2.1_2.5m_bio_13_horn	441.83200000000005	3.5848765622681356E-10
wc2.1_2.5m_bio_13_horn	443.0128000000001	3.166248652153314E-10
wc2.1_2.5m_bio_13_horn	444.1936000000001	2.7955707193605406E-10
wc2.1_2.5m_bio_13_horn	445.3744000000001	2.467478721346339E-10
wc2.1_2.5m_bio_13_horn	446.55520000000007	2.177163171968033E-10
wc2.1_2.5m_bio_13_horn	447.73600000000005	1.9203749701546258E-10
wc2.1_2.5m_bio_13_horn	448.91680000000014	1.693307161154678E-10
wc2.1_2.5m_bio_13_horn	450.0976000000001	1.4925982672053806E-10
wc2.1_2.5m_bio_13_horn	451.2784000000001	1.3152393063542434E-10
wc2.1_2.5m_bio_13_horn	452.45920000000007	1.158574763904241E-10
wc2.1_2.5m_bio_13_horn	453.64000000000004	1.0202298728057002E-10
wc2.1_2.5m_bio_13_horn	454.82080000000013	8.981099197669096E-11
wc2.1_2.5m_bio_13_horn	456.0016000000001	7.903454973812174E-11
wc2.1_2.5m_bio_13_horn	457.1824000000001	6.952790426728583E-11
wc2.1_2.5m_bio_13_horn	458.36320000000006	6.114469347506812E-11
wc2.1_2.5m_bio_13_horn	459.5440000000001	5.37542822753867E-11
wc2.1_2.5m_bio_13_horn	460.72480000000013	4.724162727676173E-11
wc2.1_2.5m_bio_13_horn	461.9056000000001	4.1504123055036146E-11
wc2.1_2.5m_bio_13_horn	463.0864000000001	3.645147725328535E-11
wc2.1_2.5m_bio_13_horn	464.26720000000006	3.2003219518905723E-11
wc2.1_2.5m_bio_13_horn	465.44800000000004	2.8088574868800897E-11
wc2.1_2.5m_bio_13_horn	466.6288000000001	2.4644519064365156E-11
wc2.1_2.5m_bio_13_horn	467.8096000000001	2.1615660650287083E-11
wc2.1_2.5m_bio_13_horn	468.9904000000001	1.8952773378488885E-11
wc2.1_2.5m_bio_13_horn	470.17120000000006	1.66123694661513E-11
wc2.1_2.5m_bio_13_horn	471.35200000000003	1.455619826062904E-11
wc2.1_2.5m_bio_13_horn	472.5328000000001	1.2750256579707742E-11
wc2.1_2.5m_bio_13_horn	473.7136000000001	1.1164709781685822E-11
wc2.1_2.5m_bio_13_horn	474.8944000000001	9.773059098105996E-12
wc2.1_2.5m_bio_13_horn	476.07520000000005	8.552067908007555E-12
wc2.1_2.5m_bio_13_horn	477.25600000000014	7.481115553431561E-12
wc2.1_2.5m_bio_13_horn	478.4368	6.54212925152442E-12
wc2.1_2.5m_bio_13_horn	479.6176000000001	5.719083626815058E-12
wc2.1_2.5m_bio_13_horn	480.7984000000002	4.9979434653402155E-12
wc2.1_2.5m_bio_13_horn	481.97920000000005	4.366287279650161E-12
wc2.1_2.5m_bio_13_horn	483.16000000000014	3.8131845771227635E-12
wc2.1_2.5m_bio_13_horn	484.3408	3.3290546968406387E-12
wc2.1_2.5m_bio_13_horn	485.5216000000001	2.905417659931908E-12
wc2.1_2.5m_bio_13_horn	486.7024000000002	2.5348590414198124E-12
wc2.1_2.5m_bio_13_horn	487.88320000000004	2.2108209360438558E-12
wc2.1_2.5m_bio_13_horn	489.06400000000014	1.9275735521628867E-12
wc2.1_2.5m_bio_13_horn	490.2448000000001	1.680052364588791E-12
wc2.1_2.5m_bio_13_horn	491.4256000000001	1.463835671601521E-12
wc2.1_2.5m_bio_13_horn	492.6064000000002	1.2750180685555668E-12
wc2.1_2.5m_bio_13_horn	493.78720000000004	1.2175684722601221E-12
wc2.1_2.5m_bio_13_horn	494.96800000000013	1.2175684722601221E-12
wc2.1_2.5m_bio_13_horn	496.1488000000001	1.2175684722601221E-12
wc2.1_2.5m_bio_13_horn	497.3296000000001	1.2175684722601221E-12
wc2.1_2.5m_bio_13_horn	498.5104000000002	1.2175684722601221E-12
wc2.1_2.5m_bio_13_horn	499.69120000000004	1.2175684722601221E-12
wc2.1_2.5m_bio_13_horn	500.8720000000001	1.2175684722601221E-12
wc2.1_2.5m_bio_13_horn	502.0528000000001	1.2175684722601221E-12
wc2.1_2.5m_bio_13_horn	503.2336000000001	1.2175684722601221E-12
wc2.1_2.5m_bio_13_horn	504.41440000000017	1.2175684722601221E-12
wc2.1_2.5m_bio_13_horn	505.59520000000003	1.2175684722601221E-12
wc2.1_2.5m_bio_13_horn	506.7760000000001	1.2175684722601221E-12
wc2.1_2.5m_bio_13_horn	507.9568000000001	1.2175684722601221E-12
wc2.1_2.5m_bio_13_horn	509.1376000000001	1.2175684722601221E-12
wc2.1_2.5m_bio_13_horn	510.31840000000017	1.2175684722601221E-12
wc2.1_2.5m_bio_13_horn	511.49920000000003	1.2175684722601221E-12
wc2.1_2.5m_bio_13_horn	512.6800000000001	1.2175684722601221E-12
wc2.1_2.5m_bio_13_horn	513.8608	1.2175684722601221E-12
wc2.1_2.5m_bio_13_horn	515.0416	1.2175684722601221E-12
wc2.1_2.5m_bio_13_horn	516.2224000000001	1.2175684722601221E-12
wc2.1_2.5m_bio_13_horn	517.4032	1.2175684722601221E-12
wc2.1_2.5m_bio_13_horn	518.5840000000001	1.2175684722601221E-12
wc2.1_2.5m_bio_13_horn	519.7648	1.2175684722601221E-12
wc2.1_2.5m_bio_13_horn	520.9456	1.2175684722601221E-12
wc2.1_2.5m_bio_13_horn	522.1264000000001	1.2175684722601221E-12
wc2.1_2.5m_bio_13_horn	523.3072000000001	1.2175684722601221E-12
wc2.1_2.5m_bio_13_horn	524.488	1.2175684722601221E-12
wc2.1_2.5m_bio_13_horn	525.6688	1.2175684722601221E-12
wc2.1_2.5m_bio_13_horn	526.8496	1.2175684722601221E-12
wc2.1_2.5m_bio_13_horn	528.0304000000001	1.2175684722601221E-12
wc2.1_2.5m_bio_13_horn	529.2112000000001	1.2175684722601221E-12
wc2.1_2.5m_bio_13_horn	530.392	1.2175684722601221E-12
wc2.1_2.5m_bio_13_horn	531.5728	1.2175684722601221E-12
wc2.1_2.5m_bio_13_horn	532.7536	1.2175684722601221E-12
wc2.1_2.5m_bio_13_horn	533.9344000000001	1.2175684722601221E-12
wc2.1_2.5m_bio_13_horn	535.1152000000001	1.2175684722601221E-12
wc2.1_2.5m_bio_13_horn	536.296	1.2175684722601221E-12
wc2.1_2.5m_bio_13_horn	537.4768	1.2175684722601221E-12
wc2.1_2.5m_bio_13_horn	538.6576	1.2175684722601221E-12
wc2.1_2.5m_bio_13_horn	539.8384000000001	1.2175684722601221E-12
wc2.1_2.5m_bio_13_horn	541.0192000000001	1.2175684722601221E-12
wc2.1_2.5m_bio_13_horn	542.2	1.2175684722601221E-12
