# Supplementary material for: New records of a lost species and a geographic range expansion for sengis in the Horn of Africa
Source: PeerJ. 2020 Aug 18;8:e9652. doi: 10.7717/peerj.9652 (PMC7441985; doi:10.7717/peerj.9652)
Supplement: Supplemental Information 6 [file peerj-08-9652-s006.zip › Data_S6_Ecological_Niche_Modeling/4_final_Maxent_analysis/output/plots/revoilii_11_wc2.1_2.5m_bio_13_horn_only.dat]

variable	x	y
wc2.1_2.5m_bio_13_horn	-48.2	0.18586181104183197
wc2.1_2.5m_bio_13_horn	-47.019200000000005	0.18586181104183197
wc2.1_2.5m_bio_13_horn	-45.8384	0.18586181104183197
wc2.1_2.5m_bio_13_horn	-44.6576	0.18586181104183197
wc2.1_2.5m_bio_13_horn	-43.476800000000004	0.18586181104183197
wc2.1_2.5m_bio_13_horn	-42.296	0.18586181104183197
wc2.1_2.5m_bio_13_horn	-41.1152	0.18586181104183197
wc2.1_2.5m_bio_13_horn	-39.9344	0.18586181104183197
wc2.1_2.5m_bio_13_horn	-38.753600000000006	0.18586181104183197
wc2.1_2.5m_bio_13_horn	-37.5728	0.18586181104183197
wc2.1_2.5m_bio_13_horn	-36.392	0.18586181104183197
wc2.1_2.5m_bio_13_horn	-35.2112	0.18586181104183197
wc2.1_2.5m_bio_13_horn	-34.0304	0.18586181104183197
wc2.1_2.5m_bio_13_horn	-32.8496	0.18586181104183197
wc2.1_2.5m_bio_13_horn	-31.668799999999997	0.18586181104183197
wc2.1_2.5m_bio_13_horn	-30.488	0.18586181104183197
wc2.1_2.5m_bio_13_horn	-29.3072	0.18586181104183197
wc2.1_2.5m_bio_13_horn	-28.1264	0.18586181104183197
wc2.1_2.5m_bio_13_horn	-26.945600000000002	0.18586181104183197
wc2.1_2.5m_bio_13_horn	-25.764799999999997	0.18586181104183197
wc2.1_2.5m_bio_13_horn	-24.584	0.18586181104183197
wc2.1_2.5m_bio_13_horn	-23.4032	0.18586181104183197
wc2.1_2.5m_bio_13_horn	-22.222399999999997	0.18586181104183197
wc2.1_2.5m_bio_13_horn	-21.0416	0.18586181104183197
wc2.1_2.5m_bio_13_horn	-19.860799999999998	0.18586181104183197
wc2.1_2.5m_bio_13_horn	-18.68	0.18586181104183197
wc2.1_2.5m_bio_13_horn	-17.4992	0.18586181104183197
wc2.1_2.5m_bio_13_horn	-16.318399999999997	0.18586181104183197
wc2.1_2.5m_bio_13_horn	-15.137599999999992	0.18586181104183197
wc2.1_2.5m_bio_13_horn	-13.956800000000001	0.18586181104183197
wc2.1_2.5m_bio_13_horn	-12.775999999999996	0.18586181104183197
wc2.1_2.5m_bio_13_horn	-11.595199999999998	0.18586181104183197
wc2.1_2.5m_bio_13_horn	-10.4144	0.18586181104183197
wc2.1_2.5m_bio_13_horn	-9.233599999999996	0.18586181104183197
wc2.1_2.5m_bio_13_horn	-8.052799999999998	0.18586181104183197
wc2.1_2.5m_bio_13_horn	-6.871999999999993	0.18586181104183197
wc2.1_2.5m_bio_13_horn	-5.691200000000002	0.18586181104183197
wc2.1_2.5m_bio_13_horn	-4.510399999999997	0.18586181104183197
wc2.1_2.5m_bio_13_horn	-3.329599999999992	0.18586181104183197
wc2.1_2.5m_bio_13_horn	-2.1488000000000014	0.18586181104183197
wc2.1_2.5m_bio_13_horn	-0.9679999999999964	0.18586181104183197
wc2.1_2.5m_bio_13_horn	0.21280000000000854	0.18586181104183197
wc2.1_2.5m_bio_13_horn	1.3936000000000064	0.18905743956565857
wc2.1_2.5m_bio_13_horn	2.5744000000000042	0.19881810247898102
wc2.1_2.5m_bio_13_horn	3.755200000000009	0.20883074402809143
wc2.1_2.5m_bio_13_horn	4.936000000000007	0.2190832644701004
wc2.1_2.5m_bio_13_horn	6.116800000000005	0.22956231236457825
wc2.1_2.5m_bio_13_horn	7.297600000000003	0.24025341868400574
wc2.1_2.5m_bio_13_horn	8.478400000000008	0.25114110112190247
wc2.1_2.5m_bio_13_horn	9.659200000000006	0.26220884919166565
wc2.1_2.5m_bio_13_horn	10.840000000000003	0.27343934774398804
wc2.1_2.5m_bio_13_horn	12.020800000000008	0.28481459617614746
wc2.1_2.5m_bio_13_horn	13.201600000000006	0.29631590843200684
wc2.1_2.5m_bio_13_horn	14.382400000000004	0.3079241216182709
wc2.1_2.5m_bio_13_horn	15.563200000000009	0.3196197748184204
wc2.1_2.5m_bio_13_horn	16.744	0.3313831388950348
wc2.1_2.5m_bio_13_horn	17.92480000000002	0.3431944251060486
wc2.1_2.5m_bio_13_horn	19.10560000000001	0.35503384470939636
wc2.1_2.5m_bio_13_horn	20.2864	0.3668818473815918
wc2.1_2.5m_bio_13_horn	21.467200000000005	0.37871912121772766
wc2.1_2.5m_bio_13_horn	22.64800000000001	0.39052680134773254
wc2.1_2.5m_bio_13_horn	23.828800000000015	0.40228649973869324
wc2.1_2.5m_bio_13_horn	25.009600000000006	0.4139804244041443
wc2.1_2.5m_bio_13_horn	26.19040000000001	0.42559152841567993
wc2.1_2.5m_bio_13_horn	27.3712	0.4371035397052765
wc2.1_2.5m_bio_13_horn	28.552000000000007	0.44850096106529236
wc2.1_2.5m_bio_13_horn	29.73280000000001	0.45976924896240234
wc2.1_2.5m_bio_13_horn	30.913600000000002	0.4708947539329529
wc2.1_2.5m_bio_13_horn	32.09440000000001	0.4818647801876068
wc2.1_2.5m_bio_13_horn	33.27520000000001	0.49266770482063293
wc2.1_2.5m_bio_13_horn	34.45600000000002	0.5032927989959717
wc2.1_2.5m_bio_13_horn	35.63680000000001	0.5137303471565247
wc2.1_2.5m_bio_13_horn	36.8176	0.5239717364311218
wc2.1_2.5m_bio_13_horn	37.998400000000004	0.5340091586112976
wc2.1_2.5m_bio_13_horn	39.17920000000001	0.5438358187675476
wc2.1_2.5m_bio_13_horn	40.360000000000014	0.5534459352493286
wc2.1_2.5m_bio_13_horn	41.54080000000002	0.5628345012664795
wc2.1_2.5m_bio_13_horn	42.721600000000024	0.5719974040985107
wc2.1_2.5m_bio_13_horn	43.9024	0.5809313654899597
wc2.1_2.5m_bio_13_horn	45.083200000000005	0.5896338224411011
wc2.1_2.5m_bio_13_horn	46.26400000000001	0.5981029868125916
wc2.1_2.5m_bio_13_horn	47.444800000000015	0.6063377261161804
wc2.1_2.5m_bio_13_horn	48.62560000000002	0.6143373847007751
wc2.1_2.5m_bio_13_horn	49.80640000000001	0.6221022009849548
wc2.1_2.5m_bio_13_horn	50.987200000000016	0.6296325325965881
wc2.1_2.5m_bio_13_horn	52.168000000000006	0.6369295716285706
wc2.1_2.5m_bio_13_horn	53.34880000000001	0.6439947485923767
wc2.1_2.5m_bio_13_horn	54.529600000000016	0.6508299112319946
wc2.1_2.5m_bio_13_horn	55.71040000000002	0.657437264919281
wc2.1_2.5m_bio_13_horn	56.89120000000001	0.6638193130493164
wc2.1_2.5m_bio_13_horn	58.07200000000002	0.6699787378311157
wc2.1_2.5m_bio_13_horn	59.25280000000001	0.6759186387062073
wc2.1_2.5m_bio_13_horn	60.43360000000001	0.6816421151161194
wc2.1_2.5m_bio_13_horn	61.61440000000002	0.6871524453163147
wc2.1_2.5m_bio_13_horn	62.79520000000001	0.6924530863761902
wc2.1_2.5m_bio_13_horn	63.97600000000001	0.6975476741790771
wc2.1_2.5m_bio_13_horn	65.15680000000002	0.6949822306632996
wc2.1_2.5m_bio_13_horn	66.33760000000002	0.6861934661865234
wc2.1_2.5m_bio_13_horn	67.51840000000001	0.677107572555542
wc2.1_2.5m_bio_13_horn	68.6992	0.6677220463752747
wc2.1_2.5m_bio_13_horn	69.88000000000001	0.6580352783203125
wc2.1_2.5m_bio_13_horn	71.06080000000001	0.6480463743209839
wc2.1_2.5m_bio_13_horn	72.24160000000002	0.6377555727958679
wc2.1_2.5m_bio_13_horn	73.42240000000002	0.6271641850471497
wc2.1_2.5m_bio_13_horn	74.60320000000002	0.6162746548652649
wc2.1_2.5m_bio_13_horn	75.784	0.605090856552124
wc2.1_2.5m_bio_13_horn	76.96480000000001	0.5936176776885986
wc2.1_2.5m_bio_13_horn	78.14560000000002	0.581861674785614
wc2.1_2.5m_bio_13_horn	79.32640000000002	0.5698308348655701
wc2.1_2.5m_bio_13_horn	80.50720000000003	0.5575347542762756
wc2.1_2.5m_bio_13_horn	81.688	0.5449845194816589
wc2.1_2.5m_bio_13_horn	82.86880000000001	0.5321930646896362
wc2.1_2.5m_bio_13_horn	84.04960000000004	0.5191746950149536
wc2.1_2.5m_bio_13_horn	85.23040000000002	0.5059455633163452
wc2.1_2.5m_bio_13_horn	86.41120000000002	0.4925234317779541
wc2.1_2.5m_bio_13_horn	87.59200000000003	0.47892770171165466
wc2.1_2.5m_bio_13_horn	88.7728	0.465179443359375
wc2.1_2.5m_bio_13_horn	89.95360000000004	0.45130082964897156
wc2.1_2.5m_bio_13_horn	91.13440000000001	0.43731582164764404
wc2.1_2.5m_bio_13_horn	92.31520000000002	0.42324936389923096
wc2.1_2.5m_bio_13_horn	93.49600000000002	0.4091276526451111
wc2.1_2.5m_bio_13_horn	94.67680000000003	0.39497777819633484
wc2.1_2.5m_bio_13_horn	95.85760000000003	0.38082757592201233
wc2.1_2.5m_bio_13_horn	97.03840000000001	0.3667052388191223
wc2.1_2.5m_bio_13_horn	98.21920000000001	0.3526395559310913
wc2.1_2.5m_bio_13_horn	99.40000000000002	0.33865922689437866
wc2.1_2.5m_bio_13_horn	100.58080000000002	0.3247929513454437
wc2.1_2.5m_bio_13_horn	101.76160000000003	0.31106895208358765
wc2.1_2.5m_bio_13_horn	102.9424	0.2975147068500519
wc2.1_2.5m_bio_13_horn	104.12320000000001	0.28415703773498535
wc2.1_2.5m_bio_13_horn	105.30400000000002	0.27102163434028625
wc2.1_2.5m_bio_13_horn	106.48480000000002	0.25813284516334534
wc2.1_2.5m_bio_13_horn	107.66560000000003	0.24551358819007874
wc2.1_2.5m_bio_13_horn	108.84640000000003	0.23318517208099365
wc2.1_2.5m_bio_13_horn	110.02720000000001	0.22116690874099731
wc2.1_2.5m_bio_13_horn	111.20800000000001	0.20947639644145966
wc2.1_2.5m_bio_13_horn	112.38880000000002	0.19812913239002228
wc2.1_2.5m_bio_13_horn	113.56960000000002	0.18713854253292084
wc2.1_2.5m_bio_13_horn	114.75040000000003	0.17651599645614624
wc2.1_2.5m_bio_13_horn	115.9312	0.16627050936222076
wc2.1_2.5m_bio_13_horn	117.11200000000004	0.15640918910503387
wc2.1_2.5m_bio_13_horn	118.29280000000001	0.14693695306777954
wc2.1_2.5m_bio_13_horn	119.47360000000002	0.13785673677921295
wc2.1_2.5m_bio_13_horn	120.65440000000002	0.1291695088148117
wc2.1_2.5m_bio_13_horn	121.8352	0.12087444961071014
wc2.1_2.5m_bio_13_horn	123.01600000000003	0.11296883970499039
wc2.1_2.5m_bio_13_horn	124.19680000000001	0.10544851422309875
wc2.1_2.5m_bio_13_horn	125.37760000000004	0.09830779582262039
wc2.1_2.5m_bio_13_horn	126.55840000000002	0.0915396586060524
wc2.1_2.5m_bio_13_horn	127.73920000000003	0.08513594418764114
wc2.1_2.5m_bio_13_horn	128.92000000000002	0.07908732444047928
wc2.1_2.5m_bio_13_horn	130.1008	0.07338368892669678
wc2.1_2.5m_bio_13_horn	131.28160000000003	0.06801415234804153
wc2.1_2.5m_bio_13_horn	132.4624	0.06296718865633011
wc2.1_2.5m_bio_13_horn	133.64320000000004	0.05823079124093056
wc2.1_2.5m_bio_13_horn	134.824	0.05379258468747139
wc2.1_2.5m_bio_13_horn	136.0048	0.04963994026184082
wc2.1_2.5m_bio_13_horn	137.18560000000002	0.0457601398229599
wc2.1_2.5m_bio_13_horn	138.3664	0.04214024543762207
wc2.1_2.5m_bio_13_horn	139.54720000000003	0.03876752778887749
wc2.1_2.5m_bio_13_horn	140.728	0.035629309713840485
wc2.1_2.5m_bio_13_horn	141.90880000000004	0.03271309286355972
wc2.1_2.5m_bio_13_horn	143.08960000000002	0.030006621032953262
wc2.1_2.5m_bio_13_horn	144.2704	0.02749793417751789
wc2.1_2.5m_bio_13_horn	145.45120000000003	0.02517540194094181
wc2.1_2.5m_bio_13_horn	146.632	0.023027760908007622
wc2.1_2.5m_bio_13_horn	147.81280000000004	0.02104414626955986
wc2.1_2.5m_bio_13_horn	148.99360000000001	0.01921411231160164
wc2.1_2.5m_bio_13_horn	150.17440000000005	0.017527662217617035
wc2.1_2.5m_bio_13_horn	151.35520000000002	0.015975186601281166
wc2.1_2.5m_bio_13_horn	152.536	0.014547587372362614
wc2.1_2.5m_bio_13_horn	153.71680000000003	0.013236192986369133
wc2.1_2.5m_bio_13_horn	154.8976	0.012032785452902317
wc2.1_2.5m_bio_13_horn	156.07840000000004	0.010929586365818977
wc2.1_2.5m_bio_13_horn	157.25920000000002	0.009919258765876293
wc2.1_2.5m_bio_13_horn	158.44000000000005	0.008994887582957745
wc2.1_2.5m_bio_13_horn	159.62080000000003	0.00814997497946024
wc2.1_2.5m_bio_13_horn	160.8016	0.007378423120826483
wc2.1_2.5m_bio_13_horn	161.98240000000004	0.006674522068351507
wc2.1_2.5m_bio_13_horn	163.16320000000002	0.006032940931618214
wc2.1_2.5m_bio_13_horn	164.34400000000005	0.005448680836707354
wc2.1_2.5m_bio_13_horn	165.52480000000003	0.00491710752248764
wc2.1_2.5m_bio_13_horn	166.7056	0.004433900583535433
wc2.1_2.5m_bio_13_horn	167.88640000000004	0.003995047882199287
wc2.1_2.5m_bio_13_horn	169.0672	0.0035968252923339605
wc2.1_2.5m_bio_13_horn	170.24800000000005	0.0032357845921069384
wc2.1_2.5m_bio_13_horn	171.42880000000002	0.002908735303208232
wc2.1_2.5m_bio_13_horn	172.60960000000006	0.0026127290911972523
wc2.1_2.5m_bio_13_horn	173.79040000000003	0.002345046028494835
wc2.1_2.5m_bio_13_horn	174.9712	0.002103178994730115
wc2.1_2.5m_bio_13_horn	176.15200000000004	0.0018848233157768846
wc2.1_2.5m_bio_13_horn	177.33280000000002	0.0016878517344594002
wc2.1_2.5m_bio_13_horn	178.51360000000005	0.001510318834334612
wc2.1_2.5m_bio_13_horn	179.69440000000003	0.0013504374073818326
wc2.1_2.5m_bio_13_horn	180.87520000000006	0.0012065699556842446
wc2.1_2.5m_bio_13_horn	182.05600000000004	0.0010772173991426826
wc2.1_2.5m_bio_13_horn	183.23680000000002	9.610094712115824E-4
wc2.1_2.5m_bio_13_horn	184.41760000000005	8.56694474350661E-4
wc2.1_2.5m_bio_13_horn	185.59840000000003	7.631304324604571E-4
wc2.1_2.5m_bio_13_horn	186.77920000000006	6.79276417940855E-4
wc2.1_2.5m_bio_13_horn	187.96000000000004	6.0418457724154E-4
wc2.1_2.5m_bio_13_horn	189.14080000000007	5.369936116039753E-4
wc2.1_2.5m_bio_13_horn	190.32160000000005	4.769183578900993E-4
wc2.1_2.5m_bio_13_horn	191.50240000000002	4.232484207022935E-4
wc2.1_2.5m_bio_13_horn	192.68320000000006	3.7533865543082356E-4
wc2.1_2.5m_bio_13_horn	193.86400000000003	3.326045407447964E-4
wc2.1_2.5m_bio_13_horn	195.04480000000007	2.945168816950172E-4
wc2.1_2.5m_bio_13_horn	196.22560000000004	2.6059712399728596E-4
wc2.1_2.5m_bio_13_horn	197.40640000000002	2.3041277017910033E-4
wc2.1_2.5m_bio_13_horn	198.58720000000005	2.035734651144594E-4
wc2.1_2.5m_bio_13_horn	199.76800000000003	1.7972715431824327E-4
wc2.1_2.5m_bio_13_horn	200.94880000000006	1.5855656238272786E-4
wc2.1_2.5m_bio_13_horn	202.12960000000004	1.3977631169836968E-4
wc2.1_2.5m_bio_13_horn	203.31040000000007	1.2312903709243983E-4
wc2.1_2.5m_bio_13_horn	204.49120000000005	1.0838414164027199E-4
wc2.1_2.5m_bio_13_horn	205.67200000000003	9.533434786135331E-5
wc2.1_2.5m_bio_13_horn	206.85280000000006	8.379374048672616E-5
wc2.1_2.5m_bio_13_horn	208.03360000000004	7.359568553511053E-5
wc2.1_2.5m_bio_13_horn	209.21440000000007	6.459096766775474E-5
wc2.1_2.5m_bio_13_horn	210.39520000000005	5.6646087614353746E-5
wc2.1_2.5m_bio_13_horn	211.57600000000002	4.9641719670034945E-5
wc2.1_2.5m_bio_13_horn	212.75680000000006	4.3471289245644584E-5
wc2.1_2.5m_bio_13_horn	213.93760000000003	3.803969957516529E-5
wc2.1_2.5m_bio_13_horn	215.1184	3.3262222132179886E-5
wc2.1_2.5m_bio_13_horn	216.2992000000001	2.906321060436312E-5
wc2.1_2.5m_bio_13_horn	217.48000000000008	2.5375516997883096E-5
wc2.1_2.5m_bio_13_horn	218.66080000000005	2.2139365682960488E-5
wc2.1_2.5m_bio_13_horn	219.84160000000003	1.930164944496937E-5
wc2.1_2.5m_bio_13_horn	221.02240000000006	1.681522735452745E-5
wc2.1_2.5m_bio_13_horn	222.2032000000001	1.4638279935752507E-5
wc2.1_2.5m_bio_13_horn	223.38400000000007	1.2733752555504907E-5
wc2.1_2.5m_bio_13_horn	224.56480000000005	1.1068833373428788E-5
wc2.1_2.5m_bio_13_horn	225.74560000000002	9.61449222813826E-6
wc2.1_2.5m_bio_13_horn	226.92640000000006	8.345069545612205E-6
wc2.1_2.5m_bio_13_horn	228.1072000000001	7.237914360302966E-6
wc2.1_2.5m_bio_13_horn	229.28800000000007	6.2729995988775045E-6
wc2.1_2.5m_bio_13_horn	230.46880000000004	5.432705620478373E-6
wc2.1_2.5m_bio_13_horn	231.64960000000002	4.701497346104588E-6
wc2.1_2.5m_bio_13_horn	232.83040000000005	4.0657005229149945E-6
wc2.1_2.5m_bio_13_horn	234.0112000000001	3.5132875382259954E-6
wc2.1_2.5m_bio_13_horn	235.19200000000006	3.033689381481963E-6
wc2.1_2.5m_bio_13_horn	236.37280000000004	2.6176267056143843E-6
wc2.1_2.5m_bio_13_horn	237.55360000000007	2.2569577140529873E-6
wc2.1_2.5m_bio_13_horn	238.73440000000005	1.9445462839939864E-6
wc2.1_2.5m_bio_13_horn	239.91520000000008	1.6741421404731227E-6
wc2.1_2.5m_bio_13_horn	241.09600000000006	1.4402780834643636E-6
wc2.1_2.5m_bio_13_horn	242.27680000000004	1.2381655096760369E-6
wc2.1_2.5m_bio_13_horn	243.45760000000007	1.0636290426191408E-6
wc2.1_2.5m_bio_13_horn	244.63840000000005	9.13021153792215E-7
wc2.1_2.5m_bio_13_horn	245.81920000000008	7.831602601982013E-7
wc2.1_2.5m_bio_13_horn	247.00000000000006	6.71273653551907E-7
wc2.1_2.5m_bio_13_horn	248.18080000000003	5.749469096372195E-7
wc2.1_2.5m_bio_13_horn	249.36160000000007	4.920792093798809E-7
wc2.1_2.5m_bio_13_horn	250.54240000000004	4.208443442621501E-7
wc2.1_2.5m_bio_13_horn	251.72320000000008	3.5965584288533137E-7
wc2.1_2.5m_bio_13_horn	252.90400000000005	3.071368439577782E-7
wc2.1_2.5m_bio_13_horn	254.08480000000003	2.620938062136702E-7
wc2.1_2.5m_bio_13_horn	255.26560000000006	2.23490914663671E-7
wc2.1_2.5m_bio_13_horn	256.44640000000004	1.9043258703277388E-7
wc2.1_2.5m_bio_13_horn	257.6272000000001	1.6214502807088138E-7
wc2.1_2.5m_bio_13_horn	258.80800000000005	1.379568743686832E-7
wc2.1_2.5m_bio_13_horn	259.9888000000001	1.1729082416422898E-7
wc2.1_2.5m_bio_13_horn	261.16960000000006	9.964692537778319E-8
wc2.1_2.5m_bio_13_horn	262.35040000000004	8.459430489438091E-8
wc2.1_2.5m_bio_13_horn	263.53120000000007	7.17627912649732E-8
wc2.1_2.5m_bio_13_horn	264.71200000000005	6.08323915685105E-8
wc2.1_2.5m_bio_13_horn	265.8928000000001	5.152896775939553E-8
wc2.1_2.5m_bio_13_horn	267.07360000000006	4.3615944633756953E-8
wc2.1_2.5m_bio_13_horn	268.25440000000003	3.6890980936732376E-8
wc2.1_2.5m_bio_13_horn	269.43520000000007	3.117973434996202E-8
wc2.1_2.5m_bio_13_horn	270.61600000000004	2.6333321301308388E-8
wc2.1_2.5m_bio_13_horn	271.7968000000001	2.222368955528964E-8
wc2.1_2.5m_bio_13_horn	272.97760000000005	1.8741646456987837E-8
wc2.1_2.5m_bio_13_horn	274.15840000000003	1.5793505170336175E-8
wc2.1_2.5m_bio_13_horn	275.33920000000006	1.3299231049757054E-8
wc2.1_2.5m_bio_13_horn	276.5200000000001	1.119065906607375E-8
wc2.1_2.5m_bio_13_horn	277.7008000000001	9.409401258153594E-9
wc2.1_2.5m_bio_13_horn	278.88160000000005	7.90586618393263E-9
wc2.1_2.5m_bio_13_horn	280.0624	6.637646876583858E-9
wc2.1_2.5m_bio_13_horn	281.24320000000006	5.568778771447569E-9
wc2.1_2.5m_bio_13_horn	282.4240000000001	4.668560205089989E-9
wc2.1_2.5m_bio_13_horn	283.60480000000007	3.910993751077285E-9
wc2.1_2.5m_bio_13_horn	284.78560000000004	3.2739229105516188E-9
wc2.1_2.5m_bio_13_horn	285.9664	2.7386146683738843E-9
wc2.1_2.5m_bio_13_horn	287.14720000000005	2.2891413209435996E-9
wc2.1_2.5m_bio_13_horn	288.3280000000001	1.912015656913013E-9
wc2.1_2.5m_bio_13_horn	289.50880000000006	1.595847787250193E-9
wc2.1_2.5m_bio_13_horn	290.68960000000004	1.3309711111020306E-9
wc2.1_2.5m_bio_13_horn	291.8704	1.1092436968951347E-9
wc2.1_2.5m_bio_13_horn	293.0512000000001	9.237670628436945E-10
wc2.1_2.5m_bio_13_horn	294.2320000000001	7.68739460976775E-10
wc2.1_2.5m_bio_13_horn	295.41280000000006	6.392533169474746E-10
wc2.1_2.5m_bio_13_horn	296.59360000000004	5.311877604441406E-10
wc2.1_2.5m_bio_13_horn	297.77440000000007	4.4106257535148075E-10
wc2.1_2.5m_bio_13_horn	298.9552000000001	3.6595998453847756E-10
wc2.1_2.5m_bio_13_horn	300.1360000000001	3.0342139911709864E-10
wc2.1_2.5m_bio_13_horn	301.31680000000006	2.513829699957171E-10
wc2.1_2.5m_bio_13_horn	302.49760000000003	2.0811662115871599E-10
wc2.1_2.5m_bio_13_horn	303.67840000000007	1.7216891801119516E-10
wc2.1_2.5m_bio_13_horn	304.8592000000001	1.4232592882024164E-10
wc2.1_2.5m_bio_13_horn	306.0400000000001	1.1756831619358366E-10
wc2.1_2.5m_bio_13_horn	307.22080000000005	9.704606562799256E-11
wc2.1_2.5m_bio_13_horn	308.40160000000003	8.004653884174928E-11
wc2.1_2.5m_bio_13_horn	309.5824000000001	6.59763840782368E-11
wc2.1_2.5m_bio_13_horn	310.7632000000001	5.4338977761858587E-11
wc2.1_2.5m_bio_13_horn	311.9440000000001	4.472144182754434E-11
wc2.1_2.5m_bio_13_horn	313.12480000000005	3.677894447329244E-11
wc2.1_2.5m_bio_13_horn	314.3056	3.0224541619494616E-11
wc2.1_2.5m_bio_13_horn	315.4864000000001	2.4819988078683686E-11
wc2.1_2.5m_bio_13_horn	316.6672000000001	2.0366684033712446E-11
wc2.1_2.5m_bio_13_horn	317.84800000000007	1.6700155147653106E-11
wc2.1_2.5m_bio_13_horn	319.02880000000005	1.36835135236546E-11
wc2.1_2.5m_bio_13_horn	320.2096	1.1203563250739013E-11
wc2.1_2.5m_bio_13_horn	321.3904000000001	9.166247622038881E-12
wc2.1_2.5m_bio_13_horn	322.5712000000001	7.493910006428628E-12
wc2.1_2.5m_bio_13_horn	323.75200000000007	6.122125809776557E-12
wc2.1_2.5m_bio_13_horn	324.93280000000004	4.997783437099557E-12
wc2.1_2.5m_bio_13_horn	326.1136	4.0769167555798624E-12
wc2.1_2.5m_bio_13_horn	327.2944000000001	3.3232507457708893E-12
wc2.1_2.5m_bio_13_horn	328.4752000000001	2.7069225767145655E-12
wc2.1_2.5m_bio_13_horn	329.65600000000006	2.203258409050335E-12
wc2.1_2.5m_bio_13_horn	330.83680000000004	1.79199385365314E-12
wc2.1_2.5m_bio_13_horn	332.0176000000001	1.456412681427599E-12
wc2.1_2.5m_bio_13_horn	333.1984000000001	1.1828069990463264E-12
wc2.1_2.5m_bio_13_horn	334.3792000000001	9.598871177074475E-13
wc2.1_2.5m_bio_13_horn	335.56000000000006	7.784091296883511E-13
wc2.1_2.5m_bio_13_horn	336.74080000000004	6.307721272386102E-13
wc2.1_2.5m_bio_13_horn	337.92160000000007	5.107620598167328E-13
wc2.1_2.5m_bio_13_horn	339.1024000000001	4.132795451347593E-13
wc2.1_2.5m_bio_13_horn	340.2832000000001	3.3415349480481193E-13
wc2.1_2.5m_bio_13_horn	341.46400000000006	2.699787821688199E-13
wc2.1_2.5m_bio_13_horn	342.64480000000003	2.179666495037702E-13
wc2.1_2.5m_bio_13_horn	343.82560000000007	1.758458152310502E-13
wc2.1_2.5m_bio_13_horn	345.0064000000001	1.4175904102919218E-13
wc2.1_2.5m_bio_13_horn	346.1872000000001	1.1419606037697816E-13
wc2.1_2.5m_bio_13_horn	347.36800000000005	9.192384402495826E-14
wc2.1_2.5m_bio_13_horn	348.5488000000001	7.394126001585011E-14
wc2.1_2.5m_bio_13_horn	349.72960000000006	5.943226325574175E-14
wc2.1_2.5m_bio_13_horn	350.9104000000001	4.773526002645537E-14
wc2.1_2.5m_bio_13_horn	352.0912000000001	3.8312059145832744E-14
wc2.1_2.5m_bio_13_horn	353.27200000000005	3.072616759549479E-14
wc2.1_2.5m_bio_13_horn	354.4528000000001	2.4624245581494376E-14
wc2.1_2.5m_bio_13_horn	355.63360000000006	1.9719419985255414E-14
wc2.1_2.5m_bio_13_horn	356.8144000000001	1.5780001884715435E-14
wc2.1_2.5m_bio_13_horn	357.99520000000007	1.2618176123380901E-14
wc2.1_2.5m_bio_13_horn	359.17600000000004	1.0082490669183902E-14
wc2.1_2.5m_bio_13_horn	360.3568000000001	8.05036799619548E-15
wc2.1_2.5m_bio_13_horn	361.53760000000005	6.423108860786246E-15
wc2.1_2.5m_bio_13_horn	362.7184000000001	5.120961299323948E-15
wc2.1_2.5m_bio_13_horn	363.89920000000006	4.079805341217907E-15
wc2.1_2.5m_bio_13_horn	365.0800000000001	3.247929201521775E-15
wc2.1_2.5m_bio_13_horn	366.2608000000001	2.5837486447230495E-15
wc2.1_2.5m_bio_13_horn	367.4416000000001	2.0538829494033857E-15
wc2.1_2.5m_bio_13_horn	368.6224000000001	1.631464971629706E-15
wc2.1_2.5m_bio_13_horn	369.80320000000006	1.2949754158605412E-15
wc2.1_2.5m_bio_13_horn	370.9840000000001	1.0271216809612212E-15
wc2.1_2.5m_bio_13_horn	372.16480000000007	8.140743129414843E-16
wc2.1_2.5m_bio_13_horn	373.3456000000001	6.447372331318583E-16
wc2.1_2.5m_bio_13_horn	374.5264000000001	5.102502651458264E-16
wc2.1_2.5m_bio_13_horn	375.70720000000006	4.035155375831936E-16
wc2.1_2.5m_bio_13_horn	376.8880000000001	3.188739968535743E-16
wc2.1_2.5m_bio_13_horn	378.06880000000007	2.5180079295273607E-16
wc2.1_2.5m_bio_13_horn	379.2496000000001	1.986879890418492E-16
wc2.1_2.5m_bio_13_horn	380.4304000000001	1.5666356109457036E-16
wc2.1_2.5m_bio_13_horn	381.61120000000005	1.2343571588831523E-16
wc2.1_2.5m_bio_13_horn	382.7920000000001	9.718417300198944E-17
wc2.1_2.5m_bio_13_horn	383.97280000000006	7.64586664461058E-17
wc2.1_2.5m_bio_13_horn	385.1536000000001	6.010903797485628E-17
wc2.1_2.5m_bio_13_horn	386.3344000000001	4.722035634758578E-17
wc2.1_2.5m_bio_13_horn	387.5152000000001	3.706813046170606E-17
wc2.1_2.5m_bio_13_horn	388.6960000000001	2.907692716101092E-17
wc2.1_2.5m_bio_13_horn	389.87680000000006	2.2791780564983952E-17
wc2.1_2.5m_bio_13_horn	391.0576000000001	1.7852011802411205E-17
wc2.1_2.5m_bio_13_horn	392.23840000000007	1.3972447048392575E-17
wc2.1_2.5m_bio_13_horn	393.4192000000001	1.0927976543847267E-17
wc2.1_2.5m_bio_13_horn	394.6000000000001	8.540502512628327E-18
wc2.1_2.5m_bio_13_horn	395.78080000000006	6.6697417402916615E-18
wc2.1_2.5m_bio_13_horn	396.9616000000001	5.204883457618442E-18
wc2.1_2.5m_bio_13_horn	398.14240000000007	4.058775088089469E-18
wc2.1_2.5m_bio_13_horn	399.3232000000001	3.1626804043434235E-18
wc2.1_2.5m_bio_13_horn	400.5040000000001	2.4626211151226982E-18
wc2.1_2.5m_bio_13_horn	401.68480000000005	1.9160915106754902E-18
wc2.1_2.5m_bio_13_horn	402.8656000000001	1.4897620025802003E-18
wc2.1_2.5m_bio_13_horn	404.0464000000001	1.1574352638493913E-18
wc2.1_2.5m_bio_13_horn	405.2272000000001	8.985719862830653E-19
wc2.1_2.5m_bio_13_horn	406.4080000000001	6.970934848332046E-19
wc2.1_2.5m_bio_13_horn	407.58880000000005	5.403877883990018E-19
wc2.1_2.5m_bio_13_horn	408.7696000000001	4.1860268474646134E-19
wc2.1_2.5m_bio_13_horn	409.9504000000001	3.240222589710829E-19
wc2.1_2.5m_bio_13_horn	411.1312000000001	2.5062804833350713E-19
wc2.1_2.5m_bio_13_horn	412.31200000000007	1.937139121361902E-19
wc2.1_2.5m_bio_13_horn	413.49280000000005	1.4961461308490963E-19
wc2.1_2.5m_bio_13_horn	414.6736000000001	1.1546849400114408E-19
wc2.1_2.5m_bio_13_horn	415.8544000000001	8.905022577962423E-20
wc2.1_2.5m_bio_13_horn	417.0352000000001	6.862554025560169E-20
wc2.1_2.5m_bio_13_horn	418.21600000000007	5.284607486947821E-20
wc2.1_2.5m_bio_13_horn	419.39680000000004	4.0665097179553285E-20
wc2.1_2.5m_bio_13_horn	420.57760000000013	3.126850313553562E-20
wc2.1_2.5m_bio_13_horn	421.7584000000001	2.402561437238041E-20
wc2.1_2.5m_bio_13_horn	422.9392000000001	1.844667695955804E-20
wc2.1_2.5m_bio_13_horn	424.12000000000006	1.4152850254454897E-20
wc2.1_2.5m_bio_13_horn	425.30080000000004	1.0850401936877259E-20
wc2.1_2.5m_bio_13_horn	426.4816000000001	8.312467222516087E-21
wc2.1_2.5m_bio_13_horn	427.6624000000001	6.3634148262523456E-21
wc2.1_2.5m_bio_13_horn	428.8432000000001	4.8677995773354464E-21
wc2.1_2.5m_bio_13_horn	430.02400000000006	3.720954047709021E-21
wc2.1_2.5m_bio_13_horn	431.20480000000003	2.8421832951061832E-21
wc2.1_2.5m_bio_13_horn	432.3856000000001	2.1693621377254014E-21
wc2.1_2.5m_bio_13_horn	433.5664000000001	1.65458155080144E-21
wc2.1_2.5m_bio_13_horn	434.7472000000001	1.2610331077918436E-21
wc2.1_2.5m_bio_13_horn	435.92800000000005	9.60375169451909E-22
wc2.1_2.5m_bio_13_horn	437.10880000000003	7.308657194917866E-22
wc2.1_2.5m_bio_13_horn	438.2896000000001	5.557895400145375E-22
wc2.1_2.5m_bio_13_horn	439.4704000000001	4.2234307774051374E-22
wc2.1_2.5m_bio_13_horn	440.6512000000001	3.206981607761691E-22
wc2.1_2.5m_bio_13_horn	441.83200000000005	2.433379418149316E-22
wc2.1_2.5m_bio_13_horn	443.0128000000001	1.8450253718011185E-22
wc2.1_2.5m_bio_13_horn	444.1936000000001	1.3978833597214894E-22
wc2.1_2.5m_bio_13_horn	445.3744000000001	1.0583317514766747E-22
wc2.1_2.5m_bio_13_horn	446.55520000000007	8.006611284034146E-23
wc2.1_2.5m_bio_13_horn	447.73600000000005	6.052823071766438E-23
wc2.1_2.5m_bio_13_horn	448.91680000000014	4.572389583499149E-23
wc2.1_2.5m_bio_13_horn	450.0976000000001	3.4515233134526666E-23
wc2.1_2.5m_bio_13_horn	451.2784000000001	2.603480800944526E-23
wc2.1_2.5m_bio_13_horn	452.45920000000007	1.962367232384168E-23
wc2.1_2.5m_bio_13_horn	453.64000000000004	1.4780263581010974E-23
wc2.1_2.5m_bio_13_horn	454.82080000000013	1.1124140198774918E-23
wc2.1_2.5m_bio_13_horn	456.0016000000001	8.366231987024327E-24
wc2.1_2.5m_bio_13_horn	457.1824000000001	6.287374059196624E-24
wc2.1_2.5m_bio_13_horn	458.36320000000006	4.721620451978161E-24
wc2.1_2.5m_bio_13_horn	459.5440000000001	3.543144301112113E-24
wc2.1_2.5m_bio_13_horn	460.72480000000013	2.656861637894248E-24
wc2.1_2.5m_bio_13_horn	461.9056000000001	1.990787918647018E-24
wc2.1_2.5m_bio_13_horn	463.0864000000001	1.4906080978936936E-24
wc2.1_2.5m_bio_13_horn	464.26720000000006	1.1152645293154627E-24
wc2.1_2.5m_bio_13_horn	465.44800000000004	8.338245963120253E-25
wc2.1_2.5m_bio_13_horn	466.6288000000001	6.229417138743329E-25
wc2.1_2.5m_bio_13_horn	467.8096000000001	4.650531758466104E-25
wc2.1_2.5m_bio_13_horn	468.9904000000001	3.469260624109051E-25
wc2.1_2.5m_bio_13_horn	470.17120000000006	2.5861108726724647E-25
wc2.1_2.5m_bio_13_horn	471.35200000000003	1.9263705971585117E-25
wc2.1_2.5m_bio_13_horn	472.5328000000001	1.4338653822849528E-25
wc2.1_2.5m_bio_13_horn	473.7136000000001	1.0664964332495044E-25
wc2.1_2.5m_bio_13_horn	474.8944000000001	7.926588390713434E-26
wc2.1_2.5m_bio_13_horn	476.07520000000005	5.88702241663153E-26
wc2.1_2.5m_bio_13_horn	477.25600000000014	4.368988410728373E-26
wc2.1_2.5m_bio_13_horn	478.4368	3.2400267662560414E-26
wc2.1_2.5m_bio_13_horn	479.6176000000001	2.4010000082156086E-26
wc2.1_2.5m_bio_13_horn	480.7984000000002	1.7779445689484317E-26
wc2.1_2.5m_bio_13_horn	481.97920000000005	1.3155987390766365E-26
wc2.1_2.5m_bio_13_horn	483.16000000000014	9.72757324477256E-27
wc2.1_2.5m_bio_13_horn	484.3408	7.18733867048786E-27
wc2.1_2.5m_bio_13_horn	485.5216000000001	5.3064912794248294E-27
wc2.1_2.5m_bio_13_horn	486.7024000000002	3.9149787760278635E-27
wc2.1_2.5m_bio_13_horn	487.88320000000004	2.8862043924485448E-27
wc2.1_2.5m_bio_13_horn	489.06400000000014	2.1262158733958198E-27
wc2.1_2.5m_bio_13_horn	490.2448000000001	1.5651767842667713E-27
wc2.1_2.5m_bio_13_horn	491.4256000000001	1.1513358467117586E-27
wc2.1_2.5m_bio_13_horn	492.6064000000002	8.462844324428616E-28
wc2.1_2.5m_bio_13_horn	493.78720000000004	7.636344488821959E-28
wc2.1_2.5m_bio_13_horn	494.96800000000013	7.636344488821959E-28
wc2.1_2.5m_bio_13_horn	496.1488000000001	7.636344488821959E-28
wc2.1_2.5m_bio_13_horn	497.3296000000001	7.636344488821959E-28
wc2.1_2.5m_bio_13_horn	498.5104000000002	7.636344488821959E-28
wc2.1_2.5m_bio_13_horn	499.69120000000004	7.636344488821959E-28
wc2.1_2.5m_bio_13_horn	500.8720000000001	7.636344488821959E-28
wc2.1_2.5m_bio_13_horn	502.0528000000001	7.636344488821959E-28
wc2.1_2.5m_bio_13_horn	503.2336000000001	7.636344488821959E-28
wc2.1_2.5m_bio_13_horn	504.41440000000017	7.636344488821959E-28
wc2.1_2.5m_bio_13_horn	505.59520000000003	7.636344488821959E-28
wc2.1_2.5m_bio_13_horn	506.7760000000001	7.636344488821959E-28
wc2.1_2.5m_bio_13_horn	507.9568000000001	7.636344488821959E-28
wc2.1_2.5m_bio_13_horn	509.1376000000001	7.636344488821959E-28
wc2.1_2.5m_bio_13_horn	510.31840000000017	7.636344488821959E-28
wc2.1_2.5m_bio_13_horn	511.49920000000003	7.636344488821959E-28
wc2.1_2.5m_bio_13_horn	512.6800000000001	7.636344488821959E-28
wc2.1_2.5m_bio_13_horn	513.8608	7.636344488821959E-28
wc2.1_2.5m_bio_13_horn	515.0416	7.636344488821959E-28
wc2.1_2.5m_bio_13_horn	516.2224000000001	7.636344488821959E-28
wc2.1_2.5m_bio_13_horn	517.4032	7.636344488821959E-28
wc2.1_2.5m_bio_13_horn	518.5840000000001	7.636344488821959E-28
wc2.1_2.5m_bio_13_horn	519.7648	7.636344488821959E-28
wc2.1_2.5m_bio_13_horn	520.9456	7.636344488821959E-28
wc2.1_2.5m_bio_13_horn	522.1264000000001	7.636344488821959E-28
wc2.1_2.5m_bio_13_horn	523.3072000000001	7.636344488821959E-28
wc2.1_2.5m_bio_13_horn	524.488	7.636344488821959E-28
wc2.1_2.5m_bio_13_horn	525.6688	7.636344488821959E-28
wc2.1_2.5m_bio_13_horn	526.8496	7.636344488821959E-28
wc2.1_2.5m_bio_13_horn	528.0304000000001	7.636344488821959E-28
wc2.1_2.5m_bio_13_horn	529.2112000000001	7.636344488821959E-28
wc2.1_2.5m_bio_13_horn	530.392	7.636344488821959E-28
wc2.1_2.5m_bio_13_horn	531.5728	7.636344488821959E-28
wc2.1_2.5m_bio_13_horn	532.7536	7.636344488821959E-28
wc2.1_2.5m_bio_13_horn	533.9344000000001	7.636344488821959E-28
wc2.1_2.5m_bio_13_horn	535.1152000000001	7.636344488821959E-28
wc2.1_2.5m_bio_13_horn	536.296	7.636344488821959E-28
wc2.1_2.5m_bio_13_horn	537.4768	7.636344488821959E-28
wc2.1_2.5m_bio_13_horn	538.6576	7.636344488821959E-28
wc2.1_2.5m_bio_13_horn	539.8384000000001	7.636344488821959E-28
wc2.1_2.5m_bio_13_horn	541.0192000000001	7.636344488821959E-28
wc2.1_2.5m_bio_13_horn	542.2	7.636344488821959E-28
