# Supplementary material for: New records of a lost species and a geographic range expansion for sengis in the Horn of Africa
Source: PeerJ. 2020 Aug 18;8:e9652. doi: 10.7717/peerj.9652 (PMC7441985; doi:10.7717/peerj.9652)
Supplement: Supplemental Information 6 [file peerj-08-9652-s006.zip › Data_S6_Ecological_Niche_Modeling/4_final_Maxent_analysis/output/plots/revoilii_11_wc2.1_2.5m_bio_14_horn_only.dat]

variable	x	y
wc2.1_2.5m_bio_14_horn	-9.7	0.021813951432704926
wc2.1_2.5m_bio_14_horn	-9.4672	0.021813951432704926
wc2.1_2.5m_bio_14_horn	-9.234399999999999	0.021813951432704926
wc2.1_2.5m_bio_14_horn	-9.0016	0.021813951432704926
wc2.1_2.5m_bio_14_horn	-8.768799999999999	0.021813951432704926
wc2.1_2.5m_bio_14_horn	-8.536	0.021813951432704926
wc2.1_2.5m_bio_14_horn	-8.303199999999999	0.021813951432704926
wc2.1_2.5m_bio_14_horn	-8.0704	0.021813951432704926
wc2.1_2.5m_bio_14_horn	-7.837599999999999	0.021813951432704926
wc2.1_2.5m_bio_14_horn	-7.604799999999999	0.021813951432704926
wc2.1_2.5m_bio_14_horn	-7.372	0.021813951432704926
wc2.1_2.5m_bio_14_horn	-7.139199999999999	0.021813951432704926
wc2.1_2.5m_bio_14_horn	-6.906399999999999	0.021813951432704926
wc2.1_2.5m_bio_14_horn	-6.673599999999999	0.021813951432704926
wc2.1_2.5m_bio_14_horn	-6.440799999999999	0.021813951432704926
wc2.1_2.5m_bio_14_horn	-6.207999999999999	0.021813951432704926
wc2.1_2.5m_bio_14_horn	-5.975199999999999	0.021813951432704926
wc2.1_2.5m_bio_14_horn	-5.742399999999999	0.021813951432704926
wc2.1_2.5m_bio_14_horn	-5.509599999999999	0.021813951432704926
wc2.1_2.5m_bio_14_horn	-5.2768	0.021813951432704926
wc2.1_2.5m_bio_14_horn	-5.044	0.021813951432704926
wc2.1_2.5m_bio_14_horn	-4.8111999999999995	0.021813951432704926
wc2.1_2.5m_bio_14_horn	-4.578399999999999	0.021813951432704926
wc2.1_2.5m_bio_14_horn	-4.345599999999998	0.021813951432704926
wc2.1_2.5m_bio_14_horn	-4.112799999999998	0.021813951432704926
wc2.1_2.5m_bio_14_horn	-3.879999999999999	0.021813951432704926
wc2.1_2.5m_bio_14_horn	-3.647199999999999	0.021813951432704926
wc2.1_2.5m_bio_14_horn	-3.4143999999999988	0.021813951432704926
wc2.1_2.5m_bio_14_horn	-3.1815999999999987	0.021813951432704926
wc2.1_2.5m_bio_14_horn	-2.9487999999999985	0.021813951432704926
wc2.1_2.5m_bio_14_horn	-2.7159999999999993	0.021813951432704926
wc2.1_2.5m_bio_14_horn	-2.483199999999999	0.021813951432704926
wc2.1_2.5m_bio_14_horn	-2.250399999999999	0.021813951432704926
wc2.1_2.5m_bio_14_horn	-2.017599999999999	0.021813951432704926
wc2.1_2.5m_bio_14_horn	-1.7847999999999988	0.021813951432704926
wc2.1_2.5m_bio_14_horn	-1.5519999999999996	0.021813951432704926
wc2.1_2.5m_bio_14_horn	-1.3191999999999986	0.021813951432704926
wc2.1_2.5m_bio_14_horn	-1.0863999999999994	0.021813951432704926
wc2.1_2.5m_bio_14_horn	-0.8536000000000001	0.021813951432704926
wc2.1_2.5m_bio_14_horn	-0.6207999999999991	0.021813951432704926
wc2.1_2.5m_bio_14_horn	-0.3879999999999999	0.021813951432704926
wc2.1_2.5m_bio_14_horn	-0.1551999999999989	0.021813951432704926
wc2.1_2.5m_bio_14_horn	0.07760000000000034	0.030114324763417244
wc2.1_2.5m_bio_14_horn	0.31039999999999957	0.07732509076595306
wc2.1_2.5m_bio_14_horn	0.5432000000000006	0.1734614223241806
wc2.1_2.5m_bio_14_horn	0.7760000000000016	0.2744264304637909
wc2.1_2.5m_bio_14_horn	1.0088000000000026	0.4053391218185425
wc2.1_2.5m_bio_14_horn	1.2416000000000018	0.5512555241584778
wc2.1_2.5m_bio_14_horn	1.4744000000000028	0.6888518333435059
wc2.1_2.5m_bio_14_horn	1.707200000000002	0.6897359490394592
wc2.1_2.5m_bio_14_horn	1.9400000000000013	0.6749697923660278
wc2.1_2.5m_bio_14_horn	2.1728000000000023	0.6598473787307739
wc2.1_2.5m_bio_14_horn	2.4056000000000015	0.6443921327590942
wc2.1_2.5m_bio_14_horn	2.6384000000000025	0.6286298632621765
wc2.1_2.5m_bio_14_horn	2.8712000000000018	0.6125890016555786
wc2.1_2.5m_bio_14_horn	3.104000000000001	0.5963001847267151
wc2.1_2.5m_bio_14_horn	3.336800000000002	0.579796314239502
wc2.1_2.5m_bio_14_horn	3.569600000000001	0.5631120204925537
wc2.1_2.5m_bio_14_horn	3.8024000000000022	0.5462837219238281
wc2.1_2.5m_bio_14_horn	4.0352000000000015	0.5293489694595337
wc2.1_2.5m_bio_14_horn	4.268000000000001	0.5123463869094849
wc2.1_2.5m_bio_14_horn	4.500800000000002	0.49531516432762146
wc2.1_2.5m_bio_14_horn	4.733600000000001	0.47829481959342957
wc2.1_2.5m_bio_14_horn	4.966400000000002	0.4613247513771057
wc2.1_2.5m_bio_14_horn	5.199200000000001	0.44444382190704346
wc2.1_2.5m_bio_14_horn	5.432	0.42769014835357666
wc2.1_2.5m_bio_14_horn	5.664800000000001	0.41110071539878845
wc2.1_2.5m_bio_14_horn	5.897600000000001	0.3947109580039978
wc2.1_2.5m_bio_14_horn	6.130400000000002	0.3785545825958252
wc2.1_2.5m_bio_14_horn	6.363200000000003	0.36266329884529114
wc2.1_2.5m_bio_14_horn	6.596	0.3470665514469147
wc2.1_2.5m_bio_14_horn	6.828800000000001	0.33179137110710144
wc2.1_2.5m_bio_14_horn	7.061600000000002	0.3168622553348541
wc2.1_2.5m_bio_14_horn	7.294400000000003	0.30230093002319336
wc2.1_2.5m_bio_14_horn	7.527200000000001	0.2881265878677368
wc2.1_2.5m_bio_14_horn	7.760000000000002	0.2743554711341858
wc2.1_2.5m_bio_14_horn	7.992799999999999	0.26100122928619385
wc2.1_2.5m_bio_14_horn	8.225600000000004	0.24807481467723846
wc2.1_2.5m_bio_14_horn	8.458400000000001	0.23558451235294342
wc2.1_2.5m_bio_14_horn	8.691200000000002	0.23061425983905792
wc2.1_2.5m_bio_14_horn	8.924	0.2272552251815796
wc2.1_2.5m_bio_14_horn	9.1568	0.22393086552619934
wc2.1_2.5m_bio_14_horn	9.389600000000002	0.22064125537872314
wc2.1_2.5m_bio_14_horn	9.622400000000003	0.21738643944263458
wc2.1_2.5m_bio_14_horn	9.8552	0.21416643261909485
wc2.1_2.5m_bio_14_horn	10.088000000000001	0.21098126471042633
wc2.1_2.5m_bio_14_horn	10.320799999999998	0.20783095061779022
wc2.1_2.5m_bio_14_horn	10.553600000000003	0.20471546053886414
wc2.1_2.5m_bio_14_horn	10.7864	0.20163479447364807
wc2.1_2.5m_bio_14_horn	11.019200000000001	0.19858889281749725
wc2.1_2.5m_bio_14_horn	11.252000000000002	0.19557775557041168
wc2.1_2.5m_bio_14_horn	11.4848	0.192601278424263
wc2.1_2.5m_bio_14_horn	11.717600000000004	0.18965944647789001
wc2.1_2.5m_bio_14_horn	11.950400000000002	0.18675212562084198
wc2.1_2.5m_bio_14_horn	12.183200000000003	0.1838792860507965
wc2.1_2.5m_bio_14_horn	12.416	0.18104077875614166
wc2.1_2.5m_bio_14_horn	12.648800000000005	0.17823654413223267
wc2.1_2.5m_bio_14_horn	12.881600000000002	0.1754664182662964
wc2.1_2.5m_bio_14_horn	13.114400000000003	0.17273031175136566
wc2.1_2.5m_bio_14_horn	13.3472	0.17002806067466736
wc2.1_2.5m_bio_14_horn	13.580000000000002	0.16735953092575073
wc2.1_2.5m_bio_14_horn	13.812800000000003	0.16472457349300385
wc2.1_2.5m_bio_14_horn	14.045600000000004	0.16212302446365356
wc2.1_2.5m_bio_14_horn	14.278400000000001	0.15955471992492676
wc2.1_2.5m_bio_14_horn	14.511200000000002	0.1570194661617279
wc2.1_2.5m_bio_14_horn	14.744	0.15451709926128387
wc2.1_2.5m_bio_14_horn	14.976800000000004	0.15204742550849915
wc2.1_2.5m_bio_14_horn	15.209600000000002	0.1496102213859558
wc2.1_2.5m_bio_14_horn	15.442400000000003	0.14720530807971954
wc2.1_2.5m_bio_14_horn	15.6752	0.14483247697353363
wc2.1_2.5m_bio_14_horn	15.908000000000001	0.14249150454998016
wc2.1_2.5m_bio_14_horn	16.140800000000002	0.14018215239048004
wc2.1_2.5m_bio_14_horn	16.373600000000003	0.13790421187877655
wc2.1_2.5m_bio_14_horn	16.6064	0.13565745949745178
wc2.1_2.5m_bio_14_horn	16.8392	0.13344164192676544
wc2.1_2.5m_bio_14_horn	17.072	0.13125650584697723
wc2.1_2.5m_bio_14_horn	17.304800000000004	0.12910184264183044
wc2.1_2.5m_bio_14_horn	17.5376	0.1269773691892624
wc2.1_2.5m_bio_14_horn	17.770400000000002	0.12488284707069397
wc2.1_2.5m_bio_14_horn	18.003200000000003	0.1228180006146431
wc2.1_2.5m_bio_14_horn	18.236	0.12078259885311127
wc2.1_2.5m_bio_14_horn	18.468800000000005	0.1187763586640358
wc2.1_2.5m_bio_14_horn	18.701600000000003	0.1167990118265152
wc2.1_2.5m_bio_14_horn	18.934400000000004	0.11485028266906738
wc2.1_2.5m_bio_14_horn	19.1672	0.11292992532253265
wc2.1_2.5m_bio_14_horn	19.400000000000002	0.11103764921426773
wc2.1_2.5m_bio_14_horn	19.632800000000003	0.10917317867279053
wc2.1_2.5m_bio_14_horn	19.865600000000004	0.10733621567487717
wc2.1_2.5m_bio_14_horn	20.0984	0.10552651435136795
wc2.1_2.5m_bio_14_horn	20.331200000000003	0.1037437841296196
wc2.1_2.5m_bio_14_horn	20.564	0.10198773443698883
wc2.1_2.5m_bio_14_horn	20.796800000000005	0.10025807470083237
wc2.1_2.5m_bio_14_horn	21.029600000000002	0.09855453670024872
wc2.1_2.5m_bio_14_horn	21.262400000000003	0.0968768298625946
wc2.1_2.5m_bio_14_horn	21.4952	0.09522467106580734
wc2.1_2.5m_bio_14_horn	21.728	0.09359774738550186
wc2.1_2.5m_bio_14_horn	21.960800000000003	0.09199581295251846
wc2.1_2.5m_bio_14_horn	22.193600000000004	0.09041855484247208
wc2.1_2.5m_bio_14_horn	22.426400000000005	0.08886569738388062
wc2.1_2.5m_bio_14_horn	22.659200000000002	0.08733692765235901
wc2.1_2.5m_bio_14_horn	22.892	0.08583199977874756
wc2.1_2.5m_bio_14_horn	23.124800000000004	0.08435060828924179
wc2.1_2.5m_bio_14_horn	23.3576	0.08289246261119843
wc2.1_2.5m_bio_14_horn	23.5904	0.08145726472139359
wc2.1_2.5m_bio_14_horn	23.823200000000003	0.08004476875066757
wc2.1_2.5m_bio_14_horn	24.056	0.07865466177463531
wc2.1_2.5m_bio_14_horn	24.288800000000005	0.07728666812181473
wc2.1_2.5m_bio_14_horn	24.521599999999996	0.07594049721956253
wc2.1_2.5m_bio_14_horn	24.7544	0.07461588829755783
wc2.1_2.5m_bio_14_horn	24.987200000000005	0.07331255078315735
wc2.1_2.5m_bio_14_horn	25.220000000000002	0.072030209004879
wc2.1_2.5m_bio_14_horn	25.452800000000007	0.0707685723900795
wc2.1_2.5m_bio_14_horn	25.685599999999997	0.06952738761901855
wc2.1_2.5m_bio_14_horn	25.918400000000002	0.06830637156963348
wc2.1_2.5m_bio_14_horn	26.151200000000006	0.0671052485704422
wc2.1_2.5m_bio_14_horn	26.384000000000004	0.06592375040054321
wc2.1_2.5m_bio_14_horn	26.6168	0.06476160883903503
wc2.1_2.5m_bio_14_horn	26.8496	0.06361857056617737
wc2.1_2.5m_bio_14_horn	27.082400000000003	0.06249435245990753
wc2.1_2.5m_bio_14_horn	27.315200000000008	0.061388690024614334
wc2.1_2.5m_bio_14_horn	27.548	0.060301341116428375
wc2.1_2.5m_bio_14_horn	27.780800000000003	0.05923203378915787
wc2.1_2.5m_bio_14_horn	28.0136	0.058180518448352814
wc2.1_2.5m_bio_14_horn	28.246400000000005	0.057146523147821426
wc2.1_2.5m_bio_14_horn	28.479200000000002	0.0561298206448555
wc2.1_2.5m_bio_14_horn	28.712	0.05513014644384384
wc2.1_2.5m_bio_14_horn	28.944800000000004	0.05414725840091705
wc2.1_2.5m_bio_14_horn	29.1776	0.05318089574575424
wc2.1_2.5m_bio_14_horn	29.4104	0.0522308386862278
wc2.1_2.5m_bio_14_horn	29.643200000000004	0.05129683017730713
wc2.1_2.5m_bio_14_horn	29.876	0.05037863925099373
wc2.1_2.5m_bio_14_horn	30.108800000000006	0.0494760200381279
wc2.1_2.5m_bio_14_horn	30.341599999999996	0.04858874902129173
wc2.1_2.5m_bio_14_horn	30.5744	0.047716591507196426
wc2.1_2.5m_bio_14_horn	30.807200000000005	0.046859320253133774
wc2.1_2.5m_bio_14_horn	31.040000000000003	0.04601670056581497
wc2.1_2.5m_bio_14_horn	31.2728	0.04518851637840271
wc2.1_2.5m_bio_14_horn	31.505599999999998	0.04437454789876938
wc2.1_2.5m_bio_14_horn	31.738400000000002	0.04357457160949707
wc2.1_2.5m_bio_14_horn	31.971200000000007	0.04278836399316788
wc2.1_2.5m_bio_14_horn	32.20400000000001	0.04201573133468628
wc2.1_2.5m_bio_14_horn	32.436800000000005	0.04125644266605377
wc2.1_2.5m_bio_14_horn	32.6696	0.04051028564572334
wc2.1_2.5m_bio_14_horn	32.9024	0.03977707400918007
wc2.1_2.5m_bio_14_horn	33.13520000000001	0.03905659168958664
wc2.1_2.5m_bio_14_horn	33.367999999999995	0.03834863752126694
wc2.1_2.5m_bio_14_horn	33.60080000000001	0.037653014063835144
wc2.1_2.5m_bio_14_horn	33.833600000000004	0.03696952387690544
wc2.1_2.5m_bio_14_horn	34.0664	0.03629797324538231
wc2.1_2.5m_bio_14_horn	34.2992	0.035638172179460526
wc2.1_2.5m_bio_14_horn	34.532	0.034989915788173676
wc2.1_2.5m_bio_14_horn	34.76480000000001	0.03435304015874863
wc2.1_2.5m_bio_14_horn	34.997600000000006	0.03372735157608986
wc2.1_2.5m_bio_14_horn	35.2304	0.033112671226263046
wc2.1_2.5m_bio_14_horn	35.4632	0.032508816570043564
wc2.1_2.5m_bio_14_horn	35.696	0.031915608793497086
wc2.1_2.5m_bio_14_horn	35.92880000000001	0.031332872807979584
wc2.1_2.5m_bio_14_horn	36.16160000000001	0.030760442838072777
wc2.1_2.5m_bio_14_horn	36.394400000000005	0.03019813261926174
wc2.1_2.5m_bio_14_horn	36.6272	0.029645798727869987
wc2.1_2.5m_bio_14_horn	36.86	0.029103262349963188
wc2.1_2.5m_bio_14_horn	37.0928	0.02857036329805851
wc2.1_2.5m_bio_14_horn	37.32560000000001	0.02804693952202797
wc2.1_2.5m_bio_14_horn	37.558400000000006	0.027532832697033882
wc2.1_2.5m_bio_14_horn	37.7912	0.027027888223528862
wc2.1_2.5m_bio_14_horn	38.024	0.026531951501965523
wc2.1_2.5m_bio_14_horn	38.2568	0.02604486420750618
wc2.1_2.5m_bio_14_horn	38.48960000000001	0.02556649036705494
wc2.1_2.5m_bio_14_horn	38.72240000000001	0.025096677243709564
wc2.1_2.5m_bio_14_horn	38.955200000000005	0.024635279551148415
wc2.1_2.5m_bio_14_horn	39.188	0.024182153865695
wc2.1_2.5m_bio_14_horn	39.4208	0.023737160488963127
wc2.1_2.5m_bio_14_horn	39.65360000000001	0.023300159722566605
wc2.1_2.5m_bio_14_horn	39.88640000000001	0.02287101559340954
wc2.1_2.5m_bio_14_horn	40.119200000000006	0.022449586540460587
wc2.1_2.5m_bio_14_horn	40.352000000000004	0.022035755217075348
wc2.1_2.5m_bio_14_horn	40.5848	0.02162938378751278
wc2.1_2.5m_bio_14_horn	40.81760000000001	0.021230343729257584
wc2.1_2.5m_bio_14_horn	41.050399999999996	0.020838508382439613
wc2.1_2.5m_bio_14_horn	41.28320000000001	0.02045375294983387
wc2.1_2.5m_bio_14_horn	41.516000000000005	0.020075956359505653
wc2.1_2.5m_bio_14_horn	41.7488	0.019704997539520264
wc2.1_2.5m_bio_14_horn	41.9816	0.01934075355529785
wc2.1_2.5m_bio_14_horn	42.2144	0.01898311637341976
wc2.1_2.5m_bio_14_horn	42.44720000000001	0.018631966784596443
wc2.1_2.5m_bio_14_horn	42.68000000000001	0.018287191167473793
wc2.1_2.5m_bio_14_horn	42.912800000000004	0.017948679625988007
wc2.1_2.5m_bio_14_horn	43.1456	0.01761632226407528
wc2.1_2.5m_bio_14_horn	43.3784	0.017290011048316956
wc2.1_2.5m_bio_14_horn	43.61120000000001	0.01696963794529438
wc2.1_2.5m_bio_14_horn	43.843999999999994	0.016655096784234047
wc2.1_2.5m_bio_14_horn	44.076800000000006	0.016346294432878494
wc2.1_2.5m_bio_14_horn	44.3096	0.016043122857809067
wc2.1_2.5m_bio_14_horn	44.5424	0.015745485201478004
wc2.1_2.5m_bio_14_horn	44.7752	0.015453281812369823
wc2.1_2.5m_bio_14_horn	45.007999999999996	0.015166417695581913
wc2.1_2.5m_bio_14_horn	45.24080000000001	0.014884798787534237
wc2.1_2.5m_bio_14_horn	45.473600000000005	0.014608331024646759
wc2.1_2.5m_bio_14_horn	45.7064	0.014336919412016869
wc2.1_2.5m_bio_14_horn	45.9392	0.014070482924580574
wc2.1_2.5m_bio_14_horn	46.172	0.013808928430080414
wc2.1_2.5m_bio_14_horn	46.40480000000001	0.013552168384194374
wc2.1_2.5m_bio_14_horn	46.637600000000006	0.01330011896789074
wc2.1_2.5m_bio_14_horn	46.870400000000004	0.013052694499492645
wc2.1_2.5m_bio_14_horn	47.1032	0.0128098139539361
wc2.1_2.5m_bio_14_horn	47.336	0.012571395374834538
wc2.1_2.5m_bio_14_horn	47.56880000000001	0.012337354011833668
wc2.1_2.5m_bio_14_horn	47.80160000000001	0.01210762094706297
wc2.1_2.5m_bio_14_horn	48.034400000000005	0.011882114224135876
wc2.1_2.5m_bio_14_horn	48.2672	0.011660757474601269
wc2.1_2.5m_bio_14_horn	48.5	0.011443477123975754
wc2.1_2.5m_bio_14_horn	48.7328	0.011230199597775936
wc2.1_2.5m_bio_14_horn	48.96560000000001	0.011020852252840996
wc2.1_2.5m_bio_14_horn	49.19840000000001	0.010815365239977837
wc2.1_2.5m_bio_14_horn	49.431200000000004	0.010613667778670788
wc2.1_2.5m_bio_14_horn	49.664	0.010415690019726753
wc2.1_2.5m_bio_14_horn	49.8968	0.010221369564533234
wc2.1_2.5m_bio_14_horn	50.12960000000001	0.010030637495219707
wc2.1_2.5m_bio_14_horn	50.36240000000001	0.009843429550528526
wc2.1_2.5m_bio_14_horn	50.595200000000006	0.009659681469202042
wc2.1_2.5m_bio_14_horn	50.828	0.00947932992130518
wc2.1_2.5m_bio_14_horn	51.0608	0.00930231437087059
wc2.1_2.5m_bio_14_horn	51.29360000000001	0.009128574281930923
wc2.1_2.5m_bio_14_horn	51.526399999999995	0.00895804725587368
wc2.1_2.5m_bio_14_horn	51.75920000000001	0.008790679275989532
wc2.1_2.5m_bio_14_horn	51.992000000000004	0.00862641166895628
wc2.1_2.5m_bio_14_horn	52.2248	0.00846518762409687
wc2.1_2.5m_bio_14_horn	52.45760000000001	0.008306951262056828
wc2.1_2.5m_bio_14_horn	52.6904	0.008151648566126823
wc2.1_2.5m_bio_14_horn	52.92320000000001	0.00799922551959753
wc2.1_2.5m_bio_14_horn	53.156000000000006	0.00784962996840477
wc2.1_2.5m_bio_14_horn	53.3888	0.007702808827161789
wc2.1_2.5m_bio_14_horn	53.6216	0.007558714598417282
wc2.1_2.5m_bio_14_horn	53.8544	0.007417295593768358
wc2.1_2.5m_bio_14_horn	54.08720000000001	0.007278503384441137
wc2.1_2.5m_bio_14_horn	54.31999999999999	0.007142289541661739
wc2.1_2.5m_bio_14_horn	54.552800000000005	0.007008607033640146
wc2.1_2.5m_bio_14_horn	54.7856	0.00687740882858634
wc2.1_2.5m_bio_14_horn	55.0184	0.006748650223016739
wc2.1_2.5m_bio_14_horn	55.2512	0.006622284185141325
wc2.1_2.5m_bio_14_horn	55.483999999999995	0.00649827066808939
wc2.1_2.5m_bio_14_horn	55.716800000000006	0.006376564968377352
wc2.1_2.5m_bio_14_horn	55.949600000000004	0.006257123779505491
wc2.1_2.5m_bio_14_horn	56.1824	0.0061399065889418125
wc2.1_2.5m_bio_14_horn	56.4152	0.006024871487170458
wc2.1_2.5m_bio_14_horn	56.647999999999996	0.005911978892982006
wc2.1_2.5m_bio_14_horn	56.880799999999994	0.005801189690828323
wc2.1_2.5m_bio_14_horn	57.113600000000005	0.005692462436854839
wc2.1_2.5m_bio_14_horn	57.3464	0.005585763603448868
wc2.1_2.5m_bio_14_horn	57.5792	0.005481053609400988
wc2.1_2.5m_bio_14_horn	57.812	0.005378296133130789
wc2.1_2.5m_bio_14_horn	58.044799999999995	0.005277454853057861
wc2.1_2.5m_bio_14_horn	58.27760000000001	0.0051784939132630825
wc2.1_2.5m_bio_14_horn	58.510400000000004	0.005081379786133766
wc2.1_2.5m_bio_14_horn	58.74319999999999	0.004986077547073364
wc2.1_2.5m_bio_14_horn	58.976	0.004892552271485329
wc2.1_2.5m_bio_14_horn	59.2088	0.004800774622708559
wc2.1_2.5m_bio_14_horn	59.44160000000001	0.004710710141807795
wc2.1_2.5m_bio_14_horn	59.674400000000006	0.004622327629476786
wc2.1_2.5m_bio_14_horn	59.90719999999999	0.004535595886409283
wc2.1_2.5m_bio_14_horn	60.14	0.004450484178960323
wc2.1_2.5m_bio_14_horn	60.3728	0.004366962239146233
wc2.1_2.5m_bio_14_horn	60.60560000000001	0.004285001661628485
wc2.1_2.5m_bio_14_horn	60.83840000000001	0.00420457124710083
wc2.1_2.5m_bio_14_horn	61.07119999999999	0.004125645384192467
wc2.1_2.5m_bio_14_horn	61.304	0.004048195201903582
wc2.1_2.5m_bio_14_horn	61.5368	0.003972193226218224
wc2.1_2.5m_bio_14_horn	61.7696	0.003897612215951085
wc2.1_2.5m_bio_14_horn	62.00240000000001	0.0038244265597313643
wc2.1_2.5m_bio_14_horn	62.23519999999999	0.0037526097148656845
wc2.1_2.5m_bio_14_horn	62.468	0.0036821365356445312
wc2.1_2.5m_bio_14_horn	62.7008	0.0036129809450358152
wc2.1_2.5m_bio_14_horn	62.9336	0.0035451208241283894
wc2.1_2.5m_bio_14_horn	63.16640000000001	0.0034785305615514517
wc2.1_2.5m_bio_14_horn	63.39919999999999	0.003413186874240637
wc2.1_2.5m_bio_14_horn	63.63199999999999	0.003349066711962223
wc2.1_2.5m_bio_14_horn	63.8648	0.0032861470244824886
wc2.1_2.5m_bio_14_horn	64.0976	0.003224404528737068
wc2.1_2.5m_bio_14_horn	64.33040000000001	0.0031638203654438257
wc2.1_2.5m_bio_14_horn	64.5632	0.003104369156062603
wc2.1_2.5m_bio_14_horn	64.79599999999999	0.0030460336711257696
wc2.1_2.5m_bio_14_horn	65.0288	0.0029887889977544546
wc2.1_2.5m_bio_14_horn	65.2616	0.002932619070634246
wc2.1_2.5m_bio_14_horn	65.4944	0.0028774996753782034
wc2.1_2.5m_bio_14_horn	65.7272	0.002823413349688053
wc2.1_2.5m_bio_14_horn	65.96	0.002770342631265521
wc2.1_2.5m_bio_14_horn	66.1928	0.0027182651683688164
wc2.1_2.5m_bio_14_horn	66.4256	0.002667165594175458
wc2.1_2.5m_bio_14_horn	66.6584	0.0026170224882662296
wc2.1_2.5m_bio_14_horn	66.8912	0.002567821182310581
wc2.1_2.5m_bio_14_horn	67.124	0.002519541187211871
wc2.1_2.5m_bio_14_horn	67.3568	0.002472168067470193
wc2.1_2.5m_bio_14_horn	67.5896	0.002425682032480836
wc2.1_2.5m_bio_14_horn	67.8224	0.0023800679482519627
wc2.1_2.5m_bio_14_horn	68.0552	0.002335311146453023
wc2.1_2.5m_bio_14_horn	68.288	0.002291392534971237
wc2.1_2.5m_bio_14_horn	68.5208	0.002248299540951848
wc2.1_2.5m_bio_14_horn	68.7536	0.002206013770774007
wc2.1_2.5m_bio_14_horn	68.9864	0.0021645228844136
wc2.1_2.5m_bio_14_horn	69.2192	0.0021238094195723534
wc2.1_2.5m_bio_14_horn	69.452	0.0020838601049035788
wc2.1_2.5m_bio_14_horn	69.6848	0.002044662134721875
wc2.1_2.5m_bio_14_horn	69.91760000000001	0.002006198512390256
wc2.1_2.5m_bio_14_horn	70.1504	0.0019684582948684692
wc2.1_2.5m_bio_14_horn	70.38319999999999	0.0019314256496727467
wc2.1_2.5m_bio_14_horn	70.616	0.0018950894009321928
wc2.1_2.5m_bio_14_horn	70.8488	0.0018594344146549702
wc2.1_2.5m_bio_14_horn	71.08160000000001	0.0018244500970467925
wc2.1_2.5m_bio_14_horn	71.3144	0.0017901217797771096
wc2.1_2.5m_bio_14_horn	71.54719999999999	0.0017564381705597043
wc2.1_2.5m_bio_14_horn	71.78	0.0017233883263543248
wc2.1_2.5m_bio_14_horn	72.0128	0.001690958277322352
wc2.1_2.5m_bio_14_horn	72.2456	0.0016591384774073958
wc2.1_2.5m_bio_14_horn	72.47840000000001	0.0016279155388474464
wc2.1_2.5m_bio_14_horn	72.71119999999999	0.0015972801484167576
wc2.1_2.5m_bio_14_horn	72.944	0.0015672195004299283
wc2.1_2.5m_bio_14_horn	73.1768	0.0015377235831692815
wc2.1_2.5m_bio_14_horn	73.4096	0.0015087829669937491
wc2.1_2.5m_bio_14_horn	73.64240000000001	0.0014803853118792176
wc2.1_2.5m_bio_14_horn	73.87519999999999	0.0014525222359225154
wc2.1_2.5m_bio_14_horn	74.108	0.001425181981176138
wc2.1_2.5m_bio_14_horn	74.3408	0.0013983565149828792
wc2.1_2.5m_bio_14_horn	74.5736	0.0013720344286412
wc2.1_2.5m_bio_14_horn	74.80640000000001	0.0013462079223245382
wc2.1_2.5m_bio_14_horn	75.0392	0.001320866052992642
wc2.1_2.5m_bio_14_horn	75.27199999999999	0.0012960006715729833
wc2.1_2.5m_bio_14_horn	75.5048	0.0012716036289930344
wc2.1_2.5m_bio_14_horn	75.7376	0.0012476644478738308
wc2.1_2.5m_bio_14_horn	75.97040000000001	0.001224176143296063
wc2.1_2.5m_bio_14_horn	76.2032	0.0012011288199573755
wc2.1_2.5m_bio_14_horn	76.43599999999999	0.0011785156093537807
wc2.1_2.5m_bio_14_horn	76.6688	0.001156326849013567
wc2.1_2.5m_bio_14_horn	76.9016	0.0011345554376021028
wc2.1_2.5m_bio_14_horn	77.1344	0.0011131941573694348
wc2.1_2.5m_bio_14_horn	77.3672	0.0010922339279204607
wc2.1_2.5m_bio_14_horn	77.6	0.0010716686956584454
wc2.1_2.5m_bio_14_horn	77.8328	0.0010514894966036081
wc2.1_2.5m_bio_14_horn	78.0656	0.0010316905099898577
wc2.1_2.5m_bio_14_horn	78.2984	0.0010122633539140224
wc2.1_2.5m_bio_14_horn	78.5312	9.93202324025333E-4
wc2.1_2.5m_bio_14_horn	78.764	9.744992130436003E-4
wc2.1_2.5m_bio_14_horn	78.9968	9.561479673720896E-4
wc2.1_2.5m_bio_14_horn	79.2296	9.381425916217268E-4
wc2.1_2.5m_bio_14_horn	79.4624	9.204753441736102E-4
wc2.1_2.5m_bio_14_horn	79.69520000000001	9.031411027535796E-4
wc2.1_2.5m_bio_14_horn	79.928	8.86132474988699E-4
wc2.1_2.5m_bio_14_horn	80.1608	8.694443968124688E-4
wc2.1_2.5m_bio_14_horn	80.3936	8.530697668902576E-4
wc2.1_2.5m_bio_14_horn	80.6264	8.370033465325832E-4
wc2.1_2.5m_bio_14_horn	80.85920000000002	8.212397224269807E-4
wc2.1_2.5m_bio_14_horn	81.092	8.05772258900106E-4
wc2.1_2.5m_bio_14_horn	81.3248	7.905963575467467E-4
wc2.1_2.5m_bio_14_horn	81.55760000000001	7.757056155242026E-4
wc2.1_2.5m_bio_14_horn	81.7904	7.610955508425832E-4
wc2.1_2.5m_bio_14_horn	82.0232	7.467599934898317E-4
wc2.1_2.5m_bio_14_horn	82.256	7.326947525143623E-4
wc2.1_2.5m_bio_14_horn	82.4888	7.188937743194401E-4
wc2.1_2.5m_bio_14_horn	82.72160000000001	7.053525187075138E-4
wc2.1_2.5m_bio_14_horn	82.9544	6.920666201040149E-4
wc2.1_2.5m_bio_14_horn	83.1872	6.790303741581738E-4
wc2.1_2.5m_bio_14_horn	83.42	6.662399973720312E-4
wc2.1_2.5m_bio_14_horn	83.6528	6.536899018101394E-4
wc2.1_2.5m_bio_14_horn	83.8856	6.413764785975218E-4
wc2.1_2.5m_bio_14_horn	84.11840000000001	6.292944890446961E-4
wc2.1_2.5m_bio_14_horn	84.3512	6.174403242766857E-4
wc2.1_2.5m_bio_14_horn	84.584	6.058089202269912E-4
wc2.1_2.5m_bio_14_horn	84.8168	5.94396551605314E-4
wc2.1_2.5m_bio_14_horn	85.0496	5.831993767060339E-4
wc2.1_2.5m_bio_14_horn	85.28240000000001	5.72212680708617E-4
wc2.1_2.5m_bio_14_horn	85.51520000000001	5.61433145776391E-4
wc2.1_2.5m_bio_14_horn	85.74799999999999	5.508562899194658E-4
wc2.1_2.5m_bio_14_horn	85.9808	5.404788535088301E-4
wc2.1_2.5m_bio_14_horn	86.2136	5.302965291775763E-4
wc2.1_2.5m_bio_14_horn	86.44640000000001	5.203058826737106E-4
wc2.1_2.5m_bio_14_horn	86.67920000000001	5.105037125758827E-4
wc2.1_2.5m_bio_14_horn	86.91199999999999	5.008858279325068E-4
wc2.1_2.5m_bio_14_horn	87.1448	4.914493183605373E-4
wc2.1_2.5m_bio_14_horn	87.3776	4.8219022573903203E-4
wc2.1_2.5m_bio_14_horn	87.61040000000001	4.7310578520409763E-4
wc2.1_2.5m_bio_14_horn	87.84320000000001	4.6419212594628334E-4
wc2.1_2.5m_bio_14_horn	88.076	4.5544662862084806E-4
wc2.1_2.5m_bio_14_horn	88.3088	4.4686553883366287E-4
wc2.1_2.5m_bio_14_horn	88.5416	4.3844603351317346E-4
wc2.1_2.5m_bio_14_horn	88.7744	4.301853768993169E-4
wc2.1_2.5m_bio_14_horn	89.00720000000001	4.2208004742860794E-4
wc2.1_2.5m_bio_14_horn	89.24	4.141276003792882E-4
wc2.1_2.5m_bio_14_horn	89.4728	4.0632468881085515E-4
wc2.1_2.5m_bio_14_horn	89.7056	3.9866898441687226E-4
wc2.1_2.5m_bio_14_horn	89.9384	3.911571984644979E-4
wc2.1_2.5m_bio_14_horn	90.17120000000001	3.837869444396347E-4
wc2.1_2.5m_bio_14_horn	90.404	3.7655571941286325E-4
wc2.1_2.5m_bio_14_horn	90.6368	3.6946043837815523E-4
wc2.1_2.5m_bio_14_horn	90.8696	3.6249906406737864E-4
wc2.1_2.5m_bio_14_horn	91.1024	3.55668569682166E-4
wc2.1_2.5m_bio_14_horn	91.33520000000001	3.489669761620462E-4
wc2.1_2.5m_bio_14_horn	91.568	3.423913731239736E-4
wc2.1_2.5m_bio_14_horn	91.8008	3.359398397151381E-4
wc2.1_2.5m_bio_14_horn	92.0336	3.2960964017547667E-4
wc2.1_2.5m_bio_14_horn	92.2664	3.233986790291965E-4
wc2.1_2.5m_bio_14_horn	92.4992	3.173049190081656E-4
wc2.1_2.5m_bio_14_horn	92.732	3.1132574076764286E-4
wc2.1_2.5m_bio_14_horn	92.9648	3.0545939807780087E-4
wc2.1_2.5m_bio_14_horn	93.19760000000001	2.9970338800922036E-4
wc2.1_2.5m_bio_14_horn	93.4304	2.940559643320739E-4
wc2.1_2.5m_bio_14_horn	93.6632	2.8851476963609457E-4
wc2.1_2.5m_bio_14_horn	93.896	2.8307794127613306E-4
wc2.1_2.5m_bio_14_horn	94.1288	2.77743733022362E-4
wc2.1_2.5m_bio_14_horn	94.36160000000001	2.725098456721753E-4
wc2.1_2.5m_bio_14_horn	94.59440000000001	2.673747076187283E-4
wc2.1_2.5m_bio_14_horn	94.8272	2.6233616517856717E-4
wc2.1_2.5m_bio_14_horn	95.06	2.5739267584867775E-4
wc2.1_2.5m_bio_14_horn	95.2928	2.5254220236092806E-4
wc2.1_2.5m_bio_14_horn	95.5256	2.4778323131613433E-4
wc2.1_2.5m_bio_14_horn	95.75840000000001	2.4311378365382552E-4
wc2.1_2.5m_bio_14_horn	95.9912	2.3853231687098742E-4
wc2.1_2.5m_bio_14_horn	96.224	2.3403730301652104E-4
wc2.1_2.5m_bio_14_horn	96.4568	2.2962683578953147E-4
wc2.1_2.5m_bio_14_horn	96.6896	2.2529960551764816E-4
wc2.1_2.5m_bio_14_horn	96.92240000000001	2.210537641076371E-4
wc2.1_2.5m_bio_14_horn	97.15520000000001	2.196563727920875E-4
wc2.1_2.5m_bio_14_horn	97.38799999999999	2.196563727920875E-4
wc2.1_2.5m_bio_14_horn	97.6208	2.196563727920875E-4
wc2.1_2.5m_bio_14_horn	97.8536	2.196563727920875E-4
wc2.1_2.5m_bio_14_horn	98.08640000000001	2.196563727920875E-4
wc2.1_2.5m_bio_14_horn	98.31920000000001	2.196563727920875E-4
wc2.1_2.5m_bio_14_horn	98.55199999999999	2.196563727920875E-4
wc2.1_2.5m_bio_14_horn	98.7848	2.196563727920875E-4
wc2.1_2.5m_bio_14_horn	99.0176	2.196563727920875E-4
wc2.1_2.5m_bio_14_horn	99.2504	2.196563727920875E-4
wc2.1_2.5m_bio_14_horn	99.48320000000001	2.196563727920875E-4
wc2.1_2.5m_bio_14_horn	99.716	2.196563727920875E-4
wc2.1_2.5m_bio_14_horn	99.9488	2.196563727920875E-4
wc2.1_2.5m_bio_14_horn	100.1816	2.196563727920875E-4
wc2.1_2.5m_bio_14_horn	100.4144	2.196563727920875E-4
wc2.1_2.5m_bio_14_horn	100.64720000000001	2.196563727920875E-4
wc2.1_2.5m_bio_14_horn	100.88	2.196563727920875E-4
wc2.1_2.5m_bio_14_horn	101.11280000000001	2.196563727920875E-4
wc2.1_2.5m_bio_14_horn	101.3456	2.196563727920875E-4
wc2.1_2.5m_bio_14_horn	101.5784	2.196563727920875E-4
wc2.1_2.5m_bio_14_horn	101.81120000000001	2.196563727920875E-4
wc2.1_2.5m_bio_14_horn	102.044	2.196563727920875E-4
wc2.1_2.5m_bio_14_horn	102.2768	2.196563727920875E-4
wc2.1_2.5m_bio_14_horn	102.5096	2.196563727920875E-4
wc2.1_2.5m_bio_14_horn	102.7424	2.196563727920875E-4
wc2.1_2.5m_bio_14_horn	102.97520000000002	2.196563727920875E-4
wc2.1_2.5m_bio_14_horn	103.208	2.196563727920875E-4
wc2.1_2.5m_bio_14_horn	103.4408	2.196563727920875E-4
wc2.1_2.5m_bio_14_horn	103.67360000000001	2.196563727920875E-4
wc2.1_2.5m_bio_14_horn	103.9064	2.196563727920875E-4
wc2.1_2.5m_bio_14_horn	104.1392	2.196563727920875E-4
wc2.1_2.5m_bio_14_horn	104.372	2.196563727920875E-4
wc2.1_2.5m_bio_14_horn	104.6048	2.196563727920875E-4
wc2.1_2.5m_bio_14_horn	104.83760000000001	2.196563727920875E-4
wc2.1_2.5m_bio_14_horn	105.0704	2.196563727920875E-4
wc2.1_2.5m_bio_14_horn	105.3032	2.196563727920875E-4
wc2.1_2.5m_bio_14_horn	105.536	2.196563727920875E-4
wc2.1_2.5m_bio_14_horn	105.7688	2.196563727920875E-4
wc2.1_2.5m_bio_14_horn	106.0016	2.196563727920875E-4
wc2.1_2.5m_bio_14_horn	106.23440000000001	2.196563727920875E-4
wc2.1_2.5m_bio_14_horn	106.4672	2.196563727920875E-4
wc2.1_2.5m_bio_14_horn	106.7	2.196563727920875E-4
