# Supplementary material for: New records of a lost species and a geographic range expansion for sengis in the Horn of Africa
Source: PeerJ. 2020 Aug 18;8:e9652. doi: 10.7717/peerj.9652 (PMC7441985; doi:10.7717/peerj.9652)
Supplement: Supplemental Information 6 [file peerj-08-9652-s006.zip › Data_S6_Ecological_Niche_Modeling/4_final_Maxent_analysis/output/plots/revoilii_11_wc2.1_2.5m_bio_19_horn.dat]

variable	x	y
wc2.1_2.5m_bio_19_horn	-111.8	0.7157679200172424
wc2.1_2.5m_bio_19_horn	-109.1168	0.7157679200172424
wc2.1_2.5m_bio_19_horn	-106.4336	0.7157679200172424
wc2.1_2.5m_bio_19_horn	-103.7504	0.7157679200172424
wc2.1_2.5m_bio_19_horn	-101.0672	0.7157679200172424
wc2.1_2.5m_bio_19_horn	-98.384	0.7157679200172424
wc2.1_2.5m_bio_19_horn	-95.7008	0.7157679200172424
wc2.1_2.5m_bio_19_horn	-93.0176	0.7157679200172424
wc2.1_2.5m_bio_19_horn	-90.3344	0.7157679200172424
wc2.1_2.5m_bio_19_horn	-87.6512	0.7157679200172424
wc2.1_2.5m_bio_19_horn	-84.96799999999999	0.7157679200172424
wc2.1_2.5m_bio_19_horn	-82.2848	0.7157679200172424
wc2.1_2.5m_bio_19_horn	-79.60159999999999	0.7157679200172424
wc2.1_2.5m_bio_19_horn	-76.91839999999999	0.7157679200172424
wc2.1_2.5m_bio_19_horn	-74.23519999999999	0.7157679200172424
wc2.1_2.5m_bio_19_horn	-71.55199999999999	0.7157679200172424
wc2.1_2.5m_bio_19_horn	-68.8688	0.7157679200172424
wc2.1_2.5m_bio_19_horn	-66.1856	0.7157679200172424
wc2.1_2.5m_bio_19_horn	-63.5024	0.7157679200172424
wc2.1_2.5m_bio_19_horn	-60.8192	0.7157679200172424
wc2.1_2.5m_bio_19_horn	-58.135999999999996	0.7157679200172424
wc2.1_2.5m_bio_19_horn	-55.4528	0.7157679200172424
wc2.1_2.5m_bio_19_horn	-52.769600000000004	0.7157679200172424
wc2.1_2.5m_bio_19_horn	-50.0864	0.7157679200172424
wc2.1_2.5m_bio_19_horn	-47.4032	0.7157679200172424
wc2.1_2.5m_bio_19_horn	-44.72	0.7157679200172424
wc2.1_2.5m_bio_19_horn	-42.0368	0.7157679200172424
wc2.1_2.5m_bio_19_horn	-39.3536	0.7157679200172424
wc2.1_2.5m_bio_19_horn	-36.6704	0.7157679200172424
wc2.1_2.5m_bio_19_horn	-33.987200000000016	0.7157679200172424
wc2.1_2.5m_bio_19_horn	-31.304000000000002	0.7157679200172424
wc2.1_2.5m_bio_19_horn	-28.620800000000003	0.7157679200172424
wc2.1_2.5m_bio_19_horn	-25.937600000000003	0.7157679200172424
wc2.1_2.5m_bio_19_horn	-23.254400000000004	0.7157679200172424
wc2.1_2.5m_bio_19_horn	-20.571200000000005	0.7157679200172424
wc2.1_2.5m_bio_19_horn	-17.88799999999999	0.7157679200172424
wc2.1_2.5m_bio_19_horn	-15.204800000000006	0.7157679200172424
wc2.1_2.5m_bio_19_horn	-12.521600000000007	0.7157679200172424
wc2.1_2.5m_bio_19_horn	-9.838400000000007	0.7157679200172424
wc2.1_2.5m_bio_19_horn	-7.155200000000008	0.7157679200172424
wc2.1_2.5m_bio_19_horn	-4.471999999999994	0.7157679200172424
wc2.1_2.5m_bio_19_horn	-1.7887999999999948	0.7157679200172424
wc2.1_2.5m_bio_19_horn	0.8943999999999903	0.7318119406700134
wc2.1_2.5m_bio_19_horn	3.5775999999999897	0.7763717174530029
wc2.1_2.5m_bio_19_horn	6.260799999999989	0.8153954148292542
wc2.1_2.5m_bio_19_horn	8.943999999999988	0.8030102849006653
wc2.1_2.5m_bio_19_horn	11.627200000000002	0.7406706213951111
wc2.1_2.5m_bio_19_horn	14.310400000000001	0.6667890548706055
wc2.1_2.5m_bio_19_horn	16.9936	0.5836897492408752
wc2.1_2.5m_bio_19_horn	19.6768	0.5033081769943237
wc2.1_2.5m_bio_19_horn	22.36	0.5321425199508667
wc2.1_2.5m_bio_19_horn	25.0432	0.5607637763023376
wc2.1_2.5m_bio_19_horn	27.726399999999998	0.5889865159988403
wc2.1_2.5m_bio_19_horn	30.40959999999997	0.6166355013847351
wc2.1_2.5m_bio_19_horn	33.0928	0.6435502171516418
wc2.1_2.5m_bio_19_horn	35.775999999999996	0.6695878505706787
wc2.1_2.5m_bio_19_horn	38.459199999999996	0.6946260333061218
wc2.1_2.5m_bio_19_horn	41.142399999999995	0.7185642719268799
wc2.1_2.5m_bio_19_horn	43.825599999999966	0.7413248419761658
wc2.1_2.5m_bio_19_horn	46.508799999999994	0.7628521919250488
wc2.1_2.5m_bio_19_horn	49.19199999999999	0.7831121683120728
wc2.1_2.5m_bio_19_horn	51.87519999999999	0.8020902872085571
wc2.1_2.5m_bio_19_horn	54.55839999999999	0.8197899460792542
wc2.1_2.5m_bio_19_horn	57.24159999999999	0.8353745937347412
wc2.1_2.5m_bio_19_horn	59.92479999999999	0.8355125188827515
wc2.1_2.5m_bio_19_horn	62.60799999999999	0.8343000411987305
wc2.1_2.5m_bio_19_horn	65.29119999999999	0.8330803513526917
wc2.1_2.5m_bio_19_horn	67.97439999999999	0.8318535089492798
wc2.1_2.5m_bio_19_horn	70.65759999999999	0.8306195139884949
wc2.1_2.5m_bio_19_horn	73.34079999999999	0.8293783068656921
wc2.1_2.5m_bio_19_horn	76.02400000000002	0.8281298875808716
wc2.1_2.5m_bio_19_horn	78.70719999999999	0.8268741965293884
wc2.1_2.5m_bio_19_horn	81.39039999999999	0.8256112933158875
wc2.1_2.5m_bio_19_horn	84.07359999999998	0.8243411779403687
wc2.1_2.5m_bio_19_horn	86.75679999999998	0.8230637311935425
wc2.1_2.5m_bio_19_horn	89.44000000000001	0.8217790722846985
wc2.1_2.5m_bio_19_horn	92.12319999999998	0.8204870820045471
wc2.1_2.5m_bio_19_horn	94.80640000000001	0.8191877603530884
wc2.1_2.5m_bio_19_horn	97.48959999999998	0.817881166934967
wc2.1_2.5m_bio_19_horn	100.17279999999998	0.8165671825408936
wc2.1_2.5m_bio_19_horn	102.85600000000001	0.8152459263801575
wc2.1_2.5m_bio_19_horn	105.53919999999998	0.8139172792434692
wc2.1_2.5m_bio_19_horn	108.22240000000001	0.8125813007354736
wc2.1_2.5m_bio_19_horn	110.90559999999998	0.8112379312515259
wc2.1_2.5m_bio_19_horn	113.58879999999998	0.8098872303962708
wc2.1_2.5m_bio_19_horn	116.27199999999998	0.8085290789604187
wc2.1_2.5m_bio_19_horn	118.95519999999998	0.8071635961532593
wc2.1_2.5m_bio_19_horn	121.6384	0.8057906627655029
wc2.1_2.5m_bio_19_horn	124.32159999999998	0.8044103384017944
wc2.1_2.5m_bio_19_horn	127.0048	0.8030226230621338
wc2.1_2.5m_bio_19_horn	129.688	0.8016274571418762
wc2.1_2.5m_bio_19_horn	132.3712	0.8002249002456665
wc2.1_2.5m_bio_19_horn	135.0544	0.7988148927688599
wc2.1_2.5m_bio_19_horn	137.7376	0.7973974943161011
wc2.1_2.5m_bio_19_horn	140.42079999999999	0.7959726452827454
wc2.1_2.5m_bio_19_horn	143.10399999999998	0.7945403456687927
wc2.1_2.5m_bio_19_horn	145.78719999999998	0.7931005954742432
wc2.1_2.5m_bio_19_horn	148.47039999999998	0.7916533946990967
wc2.1_2.5m_bio_19_horn	151.15359999999998	0.7901987433433533
wc2.1_2.5m_bio_19_horn	153.83679999999998	0.7887367010116577
wc2.1_2.5m_bio_19_horn	156.51999999999998	0.7872671484947205
wc2.1_2.5m_bio_19_horn	159.20319999999992	0.785790205001831
wc2.1_2.5m_bio_19_horn	161.88639999999998	0.7843058109283447
wc2.1_2.5m_bio_19_horn	164.56959999999998	0.7828139066696167
wc2.1_2.5m_bio_19_horn	167.25279999999998	0.7813146114349365
wc2.1_2.5m_bio_19_horn	169.93599999999998	0.7798078656196594
wc2.1_2.5m_bio_19_horn	172.61919999999992	0.7782937288284302
wc2.1_2.5m_bio_19_horn	175.30239999999998	0.776772141456604
wc2.1_2.5m_bio_19_horn	177.98559999999998	0.7752431035041809
wc2.1_2.5m_bio_19_horn	180.66879999999998	0.7737066149711609
wc2.1_2.5m_bio_19_horn	183.35199999999998	0.7721627354621887
wc2.1_2.5m_bio_19_horn	186.03519999999992	0.7706114649772644
wc2.1_2.5m_bio_19_horn	188.71839999999997	0.7690528035163879
wc2.1_2.5m_bio_19_horn	191.40159999999997	0.7674866914749146
wc2.1_2.5m_bio_19_horn	194.08479999999997	0.7659132480621338
wc2.1_2.5m_bio_19_horn	196.76799999999997	0.7643324136734009
wc2.1_2.5m_bio_19_horn	199.45119999999991	0.7627441883087158
wc2.1_2.5m_bio_19_horn	202.13439999999997	0.7611486315727234
wc2.1_2.5m_bio_19_horn	204.81759999999997	0.7595456838607788
wc2.1_2.5m_bio_19_horn	207.50079999999997	0.7579354643821716
wc2.1_2.5m_bio_19_horn	210.18399999999997	0.7563178539276123
wc2.1_2.5m_bio_19_horn	212.86719999999997	0.7546929717063904
wc2.1_2.5m_bio_19_horn	215.55039999999997	0.7530607581138611
wc2.1_2.5m_bio_19_horn	218.23359999999997	0.751421332359314
wc2.1_2.5m_bio_19_horn	220.91679999999997	0.7497745752334595
wc2.1_2.5m_bio_19_horn	223.59999999999997	0.7481205463409424
wc2.1_2.5m_bio_19_horn	226.28319999999997	0.7464593648910522
wc2.1_2.5m_bio_19_horn	228.96639999999996	0.7447909116744995
wc2.1_2.5m_bio_19_horn	231.64959999999996	0.743115246295929
wc2.1_2.5m_bio_19_horn	234.33279999999996	0.7414324283599854
wc2.1_2.5m_bio_19_horn	237.01599999999996	0.7397424578666687
wc2.1_2.5m_bio_19_horn	239.69919999999996	0.7380452752113342
wc2.1_2.5m_bio_19_horn	242.38239999999996	0.7363410592079163
wc2.1_2.5m_bio_19_horn	245.06559999999996	0.7346296906471252
wc2.1_2.5m_bio_19_horn	247.74879999999996	0.732911229133606
wc2.1_2.5m_bio_19_horn	250.43200000000002	0.7311857342720032
wc2.1_2.5m_bio_19_horn	253.11519999999996	0.7294532060623169
wc2.1_2.5m_bio_19_horn	255.79839999999996	0.7277137041091919
wc2.1_2.5m_bio_19_horn	258.48159999999996	0.7259671688079834
wc2.1_2.5m_bio_19_horn	261.16479999999996	0.724213719367981
wc2.1_2.5m_bio_19_horn	263.848	0.7224532961845398
wc2.1_2.5m_bio_19_horn	266.53119999999996	0.7206860184669495
wc2.1_2.5m_bio_19_horn	269.21439999999996	0.7189118266105652
wc2.1_2.5m_bio_19_horn	271.89759999999995	0.7171307802200317
wc2.1_2.5m_bio_19_horn	274.58079999999995	0.7153429388999939
wc2.1_2.5m_bio_19_horn	277.264	0.7135483026504517
wc2.1_2.5m_bio_19_horn	279.94719999999995	0.7117469310760498
wc2.1_2.5m_bio_19_horn	282.63039999999995	0.7099387645721436
wc2.1_2.5m_bio_19_horn	285.31359999999995	0.7081239819526672
wc2.1_2.5m_bio_19_horn	287.99679999999995	0.7063025236129761
wc2.1_2.5m_bio_19_horn	290.68	0.7044744491577148
wc2.1_2.5m_bio_19_horn	293.36319999999995	0.7026398181915283
wc2.1_2.5m_bio_19_horn	296.04639999999995	0.7007985711097717
wc2.1_2.5m_bio_19_horn	298.72959999999995	0.6989508271217346
wc2.1_2.5m_bio_19_horn	301.4128	0.697096586227417
wc2.1_2.5m_bio_19_horn	304.096	0.6952359676361084
wc2.1_2.5m_bio_19_horn	306.77919999999995	0.6933688521385193
wc2.1_2.5m_bio_19_horn	309.46239999999995	0.6914954781532288
wc2.1_2.5m_bio_19_horn	312.14559999999994	0.6896157264709473
wc2.1_2.5m_bio_19_horn	314.8288	0.6877297163009644
wc2.1_2.5m_bio_19_horn	317.512	0.68583744764328
wc2.1_2.5m_bio_19_horn	320.19519999999994	0.6839389801025391
wc2.1_2.5m_bio_19_horn	322.87839999999994	0.6820343732833862
wc2.1_2.5m_bio_19_horn	325.56159999999994	0.6801236271858215
wc2.1_2.5m_bio_19_horn	328.2448	0.6782068014144897
wc2.1_2.5m_bio_19_horn	330.92799999999994	0.6762840151786804
wc2.1_2.5m_bio_19_horn	333.61119999999994	0.6743552088737488
wc2.1_2.5m_bio_19_horn	336.29439999999994	0.6724205613136292
wc2.1_2.5m_bio_19_horn	338.97759999999994	0.670479953289032
wc2.1_2.5m_bio_19_horn	341.6608	0.6685335636138916
wc2.1_2.5m_bio_19_horn	344.34399999999994	0.6665813326835632
wc2.1_2.5m_bio_19_horn	347.02719999999994	0.6646234393119812
wc2.1_2.5m_bio_19_horn	349.71039999999994	0.6626598238945007
wc2.1_2.5m_bio_19_horn	352.3936	0.6606906056404114
wc2.1_2.5m_bio_19_horn	355.0768	0.6587157845497131
wc2.1_2.5m_bio_19_horn	357.75999999999993	0.6567354202270508
wc2.1_2.5m_bio_19_horn	360.44319999999993	0.6547496318817139
wc2.1_2.5m_bio_19_horn	363.12639999999993	0.6527584195137024
wc2.1_2.5m_bio_19_horn	365.8096	0.6507619023323059
wc2.1_2.5m_bio_19_horn	368.4928	0.6487600207328796
wc2.1_2.5m_bio_19_horn	371.17599999999993	0.6467528939247131
wc2.1_2.5m_bio_19_horn	373.85919999999993	0.6447405815124512
wc2.1_2.5m_bio_19_horn	376.54239999999993	0.6427231431007385
wc2.1_2.5m_bio_19_horn	379.2256	0.64070063829422
wc2.1_2.5m_bio_19_horn	381.9088	0.6386731266975403
wc2.1_2.5m_bio_19_horn	384.5919999999999	0.6366406679153442
wc2.1_2.5m_bio_19_horn	387.2751999999999	0.6346032619476318
wc2.1_2.5m_bio_19_horn	389.9583999999999	0.6325610876083374
wc2.1_2.5m_bio_19_horn	392.6416	0.6305141448974609
wc2.1_2.5m_bio_19_horn	395.3248	0.6284624338150024
wc2.1_2.5m_bio_19_horn	398.0079999999999	0.6264061331748962
wc2.1_2.5m_bio_19_horn	400.6911999999999	0.6243452429771423
wc2.1_2.5m_bio_19_horn	403.3744	0.6222798824310303
wc2.1_2.5m_bio_19_horn	406.0575999999999	0.6202099919319153
wc2.1_2.5m_bio_19_horn	408.7408	0.6181357502937317
wc2.1_2.5m_bio_19_horn	411.4239999999999	0.6160572171211243
wc2.1_2.5m_bio_19_horn	414.1072	0.613974392414093
wc2.1_2.5m_bio_19_horn	416.7903999999999	0.6118874549865723
wc2.1_2.5m_bio_19_horn	419.4736	0.6097963452339172
wc2.1_2.5m_bio_19_horn	422.1567999999999	0.6077012419700623
wc2.1_2.5m_bio_19_horn	424.84	0.6056021451950073
wc2.1_2.5m_bio_19_horn	427.5231999999999	0.6034991145133972
wc2.1_2.5m_bio_19_horn	430.20639999999986	0.6013922691345215
wc2.1_2.5m_bio_19_horn	432.8895999999999	0.5992816686630249
wc2.1_2.5m_bio_19_horn	435.5728	0.5971673727035522
wc2.1_2.5m_bio_19_horn	438.25600000000003	0.5950494408607483
wc2.1_2.5m_bio_19_horn	440.93919999999997	0.5929279923439026
wc2.1_2.5m_bio_19_horn	443.6223999999999	0.5908030867576599
wc2.1_2.5m_bio_19_horn	446.30559999999997	0.5886747241020203
wc2.1_2.5m_bio_19_horn	448.9887999999999	0.586543083190918
wc2.1_2.5m_bio_19_horn	451.67199999999997	0.5844082236289978
wc2.1_2.5m_bio_19_horn	454.3551999999999	0.5822701454162598
wc2.1_2.5m_bio_19_horn	457.03839999999985	0.5801289677619934
wc2.1_2.5m_bio_19_horn	459.7215999999999	0.5779848098754883
wc2.1_2.5m_bio_19_horn	462.40479999999997	0.5758376717567444
wc2.1_2.5m_bio_19_horn	465.088	0.5736876726150513
wc2.1_2.5m_bio_19_horn	467.77119999999996	0.5715348720550537
wc2.1_2.5m_bio_19_horn	470.4543999999999	0.5693793892860413
wc2.1_2.5m_bio_19_horn	473.13759999999996	0.5672212243080139
wc2.1_2.5m_bio_19_horn	475.8207999999999	0.565060555934906
wc2.1_2.5m_bio_19_horn	478.50399999999996	0.5628973841667175
wc2.1_2.5m_bio_19_horn	481.1871999999999	0.560731828212738
wc2.1_2.5m_bio_19_horn	483.87039999999985	0.5585640072822571
wc2.1_2.5m_bio_19_horn	486.5536	0.5563938617706299
wc2.1_2.5m_bio_19_horn	489.23679999999996	0.5542216300964355
wc2.1_2.5m_bio_19_horn	491.92	0.5520472526550293
wc2.1_2.5m_bio_19_horn	494.60319999999996	0.5498709678649902
wc2.1_2.5m_bio_19_horn	497.2863999999999	0.5476927161216736
wc2.1_2.5m_bio_19_horn	499.96959999999996	0.5455126762390137
wc2.1_2.5m_bio_19_horn	502.6527999999999	0.5433308482170105
wc2.1_2.5m_bio_19_horn	505.33599999999996	0.5411474108695984
wc2.1_2.5m_bio_19_horn	508.0191999999999	0.5389623641967773
wc2.1_2.5m_bio_19_horn	510.70239999999984	0.5367758274078369
wc2.1_2.5m_bio_19_horn	513.3856000000001	0.5345878005027771
wc2.1_2.5m_bio_19_horn	516.0688	0.532398521900177
wc2.1_2.5m_bio_19_horn	518.7520000000001	0.5302079916000366
wc2.1_2.5m_bio_19_horn	521.4352	0.5280162692070007
wc2.1_2.5m_bio_19_horn	524.1184	0.5258234739303589
wc2.1_2.5m_bio_19_horn	526.8016	0.5236297249794006
wc2.1_2.5m_bio_19_horn	529.4848	0.521435022354126
wc2.1_2.5m_bio_19_horn	532.168	0.5192394256591797
wc2.1_2.5m_bio_19_horn	534.8512	0.5170432329177856
wc2.1_2.5m_bio_19_horn	537.5344	0.5148462653160095
wc2.1_2.5m_bio_19_horn	540.2176000000001	0.5126487612724304
wc2.1_2.5m_bio_19_horn	542.9008	0.5104507803916931
wc2.1_2.5m_bio_19_horn	545.5840000000001	0.5082523822784424
wc2.1_2.5m_bio_19_horn	548.2672	0.506053626537323
wc2.1_2.5m_bio_19_horn	550.9504	0.5038547515869141
wc2.1_2.5m_bio_19_horn	553.6336	0.501655638217926
wc2.1_2.5m_bio_19_horn	556.3168	0.4994564652442932
wc2.1_2.5m_bio_19_horn	559.0	0.4972573220729828
wc2.1_2.5m_bio_19_horn	561.6831999999999	0.49505823850631714
wc2.1_2.5m_bio_19_horn	564.3664	0.492859423160553
wc2.1_2.5m_bio_19_horn	567.0496	0.4906608462333679
wc2.1_2.5m_bio_19_horn	569.7328	0.4884626567363739
wc2.1_2.5m_bio_19_horn	572.416	0.4862648844718933
wc2.1_2.5m_bio_19_horn	575.0992	0.4840676784515381
wc2.1_2.5m_bio_19_horn	577.7823999999999	0.4818710386753082
wc2.1_2.5m_bio_19_horn	580.4656	0.47967514395713806
wc2.1_2.5m_bio_19_horn	583.1487999999999	0.4774799942970276
wc2.1_2.5m_bio_19_horn	585.832	0.47528576850891113
wc2.1_2.5m_bio_19_horn	588.5152	0.4730924367904663
wc2.1_2.5m_bio_19_horn	591.1984	0.47090014815330505
wc2.1_2.5m_bio_19_horn	593.8816	0.4687090516090393
wc2.1_2.5m_bio_19_horn	596.5648	0.4665190875530243
wc2.1_2.5m_bio_19_horn	599.248	0.4643304646015167
wc2.1_2.5m_bio_19_horn	601.9312	0.4621431529521942
wc2.1_2.5m_bio_19_horn	604.6143999999999	0.4599573612213135
wc2.1_2.5m_bio_19_horn	607.2976	0.4577730596065521
wc2.1_2.5m_bio_19_horn	609.9807999999999	0.4555904269218445
wc2.1_2.5m_bio_19_horn	612.6640000000001	0.45340946316719055
wc2.1_2.5m_bio_19_horn	615.3472	0.4512302577495575
wc2.1_2.5m_bio_19_horn	618.0304	0.44905298948287964
wc2.1_2.5m_bio_19_horn	620.7136	0.4468776285648346
wc2.1_2.5m_bio_19_horn	623.3968	0.4447043240070343
wc2.1_2.5m_bio_19_horn	626.08	0.44253310561180115
wc2.1_2.5m_bio_19_horn	628.7632	0.44036412239074707
wc2.1_2.5m_bio_19_horn	631.4463999999999	0.43819737434387207
wc2.1_2.5m_bio_19_horn	634.1296	0.4360330104827881
wc2.1_2.5m_bio_19_horn	636.8127999999999	0.4338710606098175
wc2.1_2.5m_bio_19_horn	639.4960000000001	0.4317116439342499
wc2.1_2.5m_bio_19_horn	642.1792	0.4295547902584076
wc2.1_2.5m_bio_19_horn	644.8624	0.4274005889892578
wc2.1_2.5m_bio_19_horn	647.5456	0.42524921894073486
wc2.1_2.5m_bio_19_horn	650.2288	0.4231005907058716
wc2.1_2.5m_bio_19_horn	652.912	0.42095494270324707
wc2.1_2.5m_bio_19_horn	655.5952	0.41881221532821655
wc2.1_2.5m_bio_19_horn	658.2783999999999	0.41667258739471436
wc2.1_2.5m_bio_19_horn	660.9616	0.4145360589027405
wc2.1_2.5m_bio_19_horn	663.6448	0.41240280866622925
wc2.1_2.5m_bio_19_horn	666.3280000000001	0.4102727472782135
wc2.1_2.5m_bio_19_horn	669.0112	0.40814608335494995
wc2.1_2.5m_bio_19_horn	671.6944	0.4060228765010834
wc2.1_2.5m_bio_19_horn	674.3776	0.40390315651893616
wc2.1_2.5m_bio_19_horn	677.0608	0.40178704261779785
wc2.1_2.5m_bio_19_horn	679.744	0.39967453479766846
wc2.1_2.5m_bio_19_horn	682.4272	0.3975658118724823
wc2.1_2.5m_bio_19_horn	685.1103999999999	0.395460844039917
wc2.1_2.5m_bio_19_horn	687.7936	0.3933597803115845
wc2.1_2.5m_bio_19_horn	690.4768	0.39126259088516235
wc2.1_2.5m_bio_19_horn	693.1600000000001	0.38916948437690735
wc2.1_2.5m_bio_19_horn	695.8432	0.3870804011821747
wc2.1_2.5m_bio_19_horn	698.5264	0.3849954605102539
wc2.1_2.5m_bio_19_horn	701.2096	0.38291478157043457
wc2.1_2.5m_bio_19_horn	703.8928	0.3808383345603943
wc2.1_2.5m_bio_19_horn	706.576	0.378766268491745
wc2.1_2.5m_bio_19_horn	709.2592	0.3766986131668091
wc2.1_2.5m_bio_19_horn	711.9423999999999	0.3746354579925537
wc2.1_2.5m_bio_19_horn	714.6256000000001	0.3725768029689789
wc2.1_2.5m_bio_19_horn	717.3088	0.37052279710769653
wc2.1_2.5m_bio_19_horn	719.9920000000001	0.3684734106063843
wc2.1_2.5m_bio_19_horn	722.6752	0.36642882227897644
wc2.1_2.5m_bio_19_horn	725.3584	0.36438900232315063
wc2.1_2.5m_bio_19_horn	728.0416	0.36235401034355164
wc2.1_2.5m_bio_19_horn	730.7248	0.3603239953517914
wc2.1_2.5m_bio_19_horn	733.408	0.3582989275455475
wc2.1_2.5m_bio_19_horn	736.0912	0.3562789559364319
wc2.1_2.5m_bio_19_horn	738.7743999999999	0.3542640209197998
wc2.1_2.5m_bio_19_horn	741.4576000000001	0.35225430130958557
wc2.1_2.5m_bio_19_horn	744.1408	0.3502497673034668
wc2.1_2.5m_bio_19_horn	746.8240000000001	0.34825053811073303
wc2.1_2.5m_bio_19_horn	749.5072	0.3462565839290619
wc2.1_2.5m_bio_19_horn	752.1904	0.3442680239677429
wc2.1_2.5m_bio_19_horn	754.8736	0.3422849476337433
wc2.1_2.5m_bio_19_horn	757.5568	0.3403073251247406
wc2.1_2.5m_bio_19_horn	760.2399999999999	0.3383352756500244
wc2.1_2.5m_bio_19_horn	762.9232	0.3363688290119171
wc2.1_2.5m_bio_19_horn	765.6064	0.3344080448150635
wc2.1_2.5m_bio_19_horn	768.2896000000001	0.3324529230594635
wc2.1_2.5m_bio_19_horn	770.9728	0.3305036127567291
wc2.1_2.5m_bio_19_horn	773.656	0.3285600543022156
wc2.1_2.5m_bio_19_horn	776.3392	0.3266223967075348
wc2.1_2.5m_bio_19_horn	779.0224	0.324690580368042
wc2.1_2.5m_bio_19_horn	781.7056	0.32276472449302673
wc2.1_2.5m_bio_19_horn	784.3888	0.3208449184894562
wc2.1_2.5m_bio_19_horn	787.0719999999999	0.31893110275268555
wc2.1_2.5m_bio_19_horn	789.7552	0.3170233964920044
wc2.1_2.5m_bio_19_horn	792.4384	0.3151217997074127
wc2.1_2.5m_bio_19_horn	795.1216000000001	0.3132264316082001
wc2.1_2.5m_bio_19_horn	797.8048	0.3113372325897217
wc2.1_2.5m_bio_19_horn	800.4879999999999	0.3094543218612671
wc2.1_2.5m_bio_19_horn	803.1712	0.3075776696205139
wc2.1_2.5m_bio_19_horn	805.8543999999999	0.3057074248790741
wc2.1_2.5m_bio_19_horn	808.5376	0.30384349822998047
wc2.1_2.5m_bio_19_horn	811.2207999999999	0.3019860088825226
wc2.1_2.5m_bio_19_horn	813.9039999999999	0.3001349866390228
wc2.1_2.5m_bio_19_horn	816.5872	0.2982904613018036
wc2.1_2.5m_bio_19_horn	819.2704	0.29645249247550964
wc2.1_2.5m_bio_19_horn	821.9536	0.2946210503578186
wc2.1_2.5m_bio_19_horn	824.6368	0.29279625415802
wc2.1_2.5m_bio_19_horn	827.3199999999999	0.2909780740737915
wc2.1_2.5m_bio_19_horn	830.0032	0.2891665995121002
wc2.1_2.5m_bio_19_horn	832.6863999999999	0.2873618006706238
wc2.1_2.5m_bio_19_horn	835.3696	0.28556370735168457
wc2.1_2.5m_bio_19_horn	838.0527999999999	0.28377246856689453
wc2.1_2.5m_bio_19_horn	840.7359999999999	0.2819879651069641
wc2.1_2.5m_bio_19_horn	843.4192	0.28021034598350525
wc2.1_2.5m_bio_19_horn	846.1024	0.2784395217895508
wc2.1_2.5m_bio_19_horn	848.7856	0.27667564153671265
wc2.1_2.5m_bio_19_horn	851.4688	0.27491864562034607
wc2.1_2.5m_bio_19_horn	854.1519999999999	0.2731686234474182
wc2.1_2.5m_bio_19_horn	856.8352	0.2714255452156067
wc2.1_2.5m_bio_19_horn	859.5183999999999	0.26968950033187866
wc2.1_2.5m_bio_19_horn	862.2016	0.26796042919158936
wc2.1_2.5m_bio_19_horn	864.8847999999999	0.26623839139938354
wc2.1_2.5m_bio_19_horn	867.568	0.2645234763622284
wc2.1_2.5m_bio_19_horn	870.2512	0.26281559467315674
wc2.1_2.5m_bio_19_horn	872.9344	0.2611148953437805
wc2.1_2.5m_bio_19_horn	875.6176	0.2594212591648102
wc2.1_2.5m_bio_19_horn	878.3008	0.25773483514785767
wc2.1_2.5m_bio_19_horn	880.9839999999999	0.2560555338859558
wc2.1_2.5m_bio_19_horn	883.6672	0.25438347458839417
wc2.1_2.5m_bio_19_horn	886.3503999999999	0.25271856784820557
wc2.1_2.5m_bio_19_horn	889.0336	0.2510609030723572
wc2.1_2.5m_bio_19_horn	891.7167999999999	0.2494105100631714
wc2.1_2.5m_bio_19_horn	894.4	0.2477673441171646
wc2.1_2.5m_bio_19_horn	897.0832	0.24613149464130402
wc2.1_2.5m_bio_19_horn	899.7664	0.24450288712978363
wc2.1_2.5m_bio_19_horn	902.4496	0.2428816258907318
wc2.1_2.5m_bio_19_horn	905.1328	0.24126765131950378
wc2.1_2.5m_bio_19_horn	907.8159999999999	0.23966103792190552
wc2.1_2.5m_bio_19_horn	910.4992	0.23806174099445343
wc2.1_2.5m_bio_19_horn	913.1823999999999	0.2364698201417923
wc2.1_2.5m_bio_19_horn	915.8656000000001	0.23488523066043854
wc2.1_2.5m_bio_19_horn	918.5488	0.23330801725387573
wc2.1_2.5m_bio_19_horn	921.232	0.23173822462558746
wc2.1_2.5m_bio_19_horn	923.9151999999999	0.23017577826976776
wc2.1_2.5m_bio_19_horn	926.5983999999999	0.2286207675933838
wc2.1_2.5m_bio_19_horn	929.2816	0.22707313299179077
wc2.1_2.5m_bio_19_horn	931.9648	0.22553294897079468
wc2.1_2.5m_bio_19_horn	934.6479999999999	0.22400015592575073
wc2.1_2.5m_bio_19_horn	937.3312000000001	0.2224748134613037
wc2.1_2.5m_bio_19_horn	940.0144	0.22095686197280884
wc2.1_2.5m_bio_19_horn	942.6976	0.21944639086723328
wc2.1_2.5m_bio_19_horn	945.3807999999999	0.21794331073760986
wc2.1_2.5m_bio_19_horn	948.0640000000001	0.21644766628742218
wc2.1_2.5m_bio_19_horn	950.7472	0.214959517121315
wc2.1_2.5m_bio_19_horn	953.4304	0.21347875893115997
wc2.1_2.5m_bio_19_horn	956.1135999999999	0.21200549602508545
wc2.1_2.5m_bio_19_horn	958.7967999999998	0.21053963899612427
wc2.1_2.5m_bio_19_horn	961.48	0.2090812623500824
wc2.1_2.5m_bio_19_horn	964.1632	0.20763029158115387
wc2.1_2.5m_bio_19_horn	966.8463999999999	0.20618680119514465
wc2.1_2.5m_bio_19_horn	969.5295999999998	0.20475073158740997
wc2.1_2.5m_bio_19_horn	972.2127999999998	0.20332208275794983
wc2.1_2.5m_bio_19_horn	974.896	0.201900914311409
wc2.1_2.5m_bio_19_horn	977.5791999999999	0.2004871517419815
wc2.1_2.5m_bio_19_horn	980.2623999999998	0.19908083975315094
wc2.1_2.5m_bio_19_horn	982.9456	0.19768193364143372
wc2.1_2.5m_bio_19_horn	985.6288	0.19629047811031342
wc2.1_2.5m_bio_19_horn	988.3120000000001	0.19490639865398407
wc2.1_2.5m_bio_19_horn	990.9952000000001	0.19352975487709045
wc2.1_2.5m_bio_19_horn	993.6784	0.192160502076149
wc2.1_2.5m_bio_19_horn	996.3616	0.19079865515232086
wc2.1_2.5m_bio_19_horn	999.0447999999999	0.1894441843032837
wc2.1_2.5m_bio_19_horn	1001.7280000000001	0.18809707462787628
wc2.1_2.5m_bio_19_horn	1004.4112	0.1867573857307434
wc2.1_2.5m_bio_19_horn	1007.0944	0.1854250133037567
wc2.1_2.5m_bio_19_horn	1009.7775999999999	0.18410003185272217
wc2.1_2.5m_bio_19_horn	1012.4607999999998	0.1827823668718338
wc2.1_2.5m_bio_19_horn	1015.144	0.1814720630645752
wc2.1_2.5m_bio_19_horn	1017.8272	0.18016906082630157
wc2.1_2.5m_bio_19_horn	1020.5103999999999	0.17887338995933533
wc2.1_2.5m_bio_19_horn	1023.1935999999998	0.17758497595787048
wc2.1_2.5m_bio_19_horn	1025.8767999999998	0.17630386352539062
wc2.1_2.5m_bio_19_horn	1028.56	0.17503003776073456
wc2.1_2.5m_bio_19_horn	1031.2432	0.17376351356506348
wc2.1_2.5m_bio_19_horn	1033.9264	0.17250418663024902
wc2.1_2.5m_bio_19_horn	1036.6096	0.1712520867586136
wc2.1_2.5m_bio_19_horn	1039.2928	0.17000721395015717
wc2.1_2.5m_bio_19_horn	1041.976	0.16876961290836334
wc2.1_2.5m_bio_19_horn	1044.6592	0.16753913462162018
wc2.1_2.5m_bio_19_horn	1047.3424	0.16631583869457245
wc2.1_2.5m_bio_19_horn	1050.0256	0.16509971022605896
wc2.1_2.5m_bio_19_horn	1052.7087999999999	0.1638907641172409
wc2.1_2.5m_bio_19_horn	1055.392	0.16268889605998993
wc2.1_2.5m_bio_19_horn	1058.0752	0.1614941507577896
wc2.1_2.5m_bio_19_horn	1060.7584	0.16030648350715637
wc2.1_2.5m_bio_19_horn	1063.4415999999999	0.1591259092092514
wc2.1_2.5m_bio_19_horn	1066.1247999999998	0.1579524427652359
wc2.1_2.5m_bio_19_horn	1068.808	0.15678595006465912
wc2.1_2.5m_bio_19_horn	1071.4912	0.15562649071216583
wc2.1_2.5m_bio_19_horn	1074.1743999999999	0.15447403490543365
wc2.1_2.5m_bio_19_horn	1076.8575999999998	0.15332861244678497
wc2.1_2.5m_bio_19_horn	1079.5407999999998	0.15219010412693024
wc2.1_2.5m_bio_19_horn	1082.224	0.15105853974819183
wc2.1_2.5m_bio_19_horn	1084.9072	0.14993390440940857
wc2.1_2.5m_bio_19_horn	1087.5904	0.14881618320941925
wc2.1_2.5m_bio_19_horn	1090.2736	0.14770537614822388
wc2.1_2.5m_bio_19_horn	1092.9568	0.14660139381885529
wc2.1_2.5m_bio_19_horn	1095.64	0.14550425112247467
wc2.1_2.5m_bio_19_horn	1098.3232	0.14441393315792084
wc2.1_2.5m_bio_19_horn	1101.0064	0.14333046972751617
wc2.1_2.5m_bio_19_horn	1103.6896	0.14225372672080994
wc2.1_2.5m_bio_19_horn	1106.3727999999999	0.1411837339401245
wc2.1_2.5m_bio_19_horn	1109.056	0.1401204913854599
wc2.1_2.5m_bio_19_horn	1111.7392	0.13906393945217133
wc2.1_2.5m_bio_19_horn	1114.4224	0.13801413774490356
wc2.1_2.5m_bio_19_horn	1117.1055999999999	0.13697095215320587
wc2.1_2.5m_bio_19_horn	1119.7887999999998	0.13662469387054443
wc2.1_2.5m_bio_19_horn	1122.472	0.13662469387054443
wc2.1_2.5m_bio_19_horn	1125.1552	0.13662469387054443
wc2.1_2.5m_bio_19_horn	1127.8383999999999	0.13662469387054443
wc2.1_2.5m_bio_19_horn	1130.5215999999998	0.13662469387054443
wc2.1_2.5m_bio_19_horn	1133.2047999999998	0.13662469387054443
wc2.1_2.5m_bio_19_horn	1135.8880000000001	0.13662469387054443
wc2.1_2.5m_bio_19_horn	1138.5712	0.13662469387054443
wc2.1_2.5m_bio_19_horn	1141.2544	0.13662469387054443
wc2.1_2.5m_bio_19_horn	1143.9376	0.13662469387054443
wc2.1_2.5m_bio_19_horn	1146.6208	0.13662469387054443
wc2.1_2.5m_bio_19_horn	1149.304	0.13662469387054443
wc2.1_2.5m_bio_19_horn	1151.9872	0.13662469387054443
wc2.1_2.5m_bio_19_horn	1154.6704	0.13662469387054443
wc2.1_2.5m_bio_19_horn	1157.3536	0.13662469387054443
wc2.1_2.5m_bio_19_horn	1160.0367999999999	0.13662469387054443
wc2.1_2.5m_bio_19_horn	1162.72	0.13662469387054443
wc2.1_2.5m_bio_19_horn	1165.4032	0.13662469387054443
wc2.1_2.5m_bio_19_horn	1168.0864	0.13662469387054443
wc2.1_2.5m_bio_19_horn	1170.7695999999999	0.13662469387054443
wc2.1_2.5m_bio_19_horn	1173.4527999999998	0.13662469387054443
wc2.1_2.5m_bio_19_horn	1176.136	0.13662469387054443
wc2.1_2.5m_bio_19_horn	1178.8192	0.13662469387054443
wc2.1_2.5m_bio_19_horn	1181.5023999999999	0.13662469387054443
wc2.1_2.5m_bio_19_horn	1184.1855999999998	0.13662469387054443
wc2.1_2.5m_bio_19_horn	1186.8688	0.13662469387054443
wc2.1_2.5m_bio_19_horn	1189.5520000000001	0.13662469387054443
wc2.1_2.5m_bio_19_horn	1192.2352	0.13662469387054443
wc2.1_2.5m_bio_19_horn	1194.9184	0.13662469387054443
wc2.1_2.5m_bio_19_horn	1197.6016	0.13662469387054443
wc2.1_2.5m_bio_19_horn	1200.2848	0.13662469387054443
wc2.1_2.5m_bio_19_horn	1202.968	0.13662469387054443
wc2.1_2.5m_bio_19_horn	1205.6512	0.13662469387054443
wc2.1_2.5m_bio_19_horn	1208.3344	0.13662469387054443
wc2.1_2.5m_bio_19_horn	1211.0176	0.13662469387054443
wc2.1_2.5m_bio_19_horn	1213.7007999999998	0.13662469387054443
wc2.1_2.5m_bio_19_horn	1216.384	0.13662469387054443
wc2.1_2.5m_bio_19_horn	1219.0672	0.13662469387054443
wc2.1_2.5m_bio_19_horn	1221.7504	0.13662469387054443
wc2.1_2.5m_bio_19_horn	1224.4335999999998	0.13662469387054443
wc2.1_2.5m_bio_19_horn	1227.1167999999998	0.13662469387054443
wc2.1_2.5m_bio_19_horn	1229.8	0.13662469387054443
