# Supplementary material for: New records of a lost species and a geographic range expansion for sengis in the Horn of Africa
Source: PeerJ. 2020 Aug 18;8:e9652. doi: 10.7717/peerj.9652 (PMC7441985; doi:10.7717/peerj.9652)
Supplement: Supplemental Information 6 [file peerj-08-9652-s006.zip › Data_S6_Ecological_Niche_Modeling/4_final_Maxent_analysis/output/plots/revoilii_11_wc2.1_2.5m_bio_19_horn_only.dat]

variable	x	y
wc2.1_2.5m_bio_19_horn	-111.8	0.03098657727241516
wc2.1_2.5m_bio_19_horn	-109.1168	0.03098657727241516
wc2.1_2.5m_bio_19_horn	-106.4336	0.03098657727241516
wc2.1_2.5m_bio_19_horn	-103.7504	0.03098657727241516
wc2.1_2.5m_bio_19_horn	-101.0672	0.03098657727241516
wc2.1_2.5m_bio_19_horn	-98.384	0.03098657727241516
wc2.1_2.5m_bio_19_horn	-95.7008	0.03098657727241516
wc2.1_2.5m_bio_19_horn	-93.0176	0.03098657727241516
wc2.1_2.5m_bio_19_horn	-90.3344	0.03098657727241516
wc2.1_2.5m_bio_19_horn	-87.6512	0.03098657727241516
wc2.1_2.5m_bio_19_horn	-84.96799999999999	0.03098657727241516
wc2.1_2.5m_bio_19_horn	-82.2848	0.03098657727241516
wc2.1_2.5m_bio_19_horn	-79.60159999999999	0.03098657727241516
wc2.1_2.5m_bio_19_horn	-76.91839999999999	0.03098657727241516
wc2.1_2.5m_bio_19_horn	-74.23519999999999	0.03098657727241516
wc2.1_2.5m_bio_19_horn	-71.55199999999999	0.03098657727241516
wc2.1_2.5m_bio_19_horn	-68.8688	0.03098657727241516
wc2.1_2.5m_bio_19_horn	-66.1856	0.03098657727241516
wc2.1_2.5m_bio_19_horn	-63.5024	0.03098657727241516
wc2.1_2.5m_bio_19_horn	-60.8192	0.03098657727241516
wc2.1_2.5m_bio_19_horn	-58.135999999999996	0.03098657727241516
wc2.1_2.5m_bio_19_horn	-55.4528	0.03098657727241516
wc2.1_2.5m_bio_19_horn	-52.769600000000004	0.03098657727241516
wc2.1_2.5m_bio_19_horn	-50.0864	0.03098657727241516
wc2.1_2.5m_bio_19_horn	-47.4032	0.03098657727241516
wc2.1_2.5m_bio_19_horn	-44.72	0.03098657727241516
wc2.1_2.5m_bio_19_horn	-42.0368	0.03098657727241516
wc2.1_2.5m_bio_19_horn	-39.3536	0.03098657727241516
wc2.1_2.5m_bio_19_horn	-36.6704	0.03098657727241516
wc2.1_2.5m_bio_19_horn	-33.987200000000016	0.03098657727241516
wc2.1_2.5m_bio_19_horn	-31.304000000000002	0.03098657727241516
wc2.1_2.5m_bio_19_horn	-28.620800000000003	0.03098657727241516
wc2.1_2.5m_bio_19_horn	-25.937600000000003	0.03098657727241516
wc2.1_2.5m_bio_19_horn	-23.254400000000004	0.03098657727241516
wc2.1_2.5m_bio_19_horn	-20.571200000000005	0.03098657727241516
wc2.1_2.5m_bio_19_horn	-17.88799999999999	0.03098657727241516
wc2.1_2.5m_bio_19_horn	-15.204800000000006	0.03098657727241516
wc2.1_2.5m_bio_19_horn	-12.521600000000007	0.03098657727241516
wc2.1_2.5m_bio_19_horn	-9.838400000000007	0.03098657727241516
wc2.1_2.5m_bio_19_horn	-7.155200000000008	0.03098657727241516
wc2.1_2.5m_bio_19_horn	-4.471999999999994	0.03098657727241516
wc2.1_2.5m_bio_19_horn	-1.7887999999999948	0.03098657727241516
wc2.1_2.5m_bio_19_horn	0.8943999999999903	0.049265727400779724
wc2.1_2.5m_bio_19_horn	3.5775999999999897	0.18066008388996124
wc2.1_2.5m_bio_19_horn	6.260799999999989	0.4840543866157532
wc2.1_2.5m_bio_19_horn	8.943999999999988	0.6351336240768433
wc2.1_2.5m_bio_19_horn	11.627200000000002	0.61248379945755
wc2.1_2.5m_bio_19_horn	14.310400000000001	0.5776790976524353
wc2.1_2.5m_bio_19_horn	16.9936	0.5420739650726318
wc2.1_2.5m_bio_19_horn	19.6768	0.5063443183898926
wc2.1_2.5m_bio_19_horn	22.36	0.4750908315181732
wc2.1_2.5m_bio_19_horn	25.0432	0.4681223928928375
wc2.1_2.5m_bio_19_horn	27.726399999999998	0.4624843895435333
wc2.1_2.5m_bio_19_horn	30.40959999999997	0.4568444490432739
wc2.1_2.5m_bio_19_horn	33.0928	0.4512040317058563
wc2.1_2.5m_bio_19_horn	35.775999999999996	0.4455646276473999
wc2.1_2.5m_bio_19_horn	38.459199999999996	0.43992775678634644
wc2.1_2.5m_bio_19_horn	41.142399999999995	0.4342949092388153
wc2.1_2.5m_bio_19_horn	43.825599999999966	0.4286676049232483
wc2.1_2.5m_bio_19_horn	46.508799999999994	0.4230473041534424
wc2.1_2.5m_bio_19_horn	49.19199999999999	0.41743558645248413
wc2.1_2.5m_bio_19_horn	51.87519999999999	0.41183388233184814
wc2.1_2.5m_bio_19_horn	54.55839999999999	0.4062437117099762
wc2.1_2.5m_bio_19_horn	57.24159999999999	0.40066656470298767
wc2.1_2.5m_bio_19_horn	59.92479999999999	0.39510393142700195
wc2.1_2.5m_bio_19_horn	62.60799999999999	0.38955727219581604
wc2.1_2.5m_bio_19_horn	65.29119999999999	0.38402804732322693
wc2.1_2.5m_bio_19_horn	67.97439999999999	0.37851765751838684
wc2.1_2.5m_bio_19_horn	70.65759999999999	0.37302762269973755
wc2.1_2.5m_bio_19_horn	73.34079999999999	0.3675593137741089
wc2.1_2.5m_bio_19_horn	76.02400000000002	0.3621140718460083
wc2.1_2.5m_bio_19_horn	78.70719999999999	0.3566933870315552
wc2.1_2.5m_bio_19_horn	81.39039999999999	0.3512985408306122
wc2.1_2.5m_bio_19_horn	84.07359999999998	0.34593087434768677
wc2.1_2.5m_bio_19_horn	86.75679999999998	0.34059175848960876
wc2.1_2.5m_bio_19_horn	89.44000000000001	0.33528241515159607
wc2.1_2.5m_bio_19_horn	92.12319999999998	0.33000412583351135
wc2.1_2.5m_bio_19_horn	94.80640000000001	0.3247581422328949
wc2.1_2.5m_bio_19_horn	97.48959999999998	0.3195456862449646
wc2.1_2.5m_bio_19_horn	100.17279999999998	0.3143678903579712
wc2.1_2.5m_bio_19_horn	102.85600000000001	0.3092259466648102
wc2.1_2.5m_bio_19_horn	105.53919999999998	0.3041209578514099
wc2.1_2.5m_bio_19_horn	108.22240000000001	0.29905402660369873
wc2.1_2.5m_bio_19_horn	110.90559999999998	0.2940261662006378
wc2.1_2.5m_bio_19_horn	113.58879999999998	0.28903844952583313
wc2.1_2.5m_bio_19_horn	116.27199999999998	0.2840918004512787
wc2.1_2.5m_bio_19_horn	118.95519999999998	0.27918726205825806
wc2.1_2.5m_bio_19_horn	121.6384	0.2743256390094757
wc2.1_2.5m_bio_19_horn	124.32159999999998	0.26950788497924805
wc2.1_2.5m_bio_19_horn	127.0048	0.26473483443260193
wc2.1_2.5m_bio_19_horn	129.688	0.26000726222991943
wc2.1_2.5m_bio_19_horn	132.3712	0.25532597303390503
wc2.1_2.5m_bio_19_horn	135.0544	0.250691682100296
wc2.1_2.5m_bio_19_horn	137.7376	0.24610505998134613
wc2.1_2.5m_bio_19_horn	140.42079999999999	0.2415667623281479
wc2.1_2.5m_bio_19_horn	143.10399999999998	0.23707744479179382
wc2.1_2.5m_bio_19_horn	145.78719999999998	0.2326376736164093
wc2.1_2.5m_bio_19_horn	148.47039999999998	0.2282479852437973
wc2.1_2.5m_bio_19_horn	151.15359999999998	0.22390887141227722
wc2.1_2.5m_bio_19_horn	153.83679999999998	0.21962077915668488
wc2.1_2.5m_bio_19_horn	156.51999999999998	0.21538417041301727
wc2.1_2.5m_bio_19_horn	159.20319999999992	0.21119943261146545
wc2.1_2.5m_bio_19_horn	161.88639999999998	0.20706690847873688
wc2.1_2.5m_bio_19_horn	164.56959999999998	0.2029869109392166
wc2.1_2.5m_bio_19_horn	167.25279999999998	0.19895970821380615
wc2.1_2.5m_bio_19_horn	169.93599999999998	0.19498556852340698
wc2.1_2.5m_bio_19_horn	172.61919999999992	0.19106470048427582
wc2.1_2.5m_bio_19_horn	175.30239999999998	0.1871972531080246
wc2.1_2.5m_bio_19_horn	177.98559999999998	0.18338339030742645
wc2.1_2.5m_bio_19_horn	180.66879999999998	0.17962318658828735
wc2.1_2.5m_bio_19_horn	183.35199999999998	0.17591673135757446
wc2.1_2.5m_bio_19_horn	186.03519999999992	0.17226408421993256
wc2.1_2.5m_bio_19_horn	188.71839999999997	0.16866523027420044
wc2.1_2.5m_bio_19_horn	191.40159999999997	0.16512015461921692
wc2.1_2.5m_bio_19_horn	194.08479999999997	0.16162879765033722
wc2.1_2.5m_bio_19_horn	196.76799999999997	0.15819106996059418
wc2.1_2.5m_bio_19_horn	199.45119999999991	0.15480688214302063
wc2.1_2.5m_bio_19_horn	202.13439999999997	0.15147610008716583
wc2.1_2.5m_bio_19_horn	204.81759999999997	0.14819854497909546
wc2.1_2.5m_bio_19_horn	207.50079999999997	0.144974023103714
wc2.1_2.5m_bio_19_horn	210.18399999999997	0.14180231094360352
wc2.1_2.5m_bio_19_horn	212.86719999999997	0.13868318498134613
wc2.1_2.5m_bio_19_horn	215.55039999999997	0.13561639189720154
wc2.1_2.5m_bio_19_horn	218.23359999999997	0.13260160386562347
wc2.1_2.5m_bio_19_horn	220.91679999999997	0.12963855266571045
wc2.1_2.5m_bio_19_horn	223.59999999999997	0.1267268806695938
wc2.1_2.5m_bio_19_horn	226.28319999999997	0.1238662600517273
wc2.1_2.5m_bio_19_horn	228.96639999999996	0.12105631083250046
wc2.1_2.5m_bio_19_horn	231.64959999999996	0.11829665303230286
wc2.1_2.5m_bio_19_horn	234.33279999999996	0.11558687686920166
wc2.1_2.5m_bio_19_horn	237.01599999999996	0.11292655020952225
wc2.1_2.5m_bio_19_horn	239.69919999999996	0.11031526327133179
wc2.1_2.5m_bio_19_horn	242.38239999999996	0.10775256156921387
wc2.1_2.5m_bio_19_horn	245.06559999999996	0.10523796081542969
wc2.1_2.5m_bio_19_horn	247.74879999999996	0.10277100652456284
wc2.1_2.5m_bio_19_horn	250.43200000000002	0.10035117715597153
wc2.1_2.5m_bio_19_horn	253.11519999999996	0.09797801077365875
wc2.1_2.5m_bio_19_horn	255.79839999999996	0.09565097093582153
wc2.1_2.5m_bio_19_horn	258.48159999999996	0.09336955100297928
wc2.1_2.5m_bio_19_horn	261.16479999999996	0.09113320708274841
wc2.1_2.5m_bio_19_horn	263.848	0.08894140273332596
wc2.1_2.5m_bio_19_horn	266.53119999999996	0.08679359406232834
wc2.1_2.5m_bio_19_horn	269.21439999999996	0.08468922227621078
wc2.1_2.5m_bio_19_horn	271.89759999999995	0.08262771368026733
wc2.1_2.5m_bio_19_horn	274.58079999999995	0.0806085392832756
wc2.1_2.5m_bio_19_horn	277.264	0.07863111048936844
wc2.1_2.5m_bio_19_horn	279.94719999999995	0.07669485360383987
wc2.1_2.5m_bio_19_horn	282.63039999999995	0.07479918748140335
wc2.1_2.5m_bio_19_horn	285.31359999999995	0.07294352352619171
wc2.1_2.5m_bio_19_horn	287.99679999999995	0.07112729549407959
wc2.1_2.5m_bio_19_horn	290.68	0.06934989243745804
wc2.1_2.5m_bio_19_horn	293.36319999999995	0.06761074811220169
wc2.1_2.5m_bio_19_horn	296.04639999999995	0.06590926647186279
wc2.1_2.5m_bio_19_horn	298.72959999999995	0.0642448365688324
wc2.1_2.5m_bio_19_horn	301.4128	0.06261691451072693
wc2.1_2.5m_bio_19_horn	304.096	0.06102488562464714
wc2.1_2.5m_bio_19_horn	306.77919999999995	0.059468165040016174
wc2.1_2.5m_bio_19_horn	309.46239999999995	0.05794616788625717
wc2.1_2.5m_bio_19_horn	312.14559999999994	0.056458309292793274
wc2.1_2.5m_bio_19_horn	314.8288	0.05500400438904762
wc2.1_2.5m_bio_19_horn	317.512	0.053582675755023956
wc2.1_2.5m_bio_19_horn	320.19519999999994	0.05219374597072601
wc2.1_2.5m_bio_19_horn	322.87839999999994	0.05083664134144783
wc2.1_2.5m_bio_19_horn	325.56159999999994	0.04951077327132225
wc2.1_2.5m_bio_19_horn	328.2448	0.04821561276912689
wc2.1_2.5m_bio_19_horn	330.92799999999994	0.046950578689575195
wc2.1_2.5m_bio_19_horn	333.61119999999994	0.04571511223912239
wc2.1_2.5m_bio_19_horn	336.29439999999994	0.04450865834951401
wc2.1_2.5m_bio_19_horn	338.97759999999994	0.04333067312836647
wc2.1_2.5m_bio_19_horn	341.6608	0.042180608958005905
wc2.1_2.5m_bio_19_horn	344.34399999999994	0.041057925671339035
wc2.1_2.5m_bio_19_horn	347.02719999999994	0.03996209427714348
wc2.1_2.5m_bio_19_horn	349.71039999999994	0.03889258950948715
wc2.1_2.5m_bio_19_horn	352.3936	0.037848882377147675
wc2.1_2.5m_bio_19_horn	355.0768	0.03683045133948326
wc2.1_2.5m_bio_19_horn	357.75999999999993	0.03583680838346481
wc2.1_2.5m_bio_19_horn	360.44319999999993	0.034867435693740845
wc2.1_2.5m_bio_19_horn	363.12639999999993	0.03392183780670166
wc2.1_2.5m_bio_19_horn	365.8096	0.03299952298402786
wc2.1_2.5m_bio_19_horn	368.4928	0.03210001066327095
wc2.1_2.5m_bio_19_horn	371.17599999999993	0.031222816556692123
wc2.1_2.5m_bio_19_horn	373.85919999999993	0.030367471277713776
wc2.1_2.5m_bio_19_horn	376.54239999999993	0.029533512890338898
wc2.1_2.5m_bio_19_horn	379.2256	0.02872048132121563
wc2.1_2.5m_bio_19_horn	381.9088	0.02792791649699211
wc2.1_2.5m_bio_19_horn	384.5919999999999	0.02715539000928402
wc2.1_2.5m_bio_19_horn	387.2751999999999	0.026402458548545837
wc2.1_2.5m_bio_19_horn	389.9583999999999	0.025668689981102943
wc2.1_2.5m_bio_19_horn	392.6416	0.024953659623861313
wc2.1_2.5m_bio_19_horn	395.3248	0.024256950244307518
wc2.1_2.5m_bio_19_horn	398.0079999999999	0.023578153923153877
wc2.1_2.5m_bio_19_horn	400.6911999999999	0.02291686274111271
wc2.1_2.5m_bio_19_horn	403.3744	0.022272685542702675
wc2.1_2.5m_bio_19_horn	406.0575999999999	0.021645227447152138
wc2.1_2.5m_bio_19_horn	408.7408	0.021034102886915207
wc2.1_2.5m_bio_19_horn	411.4239999999999	0.020438946783542633
wc2.1_2.5m_bio_19_horn	414.1072	0.01985938474535942
wc2.1_2.5m_bio_19_horn	416.7903999999999	0.01929505169391632
wc2.1_2.5m_bio_19_horn	419.4736	0.01874559558928013
wc2.1_2.5m_bio_19_horn	422.1567999999999	0.01821066252887249
wc2.1_2.5m_bio_19_horn	424.84	0.017689909785985947
wc2.1_2.5m_bio_19_horn	427.5231999999999	0.017183003947138786
wc2.1_2.5m_bio_19_horn	430.20639999999986	0.016689613461494446
wc2.1_2.5m_bio_19_horn	432.8895999999999	0.016209416091442108
wc2.1_2.5m_bio_19_horn	435.5728	0.015742087736725807
wc2.1_2.5m_bio_19_horn	438.25600000000003	0.015287327580153942
wc2.1_2.5m_bio_19_horn	440.93919999999997	0.014844827353954315
wc2.1_2.5m_bio_19_horn	443.6223999999999	0.014414286240935326
wc2.1_2.5m_bio_19_horn	446.30559999999997	0.013995413668453693
wc2.1_2.5m_bio_19_horn	448.9887999999999	0.013587922789156437
wc2.1_2.5m_bio_19_horn	451.67199999999997	0.013191531412303448
wc2.1_2.5m_bio_19_horn	454.3551999999999	0.012805966660380363
wc2.1_2.5m_bio_19_horn	457.03839999999985	0.012430958449840546
wc2.1_2.5m_bio_19_horn	459.7215999999999	0.012066242285072803
wc2.1_2.5m_bio_19_horn	462.40479999999997	0.011711562052369118
wc2.1_2.5m_bio_19_horn	465.088	0.011366661638021469
wc2.1_2.5m_bio_19_horn	467.77119999999996	0.011031300760805607
wc2.1_2.5m_bio_19_horn	470.4543999999999	0.010705235414206982
wc2.1_2.5m_bio_19_horn	473.13759999999996	0.010388228110969067
wc2.1_2.5m_bio_19_horn	475.8207999999999	0.010080048814415932
wc2.1_2.5m_bio_19_horn	478.50399999999996	0.009780471213161945
wc2.1_2.5m_bio_19_horn	481.1871999999999	0.009489274583756924
wc2.1_2.5m_bio_19_horn	483.87039999999985	0.00920624379068613
wc2.1_2.5m_bio_19_horn	486.5536	0.008931166492402554
wc2.1_2.5m_bio_19_horn	489.23679999999996	0.008663836866617203
wc2.1_2.5m_bio_19_horn	491.92	0.008404050953686237
wc2.1_2.5m_bio_19_horn	494.60319999999996	0.008151616901159286
wc2.1_2.5m_bio_19_horn	497.2863999999999	0.00790634099394083
wc2.1_2.5m_bio_19_horn	499.96959999999996	0.007668034173548222
wc2.1_2.5m_bio_19_horn	502.6527999999999	0.007436512969434261
wc2.1_2.5m_bio_19_horn	505.33599999999996	0.007211598567664623
wc2.1_2.5m_bio_19_horn	508.0191999999999	0.006993115413933992
wc2.1_2.5m_bio_19_horn	510.70239999999984	0.006780893541872501
wc2.1_2.5m_bio_19_horn	513.3856000000001	0.006574762985110283
wc2.1_2.5m_bio_19_horn	516.0688	0.006374568212777376
wc2.1_2.5m_bio_19_horn	518.7520000000001	0.00618014158681035
wc2.1_2.5m_bio_19_horn	521.4352	0.005991336423903704
wc2.1_2.5m_bio_19_horn	524.1184	0.0058079930022358894
wc2.1_2.5m_bio_19_horn	526.8016	0.005629972089082003
wc2.1_2.5m_bio_19_horn	529.4848	0.005457121878862381
wc2.1_2.5m_bio_19_horn	532.168	0.005289305001497269
wc2.1_2.5m_bio_19_horn	534.8512	0.00512638920918107
wc2.1_2.5m_bio_19_horn	537.5344	0.004968232475221157
wc2.1_2.5m_bio_19_horn	540.2176000000001	0.004814712330698967
wc2.1_2.5m_bio_19_horn	542.9008	0.004665694199502468
wc2.1_2.5m_bio_19_horn	545.5840000000001	0.0045210616663098335
wc2.1_2.5m_bio_19_horn	548.2672	0.004380686674267054
wc2.1_2.5m_bio_19_horn	550.9504	0.004244458395987749
wc2.1_2.5m_bio_19_horn	553.6336	0.004112255293875933
wc2.1_2.5m_bio_19_horn	556.3168	0.003983972128480673
wc2.1_2.5m_bio_19_horn	559.0	0.003859493648633361
wc2.1_2.5m_bio_19_horn	561.6831999999999	0.0037387164775282145
wc2.1_2.5m_bio_19_horn	564.3664	0.003621540265157819
wc2.1_2.5m_bio_19_horn	567.0496	0.0035078581422567368
wc2.1_2.5m_bio_19_horn	569.7328	0.0033975776750594378
wc2.1_2.5m_bio_19_horn	572.416	0.003290597815066576
wc2.1_2.5m_bio_19_horn	575.0992	0.0031868303194642067
wc2.1_2.5m_bio_19_horn	577.7823999999999	0.003086179494857788
wc2.1_2.5m_bio_19_horn	580.4656	0.0029885617550462484
wc2.1_2.5m_bio_19_horn	583.1487999999999	0.0028938862960785627
wc2.1_2.5m_bio_19_horn	585.832	0.0028020739555358887
wc2.1_2.5m_bio_19_horn	588.5152	0.002713038818910718
wc2.1_2.5m_bio_19_horn	591.1984	0.002626703353598714
wc2.1_2.5m_bio_19_horn	593.8816	0.0025429921224713326
wc2.1_2.5m_bio_19_horn	596.5648	0.0024618261959403753
wc2.1_2.5m_bio_19_horn	599.248	0.0023831359576433897
wc2.1_2.5m_bio_19_horn	601.9312	0.002306846436113119
wc2.1_2.5m_bio_19_horn	604.6143999999999	0.0022328917402774096
wc2.1_2.5m_bio_19_horn	607.2976	0.0021612008567899466
wc2.1_2.5m_bio_19_horn	609.9807999999999	0.002091711387038231
wc2.1_2.5m_bio_19_horn	612.6640000000001	0.0020243562757968903
wc2.1_2.5m_bio_19_horn	615.3472	0.0019590749870985746
wc2.1_2.5m_bio_19_horn	618.0304	0.0018958081491291523
wc2.1_2.5m_bio_19_horn	620.7136	0.0018344942945986986
wc2.1_2.5m_bio_19_horn	623.3968	0.0017750788247212768
wc2.1_2.5m_bio_19_horn	626.08	0.0017175034154206514
wc2.1_2.5m_bio_19_horn	628.7632	0.0016617163782939315
wc2.1_2.5m_bio_19_horn	631.4463999999999	0.0016076626488938928
wc2.1_2.5m_bio_19_horn	634.1296	0.0015552935656160116
wc2.1_2.5m_bio_19_horn	636.8127999999999	0.001504556741565466
wc2.1_2.5m_bio_19_horn	639.4960000000001	0.001455406192690134
wc2.1_2.5m_bio_19_horn	642.1792	0.0014077925588935614
wc2.1_2.5m_bio_19_horn	644.8624	0.0013616712531074882
wc2.1_2.5m_bio_19_horn	647.5456	0.0013169987360015512
wc2.1_2.5m_bio_19_horn	650.2288	0.0012737298384308815
wc2.1_2.5m_bio_19_horn	652.912	0.0012318245135247707
wc2.1_2.5m_bio_19_horn	655.5952	0.0011912400368601084
wc2.1_2.5m_bio_19_horn	658.2783999999999	0.0011519384570419788
wc2.1_2.5m_bio_19_horn	660.9616	0.00111387949436903
wc2.1_2.5m_bio_19_horn	663.6448	0.001077027409337461
wc2.1_2.5m_bio_19_horn	666.3280000000001	0.0010413440177217126
wc2.1_2.5m_bio_19_horn	669.0112	0.0010067949770018458
wc2.1_2.5m_bio_19_horn	671.6944	9.733466431498528E-4
wc2.1_2.5m_bio_19_horn	674.3776	9.409640333615243E-4
wc2.1_2.5m_bio_19_horn	677.0608	9.096162393689156E-4
wc2.1_2.5m_bio_19_horn	679.744	8.792703156359494E-4
wc2.1_2.5m_bio_19_horn	682.4272	8.498971001245081E-4
wc2.1_2.5m_bio_19_horn	685.1103999999999	8.214655099436641E-4
wc2.1_2.5m_bio_19_horn	687.7936	7.939480128698051E-4
wc2.1_2.5m_bio_19_horn	690.4768	7.673153304494917E-4
wc2.1_2.5m_bio_19_horn	693.1600000000001	7.415415602736175E-4
wc2.1_2.5m_bio_19_horn	695.8432	7.165989954955876E-4
wc2.1_2.5m_bio_19_horn	698.5264	6.924626068212092E-4
wc2.1_2.5m_bio_19_horn	701.2096	6.691081216558814E-4
wc2.1_2.5m_bio_19_horn	703.8928	6.465102196671069E-4
wc2.1_2.5m_bio_19_horn	706.576	6.246464909054339E-4
wc2.1_2.5m_bio_19_horn	709.2592	6.034931866452098E-4
wc2.1_2.5m_bio_19_horn	711.9423999999999	5.83029177505523E-4
wc2.1_2.5m_bio_19_horn	714.6256000000001	5.632321117445827E-4
wc2.1_2.5m_bio_19_horn	717.3088	5.440820241346955E-4
wc2.1_2.5m_bio_19_horn	719.9920000000001	5.255578435026109E-4
wc2.1_2.5m_bio_19_horn	722.6752	5.076408851891756E-4
wc2.1_2.5m_bio_19_horn	725.3584	4.903111839666963E-4
wc2.1_2.5m_bio_19_horn	728.0416	4.7355087008327246E-4
wc2.1_2.5m_bio_19_horn	730.7248	4.5734227751381695E-4
wc2.1_2.5m_bio_19_horn	733.408	4.416673618834466E-4
wc2.1_2.5m_bio_19_horn	736.0912	4.265099414624274E-4
wc2.1_2.5m_bio_19_horn	738.7743999999999	4.118530487176031E-4
wc2.1_2.5m_bio_19_horn	741.4576000000001	3.9768146234564483E-4
wc2.1_2.5m_bio_19_horn	744.1408	3.839791752398014E-4
wc2.1_2.5m_bio_19_horn	746.8240000000001	3.707318683154881E-4
wc2.1_2.5m_bio_19_horn	749.5072	3.5792452399618924E-4
wc2.1_2.5m_bio_19_horn	752.1904	3.455434343777597E-4
wc2.1_2.5m_bio_19_horn	754.8736	3.335752116981894E-4
wc2.1_2.5m_bio_19_horn	757.5568	3.2200614805333316E-4
wc2.1_2.5m_bio_19_horn	760.2399999999999	3.108240198343992E-4
wc2.1_2.5m_bio_19_horn	762.9232	3.0001590494066477E-4
wc2.1_2.5m_bio_19_horn	765.6064	2.8957027825526893E-4
wc2.1_2.5m_bio_19_horn	768.2896000000001	2.7947500348091125E-4
wc2.1_2.5m_bio_19_horn	770.9728	2.697192830964923E-4
wc2.1_2.5m_bio_19_horn	773.656	2.6029167929664254E-4
wc2.1_2.5m_bio_19_horn	776.3392	2.5118206394836307E-4
wc2.1_2.5m_bio_19_horn	779.0224	2.4237972684204578E-4
wc2.1_2.5m_bio_19_horn	781.7056	2.338749181944877E-4
wc2.1_2.5m_bio_19_horn	784.3888	2.2565813560504466E-4
wc2.1_2.5m_bio_19_horn	787.0719999999999	2.177196874981746E-4
wc2.1_2.5m_bio_19_horn	789.7552	2.1005085727665573E-4
wc2.1_2.5m_bio_19_horn	792.4384	2.0264250633772463E-4
wc2.1_2.5m_bio_19_horn	795.1216000000001	1.9548645650502294E-4
wc2.1_2.5m_bio_19_horn	797.8048	1.885741512523964E-4
wc2.1_2.5m_bio_19_horn	800.4879999999999	1.8189790716860443E-4
wc2.1_2.5m_bio_19_horn	803.1712	1.7544967704452574E-4
wc2.1_2.5m_bio_19_horn	805.8543999999999	1.6922228678595275E-4
wc2.1_2.5m_bio_19_horn	808.5376	1.6320815484505147E-4
wc2.1_2.5m_bio_19_horn	811.2207999999999	1.5740041271783412E-4
wc2.1_2.5m_bio_19_horn	813.9039999999999	1.5179238107521087E-4
wc2.1_2.5m_bio_19_horn	816.5872	1.4637720596510917E-4
wc2.1_2.5m_bio_19_horn	819.2704	1.4114874647930264E-4
wc2.1_2.5m_bio_19_horn	821.9536	1.3610057067126036E-4
wc2.1_2.5m_bio_19_horn	824.6368	1.312269305344671E-4
wc2.1_2.5m_bio_19_horn	827.3199999999999	1.265217870241031E-4
wc2.1_2.5m_bio_19_horn	830.0032	1.219797704834491E-4
wc2.1_2.5m_bio_19_horn	832.6863999999999	1.1759522021748126E-4
wc2.1_2.5m_bio_19_horn	835.3696	1.1336298484820873E-4
wc2.1_2.5m_bio_19_horn	838.0527999999999	1.0927805851679295E-4
wc2.1_2.5m_bio_19_horn	840.7359999999999	1.0533532622503117E-4
wc2.1_2.5m_bio_19_horn	843.4192	1.0153020411962643E-4
wc2.1_2.5m_bio_19_horn	846.1024	9.785788279259577E-5
wc2.1_2.5m_bio_19_horn	848.7856	9.431407670490444E-5
wc2.1_2.5m_bio_19_horn	851.4688	9.089428931474686E-5
wc2.1_2.5m_bio_19_horn	854.1519999999999	8.759448974160478E-5
wc2.1_2.5m_bio_19_horn	856.8352	8.441047975793481E-5
wc2.1_2.5m_bio_19_horn	859.5183999999999	8.133849041769281E-5
wc2.1_2.5m_bio_19_horn	862.2016	7.837457815185189E-5
wc2.1_2.5m_bio_19_horn	864.8847999999999	7.551514863735065E-5
wc2.1_2.5m_bio_19_horn	867.568	7.275670941453427E-5
wc2.1_2.5m_bio_19_horn	870.2512	7.009570981608704E-5
wc2.1_2.5m_bio_19_horn	872.9344	6.752894842065871E-5
wc2.1_2.5m_bio_19_horn	875.6176	6.505308556370437E-5
wc2.1_2.5m_bio_19_horn	878.3008	6.26651308266446E-5
wc2.1_2.5m_bio_19_horn	880.9839999999999	6.036197009962052E-5
wc2.1_2.5m_bio_19_horn	883.6672	5.8140802138950676E-5
wc2.1_2.5m_bio_19_horn	886.3503999999999	5.5998709285631776E-5
wc2.1_2.5m_bio_19_horn	889.0336	5.393302490119822E-5
wc2.1_2.5m_bio_19_horn	891.7167999999999	5.194116602069698E-5
wc2.1_2.5m_bio_19_horn	894.4	5.002049874747172E-5
wc2.1_2.5m_bio_19_horn	897.0832	4.816865111934021E-5
wc2.1_2.5m_bio_19_horn	899.7664	4.638316386262886E-5
wc2.1_2.5m_bio_19_horn	902.4496	4.466181781026535E-5
wc2.1_2.5m_bio_19_horn	905.1328	4.3002313759643584E-5
wc2.1_2.5m_bio_19_horn	907.8159999999999	4.140257806284353E-5
wc2.1_2.5m_bio_19_horn	910.4992	3.986046795034781E-5
wc2.1_2.5m_bio_19_horn	913.1823999999999	3.8374040741473436E-5
wc2.1_2.5m_bio_19_horn	915.8656000000001	3.69412919098977E-5
wc2.1_2.5m_bio_19_horn	918.5488	3.556038427632302E-5
wc2.1_2.5m_bio_19_horn	921.232	3.4229531593155116E-5
wc2.1_2.5m_bio_19_horn	923.9151999999999	3.2946922146948054E-5
wc2.1_2.5m_bio_19_horn	926.5983999999999	3.171092612319626E-5
wc2.1_2.5m_bio_19_horn	929.2816	3.0519848223775625E-5
wc2.1_2.5m_bio_19_horn	931.9648	2.9372169592534192E-5
wc2.1_2.5m_bio_19_horn	934.6479999999999	2.8266307708690874E-5
wc2.1_2.5m_bio_19_horn	937.3312000000001	2.72008401225321E-5
wc2.1_2.5m_bio_19_horn	940.0144	2.6174291633651592E-5
wc2.1_2.5m_bio_19_horn	942.6976	2.5185336198774166E-5
wc2.1_2.5m_bio_19_horn	945.3807999999999	2.423259684292134E-5
wc2.1_2.5m_bio_19_horn	948.0640000000001	2.3314814825425856E-5
wc2.1_2.5m_bio_19_horn	950.7472	2.2430767785408534E-5
wc2.1_2.5m_bio_19_horn	953.4304	2.1579218810074963E-5
wc2.1_2.5m_bio_19_horn	956.1135999999999	2.0759051039931364E-5
wc2.1_2.5m_bio_19_horn	958.7967999999998	1.9969107597717084E-5
wc2.1_2.5m_bio_19_horn	961.48	1.9208348021493293E-5
wc2.1_2.5m_bio_19_horn	964.1632	1.847569365054369E-5
wc2.1_2.5m_bio_19_horn	966.8463999999999	1.7770174963516183E-5
wc2.1_2.5m_bio_19_horn	969.5295999999998	1.7090786059270613E-5
wc2.1_2.5m_bio_19_horn	972.2127999999998	1.6436606529168785E-5
wc2.1_2.5m_bio_19_horn	974.896	1.5806746887392364E-5
wc2.1_2.5m_bio_19_horn	977.5791999999999	1.5200302186713088E-5
wc2.1_2.5m_bio_19_horn	980.2623999999998	1.4616457519878168E-5
wc2.1_2.5m_bio_19_horn	982.9456	1.4054372513783164E-5
wc2.1_2.5m_bio_19_horn	985.6288	1.3513285921362694E-5
wc2.1_2.5m_bio_19_horn	988.3120000000001	1.2992414667678531E-5
wc2.1_2.5m_bio_19_horn	990.9952000000001	1.2491051165852696E-5
wc2.1_2.5m_bio_19_horn	993.6784	1.2008465091639664E-5
wc2.1_2.5m_bio_19_horn	996.3616	1.1543997061380651E-5
wc2.1_2.5m_bio_19_horn	999.0447999999999	1.1096967682533432E-5
wc2.1_2.5m_bio_19_horn	1001.7280000000001	1.0666752132237889E-5
wc2.1_2.5m_bio_19_horn	1004.4112	1.0252748325001448E-5
wc2.1_2.5m_bio_19_horn	1007.0944	9.85434598987922E-6
wc2.1_2.5m_bio_19_horn	1009.7775999999999	9.47099306358723E-6
wc2.1_2.5m_bio_19_horn	1012.4607999999998	9.102121111936867E-6
wc2.1_2.5m_bio_19_horn	1015.144	8.747217179916333E-6
wc2.1_2.5m_bio_19_horn	1017.8272	8.405752851103898E-6
wc2.1_2.5m_bio_19_horn	1020.5103999999999	8.077249731286429E-6
wc2.1_2.5m_bio_19_horn	1023.1935999999998	7.761216693324968E-6
wc2.1_2.5m_bio_19_horn	1025.8767999999998	7.457202173100086E-6
wc2.1_2.5m_bio_19_horn	1028.56	7.164762791944668E-6
wc2.1_2.5m_bio_19_horn	1031.2432	6.883484275022056E-6
wc2.1_2.5m_bio_19_horn	1033.9264	6.612928245885996E-6
wc2.1_2.5m_bio_19_horn	1036.6096	6.352711352519691E-6
wc2.1_2.5m_bio_19_horn	1039.2928	6.102450242906343E-6
wc2.1_2.5m_bio_19_horn	1041.976	5.8617856666387524E-6
wc2.1_2.5m_bio_19_horn	1044.6592	5.630340638163034E-6
wc2.1_2.5m_bio_19_horn	1047.3424	5.407781827670988E-6
wc2.1_2.5m_bio_19_horn	1050.0256	5.19377908858587E-6
wc2.1_2.5m_bio_19_horn	1052.7087999999999	4.988022283214377E-6
wc2.1_2.5m_bio_19_horn	1055.392	4.790185357705923E-6
wc2.1_2.5m_bio_19_horn	1058.0752	4.599980911734747E-6
wc2.1_2.5m_bio_19_horn	1060.7584	4.417123818711843E-6
wc2.1_2.5m_bio_19_horn	1063.4415999999999	4.2413380469952244E-6
wc2.1_2.5m_bio_19_horn	1066.1247999999998	4.072366209584288E-6
wc2.1_2.5m_bio_19_horn	1068.808	3.909937277057907E-6
wc2.1_2.5m_bio_19_horn	1071.4912	3.753812052309513E-6
wc2.1_2.5m_bio_19_horn	1074.1743999999999	3.6037533845956204E-6
wc2.1_2.5m_bio_19_horn	1076.8575999999998	3.459538902461645E-6
wc2.1_2.5m_bio_19_horn	1079.5407999999998	3.3209348657692317E-6
wc2.1_2.5m_bio_19_horn	1082.224	3.1877357287157793E-6
wc2.1_2.5m_bio_19_horn	1084.9072	3.059736854993389E-6
wc2.1_2.5m_bio_19_horn	1087.5904	2.936740884251776E-6
wc2.1_2.5m_bio_19_horn	1090.2736	2.8185634164401563E-6
wc2.1_2.5m_bio_19_horn	1092.9568	2.7050105018133763E-6
wc2.1_2.5m_bio_19_horn	1095.64	2.5959118374885293E-6
wc2.1_2.5m_bio_19_horn	1098.3232	2.4910973479563836E-6
wc2.1_2.5m_bio_19_horn	1101.0064	2.39040832639148E-6
wc2.1_2.5m_bio_19_horn	1103.6896	2.2936781078897184E-6
wc2.1_2.5m_bio_19_horn	1106.3727999999999	2.200760036430438E-6
wc2.1_2.5m_bio_19_horn	1109.056	2.1115076833666535E-6
wc2.1_2.5m_bio_19_horn	1111.7392	2.0257807591406163E-6
wc2.1_2.5m_bio_19_horn	1114.4224	1.94344784176792E-6
wc2.1_2.5m_bio_19_horn	1117.1055999999999	1.8643708017407334E-6
wc2.1_2.5m_bio_19_horn	1119.7887999999998	1.8387142972642323E-6
wc2.1_2.5m_bio_19_horn	1122.472	1.8387142972642323E-6
wc2.1_2.5m_bio_19_horn	1125.1552	1.8387142972642323E-6
wc2.1_2.5m_bio_19_horn	1127.8383999999999	1.8387142972642323E-6
wc2.1_2.5m_bio_19_horn	1130.5215999999998	1.8387142972642323E-6
wc2.1_2.5m_bio_19_horn	1133.2047999999998	1.8387142972642323E-6
wc2.1_2.5m_bio_19_horn	1135.8880000000001	1.8387142972642323E-6
wc2.1_2.5m_bio_19_horn	1138.5712	1.8387142972642323E-6
wc2.1_2.5m_bio_19_horn	1141.2544	1.8387142972642323E-6
wc2.1_2.5m_bio_19_horn	1143.9376	1.8387142972642323E-6
wc2.1_2.5m_bio_19_horn	1146.6208	1.8387142972642323E-6
wc2.1_2.5m_bio_19_horn	1149.304	1.8387142972642323E-6
wc2.1_2.5m_bio_19_horn	1151.9872	1.8387142972642323E-6
wc2.1_2.5m_bio_19_horn	1154.6704	1.8387142972642323E-6
wc2.1_2.5m_bio_19_horn	1157.3536	1.8387142972642323E-6
wc2.1_2.5m_bio_19_horn	1160.0367999999999	1.8387142972642323E-6
wc2.1_2.5m_bio_19_horn	1162.72	1.8387142972642323E-6
wc2.1_2.5m_bio_19_horn	1165.4032	1.8387142972642323E-6
wc2.1_2.5m_bio_19_horn	1168.0864	1.8387142972642323E-6
wc2.1_2.5m_bio_19_horn	1170.7695999999999	1.8387142972642323E-6
wc2.1_2.5m_bio_19_horn	1173.4527999999998	1.8387142972642323E-6
wc2.1_2.5m_bio_19_horn	1176.136	1.8387142972642323E-6
wc2.1_2.5m_bio_19_horn	1178.8192	1.8387142972642323E-6
wc2.1_2.5m_bio_19_horn	1181.5023999999999	1.8387142972642323E-6
wc2.1_2.5m_bio_19_horn	1184.1855999999998	1.8387142972642323E-6
wc2.1_2.5m_bio_19_horn	1186.8688	1.8387142972642323E-6
wc2.1_2.5m_bio_19_horn	1189.5520000000001	1.8387142972642323E-6
wc2.1_2.5m_bio_19_horn	1192.2352	1.8387142972642323E-6
wc2.1_2.5m_bio_19_horn	1194.9184	1.8387142972642323E-6
wc2.1_2.5m_bio_19_horn	1197.6016	1.8387142972642323E-6
wc2.1_2.5m_bio_19_horn	1200.2848	1.8387142972642323E-6
wc2.1_2.5m_bio_19_horn	1202.968	1.8387142972642323E-6
wc2.1_2.5m_bio_19_horn	1205.6512	1.8387142972642323E-6
wc2.1_2.5m_bio_19_horn	1208.3344	1.8387142972642323E-6
wc2.1_2.5m_bio_19_horn	1211.0176	1.8387142972642323E-6
wc2.1_2.5m_bio_19_horn	1213.7007999999998	1.8387142972642323E-6
wc2.1_2.5m_bio_19_horn	1216.384	1.8387142972642323E-6
wc2.1_2.5m_bio_19_horn	1219.0672	1.8387142972642323E-6
wc2.1_2.5m_bio_19_horn	1221.7504	1.8387142972642323E-6
wc2.1_2.5m_bio_19_horn	1224.4335999999998	1.8387142972642323E-6
wc2.1_2.5m_bio_19_horn	1227.1167999999998	1.8387142972642323E-6
wc2.1_2.5m_bio_19_horn	1229.8	1.8387142972642323E-6
