# Supplementary material for: New records of a lost species and a geographic range expansion for sengis in the Horn of Africa
Source: PeerJ. 2020 Aug 18;8:e9652. doi: 10.7717/peerj.9652 (PMC7441985; doi:10.7717/peerj.9652)
Supplement: Supplemental Information 6 [file peerj-08-9652-s006.zip › Data_S6_Ecological_Niche_Modeling/4_final_Maxent_analysis/output/plots/revoilii_12_wc2.1_2.5m_bio_04_horn.dat]

variable	x	y
wc2.1_2.5m_bio_04_horn	-34.65794448852539	0.0019167157588526607
wc2.1_2.5m_bio_04_horn	-33.01161994628906	0.0019167157588526607
wc2.1_2.5m_bio_04_horn	-31.36529540405273	0.0019167157588526607
wc2.1_2.5m_bio_04_horn	-29.718970861816402	0.0019167157588526607
wc2.1_2.5m_bio_04_horn	-28.072646319580077	0.0019167157588526607
wc2.1_2.5m_bio_04_horn	-26.426321777343745	0.0019167157588526607
wc2.1_2.5m_bio_04_horn	-24.77999723510742	0.0019167157588526607
wc2.1_2.5m_bio_04_horn	-23.133672692871095	0.0019167157588526607
wc2.1_2.5m_bio_04_horn	-21.487348150634766	0.0019167157588526607
wc2.1_2.5m_bio_04_horn	-19.841023608398437	0.0019167157588526607
wc2.1_2.5m_bio_04_horn	-18.194699066162105	0.0019167157588526607
wc2.1_2.5m_bio_04_horn	-16.54837452392578	0.0019167157588526607
wc2.1_2.5m_bio_04_horn	-14.902049981689451	0.0019167157588526607
wc2.1_2.5m_bio_04_horn	-13.255725439453123	0.0019167157588526607
wc2.1_2.5m_bio_04_horn	-11.609400897216798	0.0019167157588526607
wc2.1_2.5m_bio_04_horn	-9.963076354980469	0.0019167157588526607
wc2.1_2.5m_bio_04_horn	-8.31675181274414	0.0019167157588526607
wc2.1_2.5m_bio_04_horn	-6.670427270507812	0.0019167157588526607
wc2.1_2.5m_bio_04_horn	-5.024102728271483	0.0019167157588526607
wc2.1_2.5m_bio_04_horn	-3.377778186035158	0.0019167157588526607
wc2.1_2.5m_bio_04_horn	-1.7314536437988224	0.0019167157588526607
wc2.1_2.5m_bio_04_horn	-0.08512910156250086	0.0019167157588526607
wc2.1_2.5m_bio_04_horn	1.5611954406738278	0.0019167157588526607
wc2.1_2.5m_bio_04_horn	3.2075199829101564	0.0019167157588526607
wc2.1_2.5m_bio_04_horn	4.853844525146485	0.0019167157588526607
wc2.1_2.5m_bio_04_horn	6.5001690673828065	0.0019167157588526607
wc2.1_2.5m_bio_04_horn	8.146493609619142	0.0019167157588526607
wc2.1_2.5m_bio_04_horn	9.792818151855464	0.0019167157588526607
wc2.1_2.5m_bio_04_horn	11.439142694091792	0.0019167157588526607
wc2.1_2.5m_bio_04_horn	13.085467236328121	0.0019167157588526607
wc2.1_2.5m_bio_04_horn	14.73179177856445	0.0019167157588526607
wc2.1_2.5m_bio_04_horn	16.37811632080078	0.0019167157588526607
wc2.1_2.5m_bio_04_horn	18.024440863037107	0.0019167157588526607
wc2.1_2.5m_bio_04_horn	19.67076540527343	0.0019167157588526607
wc2.1_2.5m_bio_04_horn	21.317089947509764	0.0019167157588526607
wc2.1_2.5m_bio_04_horn	22.963414489746093	0.0019167157588526607
wc2.1_2.5m_bio_04_horn	24.60973903198242	0.0019167157588526607
wc2.1_2.5m_bio_04_horn	26.25606357421875	0.0019167157588526607
wc2.1_2.5m_bio_04_horn	27.90238811645507	0.0019167157588526607
wc2.1_2.5m_bio_04_horn	29.5487126586914	0.0019167157588526607
wc2.1_2.5m_bio_04_horn	31.195037200927743	0.0019167157588526607
wc2.1_2.5m_bio_04_horn	32.84136174316406	0.0019167157588526607
wc2.1_2.5m_bio_04_horn	34.487686285400386	0.001955796265974641
wc2.1_2.5m_bio_04_horn	36.134010827636715	0.0020778742618858814
wc2.1_2.5m_bio_04_horn	37.78033536987304	0.002207555342465639
wc2.1_2.5m_bio_04_horn	39.42665991210936	0.002345310989767313
wc2.1_2.5m_bio_04_horn	41.0729844543457	0.0024916413240134716
wc2.1_2.5m_bio_04_horn	42.71930899658203	0.002647077664732933
wc2.1_2.5m_bio_04_horn	44.36563353881836	0.0028121827635914087
wc2.1_2.5m_bio_04_horn	46.01195808105467	0.0029875552281737328
wc2.1_2.5m_bio_04_horn	47.658282623291	0.003173829521983862
wc2.1_2.5m_bio_04_horn	49.304607165527344	0.003371678525581956
wc2.1_2.5m_bio_04_horn	50.95093170776367	0.003581816563382745
wc2.1_2.5m_bio_04_horn	52.59725625	0.0038050017319619656
wc2.1_2.5m_bio_04_horn	54.243580792236315	0.004042036831378937
wc2.1_2.5m_bio_04_horn	55.889905334472644	0.0042937747202813625
wc2.1_2.5m_bio_04_horn	57.53622987670897	0.004561119247227907
wc2.1_2.5m_bio_04_horn	59.182554418945315	0.004845029208809137
wc2.1_2.5m_bio_04_horn	60.82887896118163	0.005146518815308809
wc2.1_2.5m_bio_04_horn	62.47520350341796	0.005466666538268328
wc2.1_2.5m_bio_04_horn	64.12152804565429	0.005806612782180309
wc2.1_2.5m_bio_04_horn	65.76785258789062	0.006167568266391754
wc2.1_2.5m_bio_04_horn	67.41417713012694	0.0065508135594427586
wc2.1_2.5m_bio_04_horn	69.06050167236327	0.006957706529647112
wc2.1_2.5m_bio_04_horn	70.7068262145996	0.007389684673398733
wc2.1_2.5m_bio_04_horn	72.35315075683593	0.007848271168768406
wc2.1_2.5m_bio_04_horn	73.99947529907224	0.008335077203810215
wc2.1_2.5m_bio_04_horn	75.64579984130859	0.008851809427142143
wc2.1_2.5m_bio_04_horn	77.29212438354492	0.009400272741913795
wc2.1_2.5m_bio_04_horn	78.93844892578124	0.009982376359403133
wc2.1_2.5m_bio_04_horn	80.58477346801757	0.010600141249597073
wc2.1_2.5m_bio_04_horn	82.23109801025389	0.011255702003836632
wc2.1_2.5m_bio_04_horn	83.87742255249023	0.011951318942010403
wc2.1_2.5m_bio_04_horn	85.52374709472656	0.012689370661973953
wc2.1_2.5m_bio_04_horn	87.17007163696289	0.013472379185259342
wc2.1_2.5m_bio_04_horn	88.8163961791992	0.014303004369139671
wc2.1_2.5m_bio_04_horn	90.46272072143553	0.015184052288532257
wc2.1_2.5m_bio_04_horn	92.10904526367186	0.016118483617901802
wc2.1_2.5m_bio_04_horn	93.75536980590819	0.017109422013163567
wc2.1_2.5m_bio_04_horn	95.40169434814452	0.018160156905651093
wc2.1_2.5m_bio_04_horn	97.04801889038087	0.0192741546779871
wc2.1_2.5m_bio_04_horn	98.69434343261717	0.020455066114664078
wc2.1_2.5m_bio_04_horn	100.3406679748535	0.021706728264689445
wc2.1_2.5m_bio_04_horn	101.98699251708983	0.023033179342746735
wc2.1_2.5m_bio_04_horn	103.63331705932616	0.024438662454485893
wc2.1_2.5m_bio_04_horn	105.27964160156246	0.025927631184458733
wc2.1_2.5m_bio_04_horn	106.92596614379882	0.02750476263463497
wc2.1_2.5m_bio_04_horn	108.57229068603515	0.02917495369911194
wc2.1_2.5m_bio_04_horn	110.21861522827147	0.030943335965275764
wc2.1_2.5m_bio_04_horn	111.8649397705078	0.03281528502702713
wc2.1_2.5m_bio_04_horn	113.5112643127441	0.03479641303420067
wc2.1_2.5m_bio_04_horn	115.15758885498046	0.03689258173108101
wc2.1_2.5m_bio_04_horn	116.80391339721679	0.03910991922020912
wc2.1_2.5m_bio_04_horn	118.45023793945312	0.041454777121543884
wc2.1_2.5m_bio_04_horn	120.09656248168945	0.043933797627687454
wc2.1_2.5m_bio_04_horn	121.74288702392575	0.04655386134982109
wc2.1_2.5m_bio_04_horn	123.3892115661621	0.04932211712002754
wc2.1_2.5m_bio_04_horn	125.03553610839843	0.052245963364839554
wc2.1_2.5m_bio_04_horn	126.68186065063473	0.05533305183053017
wc2.1_2.5m_bio_04_horn	128.3281851928711	0.058591268956661224
wc2.1_2.5m_bio_04_horn	129.9745097351074	0.06202872842550278
wc2.1_2.5m_bio_04_horn	131.62083427734376	0.06565382331609726
wc2.1_2.5m_bio_04_horn	133.26715881958006	0.06947509199380875
wc2.1_2.5m_bio_04_horn	134.91348336181636	0.07350123673677444
wc2.1_2.5m_bio_04_horn	136.55980790405272	0.07774124294519424
wc2.1_2.5m_bio_04_horn	138.20613244628902	0.08220409601926804
wc2.1_2.5m_bio_04_horn	139.85245698852538	0.0868990570306778
wc2.1_2.5m_bio_04_horn	141.49878153076173	0.09183527529239655
wc2.1_2.5m_bio_04_horn	143.14510607299803	0.0970221534371376
wc2.1_2.5m_bio_04_horn	144.7914306152344	0.10246887803077698
wc2.1_2.5m_bio_04_horn	146.4377551574707	0.1081847995519638
wc2.1_2.5m_bio_04_horn	148.084079699707	0.11417894810438156
wc2.1_2.5m_bio_04_horn	149.73040424194335	0.1204604059457779
wc2.1_2.5m_bio_04_horn	151.37672878417965	0.12703782320022583
wc2.1_2.5m_bio_04_horn	153.023053326416	0.13391974568367004
wc2.1_2.5m_bio_04_horn	154.6693778686523	0.14111416041851044
wc2.1_2.5m_bio_04_horn	156.31570241088866	0.1486288160085678
wc2.1_2.5m_bio_04_horn	157.96202695312496	0.1564706563949585
wc2.1_2.5m_bio_04_horn	159.60835149536132	0.16464631259441376
wc2.1_2.5m_bio_04_horn	161.25467603759762	0.1731613725423813
wc2.1_2.5m_bio_04_horn	162.90100057983398	0.18202094733715057
wc2.1_2.5m_bio_04_horn	164.54732512207028	0.19122888147830963
wc2.1_2.5m_bio_04_horn	166.19364966430663	0.20078836381435394
wc2.1_2.5m_bio_04_horn	167.83997420654293	0.21070122718811035
wc2.1_2.5m_bio_04_horn	169.4862987487793	0.2209680825471878
wc2.1_2.5m_bio_04_horn	171.1326232910156	0.23158852756023407
wc2.1_2.5m_bio_04_horn	172.77894783325195	0.24256038665771484
wc2.1_2.5m_bio_04_horn	174.42527237548825	0.25388041138648987
wc2.1_2.5m_bio_04_horn	176.0715969177246	0.2655434310436249
wc2.1_2.5m_bio_04_horn	177.7179214599609	0.27754300832748413
wc2.1_2.5m_bio_04_horn	179.36424600219726	0.2898707389831543
wc2.1_2.5m_bio_04_horn	181.01057054443356	0.3025168478488922
wc2.1_2.5m_bio_04_horn	182.65689508666986	0.3072754442691803
wc2.1_2.5m_bio_04_horn	184.30321962890622	0.3117258846759796
wc2.1_2.5m_bio_04_horn	185.94954417114258	0.3162113428115845
wc2.1_2.5m_bio_04_horn	187.59586871337888	0.3207312822341919
wc2.1_2.5m_bio_04_horn	189.24219325561523	0.32528507709503174
wc2.1_2.5m_bio_04_horn	190.88851779785153	0.32987216114997864
wc2.1_2.5m_bio_04_horn	192.5348423400879	0.3344918191432953
wc2.1_2.5m_bio_04_horn	194.1811668823242	0.33914345502853394
wc2.1_2.5m_bio_04_horn	195.82749142456055	0.3438263535499573
wc2.1_2.5m_bio_04_horn	197.47381596679685	0.3485398292541504
wc2.1_2.5m_bio_04_horn	199.12014050903315	0.3532831370830536
wc2.1_2.5m_bio_04_horn	200.7664650512695	0.3580554723739624
wc2.1_2.5m_bio_04_horn	202.41278959350586	0.3628561496734619
wc2.1_2.5m_bio_04_horn	204.05911413574216	0.3676842749118805
wc2.1_2.5m_bio_04_horn	205.70543867797852	0.37253913283348083
wc2.1_2.5m_bio_04_horn	207.35176322021482	0.37741976976394653
wc2.1_2.5m_bio_04_horn	208.99808776245118	0.3823254704475403
wc2.1_2.5m_bio_04_horn	210.64441230468748	0.3872551918029785
wc2.1_2.5m_bio_04_horn	212.29073684692378	0.39220815896987915
wc2.1_2.5m_bio_04_horn	213.93706138916014	0.3971833884716034
wc2.1_2.5m_bio_04_horn	215.58338593139644	0.402180016040802
wc2.1_2.5m_bio_04_horn	217.2297104736328	0.407196968793869
wc2.1_2.5m_bio_04_horn	218.8760350158691	0.4122334122657776
wc2.1_2.5m_bio_04_horn	220.52235955810545	0.41728827357292175
wc2.1_2.5m_bio_04_horn	222.16868410034175	0.4223605990409851
wc2.1_2.5m_bio_04_horn	223.8150086425781	0.4274493157863617
wc2.1_2.5m_bio_04_horn	225.4613331848144	0.4325534701347351
wc2.1_2.5m_bio_04_horn	227.1076577270507	0.4376719295978546
wc2.1_2.5m_bio_04_horn	228.75398226928712	0.4428037703037262
wc2.1_2.5m_bio_04_horn	230.40030681152336	0.44794782996177673
wc2.1_2.5m_bio_04_horn	232.04663135375972	0.4531030058860779
wc2.1_2.5m_bio_04_horn	233.69295589599608	0.45826831459999084
wc2.1_2.5m_bio_04_horn	235.33928043823238	0.46344253420829773
wc2.1_2.5m_bio_04_horn	236.98560498046868	0.46862471103668213
wc2.1_2.5m_bio_04_horn	238.63192952270504	0.47381362318992615
wc2.1_2.5m_bio_04_horn	240.27825406494134	0.4790082275867462
wc2.1_2.5m_bio_04_horn	241.9245786071777	0.4842073321342468
wc2.1_2.5m_bio_04_horn	243.57090314941405	0.4894099235534668
wc2.1_2.5m_bio_04_horn	245.2172276916503	0.49461475014686584
wc2.1_2.5m_bio_04_horn	246.86355223388665	0.4998207688331604
wc2.1_2.5m_bio_04_horn	248.509876776123	0.5050268173217773
wc2.1_2.5m_bio_04_horn	250.15620131835936	0.5102317929267883
wc2.1_2.5m_bio_04_horn	251.80252586059567	0.5154345035552979
wc2.1_2.5m_bio_04_horn	253.44885040283197	0.5206339359283447
wc2.1_2.5m_bio_04_horn	255.09517494506832	0.5258288383483887
wc2.1_2.5m_bio_04_horn	256.7414994873046	0.5310181975364685
wc2.1_2.5m_bio_04_horn	258.387824029541	0.5362008810043335
wc2.1_2.5m_bio_04_horn	260.03414857177734	0.5413756966590881
wc2.1_2.5m_bio_04_horn	261.6804731140136	0.546541690826416
wc2.1_2.5m_bio_04_horn	263.32679765624994	0.5516976118087769
wc2.1_2.5m_bio_04_horn	264.9731221984863	0.5568423867225647
wc2.1_2.5m_bio_04_horn	266.6194467407226	0.5608959794044495
wc2.1_2.5m_bio_04_horn	268.26577128295895	0.5623871684074402
wc2.1_2.5m_bio_04_horn	269.91209582519525	0.5638772249221802
wc2.1_2.5m_bio_04_horn	271.5584203674316	0.5653660893440247
wc2.1_2.5m_bio_04_horn	273.2047449096679	0.5668538212776184
wc2.1_2.5m_bio_04_horn	274.85106945190427	0.5683403611183167
wc2.1_2.5m_bio_04_horn	276.4973939941406	0.5698256492614746
wc2.1_2.5m_bio_04_horn	278.14371853637687	0.5713096261024475
wc2.1_2.5m_bio_04_horn	279.7900430786132	0.5727924108505249
wc2.1_2.5m_bio_04_horn	281.4363676208496	0.5742738246917725
wc2.1_2.5m_bio_04_horn	283.0826921630859	0.575753927230835
wc2.1_2.5m_bio_04_horn	284.72901670532224	0.5772326588630676
wc2.1_2.5m_bio_04_horn	286.37534124755854	0.5787100195884705
wc2.1_2.5m_bio_04_horn	288.02166578979484	0.5801860094070435
wc2.1_2.5m_bio_04_horn	289.6679903320312	0.5816605687141418
wc2.1_2.5m_bio_04_horn	291.31431487426755	0.5831335783004761
wc2.1_2.5m_bio_04_horn	292.9606394165039	0.5846051573753357
wc2.1_2.5m_bio_04_horn	294.60696395874015	0.5860752463340759
wc2.1_2.5m_bio_04_horn	296.2532885009765	0.587543785572052
wc2.1_2.5m_bio_04_horn	297.89961304321287	0.5890107750892639
wc2.1_2.5m_bio_04_horn	299.54593758544917	0.5904762148857117
wc2.1_2.5m_bio_04_horn	301.1922621276855	0.5919399857521057
wc2.1_2.5m_bio_04_horn	302.8385866699218	0.5934021472930908
wc2.1_2.5m_bio_04_horn	304.4849112121581	0.594862699508667
wc2.1_2.5m_bio_04_horn	306.1312357543945	0.5963215231895447
wc2.1_2.5m_bio_04_horn	307.77756029663084	0.5977786779403687
wc2.1_2.5m_bio_04_horn	309.42388483886714	0.5992341041564941
wc2.1_2.5m_bio_04_horn	311.07020938110344	0.6006877422332764
wc2.1_2.5m_bio_04_horn	312.7165339233398	0.6021396517753601
wc2.1_2.5m_bio_04_horn	314.36285846557615	0.6035897135734558
wc2.1_2.5m_bio_04_horn	316.00918300781245	0.605038046836853
wc2.1_2.5m_bio_04_horn	317.6555075500488	0.6064844727516174
wc2.1_2.5m_bio_04_horn	319.3018320922851	0.6079290509223938
wc2.1_2.5m_bio_04_horn	320.9481566345214	0.6093717217445374
wc2.1_2.5m_bio_04_horn	322.59448117675777	0.6108124852180481
wc2.1_2.5m_bio_04_horn	324.2408057189941	0.612251341342926
wc2.1_2.5m_bio_04_horn	325.8871302612304	0.6136882305145264
wc2.1_2.5m_bio_04_horn	327.5334548034667	0.6151231527328491
wc2.1_2.5m_bio_04_horn	329.1797793457031	0.6165560483932495
wc2.1_2.5m_bio_04_horn	330.8261038879394	0.6179869771003723
wc2.1_2.5m_bio_04_horn	332.47242843017574	0.619415819644928
wc2.1_2.5m_bio_04_horn	334.11875297241204	0.6208425760269165
wc2.1_2.5m_bio_04_horn	335.76507751464834	0.6222672462463379
wc2.1_2.5m_bio_04_horn	337.4114020568847	0.6236898303031921
wc2.1_2.5m_bio_04_horn	339.05772659912105	0.6251103281974792
wc2.1_2.5m_bio_04_horn	340.7040511413574	0.6265286207199097
wc2.1_2.5m_bio_04_horn	342.35037568359365	0.6279447674751282
wc2.1_2.5m_bio_04_horn	343.99670022583	0.62935870885849
wc2.1_2.5m_bio_04_horn	345.64302476806637	0.6307704448699951
wc2.1_2.5m_bio_04_horn	347.28934931030267	0.6321799159049988
wc2.1_2.5m_bio_04_horn	348.935673852539	0.633587121963501
wc2.1_2.5m_bio_04_horn	350.5819983947753	0.6349921226501465
wc2.1_2.5m_bio_04_horn	352.2283229370116	0.6363947987556458
wc2.1_2.5m_bio_04_horn	353.874647479248	0.637795090675354
wc2.1_2.5m_bio_04_horn	355.52097202148434	0.6391931176185608
wc2.1_2.5m_bio_04_horn	357.16729656372064	0.6405888199806213
wc2.1_2.5m_bio_04_horn	358.81362110595694	0.6419820785522461
wc2.1_2.5m_bio_04_horn	360.4599456481933	0.6433729529380798
wc2.1_2.5m_bio_04_horn	362.10627019042965	0.6447614431381226
wc2.1_2.5m_bio_04_horn	363.75259473266595	0.6461474895477295
wc2.1_2.5m_bio_04_horn	365.3989192749023	0.6475310921669006
wc2.1_2.5m_bio_04_horn	367.0452438171386	0.6489121913909912
wc2.1_2.5m_bio_04_horn	368.6915683593749	0.650290846824646
wc2.1_2.5m_bio_04_horn	370.33789290161127	0.6516669392585754
wc2.1_2.5m_bio_04_horn	371.9842174438476	0.6530405879020691
wc2.1_2.5m_bio_04_horn	373.6305419860839	0.6544116139411926
wc2.1_2.5m_bio_04_horn	375.2768665283202	0.6557800769805908
wc2.1_2.5m_bio_04_horn	376.9231910705566	0.6571460366249084
wc2.1_2.5m_bio_04_horn	378.5695156127929	0.6585093140602112
wc2.1_2.5m_bio_04_horn	380.21584015502924	0.6598700284957886
wc2.1_2.5m_bio_04_horn	381.8621646972656	0.6612280607223511
wc2.1_2.5m_bio_04_horn	383.5084892395019	0.6625835299491882
wc2.1_2.5m_bio_04_horn	385.1548137817382	0.6639362573623657
wc2.1_2.5m_bio_04_horn	386.80113832397456	0.6652863621711731
wc2.1_2.5m_bio_04_horn	388.4474628662109	0.666633665561676
wc2.1_2.5m_bio_04_horn	390.0937874084472	0.6679783463478088
wc2.1_2.5m_bio_04_horn	391.7401119506835	0.669320285320282
wc2.1_2.5m_bio_04_horn	393.38643649291987	0.6706594228744507
wc2.1_2.5m_bio_04_horn	395.03276103515617	0.6719958782196045
wc2.1_2.5m_bio_04_horn	396.6790855773925	0.6733294725418091
wc2.1_2.5m_bio_04_horn	398.3254101196289	0.6746602654457092
wc2.1_2.5m_bio_04_horn	399.9717346618651	0.6759883165359497
wc2.1_2.5m_bio_04_horn	401.6180592041015	0.677313506603241
wc2.1_2.5m_bio_04_horn	403.26438374633784	0.6786357760429382
wc2.1_2.5m_bio_04_horn	404.9107082885742	0.6799553036689758
wc2.1_2.5m_bio_04_horn	406.5570328308105	0.6804620623588562
wc2.1_2.5m_bio_04_horn	408.2033573730468	0.6790875792503357
wc2.1_2.5m_bio_04_horn	409.84968191528316	0.6739867329597473
wc2.1_2.5m_bio_04_horn	411.49600645751946	0.6688442826271057
wc2.1_2.5m_bio_04_horn	413.1423309997558	0.6636611819267273
wc2.1_2.5m_bio_04_horn	414.78865554199217	0.6584383845329285
wc2.1_2.5m_bio_04_horn	416.4349800842284	0.6531769633293152
wc2.1_2.5m_bio_04_horn	418.08130462646477	0.6478777527809143
wc2.1_2.5m_bio_04_horn	419.7276291687011	0.6425418853759766
wc2.1_2.5m_bio_04_horn	421.3739537109374	0.6371704339981079
wc2.1_2.5m_bio_04_horn	423.0202782531738	0.6317645907402039
wc2.1_2.5m_bio_04_horn	424.6666027954101	0.6263253688812256
wc2.1_2.5m_bio_04_horn	426.31292733764644	0.6208540201187134
wc2.1_2.5m_bio_04_horn	427.95925187988274	0.6153517961502075
wc2.1_2.5m_bio_04_horn	429.6055764221191	0.6098198294639587
wc2.1_2.5m_bio_04_horn	431.25190096435546	0.6042596101760864
wc2.1_2.5m_bio_04_horn	432.8982255065917	0.5986722111701965
wc2.1_2.5m_bio_04_horn	434.54455004882806	0.5930590629577637
wc2.1_2.5m_bio_04_horn	436.1908745910644	0.5874214768409729
wc2.1_2.5m_bio_04_horn	437.8371991333007	0.5817610025405884
wc2.1_2.5m_bio_04_horn	439.48352367553707	0.5760787725448608
wc2.1_2.5m_bio_04_horn	441.1298482177734	0.5703763365745544
wc2.1_2.5m_bio_04_horn	442.7761727600097	0.5646552443504333
wc2.1_2.5m_bio_04_horn	444.42249730224603	0.5589169263839722
wc2.1_2.5m_bio_04_horn	446.0688218444824	0.553162693977356
wc2.1_2.5m_bio_04_horn	447.71514638671863	0.5473942756652832
wc2.1_2.5m_bio_04_horn	449.361470928955	0.5416130423545837
wc2.1_2.5m_bio_04_horn	451.00779547119134	0.5358206629753113
wc2.1_2.5m_bio_04_horn	452.6541200134277	0.5300185084342957
wc2.1_2.5m_bio_04_horn	454.300444555664	0.5242082476615906
wc2.1_2.5m_bio_04_horn	455.9467690979003	0.5183914303779602
wc2.1_2.5m_bio_04_horn	457.59309364013666	0.5125697255134583
wc2.1_2.5m_bio_04_horn	459.23941818237296	0.5067445039749146
wc2.1_2.5m_bio_04_horn	460.8857427246093	0.5009174346923828
wc2.1_2.5m_bio_04_horn	462.5320672668457	0.49509015679359436
wc2.1_2.5m_bio_04_horn	464.1783918090819	0.48926419019699097
wc2.1_2.5m_bio_04_horn	465.8247163513183	0.48344123363494873
wc2.1_2.5m_bio_04_horn	467.47104089355463	0.4776226580142975
wc2.1_2.5m_bio_04_horn	469.11736543579093	0.47181016206741333
wc2.1_2.5m_bio_04_horn	470.7636899780273	0.4660052955150604
wc2.1_2.5m_bio_04_horn	472.4100145202636	0.46020975708961487
wc2.1_2.5m_bio_04_horn	474.05633906249994	0.45442479848861694
wc2.1_2.5m_bio_04_horn	475.70266360473624	0.44865214824676514
wc2.1_2.5m_bio_04_horn	477.34898814697254	0.44289329648017883
wc2.1_2.5m_bio_04_horn	478.9953126892089	0.43714988231658936
wc2.1_2.5m_bio_04_horn	480.64163723144526	0.4314231276512146
wc2.1_2.5m_bio_04_horn	482.2879617736816	0.4257146716117859
wc2.1_2.5m_bio_04_horn	483.93428631591786	0.42002594470977783
wc2.1_2.5m_bio_04_horn	485.5806108581542	0.4143584966659546
wc2.1_2.5m_bio_04_horn	487.2269354003906	0.40871351957321167
wc2.1_2.5m_bio_04_horn	488.8732599426268	0.40309250354766846
wc2.1_2.5m_bio_04_horn	490.5195844848632	0.3974968492984772
wc2.1_2.5m_bio_04_horn	492.16590902709964	0.3919278681278229
wc2.1_2.5m_bio_04_horn	493.8122335693359	0.3863869607448578
wc2.1_2.5m_bio_04_horn	495.45855811157213	0.38087522983551025
wc2.1_2.5m_bio_04_horn	497.1048826538086	0.3753940165042877
wc2.1_2.5m_bio_04_horn	498.75120719604485	0.3699445426464081
wc2.1_2.5m_bio_04_horn	500.3975317382811	0.3645281195640564
wc2.1_2.5m_bio_04_horn	502.04385628051756	0.3591456711292267
wc2.1_2.5m_bio_04_horn	503.6901808227538	0.3537984788417816
wc2.1_2.5m_bio_04_horn	505.33650536499016	0.34848761558532715
wc2.1_2.5m_bio_04_horn	506.9828299072265	0.343214213848114
wc2.1_2.5m_bio_04_horn	508.62915444946276	0.33797910809516907
wc2.1_2.5m_bio_04_horn	510.2754789916991	0.33278340101242065
wc2.1_2.5m_bio_04_horn	511.9218035339355	0.3276280462741852
wc2.1_2.5m_bio_04_horn	513.5681280761719	0.32251402735710144
wc2.1_2.5m_bio_04_horn	515.2144526184081	0.3174419701099396
wc2.1_2.5m_bio_04_horn	516.8607771606445	0.3124130964279175
wc2.1_2.5m_bio_04_horn	518.5071017028808	0.3074280023574829
wc2.1_2.5m_bio_04_horn	520.1534262451171	0.30248725414276123
wc2.1_2.5m_bio_04_horn	521.7997507873536	0.2975919842720032
wc2.1_2.5m_bio_04_horn	523.4460753295898	0.29274269938468933
wc2.1_2.5m_bio_04_horn	525.092399871826	0.2879398465156555
wc2.1_2.5m_bio_04_horn	526.7387244140625	0.2831844389438629
wc2.1_2.5m_bio_04_horn	528.3850489562988	0.27847665548324585
wc2.1_2.5m_bio_04_horn	530.0313734985352	0.27381742000579834
wc2.1_2.5m_bio_04_horn	531.6776980407715	0.26920706033706665
wc2.1_2.5m_bio_04_horn	533.3240225830077	0.26464587450027466
wc2.1_2.5m_bio_04_horn	534.9703471252442	0.26013460755348206
wc2.1_2.5m_bio_04_horn	536.6166716674804	0.255673348903656
wc2.1_2.5m_bio_04_horn	538.2629962097168	0.2512627840042114
wc2.1_2.5m_bio_04_horn	539.9093207519531	0.24690304696559906
wc2.1_2.5m_bio_04_horn	541.5556452941894	0.24259430170059204
wc2.1_2.5m_bio_04_horn	543.2019698364257	0.23833711445331573
wc2.1_2.5m_bio_04_horn	544.8482943786621	0.23413152992725372
wc2.1_2.5m_bio_04_horn	546.4946189208985	0.22997760772705078
wc2.1_2.5m_bio_04_horn	548.1409434631347	0.22587579488754272
wc2.1_2.5m_bio_04_horn	549.7872680053711	0.22182591259479523
wc2.1_2.5m_bio_04_horn	551.4335925476074	0.21782836318016052
wc2.1_2.5m_bio_04_horn	553.0799170898437	0.21388304233551025
wc2.1_2.5m_bio_04_horn	554.7262416320801	0.20998986065387726
wc2.1_2.5m_bio_04_horn	556.3725661743164	0.20614910125732422
wc2.1_2.5m_bio_04_horn	558.0188907165526	0.20236046612262726
wc2.1_2.5m_bio_04_horn	559.6652152587891	0.1986241638660431
wc2.1_2.5m_bio_04_horn	561.3115398010253	0.194939985871315
wc2.1_2.5m_bio_04_horn	562.9578643432617	0.1913076937198639
wc2.1_2.5m_bio_04_horn	564.604188885498	0.1877274364233017
wc2.1_2.5m_bio_04_horn	566.2505134277343	0.18419893085956573
wc2.1_2.5m_bio_04_horn	567.8968379699706	0.18072184920310974
wc2.1_2.5m_bio_04_horn	569.543162512207	0.17729626595973969
wc2.1_2.5m_bio_04_horn	571.1894870544434	0.17392171919345856
wc2.1_2.5m_bio_04_horn	572.8358115966797	0.17059819400310516
wc2.1_2.5m_bio_04_horn	574.482136138916	0.16732531785964966
wc2.1_2.5m_bio_04_horn	576.1284606811523	0.1641026884317398
wc2.1_2.5m_bio_04_horn	577.7747852233887	0.16093024611473083
wc2.1_2.5m_bio_04_horn	579.421109765625	0.15780755877494812
wc2.1_2.5m_bio_04_horn	581.0674343078613	0.15473417937755585
wc2.1_2.5m_bio_04_horn	582.7137588500976	0.15170997381210327
wc2.1_2.5m_bio_04_horn	584.360083392334	0.14873437583446503
wc2.1_2.5m_bio_04_horn	586.0064079345702	0.1458072066307068
wc2.1_2.5m_bio_04_horn	587.6527324768067	0.14292797446250916
wc2.1_2.5m_bio_04_horn	589.299057019043	0.14009617269039154
wc2.1_2.5m_bio_04_horn	590.9453815612792	0.13731159269809723
wc2.1_2.5m_bio_04_horn	592.5917061035157	0.13457359373569489
wc2.1_2.5m_bio_04_horn	594.2380306457519	0.1318819522857666
wc2.1_2.5m_bio_04_horn	595.8843551879883	0.12923608720302582
wc2.1_2.5m_bio_04_horn	597.5306797302246	0.12663547694683075
wc2.1_2.5m_bio_04_horn	599.1770042724609	0.12407984584569931
wc2.1_2.5m_bio_04_horn	600.8233288146972	0.12156859785318375
wc2.1_2.5m_bio_04_horn	602.4696533569336	0.11910117417573929
wc2.1_2.5m_bio_04_horn	604.1159778991699	0.11667727679014206
wc2.1_2.5m_bio_04_horn	605.7623024414062	0.11429621279239655
wc2.1_2.5m_bio_04_horn	607.4086269836425	0.11195766925811768
wc2.1_2.5m_bio_04_horn	609.0549515258789	0.1096610501408577
wc2.1_2.5m_bio_04_horn	610.7012760681151	0.10740575939416885
wc2.1_2.5m_bio_04_horn	612.3476006103516	0.10519145429134369
wc2.1_2.5m_bio_04_horn	613.9939251525878	0.10301753133535385
wc2.1_2.5m_bio_04_horn	615.6402496948241	0.10088339447975159
wc2.1_2.5m_bio_04_horn	617.2865742370606	0.09878867119550705
wc2.1_2.5m_bio_04_horn	618.9328987792968	0.09673269093036652
wc2.1_2.5m_bio_04_horn	620.5792233215333	0.09471507370471954
wc2.1_2.5m_bio_04_horn	622.2255478637695	0.09273522347211838
wc2.1_2.5m_bio_04_horn	623.8718724060058	0.09079252928495407
wc2.1_2.5m_bio_04_horn	625.5181969482422	0.08888661861419678
wc2.1_2.5m_bio_04_horn	627.1645214904785	0.08701682090759277
wc2.1_2.5m_bio_04_horn	628.8108460327148	0.08518274873495102
wc2.1_2.5m_bio_04_horn	630.4571705749512	0.08338379859924316
wc2.1_2.5m_bio_04_horn	632.1034951171874	0.08161938190460205
wc2.1_2.5m_bio_04_horn	633.7498196594238	0.07988911867141724
wc2.1_2.5m_bio_04_horn	635.3961442016601	0.07819240540266037
wc2.1_2.5m_bio_04_horn	637.0424687438965	0.07652866840362549
wc2.1_2.5m_bio_04_horn	638.6887932861327	0.07489752024412155
wc2.1_2.5m_bio_04_horn	640.3351178283691	0.07329832017421722
wc2.1_2.5m_bio_04_horn	641.9814423706055	0.07173067331314087
wc2.1_2.5m_bio_04_horn	643.6277669128417	0.07019401341676712
wc2.1_2.5m_bio_04_horn	645.2740914550782	0.0686877891421318
wc2.1_2.5m_bio_04_horn	646.9204159973144	0.06721159815788269
wc2.1_2.5m_bio_04_horn	648.5667405395507	0.0657648891210556
wc2.1_2.5m_bio_04_horn	650.2130650817871	0.06434712558984756
wc2.1_2.5m_bio_04_horn	651.8593896240234	0.06295791268348694
wc2.1_2.5m_bio_04_horn	653.5057141662597	0.061596669256687164
wc2.1_2.5m_bio_04_horn	655.1520387084961	0.0602630153298378
wc2.1_2.5m_bio_04_horn	656.7983632507323	0.05895642191171646
wc2.1_2.5m_bio_04_horn	658.4446877929687	0.057676371186971664
wc2.1_2.5m_bio_04_horn	660.091012335205	0.05642249435186386
wc2.1_2.5m_bio_04_horn	661.7373368774414	0.05519423261284828
wc2.1_2.5m_bio_04_horn	663.3836614196778	0.053991224616765976
wc2.1_2.5m_bio_04_horn	665.029985961914	0.05281297117471695
wc2.1_2.5m_bio_04_horn	666.6763105041504	0.051658984273672104
wc2.1_2.5m_bio_04_horn	668.3226350463867	0.050528910011053085
wc2.1_2.5m_bio_04_horn	669.9689595886231	0.04942226782441139
wc2.1_2.5m_bio_04_horn	671.6152841308593	0.04833858460187912
wc2.1_2.5m_bio_04_horn	673.2616086730957	0.04727752506732941
wc2.1_2.5m_bio_04_horn	674.907933215332	0.04623858630657196
wc2.1_2.5m_bio_04_horn	676.5542577575683	0.04522143304347992
wc2.1_2.5m_bio_04_horn	678.2005822998048	0.04422561451792717
wc2.1_2.5m_bio_04_horn	679.846906842041	0.04325069859623909
wc2.1_2.5m_bio_04_horn	681.4932313842772	0.04229635372757912
wc2.1_2.5m_bio_04_horn	683.1395559265137	0.041362158954143524
wc2.1_2.5m_bio_04_horn	684.78588046875	0.040447693318128586
wc2.1_2.5m_bio_04_horn	686.4322050109863	0.03955264389514923
wc2.1_2.5m_bio_04_horn	688.0785295532227	0.03867657110095024
wc2.1_2.5m_bio_04_horn	689.7248540954589	0.03781916946172714
wc2.1_2.5m_bio_04_horn	691.3711786376953	0.0369800440967083
wc2.1_2.5m_bio_04_horn	693.0175031799316	0.03615880385041237
wc2.1_2.5m_bio_04_horn	694.663827722168	0.03535516560077667
wc2.1_2.5m_bio_04_horn	696.3101522644042	0.03456871584057808
wc2.1_2.5m_bio_04_horn	697.9564768066406	0.0337991788983345
wc2.1_2.5m_bio_04_horn	699.6028013488769	0.033046185970306396
wc2.1_2.5m_bio_04_horn	701.2491258911132	0.03230937570333481
wc2.1_2.5m_bio_04_horn	702.8954504333495	0.031588487327098846
wc2.1_2.5m_bio_04_horn	704.5417749755859	0.030883170664310455
wc2.1_2.5m_bio_04_horn	706.1880995178221	0.030193084850907326
wc2.1_2.5m_bio_04_horn	707.8344240600586	0.029517974704504013
wc2.1_2.5m_bio_04_horn	709.4807486022949	0.028857486322522163
wc2.1_2.5m_bio_04_horn	711.1270731445312	0.02821137011051178
wc2.1_2.5m_bio_04_horn	712.7733976867676	0.027579311281442642
wc2.1_2.5m_bio_04_horn	714.4197222290038	0.02696099691092968
wc2.1_2.5m_bio_04_horn	716.0660467712403	0.02635619044303894
wc2.1_2.5m_bio_04_horn	717.7123713134765	0.025764591991901398
wc2.1_2.5m_bio_04_horn	719.3586958557128	0.025185909122228622
wc2.1_2.5m_bio_04_horn	721.0050203979492	0.024995850399136543
wc2.1_2.5m_bio_04_horn	722.6513449401855	0.024995850399136543
wc2.1_2.5m_bio_04_horn	724.2976694824218	0.024995850399136543
wc2.1_2.5m_bio_04_horn	725.9439940246582	0.024995850399136543
wc2.1_2.5m_bio_04_horn	727.5903185668944	0.024995850399136543
wc2.1_2.5m_bio_04_horn	729.2366431091308	0.024995850399136543
wc2.1_2.5m_bio_04_horn	730.8829676513672	0.024995850399136543
wc2.1_2.5m_bio_04_horn	732.5292921936035	0.024995850399136543
wc2.1_2.5m_bio_04_horn	734.1756167358398	0.024995850399136543
wc2.1_2.5m_bio_04_horn	735.8219412780761	0.024995850399136543
wc2.1_2.5m_bio_04_horn	737.4682658203125	0.024995850399136543
wc2.1_2.5m_bio_04_horn	739.1145903625487	0.024995850399136543
wc2.1_2.5m_bio_04_horn	740.7609149047852	0.024995850399136543
wc2.1_2.5m_bio_04_horn	742.4072394470214	0.024995850399136543
wc2.1_2.5m_bio_04_horn	744.0535639892577	0.024995850399136543
wc2.1_2.5m_bio_04_horn	745.6998885314941	0.024995850399136543
wc2.1_2.5m_bio_04_horn	747.3462130737304	0.024995850399136543
wc2.1_2.5m_bio_04_horn	748.9925376159667	0.024995850399136543
wc2.1_2.5m_bio_04_horn	750.6388621582031	0.024995850399136543
wc2.1_2.5m_bio_04_horn	752.2851867004393	0.024995850399136543
wc2.1_2.5m_bio_04_horn	753.9315112426758	0.024995850399136543
wc2.1_2.5m_bio_04_horn	755.577835784912	0.024995850399136543
wc2.1_2.5m_bio_04_horn	757.2241603271484	0.024995850399136543
wc2.1_2.5m_bio_04_horn	758.8704848693848	0.024995850399136543
wc2.1_2.5m_bio_04_horn	760.516809411621	0.024995850399136543
wc2.1_2.5m_bio_04_horn	762.1631339538574	0.024995850399136543
wc2.1_2.5m_bio_04_horn	763.8094584960937	0.024995850399136543
wc2.1_2.5m_bio_04_horn	765.4557830383301	0.024995850399136543
wc2.1_2.5m_bio_04_horn	767.1021075805663	0.024995850399136543
wc2.1_2.5m_bio_04_horn	768.7484321228027	0.024995850399136543
wc2.1_2.5m_bio_04_horn	770.394756665039	0.024995850399136543
wc2.1_2.5m_bio_04_horn	772.0410812072753	0.024995850399136543
wc2.1_2.5m_bio_04_horn	773.6874057495118	0.024995850399136543
wc2.1_2.5m_bio_04_horn	775.333730291748	0.024995850399136543
wc2.1_2.5m_bio_04_horn	776.9800548339842	0.024995850399136543
wc2.1_2.5m_bio_04_horn	778.6263793762207	0.024995850399136543
wc2.1_2.5m_bio_04_horn	780.272703918457	0.024995850399136543
wc2.1_2.5m_bio_04_horn	781.9190284606933	0.024995850399136543
wc2.1_2.5m_bio_04_horn	783.5653530029297	0.024995850399136543
wc2.1_2.5m_bio_04_horn	785.2116775451659	0.024995850399136543
wc2.1_2.5m_bio_04_horn	786.8580020874023	0.024995850399136543
wc2.1_2.5m_bio_04_horn	788.5043266296386	0.024995850399136543
