# Supplementary material for: New records of a lost species and a geographic range expansion for sengis in the Horn of Africa
Source: PeerJ. 2020 Aug 18;8:e9652. doi: 10.7717/peerj.9652 (PMC7441985; doi:10.7717/peerj.9652)
Supplement: Supplemental Information 6 [file peerj-08-9652-s006.zip › Data_S6_Ecological_Niche_Modeling/4_final_Maxent_analysis/output/plots/revoilii_12_wc2.1_2.5m_bio_04_horn_only.dat]

variable	x	y
wc2.1_2.5m_bio_04_horn	-34.65794448852539	0.0013719466514885426
wc2.1_2.5m_bio_04_horn	-33.01161994628906	0.0013719466514885426
wc2.1_2.5m_bio_04_horn	-31.36529540405273	0.0013719466514885426
wc2.1_2.5m_bio_04_horn	-29.718970861816402	0.0013719466514885426
wc2.1_2.5m_bio_04_horn	-28.072646319580077	0.0013719466514885426
wc2.1_2.5m_bio_04_horn	-26.426321777343745	0.0013719466514885426
wc2.1_2.5m_bio_04_horn	-24.77999723510742	0.0013719466514885426
wc2.1_2.5m_bio_04_horn	-23.133672692871095	0.0013719466514885426
wc2.1_2.5m_bio_04_horn	-21.487348150634766	0.0013719466514885426
wc2.1_2.5m_bio_04_horn	-19.841023608398437	0.0013719466514885426
wc2.1_2.5m_bio_04_horn	-18.194699066162105	0.0013719466514885426
wc2.1_2.5m_bio_04_horn	-16.54837452392578	0.0013719466514885426
wc2.1_2.5m_bio_04_horn	-14.902049981689451	0.0013719466514885426
wc2.1_2.5m_bio_04_horn	-13.255725439453123	0.0013719466514885426
wc2.1_2.5m_bio_04_horn	-11.609400897216798	0.0013719466514885426
wc2.1_2.5m_bio_04_horn	-9.963076354980469	0.0013719466514885426
wc2.1_2.5m_bio_04_horn	-8.31675181274414	0.0013719466514885426
wc2.1_2.5m_bio_04_horn	-6.670427270507812	0.0013719466514885426
wc2.1_2.5m_bio_04_horn	-5.024102728271483	0.0013719466514885426
wc2.1_2.5m_bio_04_horn	-3.377778186035158	0.0013719466514885426
wc2.1_2.5m_bio_04_horn	-1.7314536437988224	0.0013719466514885426
wc2.1_2.5m_bio_04_horn	-0.08512910156250086	0.0013719466514885426
wc2.1_2.5m_bio_04_horn	1.5611954406738278	0.0013719466514885426
wc2.1_2.5m_bio_04_horn	3.2075199829101564	0.0013719466514885426
wc2.1_2.5m_bio_04_horn	4.853844525146485	0.0013719466514885426
wc2.1_2.5m_bio_04_horn	6.5001690673828065	0.0013719466514885426
wc2.1_2.5m_bio_04_horn	8.146493609619142	0.0013719466514885426
wc2.1_2.5m_bio_04_horn	9.792818151855464	0.0013719466514885426
wc2.1_2.5m_bio_04_horn	11.439142694091792	0.0013719466514885426
wc2.1_2.5m_bio_04_horn	13.085467236328121	0.0013719466514885426
wc2.1_2.5m_bio_04_horn	14.73179177856445	0.0013719466514885426
wc2.1_2.5m_bio_04_horn	16.37811632080078	0.0013719466514885426
wc2.1_2.5m_bio_04_horn	18.024440863037107	0.0013719466514885426
wc2.1_2.5m_bio_04_horn	19.67076540527343	0.0013719466514885426
wc2.1_2.5m_bio_04_horn	21.317089947509764	0.0013719466514885426
wc2.1_2.5m_bio_04_horn	22.963414489746093	0.0013719466514885426
wc2.1_2.5m_bio_04_horn	24.60973903198242	0.0013719466514885426
wc2.1_2.5m_bio_04_horn	26.25606357421875	0.0013719466514885426
wc2.1_2.5m_bio_04_horn	27.90238811645507	0.0013719466514885426
wc2.1_2.5m_bio_04_horn	29.5487126586914	0.0013719466514885426
wc2.1_2.5m_bio_04_horn	31.195037200927743	0.0013719466514885426
wc2.1_2.5m_bio_04_horn	32.84136174316406	0.0013719466514885426
wc2.1_2.5m_bio_04_horn	34.487686285400386	0.0014015003107488155
wc2.1_2.5m_bio_04_horn	36.134010827636715	0.0014940302353352308
wc2.1_2.5m_bio_04_horn	37.78033536987304	0.0015926593914628029
wc2.1_2.5m_bio_04_horn	39.42665991210936	0.0016977885970845819
wc2.1_2.5m_bio_04_horn	41.0729844543457	0.0018098446307703853
wc2.1_2.5m_bio_04_horn	42.71930899658203	0.0019292825600132346
wc2.1_2.5m_bio_04_horn	44.36563353881836	0.002056586090475321
wc2.1_2.5m_bio_04_horn	46.01195808105467	0.002192271174862981
wc2.1_2.5m_bio_04_horn	47.658282623291	0.002336887177079916
wc2.1_2.5m_bio_04_horn	49.304607165527344	0.0024910192005336285
wc2.1_2.5m_bio_04_horn	50.95093170776367	0.002655290300026536
wc2.1_2.5m_bio_04_horn	52.59725625	0.002830363344401121
wc2.1_2.5m_bio_04_horn	54.243580792236315	0.0030169447418302298
wc2.1_2.5m_bio_04_horn	55.889905334472644	0.0032157860696315765
wc2.1_2.5m_bio_04_horn	57.53622987670897	0.0034276877995580435
wc2.1_2.5m_bio_04_horn	59.182554418945315	0.00365350185893476
wc2.1_2.5m_bio_04_horn	60.82887896118163	0.00389413395896554
wc2.1_2.5m_bio_04_horn	62.47520350341796	0.004150548484176397
wc2.1_2.5m_bio_04_horn	64.12152804565429	0.0044237724505364895
wc2.1_2.5m_bio_04_horn	65.76785258789062	0.0047148969024419785
wc2.1_2.5m_bio_04_horn	67.41417713012694	0.00502508319914341
wc2.1_2.5m_bio_04_horn	69.06050167236327	0.005355566740036011
wc2.1_2.5m_bio_04_horn	70.7068262145996	0.005707659758627415
wc2.1_2.5m_bio_04_horn	72.35315075683593	0.006082759704440832
wc2.1_2.5m_bio_04_horn	73.99947529907224	0.006482349708676338
wc2.1_2.5m_bio_04_horn	75.64579984130859	0.0069080074317753315
wc2.1_2.5m_bio_04_horn	77.29212438354492	0.007361408323049545
wc2.1_2.5m_bio_04_horn	78.93844892578124	0.007844332605600357
wc2.1_2.5m_bio_04_horn	80.58477346801757	0.008358671329915524
wc2.1_2.5m_bio_04_horn	82.23109801025389	0.008906431496143341
wc2.1_2.5m_bio_04_horn	83.87742255249023	0.009489745832979679
wc2.1_2.5m_bio_04_horn	85.52374709472656	0.010110871866345406
wc2.1_2.5m_bio_04_horn	87.17007163696289	0.010772209614515305
wc2.1_2.5m_bio_04_horn	88.8163961791992	0.011476303450763226
wc2.1_2.5m_bio_04_horn	90.46272072143553	0.012225848622620106
wc2.1_2.5m_bio_04_horn	92.10904526367186	0.013023704290390015
wc2.1_2.5m_bio_04_horn	93.75536980590819	0.013872896321117878
wc2.1_2.5m_bio_04_horn	95.40169434814452	0.014776629395782948
wc2.1_2.5m_bio_04_horn	97.04801889038087	0.015738295391201973
wc2.1_2.5m_bio_04_horn	98.69434343261717	0.016761481761932373
wc2.1_2.5m_bio_04_horn	100.3406679748535	0.017849983647465706
wc2.1_2.5m_bio_04_horn	101.98699251708983	0.019007805734872818
wc2.1_2.5m_bio_04_horn	103.63331705932616	0.020239179953932762
wc2.1_2.5m_bio_04_horn	105.27964160156246	0.021548574790358543
wc2.1_2.5m_bio_04_horn	106.92596614379882	0.022940699011087418
wc2.1_2.5m_bio_04_horn	108.57229068603515	0.024420514702796936
wc2.1_2.5m_bio_04_horn	110.21861522827147	0.02599324844777584
wc2.1_2.5m_bio_04_horn	111.8649397705078	0.027664396911859512
wc2.1_2.5m_bio_04_horn	113.5112643127441	0.029439739882946014
wc2.1_2.5m_bio_04_horn	115.15758885498046	0.03132534399628639
wc2.1_2.5m_bio_04_horn	116.80391339721679	0.033327579498291016
wc2.1_2.5m_bio_04_horn	118.45023793945312	0.035453103482723236
wc2.1_2.5m_bio_04_horn	120.09656248168945	0.03770889714360237
wc2.1_2.5m_bio_04_horn	121.74288702392575	0.04010225087404251
wc2.1_2.5m_bio_04_horn	123.3892115661621	0.04264077916741371
wc2.1_2.5m_bio_04_horn	125.03553610839843	0.0453324131667614
wc2.1_2.5m_bio_04_horn	126.68186065063473	0.04818539693951607
wc2.1_2.5m_bio_04_horn	128.3281851928711	0.05120830237865448
wc2.1_2.5m_bio_04_horn	129.9745097351074	0.054409995675086975
wc2.1_2.5m_bio_04_horn	131.62083427734376	0.05779970437288284
wc2.1_2.5m_bio_04_horn	133.26715881958006	0.06138688325881958
wc2.1_2.5m_bio_04_horn	134.91348336181636	0.06518124788999557
wc2.1_2.5m_bio_04_horn	136.55980790405272	0.06919289380311966
wc2.1_2.5m_bio_04_horn	138.20613244628902	0.07343201339244843
wc2.1_2.5m_bio_04_horn	139.85245698852538	0.07790914177894592
wc2.1_2.5m_bio_04_horn	141.49878153076173	0.08263485133647919
wc2.1_2.5m_bio_04_horn	143.14510607299803	0.08762001246213913
wc2.1_2.5m_bio_04_horn	144.7914306152344	0.0928754210472107
wc2.1_2.5m_bio_04_horn	146.4377551574707	0.09841210395097733
wc2.1_2.5m_bio_04_horn	148.084079699707	0.10424086451530457
wc2.1_2.5m_bio_04_horn	149.73040424194335	0.1103726401925087
wc2.1_2.5m_bio_04_horn	151.37672878417965	0.11681801825761795
wc2.1_2.5m_bio_04_horn	153.023053326416	0.12358754873275757
wc2.1_2.5m_bio_04_horn	154.6693778686523	0.130691260099411
wc2.1_2.5m_bio_04_horn	156.31570241088866	0.13813899457454681
wc2.1_2.5m_bio_04_horn	157.96202695312496	0.14593982696533203
wc2.1_2.5m_bio_04_horn	159.60835149536132	0.15410250425338745
wc2.1_2.5m_bio_04_horn	161.25467603759762	0.1626347005367279
wc2.1_2.5m_bio_04_horn	162.90100057983398	0.17154358327388763
wc2.1_2.5m_bio_04_horn	164.54732512207028	0.18083500862121582
wc2.1_2.5m_bio_04_horn	166.19364966430663	0.19051404297351837
wc2.1_2.5m_bio_04_horn	167.83997420654293	0.2005842924118042
wc2.1_2.5m_bio_04_horn	169.4862987487793	0.21104796230793
wc2.1_2.5m_bio_04_horn	171.1326232910156	0.22190605103969574
wc2.1_2.5m_bio_04_horn	172.77894783325195	0.23315759003162384
wc2.1_2.5m_bio_04_horn	174.42527237548825	0.24480023980140686
wc2.1_2.5m_bio_04_horn	176.0715969177246	0.2568294405937195
wc2.1_2.5m_bio_04_horn	177.7179214599609	0.2692391276359558
wc2.1_2.5m_bio_04_horn	179.36424600219726	0.2820207476615906
wc2.1_2.5m_bio_04_horn	181.01057054443356	0.29516419768333435
wc2.1_2.5m_bio_04_horn	182.65689508666986	0.3086567521095276
wc2.1_2.5m_bio_04_horn	184.30321962890622	0.3200058341026306
wc2.1_2.5m_bio_04_horn	185.94954417114258	0.32541733980178833
wc2.1_2.5m_bio_04_horn	187.59586871337888	0.3308759033679962
wc2.1_2.5m_bio_04_horn	189.24219325561523	0.3363803029060364
wc2.1_2.5m_bio_04_horn	190.88851779785153	0.34192952513694763
wc2.1_2.5m_bio_04_horn	192.5348423400879	0.3475223183631897
wc2.1_2.5m_bio_04_horn	194.1811668823242	0.35315755009651184
wc2.1_2.5m_bio_04_horn	195.82749142456055	0.35883384943008423
wc2.1_2.5m_bio_04_horn	197.47381596679685	0.36454999446868896
wc2.1_2.5m_bio_04_horn	199.12014050903315	0.3703046441078186
wc2.1_2.5m_bio_04_horn	200.7664650512695	0.37609630823135376
wc2.1_2.5m_bio_04_horn	202.41278959350586	0.381923645734787
wc2.1_2.5m_bio_04_horn	204.05911413574216	0.3877851068973541
wc2.1_2.5m_bio_04_horn	205.70543867797852	0.39367929100990295
wc2.1_2.5m_bio_04_horn	207.35176322021482	0.39960452914237976
wc2.1_2.5m_bio_04_horn	208.99808776245118	0.40555936098098755
wc2.1_2.5m_bio_04_horn	210.64441230468748	0.41154202818870544
wc2.1_2.5m_bio_04_horn	212.29073684692378	0.41755104064941406
wc2.1_2.5m_bio_04_horn	213.93706138916014	0.42358458042144775
wc2.1_2.5m_bio_04_horn	215.58338593139644	0.4296410083770752
wc2.1_2.5m_bio_04_horn	217.2297104736328	0.4357185661792755
wc2.1_2.5m_bio_04_horn	218.8760350158691	0.4418155252933502
wc2.1_2.5m_bio_04_horn	220.52235955810545	0.4479300379753113
wc2.1_2.5m_bio_04_horn	222.16868410034175	0.4540603756904602
wc2.1_2.5m_bio_04_horn	223.8150086425781	0.4602046310901642
wc2.1_2.5m_bio_04_horn	225.4613331848144	0.46636104583740234
wc2.1_2.5m_bio_04_horn	227.1076577270507	0.4725276827812195
wc2.1_2.5m_bio_04_horn	228.75398226928712	0.47870275378227234
wc2.1_2.5m_bio_04_horn	230.40030681152336	0.4848843514919281
wc2.1_2.5m_bio_04_horn	232.04663135375972	0.4910705089569092
wc2.1_2.5m_bio_04_horn	233.69295589599608	0.4972594678401947
wc2.1_2.5m_bio_04_horn	235.33928043823238	0.5034492015838623
wc2.1_2.5m_bio_04_horn	236.98560498046868	0.5096379518508911
wc2.1_2.5m_bio_04_horn	238.63192952270504	0.5158237218856812
wc2.1_2.5m_bio_04_horn	240.27825406494134	0.5220046639442444
wc2.1_2.5m_bio_04_horn	241.9245786071777	0.5281788110733032
wc2.1_2.5m_bio_04_horn	243.57090314941405	0.5343444347381592
wc2.1_2.5m_bio_04_horn	245.2172276916503	0.5404995083808899
wc2.1_2.5m_bio_04_horn	246.86355223388665	0.5466423034667969
wc2.1_2.5m_bio_04_horn	248.509876776123	0.5527708530426025
wc2.1_2.5m_bio_04_horn	250.15620131835936	0.5588834881782532
wc2.1_2.5m_bio_04_horn	251.80252586059567	0.564978301525116
wc2.1_2.5m_bio_04_horn	253.44885040283197	0.5710535645484924
wc2.1_2.5m_bio_04_horn	255.09517494506832	0.5771074295043945
wc2.1_2.5m_bio_04_horn	256.7414994873046	0.5831382274627686
wc2.1_2.5m_bio_04_horn	258.387824029541	0.5891442894935608
wc2.1_2.5m_bio_04_horn	260.03414857177734	0.5951238870620728
wc2.1_2.5m_bio_04_horn	261.6804731140136	0.6010754108428955
wc2.1_2.5m_bio_04_horn	263.32679765624994	0.6069972515106201
wc2.1_2.5m_bio_04_horn	264.9731221984863	0.6128876209259033
wc2.1_2.5m_bio_04_horn	266.6194467407226	0.6170105338096619
wc2.1_2.5m_bio_04_horn	268.26577128295895	0.6170105338096619
wc2.1_2.5m_bio_04_horn	269.91209582519525	0.6170105338096619
wc2.1_2.5m_bio_04_horn	271.5584203674316	0.6170105338096619
wc2.1_2.5m_bio_04_horn	273.2047449096679	0.6170105338096619
wc2.1_2.5m_bio_04_horn	274.85106945190427	0.6170105338096619
wc2.1_2.5m_bio_04_horn	276.4973939941406	0.6170105338096619
wc2.1_2.5m_bio_04_horn	278.14371853637687	0.6170105338096619
wc2.1_2.5m_bio_04_horn	279.7900430786132	0.6170105338096619
wc2.1_2.5m_bio_04_horn	281.4363676208496	0.6170105338096619
wc2.1_2.5m_bio_04_horn	283.0826921630859	0.6170105338096619
wc2.1_2.5m_bio_04_horn	284.72901670532224	0.6170105338096619
wc2.1_2.5m_bio_04_horn	286.37534124755854	0.6170105338096619
wc2.1_2.5m_bio_04_horn	288.02166578979484	0.6170105338096619
wc2.1_2.5m_bio_04_horn	289.6679903320312	0.6170105338096619
wc2.1_2.5m_bio_04_horn	291.31431487426755	0.6170105338096619
wc2.1_2.5m_bio_04_horn	292.9606394165039	0.6170105338096619
wc2.1_2.5m_bio_04_horn	294.60696395874015	0.6170105338096619
wc2.1_2.5m_bio_04_horn	296.2532885009765	0.6170105338096619
wc2.1_2.5m_bio_04_horn	297.89961304321287	0.6170105338096619
wc2.1_2.5m_bio_04_horn	299.54593758544917	0.6170105338096619
wc2.1_2.5m_bio_04_horn	301.1922621276855	0.6170105338096619
wc2.1_2.5m_bio_04_horn	302.8385866699218	0.6170105338096619
wc2.1_2.5m_bio_04_horn	304.4849112121581	0.6170105338096619
wc2.1_2.5m_bio_04_horn	306.1312357543945	0.6170105338096619
wc2.1_2.5m_bio_04_horn	307.77756029663084	0.6170105338096619
wc2.1_2.5m_bio_04_horn	309.42388483886714	0.6170105338096619
wc2.1_2.5m_bio_04_horn	311.07020938110344	0.6170105338096619
wc2.1_2.5m_bio_04_horn	312.7165339233398	0.6170105338096619
wc2.1_2.5m_bio_04_horn	314.36285846557615	0.6170105338096619
wc2.1_2.5m_bio_04_horn	316.00918300781245	0.6170105338096619
wc2.1_2.5m_bio_04_horn	317.6555075500488	0.6170105338096619
wc2.1_2.5m_bio_04_horn	319.3018320922851	0.6170105338096619
wc2.1_2.5m_bio_04_horn	320.9481566345214	0.6170105338096619
wc2.1_2.5m_bio_04_horn	322.59448117675777	0.6170105338096619
wc2.1_2.5m_bio_04_horn	324.2408057189941	0.6170105338096619
wc2.1_2.5m_bio_04_horn	325.8871302612304	0.6170105338096619
wc2.1_2.5m_bio_04_horn	327.5334548034667	0.6170105338096619
wc2.1_2.5m_bio_04_horn	329.1797793457031	0.6170105338096619
wc2.1_2.5m_bio_04_horn	330.8261038879394	0.6170105338096619
wc2.1_2.5m_bio_04_horn	332.47242843017574	0.6170105338096619
wc2.1_2.5m_bio_04_horn	334.11875297241204	0.6170105338096619
wc2.1_2.5m_bio_04_horn	335.76507751464834	0.6170105338096619
wc2.1_2.5m_bio_04_horn	337.4114020568847	0.6170105338096619
wc2.1_2.5m_bio_04_horn	339.05772659912105	0.6170105338096619
wc2.1_2.5m_bio_04_horn	340.7040511413574	0.6170105338096619
wc2.1_2.5m_bio_04_horn	342.35037568359365	0.6170105338096619
wc2.1_2.5m_bio_04_horn	343.99670022583	0.6170105338096619
wc2.1_2.5m_bio_04_horn	345.64302476806637	0.6170105338096619
wc2.1_2.5m_bio_04_horn	347.28934931030267	0.6170105338096619
wc2.1_2.5m_bio_04_horn	348.935673852539	0.6170105338096619
wc2.1_2.5m_bio_04_horn	350.5819983947753	0.6170105338096619
wc2.1_2.5m_bio_04_horn	352.2283229370116	0.6170105338096619
wc2.1_2.5m_bio_04_horn	353.874647479248	0.6170105338096619
wc2.1_2.5m_bio_04_horn	355.52097202148434	0.6170105338096619
wc2.1_2.5m_bio_04_horn	357.16729656372064	0.6170105338096619
wc2.1_2.5m_bio_04_horn	358.81362110595694	0.6170105338096619
wc2.1_2.5m_bio_04_horn	360.4599456481933	0.6170105338096619
wc2.1_2.5m_bio_04_horn	362.10627019042965	0.6170105338096619
wc2.1_2.5m_bio_04_horn	363.75259473266595	0.6170105338096619
wc2.1_2.5m_bio_04_horn	365.3989192749023	0.6170105338096619
wc2.1_2.5m_bio_04_horn	367.0452438171386	0.6170105338096619
wc2.1_2.5m_bio_04_horn	368.6915683593749	0.6170105338096619
wc2.1_2.5m_bio_04_horn	370.33789290161127	0.6170105338096619
wc2.1_2.5m_bio_04_horn	371.9842174438476	0.6170105338096619
wc2.1_2.5m_bio_04_horn	373.6305419860839	0.6170105338096619
wc2.1_2.5m_bio_04_horn	375.2768665283202	0.6170105338096619
wc2.1_2.5m_bio_04_horn	376.9231910705566	0.6170105338096619
wc2.1_2.5m_bio_04_horn	378.5695156127929	0.6170105338096619
wc2.1_2.5m_bio_04_horn	380.21584015502924	0.6170105338096619
wc2.1_2.5m_bio_04_horn	381.8621646972656	0.6170105338096619
wc2.1_2.5m_bio_04_horn	383.5084892395019	0.6170105338096619
wc2.1_2.5m_bio_04_horn	385.1548137817382	0.6170105338096619
wc2.1_2.5m_bio_04_horn	386.80113832397456	0.6170105338096619
wc2.1_2.5m_bio_04_horn	388.4474628662109	0.6170105338096619
wc2.1_2.5m_bio_04_horn	390.0937874084472	0.6170105338096619
wc2.1_2.5m_bio_04_horn	391.7401119506835	0.6170105338096619
wc2.1_2.5m_bio_04_horn	393.38643649291987	0.6170105338096619
wc2.1_2.5m_bio_04_horn	395.03276103515617	0.6170105338096619
wc2.1_2.5m_bio_04_horn	396.6790855773925	0.6170105338096619
wc2.1_2.5m_bio_04_horn	398.3254101196289	0.6170105338096619
wc2.1_2.5m_bio_04_horn	399.9717346618651	0.6170105338096619
wc2.1_2.5m_bio_04_horn	401.6180592041015	0.6170105338096619
wc2.1_2.5m_bio_04_horn	403.26438374633784	0.6170105338096619
wc2.1_2.5m_bio_04_horn	404.9107082885742	0.6170105338096619
wc2.1_2.5m_bio_04_horn	406.5570328308105	0.6170105338096619
wc2.1_2.5m_bio_04_horn	408.2033573730468	0.6133902072906494
wc2.1_2.5m_bio_04_horn	409.84968191528316	0.6033251285552979
wc2.1_2.5m_bio_04_horn	411.49600645751946	0.5931717157363892
wc2.1_2.5m_bio_04_horn	413.1423309997558	0.5829379558563232
wc2.1_2.5m_bio_04_horn	414.78865554199217	0.5726323127746582
wc2.1_2.5m_bio_04_horn	416.4349800842284	0.5622634291648865
wc2.1_2.5m_bio_04_horn	418.08130462646477	0.5518396496772766
wc2.1_2.5m_bio_04_horn	419.7276291687011	0.5413700938224792
wc2.1_2.5m_bio_04_horn	421.3739537109374	0.5308639407157898
wc2.1_2.5m_bio_04_horn	423.0202782531738	0.5203304886817932
wc2.1_2.5m_bio_04_horn	424.6666027954101	0.5097787976264954
wc2.1_2.5m_bio_04_horn	426.31292733764644	0.4992183446884155
wc2.1_2.5m_bio_04_horn	427.95925187988274	0.488658607006073
wc2.1_2.5m_bio_04_horn	429.6055764221191	0.4781089723110199
wc2.1_2.5m_bio_04_horn	431.25190096435546	0.46757903695106506
wc2.1_2.5m_bio_04_horn	432.8982255065917	0.45707768201828003
wc2.1_2.5m_bio_04_horn	434.54455004882806	0.4466143548488617
wc2.1_2.5m_bio_04_horn	436.1908745910644	0.4361981153488159
wc2.1_2.5m_bio_04_horn	437.8371991333007	0.42583805322647095
wc2.1_2.5m_bio_04_horn	439.48352367553707	0.41554251313209534
wc2.1_2.5m_bio_04_horn	441.1298482177734	0.4053201675415039
wc2.1_2.5m_bio_04_horn	442.7761727600097	0.39517927169799805
wc2.1_2.5m_bio_04_horn	444.42249730224603	0.3851279616355896
wc2.1_2.5m_bio_04_horn	446.0688218444824	0.37517353892326355
wc2.1_2.5m_bio_04_horn	447.71514638671863	0.3653235137462616
wc2.1_2.5m_bio_04_horn	449.361470928955	0.3555849492549896
wc2.1_2.5m_bio_04_horn	451.00779547119134	0.345964640378952
wc2.1_2.5m_bio_04_horn	452.6541200134277	0.33646854758262634
wc2.1_2.5m_bio_04_horn	454.300444555664	0.32710275053977966
wc2.1_2.5m_bio_04_horn	455.9467690979003	0.3178727626800537
wc2.1_2.5m_bio_04_horn	457.59309364013666	0.3087838590145111
wc2.1_2.5m_bio_04_horn	459.23941818237296	0.29984045028686523
wc2.1_2.5m_bio_04_horn	460.8857427246093	0.29104697704315186
wc2.1_2.5m_bio_04_horn	462.5320672668457	0.28240740299224854
wc2.1_2.5m_bio_04_horn	464.1783918090819	0.27392518520355225
wc2.1_2.5m_bio_04_horn	465.8247163513183	0.26560360193252563
wc2.1_2.5m_bio_04_horn	467.47104089355463	0.25744500756263733
wc2.1_2.5m_bio_04_horn	469.11736543579093	0.2494519203901291
wc2.1_2.5m_bio_04_horn	470.7636899780273	0.24162623286247253
wc2.1_2.5m_bio_04_horn	472.4100145202636	0.23396967351436615
wc2.1_2.5m_bio_04_horn	474.05633906249994	0.22648313641548157
wc2.1_2.5m_bio_04_horn	475.70266360473624	0.21916760504245758
wc2.1_2.5m_bio_04_horn	477.34898814697254	0.21202360093593597
wc2.1_2.5m_bio_04_horn	478.9953126892089	0.205051451921463
wc2.1_2.5m_bio_04_horn	480.64163723144526	0.19825075566768646
wc2.1_2.5m_bio_04_horn	482.2879617736816	0.19162124395370483
wc2.1_2.5m_bio_04_horn	483.93428631591786	0.18516221642494202
wc2.1_2.5m_bio_04_horn	485.5806108581542	0.17887285351753235
wc2.1_2.5m_bio_04_horn	487.2269354003906	0.17275170981884003
wc2.1_2.5m_bio_04_horn	488.8732599426268	0.1667974889278412
wc2.1_2.5m_bio_04_horn	490.5195844848632	0.1610085517168045
wc2.1_2.5m_bio_04_horn	492.16590902709964	0.15538306534290314
wc2.1_2.5m_bio_04_horn	493.8122335693359	0.14991909265518188
wc2.1_2.5m_bio_04_horn	495.45855811157213	0.14461427927017212
wc2.1_2.5m_bio_04_horn	497.1048826538086	0.13946636021137238
wc2.1_2.5m_bio_04_horn	498.75120719604485	0.13447290658950806
wc2.1_2.5m_bio_04_horn	500.3975317382811	0.1296313852071762
wc2.1_2.5m_bio_04_horn	502.04385628051756	0.12493892014026642
wc2.1_2.5m_bio_04_horn	503.6901808227538	0.1203928291797638
wc2.1_2.5m_bio_04_horn	505.33650536499016	0.11599022150039673
wc2.1_2.5m_bio_04_horn	506.9828299072265	0.1117282435297966
wc2.1_2.5m_bio_04_horn	508.62915444946276	0.10760372877120972
wc2.1_2.5m_bio_04_horn	510.2754789916991	0.1036137193441391
wc2.1_2.5m_bio_04_horn	511.9218035339355	0.09975511580705643
wc2.1_2.5m_bio_04_horn	513.5681280761719	0.09602488577365875
wc2.1_2.5m_bio_04_horn	515.2144526184081	0.09241969138383865
wc2.1_2.5m_bio_04_horn	516.8607771606445	0.08893666416406631
wc2.1_2.5m_bio_04_horn	518.5071017028808	0.08557252585887909
wc2.1_2.5m_bio_04_horn	520.1534262451171	0.08232402056455612
wc2.1_2.5m_bio_04_horn	521.7997507873536	0.079188272356987
wc2.1_2.5m_bio_04_horn	523.4460753295898	0.07616204768419266
wc2.1_2.5m_bio_04_horn	525.092399871826	0.0732421725988388
wc2.1_2.5m_bio_04_horn	526.7387244140625	0.07042580097913742
wc2.1_2.5m_bio_04_horn	528.3850489562988	0.06770972162485123
wc2.1_2.5m_bio_04_horn	530.0313734985352	0.06509115546941757
wc2.1_2.5m_bio_04_horn	531.6776980407715	0.06256705522537231
wc2.1_2.5m_bio_04_horn	533.3240225830077	0.06013445183634758
wc2.1_2.5m_bio_04_horn	534.9703471252442	0.05779068171977997
wc2.1_2.5m_bio_04_horn	536.6166716674804	0.0555327832698822
wc2.1_2.5m_bio_04_horn	538.2629962097168	0.05335818603634834
wc2.1_2.5m_bio_04_horn	539.9093207519531	0.051264118403196335
wc2.1_2.5m_bio_04_horn	541.5556452941894	0.04924788698554039
wc2.1_2.5m_bio_04_horn	543.2019698364257	0.04730707034468651
wc2.1_2.5m_bio_04_horn	544.8482943786621	0.04543908312916756
wc2.1_2.5m_bio_04_horn	546.4946189208985	0.04364141449332237
wc2.1_2.5m_bio_04_horn	548.1409434631347	0.04191180318593979
wc2.1_2.5m_bio_04_horn	549.7872680053711	0.04024779424071312
wc2.1_2.5m_bio_04_horn	551.4335925476074	0.03864724561572075
wc2.1_2.5m_bio_04_horn	553.0799170898437	0.037107888609170914
wc2.1_2.5m_bio_04_horn	554.7262416320801	0.035627514123916626
wc2.1_2.5m_bio_04_horn	556.3725661743164	0.0342041552066803
wc2.1_2.5m_bio_04_horn	558.0188907165526	0.03283567354083061
wc2.1_2.5m_bio_04_horn	559.6652152587891	0.03152020648121834
wc2.1_2.5m_bio_04_horn	561.3115398010253	0.030255787074565887
wc2.1_2.5m_bio_04_horn	562.9578643432617	0.02904052846133709
wc2.1_2.5m_bio_04_horn	564.604188885498	0.0278727188706398
wc2.1_2.5m_bio_04_horn	566.2505134277343	0.026750577613711357
wc2.1_2.5m_bio_04_horn	567.8968379699706	0.02567238174378872
wc2.1_2.5m_bio_04_horn	569.543162512207	0.024636579677462578
wc2.1_2.5m_bio_04_horn	571.1894870544434	0.023641519248485565
wc2.1_2.5m_bio_04_horn	572.8358115966797	0.02268574945628643
wc2.1_2.5m_bio_04_horn	574.482136138916	0.02176775597035885
wc2.1_2.5m_bio_04_horn	576.1284606811523	0.02088608592748642
wc2.1_2.5m_bio_04_horn	577.7747852233887	0.020039424300193787
wc2.1_2.5m_bio_04_horn	579.421109765625	0.01922640949487686
wc2.1_2.5m_bio_04_horn	581.0674343078613	0.018445732071995735
wc2.1_2.5m_bio_04_horn	582.7137588500976	0.017696207389235497
wc2.1_2.5m_bio_04_horn	584.360083392334	0.01697658561170101
wc2.1_2.5m_bio_04_horn	586.0064079345702	0.016285767778754234
wc2.1_2.5m_bio_04_horn	587.6527324768067	0.015622615814208984
wc2.1_2.5m_bio_04_horn	589.299057019043	0.014986030757427216
wc2.1_2.5m_bio_04_horn	590.9453815612792	0.014375029131770134
wc2.1_2.5m_bio_04_horn	592.5917061035157	0.01378856971859932
wc2.1_2.5m_bio_04_horn	594.2380306457519	0.013225734233856201
wc2.1_2.5m_bio_04_horn	595.8843551879883	0.012685578316450119
wc2.1_2.5m_bio_04_horn	597.5306797302246	0.012167192064225674
wc2.1_2.5m_bio_04_horn	599.1770042724609	0.011669756844639778
wc2.1_2.5m_bio_04_horn	600.8233288146972	0.011192427948117256
wc2.1_2.5m_bio_04_horn	602.4696533569336	0.010734395124018192
wc2.1_2.5m_bio_04_horn	604.1159778991699	0.010294927284121513
wc2.1_2.5m_bio_04_horn	605.7623024414062	0.009873256087303162
wc2.1_2.5m_bio_04_horn	607.4086269836425	0.009468705393373966
wc2.1_2.5m_bio_04_horn	609.0549515258789	0.00908057950437069
wc2.1_2.5m_bio_04_horn	610.7012760681151	0.008708208799362183
wc2.1_2.5m_bio_04_horn	612.3476006103516	0.008350993506610394
wc2.1_2.5m_bio_04_horn	613.9939251525878	0.008008312433958054
wc2.1_2.5m_bio_04_horn	615.6402496948241	0.0076795718632638454
wc2.1_2.5m_bio_04_horn	617.2865742370606	0.007364237681031227
wc2.1_2.5m_bio_04_horn	618.9328987792968	0.007061748765408993
wc2.1_2.5m_bio_04_horn	620.5792233215333	0.006771610118448734
wc2.1_2.5m_bio_04_horn	622.2255478637695	0.006493314169347286
wc2.1_2.5m_bio_04_horn	623.8718724060058	0.006226374302059412
wc2.1_2.5m_bio_04_horn	625.5181969482422	0.00597035139799118
wc2.1_2.5m_bio_04_horn	627.1645214904785	0.005724786780774593
wc2.1_2.5m_bio_04_horn	628.8108460327148	0.005489274859428406
wc2.1_2.5m_bio_04_horn	630.4571705749512	0.005263400264084339
wc2.1_2.5m_bio_04_horn	632.1034951171874	0.005046765320003033
wc2.1_2.5m_bio_04_horn	633.7498196594238	0.004839010536670685
wc2.1_2.5m_bio_04_horn	635.3961442016601	0.004639768972992897
wc2.1_2.5m_bio_04_horn	637.0424687438965	0.0044486867263913155
wc2.1_2.5m_bio_04_horn	638.6887932861327	0.004265447147190571
wc2.1_2.5m_bio_04_horn	640.3351178283691	0.004089717753231525
wc2.1_2.5m_bio_04_horn	641.9814423706055	0.003921205643564463
wc2.1_2.5m_bio_04_horn	643.6277669128417	0.0037596106994897127
wc2.1_2.5m_bio_04_horn	645.2740914550782	0.003604645375162363
wc2.1_2.5m_bio_04_horn	646.9204159973144	0.0034560507629066706
wc2.1_2.5m_bio_04_horn	648.5667405395507	0.00331356143578887
wc2.1_2.5m_bio_04_horn	650.2130650817871	0.0031769229099154472
wc2.1_2.5m_bio_04_horn	651.8593896240234	0.0030459065455943346
wc2.1_2.5m_bio_04_horn	653.5057141662597	0.002920272760093212
wc2.1_2.5m_bio_04_horn	655.1520387084961	0.002799810841679573
wc2.1_2.5m_bio_04_horn	656.7983632507323	0.0026843047235161066
wc2.1_2.5m_bio_04_horn	658.4446877929687	0.0025735474191606045
wc2.1_2.5m_bio_04_horn	660.091012335205	0.0024673524312675
wc2.1_2.5m_bio_04_horn	661.7373368774414	0.0023655255790799856
wc2.1_2.5m_bio_04_horn	663.3836614196778	0.002267895033583045
wc2.1_2.5m_bio_04_horn	665.029985961914	0.002174285240471363
wc2.1_2.5m_bio_04_horn	666.6763105041504	0.002084527863189578
wc2.1_2.5m_bio_04_horn	668.3226350463867	0.001998471561819315
wc2.1_2.5m_bio_04_horn	669.9689595886231	0.0019159610383212566
wc2.1_2.5m_bio_04_horn	671.6152841308593	0.0018368480959907174
wc2.1_2.5m_bio_04_horn	673.2616086730957	0.0017609987407922745
wc2.1_2.5m_bio_04_horn	674.907933215332	0.0016882735071703792
wc2.1_2.5m_bio_04_horn	676.5542577575683	0.0016185493441298604
wc2.1_2.5m_bio_04_horn	678.2005822998048	0.0015517002902925014
wc2.1_2.5m_bio_04_horn	679.846906842041	0.0014876057393848896
wc2.1_2.5m_bio_04_horn	681.4932313842772	0.0014261570759117603
wc2.1_2.5m_bio_04_horn	683.1395559265137	0.0013672432396560907
wc2.1_2.5m_bio_04_horn	684.78588046875	0.0013107579434290528
wc2.1_2.5m_bio_04_horn	686.4322050109863	0.0012566051445901394
wc2.1_2.5m_bio_04_horn	688.0785295532227	0.0012046850752085447
wc2.1_2.5m_bio_04_horn	689.7248540954589	0.0011549096088856459
wc2.1_2.5m_bio_04_horn	691.3711786376953	0.001107188523747027
wc2.1_2.5m_bio_04_horn	693.0175031799316	0.0010614354396238923
wc2.1_2.5m_bio_04_horn	694.663827722168	0.0010175727074965835
wc2.1_2.5m_bio_04_horn	696.3101522644042	9.755193023011088E-4
wc2.1_2.5m_bio_04_horn	697.9564768066406	9.352036286145449E-4
wc2.1_2.5m_bio_04_horn	699.6028013488769	8.965526358224452E-4
wc2.1_2.5m_bio_04_horn	701.2491258911132	8.594963583163917E-4
wc2.1_2.5m_bio_04_horn	702.8954504333495	8.239716989919543E-4
wc2.1_2.5m_bio_04_horn	704.5417749755859	7.899141637608409E-4
wc2.1_2.5m_bio_04_horn	706.1880995178221	7.57262110710144E-4
wc2.1_2.5m_bio_04_horn	707.8344240600586	7.259598933160305E-4
wc2.1_2.5m_bio_04_horn	709.4807486022949	6.959495949558914E-4
wc2.1_2.5m_bio_04_horn	711.1270731445312	6.671801093034446E-4
wc2.1_2.5m_bio_04_horn	712.7733976867676	6.3959916587919E-4
wc2.1_2.5m_bio_04_horn	714.4197222290038	6.131567643024027E-4
wc2.1_2.5m_bio_04_horn	716.0660467712403	5.87807793635875E-4
wc2.1_2.5m_bio_04_horn	717.7123713134765	5.635062116198242E-4
wc2.1_2.5m_bio_04_horn	719.3586958557128	5.402079550549388E-4
wc2.1_2.5m_bio_04_horn	721.0050203979492	5.326580721884966E-4
wc2.1_2.5m_bio_04_horn	722.6513449401855	5.326580721884966E-4
wc2.1_2.5m_bio_04_horn	724.2976694824218	5.326580721884966E-4
wc2.1_2.5m_bio_04_horn	725.9439940246582	5.326580721884966E-4
wc2.1_2.5m_bio_04_horn	727.5903185668944	5.326580721884966E-4
wc2.1_2.5m_bio_04_horn	729.2366431091308	5.326580721884966E-4
wc2.1_2.5m_bio_04_horn	730.8829676513672	5.326580721884966E-4
wc2.1_2.5m_bio_04_horn	732.5292921936035	5.326580721884966E-4
wc2.1_2.5m_bio_04_horn	734.1756167358398	5.326580721884966E-4
wc2.1_2.5m_bio_04_horn	735.8219412780761	5.326580721884966E-4
wc2.1_2.5m_bio_04_horn	737.4682658203125	5.326580721884966E-4
wc2.1_2.5m_bio_04_horn	739.1145903625487	5.326580721884966E-4
wc2.1_2.5m_bio_04_horn	740.7609149047852	5.326580721884966E-4
wc2.1_2.5m_bio_04_horn	742.4072394470214	5.326580721884966E-4
wc2.1_2.5m_bio_04_horn	744.0535639892577	5.326580721884966E-4
wc2.1_2.5m_bio_04_horn	745.6998885314941	5.326580721884966E-4
wc2.1_2.5m_bio_04_horn	747.3462130737304	5.326580721884966E-4
wc2.1_2.5m_bio_04_horn	748.9925376159667	5.326580721884966E-4
wc2.1_2.5m_bio_04_horn	750.6388621582031	5.326580721884966E-4
wc2.1_2.5m_bio_04_horn	752.2851867004393	5.326580721884966E-4
wc2.1_2.5m_bio_04_horn	753.9315112426758	5.326580721884966E-4
wc2.1_2.5m_bio_04_horn	755.577835784912	5.326580721884966E-4
wc2.1_2.5m_bio_04_horn	757.2241603271484	5.326580721884966E-4
wc2.1_2.5m_bio_04_horn	758.8704848693848	5.326580721884966E-4
wc2.1_2.5m_bio_04_horn	760.516809411621	5.326580721884966E-4
wc2.1_2.5m_bio_04_horn	762.1631339538574	5.326580721884966E-4
wc2.1_2.5m_bio_04_horn	763.8094584960937	5.326580721884966E-4
wc2.1_2.5m_bio_04_horn	765.4557830383301	5.326580721884966E-4
wc2.1_2.5m_bio_04_horn	767.1021075805663	5.326580721884966E-4
wc2.1_2.5m_bio_04_horn	768.7484321228027	5.326580721884966E-4
wc2.1_2.5m_bio_04_horn	770.394756665039	5.326580721884966E-4
wc2.1_2.5m_bio_04_horn	772.0410812072753	5.326580721884966E-4
wc2.1_2.5m_bio_04_horn	773.6874057495118	5.326580721884966E-4
wc2.1_2.5m_bio_04_horn	775.333730291748	5.326580721884966E-4
wc2.1_2.5m_bio_04_horn	776.9800548339842	5.326580721884966E-4
wc2.1_2.5m_bio_04_horn	778.6263793762207	5.326580721884966E-4
wc2.1_2.5m_bio_04_horn	780.272703918457	5.326580721884966E-4
wc2.1_2.5m_bio_04_horn	781.9190284606933	5.326580721884966E-4
wc2.1_2.5m_bio_04_horn	783.5653530029297	5.326580721884966E-4
wc2.1_2.5m_bio_04_horn	785.2116775451659	5.326580721884966E-4
wc2.1_2.5m_bio_04_horn	786.8580020874023	5.326580721884966E-4
wc2.1_2.5m_bio_04_horn	788.5043266296386	5.326580721884966E-4
