# Supplementary material for: New records of a lost species and a geographic range expansion for sengis in the Horn of Africa
Source: PeerJ. 2020 Aug 18;8:e9652. doi: 10.7717/peerj.9652 (PMC7441985; doi:10.7717/peerj.9652)
Supplement: Supplemental Information 6 [file peerj-08-9652-s006.zip › Data_S6_Ecological_Niche_Modeling/4_final_Maxent_analysis/output/plots/revoilii_12_wc2.1_2.5m_bio_05_horn.dat]

variable	x	y
wc2.1_2.5m_bio_05_horn	10.077599811553956	0.9436144232749939
wc2.1_2.5m_bio_05_horn	10.15503341369629	0.9436144232749939
wc2.1_2.5m_bio_05_horn	10.232467015838624	0.9436144232749939
wc2.1_2.5m_bio_05_horn	10.309900617980958	0.9436144232749939
wc2.1_2.5m_bio_05_horn	10.387334220123291	0.9436144232749939
wc2.1_2.5m_bio_05_horn	10.464767822265626	0.9436144232749939
wc2.1_2.5m_bio_05_horn	10.54220142440796	0.9436144232749939
wc2.1_2.5m_bio_05_horn	10.619635026550293	0.9436144232749939
wc2.1_2.5m_bio_05_horn	10.697068628692628	0.9436144232749939
wc2.1_2.5m_bio_05_horn	10.774502230834962	0.9436144232749939
wc2.1_2.5m_bio_05_horn	10.851935832977295	0.9436144232749939
wc2.1_2.5m_bio_05_horn	10.92936943511963	0.9436144232749939
wc2.1_2.5m_bio_05_horn	11.006803037261964	0.9436144232749939
wc2.1_2.5m_bio_05_horn	11.084236639404297	0.9436144232749939
wc2.1_2.5m_bio_05_horn	11.161670241546632	0.9436144232749939
wc2.1_2.5m_bio_05_horn	11.239103843688966	0.9436144232749939
wc2.1_2.5m_bio_05_horn	11.3165374458313	0.9436144232749939
wc2.1_2.5m_bio_05_horn	11.393971047973633	0.9436144232749939
wc2.1_2.5m_bio_05_horn	11.471404650115968	0.9436144232749939
wc2.1_2.5m_bio_05_horn	11.548838252258301	0.9436144232749939
wc2.1_2.5m_bio_05_horn	11.626271854400635	0.9436144232749939
wc2.1_2.5m_bio_05_horn	11.70370545654297	0.9436144232749939
wc2.1_2.5m_bio_05_horn	11.781139058685303	0.9436144232749939
wc2.1_2.5m_bio_05_horn	11.858572660827639	0.9436144232749939
wc2.1_2.5m_bio_05_horn	11.936006262969972	0.9436144232749939
wc2.1_2.5m_bio_05_horn	12.013439865112305	0.9436144232749939
wc2.1_2.5m_bio_05_horn	12.090873467254639	0.9436144232749939
wc2.1_2.5m_bio_05_horn	12.168307069396974	0.9436144232749939
wc2.1_2.5m_bio_05_horn	12.245740671539307	0.9436144232749939
wc2.1_2.5m_bio_05_horn	12.32317427368164	0.9436144232749939
wc2.1_2.5m_bio_05_horn	12.400607875823976	0.9436144232749939
wc2.1_2.5m_bio_05_horn	12.47804147796631	0.9436144232749939
wc2.1_2.5m_bio_05_horn	12.555475080108643	0.9436144232749939
wc2.1_2.5m_bio_05_horn	12.632908682250978	0.9436144232749939
wc2.1_2.5m_bio_05_horn	12.710342284393311	0.9436144232749939
wc2.1_2.5m_bio_05_horn	12.787775886535645	0.9436144232749939
wc2.1_2.5m_bio_05_horn	12.86520948867798	0.9436144232749939
wc2.1_2.5m_bio_05_horn	12.942643090820313	0.9436144232749939
wc2.1_2.5m_bio_05_horn	13.020076692962647	0.9436144232749939
wc2.1_2.5m_bio_05_horn	13.097510295104982	0.9436144232749939
wc2.1_2.5m_bio_05_horn	13.174943897247315	0.9436144232749939
wc2.1_2.5m_bio_05_horn	13.252377499389649	0.9436144232749939
wc2.1_2.5m_bio_05_horn	13.329811101531984	0.9434757232666016
wc2.1_2.5m_bio_05_horn	13.407244703674317	0.943057656288147
wc2.1_2.5m_bio_05_horn	13.48467830581665	0.9426367282867432
wc2.1_2.5m_bio_05_horn	13.562111907958986	0.9422128796577454
wc2.1_2.5m_bio_05_horn	13.63954551010132	0.9417860507965088
wc2.1_2.5m_bio_05_horn	13.716979112243653	0.9413563013076782
wc2.1_2.5m_bio_05_horn	13.794412714385988	0.9409235715866089
wc2.1_2.5m_bio_05_horn	13.871846316528321	0.9404878616333008
wc2.1_2.5m_bio_05_horn	13.949279918670655	0.9400491118431091
wc2.1_2.5m_bio_05_horn	14.02671352081299	0.9396073818206787
wc2.1_2.5m_bio_05_horn	14.104147122955323	0.93916255235672
wc2.1_2.5m_bio_05_horn	14.181580725097657	0.9387146830558777
wc2.1_2.5m_bio_05_horn	14.259014327239992	0.9382637143135071
wc2.1_2.5m_bio_05_horn	14.336447929382325	0.9378097057342529
wc2.1_2.5m_bio_05_horn	14.413881531524659	0.9373525381088257
wc2.1_2.5m_bio_05_horn	14.491315133666994	0.9368922114372253
wc2.1_2.5m_bio_05_horn	14.568748735809327	0.9364287853240967
wc2.1_2.5m_bio_05_horn	14.646182337951661	0.9359622001647949
wc2.1_2.5m_bio_05_horn	14.723615940093996	0.9354923367500305
wc2.1_2.5m_bio_05_horn	14.80104954223633	0.9350193738937378
wc2.1_2.5m_bio_05_horn	14.878483144378663	0.9345431327819824
wc2.1_2.5m_bio_05_horn	14.955916746520998	0.9340636134147644
wc2.1_2.5m_bio_05_horn	15.033350348663332	0.9335808753967285
wc2.1_2.5m_bio_05_horn	15.110783950805665	0.93309485912323
wc2.1_2.5m_bio_05_horn	15.188217552948	0.932605504989624
wc2.1_2.5m_bio_05_horn	15.265651155090334	0.9321128726005554
wc2.1_2.5m_bio_05_horn	15.343084757232667	0.9316169023513794
wc2.1_2.5m_bio_05_horn	15.420518359375002	0.9311175346374512
wc2.1_2.5m_bio_05_horn	15.497951961517336	0.9306148290634155
wc2.1_2.5m_bio_05_horn	15.575385563659669	0.9301087260246277
wc2.1_2.5m_bio_05_horn	15.652819165802004	0.9295991659164429
wc2.1_2.5m_bio_05_horn	15.730252767944338	0.9290862083435059
wc2.1_2.5m_bio_05_horn	15.807686370086671	0.9285697937011719
wc2.1_2.5m_bio_05_horn	15.885119972229006	0.9280499219894409
wc2.1_2.5m_bio_05_horn	15.96255357437134	0.927526593208313
wc2.1_2.5m_bio_05_horn	16.039987176513673	0.9269996881484985
wc2.1_2.5m_bio_05_horn	16.117420778656008	0.9264693260192871
wc2.1_2.5m_bio_05_horn	16.19485438079834	0.9259353876113892
wc2.1_2.5m_bio_05_horn	16.272287982940675	0.9253978729248047
wc2.1_2.5m_bio_05_horn	16.34972158508301	0.9248567819595337
wc2.1_2.5m_bio_05_horn	16.427155187225345	0.9243121147155762
wc2.1_2.5m_bio_05_horn	16.504588789367677	0.9237637519836426
wc2.1_2.5m_bio_05_horn	16.582022391510012	0.9232118129730225
wc2.1_2.5m_bio_05_horn	16.659455993652344	0.9226561784744263
wc2.1_2.5m_bio_05_horn	16.73688959579468	0.9220969080924988
wc2.1_2.5m_bio_05_horn	16.814323197937014	0.9215338826179504
wc2.1_2.5m_bio_05_horn	16.89175680007935	0.920967161655426
wc2.1_2.5m_bio_05_horn	16.96919040222168	0.9203966856002808
wc2.1_2.5m_bio_05_horn	17.046624004364016	0.9198224544525146
wc2.1_2.5m_bio_05_horn	17.124057606506348	0.9192444682121277
wc2.1_2.5m_bio_05_horn	17.201491208648683	0.9186626672744751
wc2.1_2.5m_bio_05_horn	17.27892481079102	0.9180770516395569
wc2.1_2.5m_bio_05_horn	17.35635841293335	0.917487621307373
wc2.1_2.5m_bio_05_horn	17.433792015075685	0.9168943166732788
wc2.1_2.5m_bio_05_horn	17.51122561721802	0.9162971377372742
wc2.1_2.5m_bio_05_horn	17.588659219360352	0.9156960248947144
wc2.1_2.5m_bio_05_horn	17.666092821502687	0.9150910377502441
wc2.1_2.5m_bio_05_horn	17.743526423645022	0.914482057094574
wc2.1_2.5m_bio_05_horn	17.820960025787354	0.9138692021369934
wc2.1_2.5m_bio_05_horn	17.89839362792969	0.9132522940635681
wc2.1_2.5m_bio_05_horn	17.975827230072024	0.9126314520835876
wc2.1_2.5m_bio_05_horn	18.053260832214356	0.9120065569877625
wc2.1_2.5m_bio_05_horn	18.13069443435669	0.9113776683807373
wc2.1_2.5m_bio_05_horn	18.208128036499026	0.9107446670532227
wc2.1_2.5m_bio_05_horn	18.28556163864136	0.9101076126098633
wc2.1_2.5m_bio_05_horn	18.362995240783693	0.9094665050506592
wc2.1_2.5m_bio_05_horn	18.44042884292603	0.9088212251663208
wc2.1_2.5m_bio_05_horn	18.51786244506836	0.9081718325614929
wc2.1_2.5m_bio_05_horn	18.595296047210695	0.9075182676315308
wc2.1_2.5m_bio_05_horn	18.67272964935303	0.9068605899810791
wc2.1_2.5m_bio_05_horn	18.750163251495366	0.9061986804008484
wc2.1_2.5m_bio_05_horn	18.827596853637697	0.9055325388908386
wc2.1_2.5m_bio_05_horn	18.90503045578003	0.9048621654510498
wc2.1_2.5m_bio_05_horn	18.982464057922364	0.9041875600814819
wc2.1_2.5m_bio_05_horn	19.0598976600647	0.9035086631774902
wc2.1_2.5m_bio_05_horn	19.137331262207034	0.9028254747390747
wc2.1_2.5m_bio_05_horn	19.21476486434937	0.9021379947662354
wc2.1_2.5m_bio_05_horn	19.2921984664917	0.9014461636543274
wc2.1_2.5m_bio_05_horn	19.369632068634036	0.9007499814033508
wc2.1_2.5m_bio_05_horn	19.447065670776368	0.9000494480133057
wc2.1_2.5m_bio_05_horn	19.524499272918703	0.8993445038795471
wc2.1_2.5m_bio_05_horn	19.60193287506104	0.8986351490020752
wc2.1_2.5m_bio_05_horn	19.67936647720337	0.8979213237762451
wc2.1_2.5m_bio_05_horn	19.756800079345705	0.8972030878067017
wc2.1_2.5m_bio_05_horn	19.834233681488037	0.8964803814888
wc2.1_2.5m_bio_05_horn	19.911667283630372	0.8957532048225403
wc2.1_2.5m_bio_05_horn	19.989100885772707	0.8950214385986328
wc2.1_2.5m_bio_05_horn	20.066534487915042	0.8942852020263672
wc2.1_2.5m_bio_05_horn	20.143968090057378	0.8935444355010986
wc2.1_2.5m_bio_05_horn	20.22140169219971	0.8927990794181824
wc2.1_2.5m_bio_05_horn	20.298835294342044	0.8920491337776184
wc2.1_2.5m_bio_05_horn	20.376268896484376	0.891294538974762
wc2.1_2.5m_bio_05_horn	20.45370249862671	0.8905353546142578
wc2.1_2.5m_bio_05_horn	20.531136100769046	0.889771580696106
wc2.1_2.5m_bio_05_horn	20.608569702911378	0.8890030384063721
wc2.1_2.5m_bio_05_horn	20.686003305053713	0.8882299065589905
wc2.1_2.5m_bio_05_horn	20.763436907196045	0.8874520063400269
wc2.1_2.5m_bio_05_horn	20.84087050933838	0.886669397354126
wc2.1_2.5m_bio_05_horn	20.918304111480715	0.8858820199966431
wc2.1_2.5m_bio_05_horn	20.99573771362305	0.8850899338722229
wc2.1_2.5m_bio_05_horn	21.073171315765386	0.8842930197715759
wc2.1_2.5m_bio_05_horn	21.150604917907717	0.8834913372993469
wc2.1_2.5m_bio_05_horn	21.22803852005005	0.8826848268508911
wc2.1_2.5m_bio_05_horn	21.305472122192384	0.8818734884262085
wc2.1_2.5m_bio_05_horn	21.38290572433472	0.8810572624206543
wc2.1_2.5m_bio_05_horn	21.460339326477055	0.8802362084388733
wc2.1_2.5m_bio_05_horn	21.537772928619386	0.8794102668762207
wc2.1_2.5m_bio_05_horn	21.61520653076172	0.8785793781280518
wc2.1_2.5m_bio_05_horn	21.692640132904053	0.8777435421943665
wc2.1_2.5m_bio_05_horn	21.770073735046388	0.8769028186798096
wc2.1_2.5m_bio_05_horn	21.847507337188723	0.8760570883750916
wc2.1_2.5m_bio_05_horn	21.92494093933106	0.8752064108848572
wc2.1_2.5m_bio_05_horn	22.002374541473394	0.8743507266044617
wc2.1_2.5m_bio_05_horn	22.079808143615725	0.8734899759292603
wc2.1_2.5m_bio_05_horn	22.157241745758057	0.8726242184638977
wc2.1_2.5m_bio_05_horn	22.234675347900392	0.8717533946037292
wc2.1_2.5m_bio_05_horn	22.312108950042727	0.8708775043487549
wc2.1_2.5m_bio_05_horn	22.389542552185063	0.8699965476989746
wc2.1_2.5m_bio_05_horn	22.466976154327394	0.8691104650497437
wc2.1_2.5m_bio_05_horn	22.544409756469726	0.868219256401062
wc2.1_2.5m_bio_05_horn	22.62184335861206	0.8673229217529297
wc2.1_2.5m_bio_05_horn	22.699276960754396	0.8664214015007019
wc2.1_2.5m_bio_05_horn	22.77671056289673	0.8655146956443787
wc2.1_2.5m_bio_05_horn	22.854144165039067	0.86460280418396
wc2.1_2.5m_bio_05_horn	22.9315777671814	0.8636857271194458
wc2.1_2.5m_bio_05_horn	23.009011369323733	0.8627634048461914
wc2.1_2.5m_bio_05_horn	23.086444971466065	0.8618358969688416
wc2.1_2.5m_bio_05_horn	23.1638785736084	0.8609030842781067
wc2.1_2.5m_bio_05_horn	23.241312175750735	0.8599649667739868
wc2.1_2.5m_bio_05_horn	23.31874577789307	0.8590216040611267
wc2.1_2.5m_bio_05_horn	23.396179380035406	0.8580729365348816
wc2.1_2.5m_bio_05_horn	23.473612982177734	0.8571189045906067
wc2.1_2.5m_bio_05_horn	23.55104658432007	0.8561595678329468
wc2.1_2.5m_bio_05_horn	23.628480186462404	0.8551948666572571
wc2.1_2.5m_bio_05_horn	23.70591378860474	0.8542248010635376
wc2.1_2.5m_bio_05_horn	23.783347390747075	0.8532493710517883
wc2.1_2.5m_bio_05_horn	23.860780992889406	0.8522685170173645
wc2.1_2.5m_bio_05_horn	23.93821459503174	0.8512822389602661
wc2.1_2.5m_bio_05_horn	24.015648197174073	0.8502905964851379
wc2.1_2.5m_bio_05_horn	24.09308179931641	0.8492934703826904
wc2.1_2.5m_bio_05_horn	24.170515401458744	0.8482908606529236
wc2.1_2.5m_bio_05_horn	24.24794900360108	0.8472828269004822
wc2.1_2.5m_bio_05_horn	24.325382605743414	0.8462692499160767
wc2.1_2.5m_bio_05_horn	24.402816207885746	0.8452502489089966
wc2.1_2.5m_bio_05_horn	24.480249810028077	0.8442257046699524
wc2.1_2.5m_bio_05_horn	24.557683412170412	0.8431956171989441
wc2.1_2.5m_bio_05_horn	24.635117014312748	0.8421599864959717
wc2.1_2.5m_bio_05_horn	24.712550616455083	0.8411188125610352
wc2.1_2.5m_bio_05_horn	24.789984218597414	0.8400720953941345
wc2.1_2.5m_bio_05_horn	24.86741782073975	0.839019775390625
wc2.1_2.5m_bio_05_horn	24.94485142288208	0.8379619121551514
wc2.1_2.5m_bio_05_horn	25.022285025024416	0.8368983864784241
wc2.1_2.5m_bio_05_horn	25.09971862716675	0.8358293175697327
wc2.1_2.5m_bio_05_horn	25.177152229309087	0.8347545862197876
wc2.1_2.5m_bio_05_horn	25.254585831451422	0.8336742520332336
wc2.1_2.5m_bio_05_horn	25.332019433593754	0.8325881958007812
wc2.1_2.5m_bio_05_horn	25.409453035736085	0.83149653673172
wc2.1_2.5m_bio_05_horn	25.48688663787842	0.830399215221405
wc2.1_2.5m_bio_05_horn	25.564320240020756	0.8292961716651917
wc2.1_2.5m_bio_05_horn	25.64175384216309	0.8281874656677246
wc2.1_2.5m_bio_05_horn	25.719187444305422	0.8270730972290039
wc2.1_2.5m_bio_05_horn	25.796621046447754	0.82595294713974
wc2.1_2.5m_bio_05_horn	25.87405464859009	0.8248271346092224
wc2.1_2.5m_bio_05_horn	25.951488250732424	0.8236955404281616
wc2.1_2.5m_bio_05_horn	26.02892185287476	0.8225582838058472
wc2.1_2.5m_bio_05_horn	26.10635545501709	0.8214151859283447
wc2.1_2.5m_bio_05_horn	26.183789057159427	0.8202664256095886
wc2.1_2.5m_bio_05_horn	26.26122265930176	0.8191118240356445
wc2.1_2.5m_bio_05_horn	26.338656261444093	0.8179515600204468
wc2.1_2.5m_bio_05_horn	26.41608986358643	0.8167853951454163
wc2.1_2.5m_bio_05_horn	26.493523465728764	0.8156135082244873
wc2.1_2.5m_bio_05_horn	26.570957067871095	0.8144358396530151
wc2.1_2.5m_bio_05_horn	26.64839067001343	0.813252329826355
wc2.1_2.5m_bio_05_horn	26.725824272155766	0.8120630383491516
wc2.1_2.5m_bio_05_horn	26.8032578742981	0.810867965221405
wc2.1_2.5m_bio_05_horn	26.880691476440433	0.8096669912338257
wc2.1_2.5m_bio_05_horn	26.958125078582764	0.8084602952003479
wc2.1_2.5m_bio_05_horn	27.0355586807251	0.8072476983070374
wc2.1_2.5m_bio_05_horn	27.112992282867435	0.8060292601585388
wc2.1_2.5m_bio_05_horn	27.19042588500977	0.8048050403594971
wc2.1_2.5m_bio_05_horn	27.2678594871521	0.8035749197006226
wc2.1_2.5m_bio_05_horn	27.345293089294437	0.8023389577865601
wc2.1_2.5m_bio_05_horn	27.42272669143677	0.8010971546173096
wc2.1_2.5m_bio_05_horn	27.500160293579107	0.7998495101928711
wc2.1_2.5m_bio_05_horn	27.57759389572144	0.7985960245132446
wc2.1_2.5m_bio_05_horn	27.655027497863774	0.7973366379737854
wc2.1_2.5m_bio_05_horn	27.732461100006105	0.7960714101791382
wc2.1_2.5m_bio_05_horn	27.809894702148444	0.7948002815246582
wc2.1_2.5m_bio_05_horn	27.887328304290776	0.7935233116149902
wc2.1_2.5m_bio_05_horn	27.964761906433107	0.7922405004501343
wc2.1_2.5m_bio_05_horn	28.042195508575443	0.7909517884254456
wc2.1_2.5m_bio_05_horn	28.119629110717774	0.7896571755409241
wc2.1_2.5m_bio_05_horn	28.197062712860113	0.7883567214012146
wc2.1_2.5m_bio_05_horn	28.274496315002445	0.7870504260063171
wc2.1_2.5m_bio_05_horn	28.35192991714478	0.7857382297515869
wc2.1_2.5m_bio_05_horn	28.42936351928711	0.7844201326370239
wc2.1_2.5m_bio_05_horn	28.506797121429447	0.783096194267273
wc2.1_2.5m_bio_05_horn	28.584230723571782	0.781766414642334
wc2.1_2.5m_bio_05_horn	28.661664325714117	0.7804307341575623
wc2.1_2.5m_bio_05_horn	28.73909792785645	0.7790892124176025
wc2.1_2.5m_bio_05_horn	28.816531529998784	0.7777417898178101
wc2.1_2.5m_bio_05_horn	28.893965132141116	0.7763885259628296
wc2.1_2.5m_bio_05_horn	28.97139873428345	0.7750294208526611
wc2.1_2.5m_bio_05_horn	29.048832336425786	0.7736644744873047
wc2.1_2.5m_bio_05_horn	29.126265938568118	0.7722936272621155
wc2.1_2.5m_bio_05_horn	29.203699540710453	0.7709169983863831
wc2.1_2.5m_bio_05_horn	29.281133142852784	0.7695344686508179
wc2.1_2.5m_bio_05_horn	29.358566744995123	0.7681461572647095
wc2.1_2.5m_bio_05_horn	29.436000347137455	0.7667519450187683
wc2.1_2.5m_bio_05_horn	29.51343394927979	0.7653520107269287
wc2.1_2.5m_bio_05_horn	29.59086755142212	0.7639461755752563
wc2.1_2.5m_bio_05_horn	29.668301153564457	0.761529266834259
wc2.1_2.5m_bio_05_horn	29.745734755706792	0.7586631774902344
wc2.1_2.5m_bio_05_horn	29.823168357849127	0.7557737827301025
wc2.1_2.5m_bio_05_horn	29.90060195999146	0.752860963344574
wc2.1_2.5m_bio_05_horn	29.97803556213379	0.7499249577522278
wc2.1_2.5m_bio_05_horn	30.055469164276126	0.746965765953064
wc2.1_2.5m_bio_05_horn	30.13290276641846	0.7439835667610168
wc2.1_2.5m_bio_05_horn	30.210336368560796	0.7409783601760864
wc2.1_2.5m_bio_05_horn	30.287769970703128	0.7379503846168518
wc2.1_2.5m_bio_05_horn	30.365203572845463	0.7348995804786682
wc2.1_2.5m_bio_05_horn	30.442637174987794	0.7318261861801147
wc2.1_2.5m_bio_05_horn	30.520070777130133	0.728730320930481
wc2.1_2.5m_bio_05_horn	30.597504379272465	0.7256121635437012
wc2.1_2.5m_bio_05_horn	30.6749379814148	0.7224717140197754
wc2.1_2.5m_bio_05_horn	30.75237158355713	0.7193093299865723
wc2.1_2.5m_bio_05_horn	30.829805185699467	0.716124951839447
wc2.1_2.5m_bio_05_horn	30.907238787841802	0.7129189968109131
wc2.1_2.5m_bio_05_horn	30.984672389984134	0.7096914052963257
wc2.1_2.5m_bio_05_horn	31.06210599212647	0.7064425349235535
wc2.1_2.5m_bio_05_horn	31.1395395942688	0.703172504901886
wc2.1_2.5m_bio_05_horn	31.216973196411136	0.6998815536499023
wc2.1_2.5m_bio_05_horn	31.29440679855347	0.6965697407722473
wc2.1_2.5m_bio_05_horn	31.371840400695806	0.6932375431060791
wc2.1_2.5m_bio_05_horn	31.449274002838138	0.6898849010467529
wc2.1_2.5m_bio_05_horn	31.526707604980473	0.6865123510360718
wc2.1_2.5m_bio_05_horn	31.604141207122805	0.6831198334693909
wc2.1_2.5m_bio_05_horn	31.681574809265143	0.6797078251838684
wc2.1_2.5m_bio_05_horn	31.759008411407475	0.6762763857841492
wc2.1_2.5m_bio_05_horn	31.83644201354981	0.6728258728981018
wc2.1_2.5m_bio_05_horn	31.91387561569214	0.6693567037582397
wc2.1_2.5m_bio_05_horn	31.991309217834473	0.665868878364563
wc2.1_2.5m_bio_05_horn	32.06874281997681	0.6623628735542297
wc2.1_2.5m_bio_05_horn	32.14617642211914	0.6588390469551086
wc2.1_2.5m_bio_05_horn	32.223610024261475	0.6552974581718445
wc2.1_2.5m_bio_05_horn	32.30104362640381	0.6517384648323059
wc2.1_2.5m_bio_05_horn	32.378477228546146	0.6481625437736511
wc2.1_2.5m_bio_05_horn	32.45591083068848	0.6445700526237488
wc2.1_2.5m_bio_05_horn	32.533344432830816	0.6409610509872437
wc2.1_2.5m_bio_05_horn	32.61077803497315	0.6373359560966492
wc2.1_2.5m_bio_05_horn	32.68821163711549	0.6336952447891235
wc2.1_2.5m_bio_05_horn	32.76564523925782	0.6300393342971802
wc2.1_2.5m_bio_05_horn	32.84307884140016	0.6263683438301086
wc2.1_2.5m_bio_05_horn	32.920512443542485	0.6226826906204224
wc2.1_2.5m_bio_05_horn	32.99794604568481	0.6189827919006348
wc2.1_2.5m_bio_05_horn	33.07537964782715	0.6152691841125488
wc2.1_2.5m_bio_05_horn	33.15281324996948	0.6115419864654541
wc2.1_2.5m_bio_05_horn	33.23024685211182	0.6078016757965088
wc2.1_2.5m_bio_05_horn	33.307680454254154	0.6040486097335815
wc2.1_2.5m_bio_05_horn	33.38511405639649	0.6002835035324097
wc2.1_2.5m_bio_05_horn	33.462547658538824	0.5965062975883484
wc2.1_2.5m_bio_05_horn	33.53998126068116	0.5927175879478455
wc2.1_2.5m_bio_05_horn	33.617414862823495	0.5889178514480591
wc2.1_2.5m_bio_05_horn	33.69484846496583	0.585107684135437
wc2.1_2.5m_bio_05_horn	33.77228206710816	0.5812870860099792
wc2.1_2.5m_bio_05_horn	33.849715669250486	0.5774567127227783
wc2.1_2.5m_bio_05_horn	33.92714927139283	0.5736170411109924
wc2.1_2.5m_bio_05_horn	34.004582873535156	0.5697686076164246
wc2.1_2.5m_bio_05_horn	34.08201647567749	0.565911591053009
wc2.1_2.5m_bio_05_horn	34.15945007781983	0.5620465278625488
wc2.1_2.5m_bio_05_horn	34.23688367996216	0.5581739544868469
wc2.1_2.5m_bio_05_horn	34.3143172821045	0.5542944669723511
wc2.1_2.5m_bio_05_horn	34.39175088424683	0.5504081845283508
wc2.1_2.5m_bio_05_horn	34.46918448638917	0.546515703201294
wc2.1_2.5m_bio_05_horn	34.5466180885315	0.5426175594329834
wc2.1_2.5m_bio_05_horn	34.62405169067383	0.5387143492698669
wc2.1_2.5m_bio_05_horn	34.70148529281617	0.5348061919212341
wc2.1_2.5m_bio_05_horn	34.7789188949585	0.5308938026428223
wc2.1_2.5m_bio_05_horn	34.85635249710083	0.5269775986671448
wc2.1_2.5m_bio_05_horn	34.933786099243164	0.5230582356452942
wc2.1_2.5m_bio_05_horn	35.0112197013855	0.5191358327865601
wc2.1_2.5m_bio_05_horn	35.088653303527835	0.5152111053466797
wc2.1_2.5m_bio_05_horn	35.16608690567017	0.5112844705581665
wc2.1_2.5m_bio_05_horn	35.243520507812505	0.5073566436767578
wc2.1_2.5m_bio_05_horn	35.32095410995484	0.5034277439117432
wc2.1_2.5m_bio_05_horn	35.398387712097175	0.4994983971118927
wc2.1_2.5m_bio_05_horn	35.47582131423951	0.495569109916687
wc2.1_2.5m_bio_05_horn	35.553254916381846	0.491640567779541
wc2.1_2.5m_bio_05_horn	35.630688518524174	0.4877128601074219
wc2.1_2.5m_bio_05_horn	35.70812212066651	0.4837866723537445
wc2.1_2.5m_bio_05_horn	35.78555572280884	0.4798624813556671
wc2.1_2.5m_bio_05_horn	35.86298932495117	0.4759409725666046
wc2.1_2.5m_bio_05_horn	35.94042292709351	0.47202223539352417
wc2.1_2.5m_bio_05_horn	36.01785652923584	0.4681069552898407
wc2.1_2.5m_bio_05_horn	36.09529013137818	0.46419557929039
wc2.1_2.5m_bio_05_horn	36.17272373352051	0.46028879284858704
wc2.1_2.5m_bio_05_horn	36.25015733566285	0.4563866853713989
wc2.1_2.5m_bio_05_horn	36.327590937805184	0.4524899423122406
wc2.1_2.5m_bio_05_horn	36.40502453994752	0.4485990107059479
wc2.1_2.5m_bio_05_horn	36.48245814208985	0.44471436738967896
wc2.1_2.5m_bio_05_horn	36.55989174423218	0.440836638212204
wc2.1_2.5m_bio_05_horn	36.63732534637452	0.4369659423828125
wc2.1_2.5m_bio_05_horn	36.71475894851685	0.43310287594795227
wc2.1_2.5m_bio_05_horn	36.79219255065918	0.42924797534942627
wc2.1_2.5m_bio_05_horn	36.869626152801516	0.4254017770290375
wc2.1_2.5m_bio_05_horn	36.94705975494385	0.4215644299983978
wc2.1_2.5m_bio_05_horn	37.024493357086186	0.4177365303039551
wc2.1_2.5m_bio_05_horn	37.10192695922852	0.41391852498054504
wc2.1_2.5m_bio_05_horn	37.179360561370856	0.4101110100746155
wc2.1_2.5m_bio_05_horn	37.25679416351319	0.40631404519081116
wc2.1_2.5m_bio_05_horn	37.33422776565553	0.4025282561779022
wc2.1_2.5m_bio_05_horn	37.41166136779786	0.3987540304660797
wc2.1_2.5m_bio_05_horn	37.48909496994019	0.39499199390411377
wc2.1_2.5m_bio_05_horn	37.566528572082525	0.3912421762943268
wc2.1_2.5m_bio_05_horn	37.64396217422485	0.3875051736831665
wc2.1_2.5m_bio_05_horn	37.721395776367196	0.3837813138961792
wc2.1_2.5m_bio_05_horn	37.798829378509524	0.3800712525844574
wc2.1_2.5m_bio_05_horn	37.87626298065186	0.3763749599456787
wc2.1_2.5m_bio_05_horn	37.953696582794194	0.3726930022239685
wc2.1_2.5m_bio_05_horn	38.03113018493653	0.3690257668495178
wc2.1_2.5m_bio_05_horn	38.108563787078864	0.36537376046180725
wc2.1_2.5m_bio_05_horn	38.1859973892212	0.3617370128631592
wc2.1_2.5m_bio_05_horn	38.263430991363535	0.3581160008907318
wc2.1_2.5m_bio_05_horn	38.34086459350586	0.3545111417770386
wc2.1_2.5m_bio_05_horn	38.4182981956482	0.3509228825569153
wc2.1_2.5m_bio_05_horn	38.49573179779053	0.3473512530326843
wc2.1_2.5m_bio_05_horn	38.57316539993287	0.3437967002391815
wc2.1_2.5m_bio_05_horn	38.6505990020752	0.3402595520019531
wc2.1_2.5m_bio_05_horn	38.72803260421753	0.33674028515815735
wc2.1_2.5m_bio_05_horn	38.80546620635987	0.3332388997077942
wc2.1_2.5m_bio_05_horn	38.8828998085022	0.3297557830810547
wc2.1_2.5m_bio_05_horn	38.96033341064454	0.3262912631034851
wc2.1_2.5m_bio_05_horn	39.03776701278687	0.32284578680992126
wc2.1_2.5m_bio_05_horn	39.11520061492921	0.319419264793396
wc2.1_2.5m_bio_05_horn	39.192634217071536	0.3160121738910675
wc2.1_2.5m_bio_05_horn	39.27006781921388	0.3126246929168701
wc2.1_2.5m_bio_05_horn	39.347501421356206	0.30925726890563965
wc2.1_2.5m_bio_05_horn	39.42493502349854	0.3059098422527313
wc2.1_2.5m_bio_05_horn	39.50236862564087	0.3025827407836914
wc2.1_2.5m_bio_05_horn	39.579802227783205	0.2992762625217438
wc2.1_2.5m_bio_05_horn	39.65723582992554	0.2959907054901123
wc2.1_2.5m_bio_05_horn	39.734669432067875	0.2927260100841522
wc2.1_2.5m_bio_05_horn	39.81210303421021	0.2894825041294098
wc2.1_2.5m_bio_05_horn	39.889536636352545	0.2862603962421417
wc2.1_2.5m_bio_05_horn	39.96697023849488	0.2830600440502167
wc2.1_2.5m_bio_05_horn	40.044403840637216	0.2798812687397003
wc2.1_2.5m_bio_05_horn	40.12183744277955	0.2767243981361389
wc2.1_2.5m_bio_05_horn	40.19927104492188	0.2735896110534668
wc2.1_2.5m_bio_05_horn	40.276704647064214	0.2704772353172302
wc2.1_2.5m_bio_05_horn	40.35413824920654	0.2673870325088501
wc2.1_2.5m_bio_05_horn	40.431571851348885	0.26431939005851746
wc2.1_2.5m_bio_05_horn	40.50900545349121	0.2612743675708771
wc2.1_2.5m_bio_05_horn	40.58643905563355	0.25825226306915283
wc2.1_2.5m_bio_05_horn	40.66387265777588	0.2552528977394104
wc2.1_2.5m_bio_05_horn	40.74130625991822	0.2522765100002289
wc2.1_2.5m_bio_05_horn	40.81873986206055	0.24932320415973663
wc2.1_2.5m_bio_05_horn	40.89617346420289	0.24639323353767395
wc2.1_2.5m_bio_05_horn	40.973607066345224	0.24348637461662292
wc2.1_2.5m_bio_05_horn	41.05104066848755	0.24060286581516266
wc2.1_2.5m_bio_05_horn	41.12847427062989	0.23774278163909912
wc2.1_2.5m_bio_05_horn	41.20590787277222	0.2349061667919159
wc2.1_2.5m_bio_05_horn	41.28334147491456	0.2320932298898697
wc2.1_2.5m_bio_05_horn	41.360775077056886	0.2293037623167038
wc2.1_2.5m_bio_05_horn	41.43820867919922	0.22653791308403015
wc2.1_2.5m_bio_05_horn	41.515642281341556	0.22379574179649353
wc2.1_2.5m_bio_05_horn	41.59307588348389	0.22107741236686707
wc2.1_2.5m_bio_05_horn	41.670509485626226	0.21838267147541046
wc2.1_2.5m_bio_05_horn	41.74794308776856	0.21571168303489685
wc2.1_2.5m_bio_05_horn	41.8253766899109	0.21306446194648743
wc2.1_2.5m_bio_05_horn	41.902810292053225	0.21044114232063293
wc2.1_2.5m_bio_05_horn	41.98024389419557	0.20784145593643188
wc2.1_2.5m_bio_05_horn	42.057677496337895	0.20526553690433502
wc2.1_2.5m_bio_05_horn	42.13511109848022	0.20271338522434235
wc2.1_2.5m_bio_05_horn	42.21254470062256	0.20018507540225983
wc2.1_2.5m_bio_05_horn	42.289978302764894	0.19768036901950836
wc2.1_2.5m_bio_05_horn	42.36741190490723	0.19519935548305511
wc2.1_2.5m_bio_05_horn	42.444845507049564	0.1927420049905777
wc2.1_2.5m_bio_05_horn	42.5222791091919	0.1903083771467209
wc2.1_2.5m_bio_05_horn	42.599712711334234	0.18789821863174438
wc2.1_2.5m_bio_05_horn	42.67714631347657	0.18551158905029297
wc2.1_2.5m_bio_05_horn	42.754579915618905	0.18314844369888306
wc2.1_2.5m_bio_05_horn	42.83201351776124	0.18080882728099823
wc2.1_2.5m_bio_05_horn	42.909447119903575	0.1784924417734146
wc2.1_2.5m_bio_05_horn	42.98688072204591	0.17619936168193817
wc2.1_2.5m_bio_05_horn	43.06431432418823	0.17392951250076294
wc2.1_2.5m_bio_05_horn	43.14174792633057	0.1716829091310501
wc2.1_2.5m_bio_05_horn	43.2191815284729	0.1694592535495758
wc2.1_2.5m_bio_05_horn	43.29661513061524	0.1672585904598236
wc2.1_2.5m_bio_05_horn	43.37404873275757	0.16508083045482635
wc2.1_2.5m_bio_05_horn	43.45148233489991	0.16292598843574524
wc2.1_2.5m_bio_05_horn	43.52891593704224	0.160793736577034
wc2.1_2.5m_bio_05_horn	43.60634953918458	0.1586841195821762
wc2.1_2.5m_bio_05_horn	43.68378314132691	0.15659700334072113
wc2.1_2.5m_bio_05_horn	43.76121674346925	0.15453240275382996
wc2.1_2.5m_bio_05_horn	43.83865034561157	0.15248998999595642
wc2.1_2.5m_bio_05_horn	43.91608394775392	0.15046977996826172
wc2.1_2.5m_bio_05_horn	43.99351754989624	0.1484716385602951
wc2.1_2.5m_bio_05_horn	44.070951152038575	0.14649555087089539
wc2.1_2.5m_bio_05_horn	44.14838475418091	0.1445412039756775
wc2.1_2.5m_bio_05_horn	44.225818356323245	0.14260858297348022
wc2.1_2.5m_bio_05_horn	44.30325195846558	0.14069753885269165
wc2.1_2.5m_bio_05_horn	44.380685560607915	0.13880805671215057
wc2.1_2.5m_bio_05_horn	44.45811916275025	0.13693980872631073
wc2.1_2.5m_bio_05_horn	44.535552764892586	0.13509276509284973
wc2.1_2.5m_bio_05_horn	44.61298636703492	0.13326679170131683
wc2.1_2.5m_bio_05_horn	44.690419969177256	0.13146182894706726
wc2.1_2.5m_bio_05_horn	44.76785357131959	0.12967757880687714
wc2.1_2.5m_bio_05_horn	44.84528717346191	0.1279139667749405
wc2.1_2.5m_bio_05_horn	44.92272077560426	0.12617087364196777
wc2.1_2.5m_bio_05_horn	45.00015437774658	0.12444822490215302
wc2.1_2.5m_bio_05_horn	45.07758797988892	0.12274570018053055
wc2.1_2.5m_bio_05_horn	45.15502158203125	0.12106325477361679
wc2.1_2.5m_bio_05_horn	45.23245518417359	0.11940073221921921
wc2.1_2.5m_bio_05_horn	45.30988878631592	0.11775805801153183
wc2.1_2.5m_bio_05_horn	45.38732238845826	0.11613492667675018
wc2.1_2.5m_bio_05_horn	45.464755990600594	0.1145312562584877
wc2.1_2.5m_bio_05_horn	45.54218959274293	0.11294690519571304
wc2.1_2.5m_bio_05_horn	45.619623194885264	0.11242308467626572
wc2.1_2.5m_bio_05_horn	45.6970567970276	0.11242308467626572
wc2.1_2.5m_bio_05_horn	45.77449039916992	0.11242308467626572
wc2.1_2.5m_bio_05_horn	45.851924001312256	0.11242308467626572
wc2.1_2.5m_bio_05_horn	45.929357603454605	0.11242308467626572
wc2.1_2.5m_bio_05_horn	46.006791205596926	0.11242308467626572
wc2.1_2.5m_bio_05_horn	46.08422480773926	0.11242308467626572
wc2.1_2.5m_bio_05_horn	46.161658409881596	0.11242308467626572
wc2.1_2.5m_bio_05_horn	46.23909201202393	0.11242308467626572
wc2.1_2.5m_bio_05_horn	46.31652561416627	0.11242308467626572
wc2.1_2.5m_bio_05_horn	46.3939592163086	0.11242308467626572
wc2.1_2.5m_bio_05_horn	46.47139281845094	0.11242308467626572
wc2.1_2.5m_bio_05_horn	46.54882642059327	0.11242308467626572
wc2.1_2.5m_bio_05_horn	46.62626002273561	0.11242308467626572
wc2.1_2.5m_bio_05_horn	46.70369362487794	0.11242308467626572
wc2.1_2.5m_bio_05_horn	46.781127227020264	0.11242308467626572
wc2.1_2.5m_bio_05_horn	46.8585608291626	0.11242308467626572
wc2.1_2.5m_bio_05_horn	46.935994431304934	0.11242308467626572
wc2.1_2.5m_bio_05_horn	47.01342803344727	0.11242308467626572
wc2.1_2.5m_bio_05_horn	47.090861635589604	0.11242308467626572
wc2.1_2.5m_bio_05_horn	47.16829523773194	0.11242308467626572
wc2.1_2.5m_bio_05_horn	47.245728839874275	0.11242308467626572
wc2.1_2.5m_bio_05_horn	47.32316244201661	0.11242308467626572
wc2.1_2.5m_bio_05_horn	47.400596044158945	0.11242308467626572
wc2.1_2.5m_bio_05_horn	47.47802964630128	0.11242308467626572
wc2.1_2.5m_bio_05_horn	47.555463248443615	0.11242308467626572
wc2.1_2.5m_bio_05_horn	47.63289685058595	0.11242308467626572
wc2.1_2.5m_bio_05_horn	47.71033045272827	0.11242308467626572
wc2.1_2.5m_bio_05_horn	47.78776405487061	0.11242308467626572
wc2.1_2.5m_bio_05_horn	47.86519765701294	0.11242308467626572
wc2.1_2.5m_bio_05_horn	47.94263125915528	0.11242308467626572
wc2.1_2.5m_bio_05_horn	48.02006486129761	0.11242308467626572
wc2.1_2.5m_bio_05_horn	48.09749846343995	0.11242308467626572
wc2.1_2.5m_bio_05_horn	48.17493206558228	0.11242308467626572
wc2.1_2.5m_bio_05_horn	48.25236566772462	0.11242308467626572
wc2.1_2.5m_bio_05_horn	48.32979926986695	0.11242308467626572
wc2.1_2.5m_bio_05_horn	48.40723287200929	0.11242308467626572
wc2.1_2.5m_bio_05_horn	48.48466647415161	0.11242308467626572
wc2.1_2.5m_bio_05_horn	48.56210007629396	0.11242308467626572
wc2.1_2.5m_bio_05_horn	48.639533678436294	0.11242308467626572
wc2.1_2.5m_bio_05_horn	48.716967280578615	0.11242308467626572
wc2.1_2.5m_bio_05_horn	48.79440088272095	0.11242308467626572
