# Supplementary material for: New records of a lost species and a geographic range expansion for sengis in the Horn of Africa
Source: PeerJ. 2020 Aug 18;8:e9652. doi: 10.7717/peerj.9652 (PMC7441985; doi:10.7717/peerj.9652)
Supplement: Supplemental Information 6 [file peerj-08-9652-s006.zip › Data_S6_Ecological_Niche_Modeling/4_final_Maxent_analysis/output/plots/revoilii_12_wc2.1_2.5m_bio_05_horn_only.dat]

variable	x	y
wc2.1_2.5m_bio_05_horn	10.077599811553956	0.26674285531044006
wc2.1_2.5m_bio_05_horn	10.15503341369629	0.26674285531044006
wc2.1_2.5m_bio_05_horn	10.232467015838624	0.26674285531044006
wc2.1_2.5m_bio_05_horn	10.309900617980958	0.26674285531044006
wc2.1_2.5m_bio_05_horn	10.387334220123291	0.26674285531044006
wc2.1_2.5m_bio_05_horn	10.464767822265626	0.26674285531044006
wc2.1_2.5m_bio_05_horn	10.54220142440796	0.26674285531044006
wc2.1_2.5m_bio_05_horn	10.619635026550293	0.26674285531044006
wc2.1_2.5m_bio_05_horn	10.697068628692628	0.26674285531044006
wc2.1_2.5m_bio_05_horn	10.774502230834962	0.26674285531044006
wc2.1_2.5m_bio_05_horn	10.851935832977295	0.26674285531044006
wc2.1_2.5m_bio_05_horn	10.92936943511963	0.26674285531044006
wc2.1_2.5m_bio_05_horn	11.006803037261964	0.26674285531044006
wc2.1_2.5m_bio_05_horn	11.084236639404297	0.26674285531044006
wc2.1_2.5m_bio_05_horn	11.161670241546632	0.26674285531044006
wc2.1_2.5m_bio_05_horn	11.239103843688966	0.26674285531044006
wc2.1_2.5m_bio_05_horn	11.3165374458313	0.26674285531044006
wc2.1_2.5m_bio_05_horn	11.393971047973633	0.26674285531044006
wc2.1_2.5m_bio_05_horn	11.471404650115968	0.26674285531044006
wc2.1_2.5m_bio_05_horn	11.548838252258301	0.26674285531044006
wc2.1_2.5m_bio_05_horn	11.626271854400635	0.26674285531044006
wc2.1_2.5m_bio_05_horn	11.70370545654297	0.26674285531044006
wc2.1_2.5m_bio_05_horn	11.781139058685303	0.26674285531044006
wc2.1_2.5m_bio_05_horn	11.858572660827639	0.26674285531044006
wc2.1_2.5m_bio_05_horn	11.936006262969972	0.26674285531044006
wc2.1_2.5m_bio_05_horn	12.013439865112305	0.26674285531044006
wc2.1_2.5m_bio_05_horn	12.090873467254639	0.26674285531044006
wc2.1_2.5m_bio_05_horn	12.168307069396974	0.26674285531044006
wc2.1_2.5m_bio_05_horn	12.245740671539307	0.26674285531044006
wc2.1_2.5m_bio_05_horn	12.32317427368164	0.26674285531044006
wc2.1_2.5m_bio_05_horn	12.400607875823976	0.26674285531044006
wc2.1_2.5m_bio_05_horn	12.47804147796631	0.26674285531044006
wc2.1_2.5m_bio_05_horn	12.555475080108643	0.26674285531044006
wc2.1_2.5m_bio_05_horn	12.632908682250978	0.26674285531044006
wc2.1_2.5m_bio_05_horn	12.710342284393311	0.26674285531044006
wc2.1_2.5m_bio_05_horn	12.787775886535645	0.26674285531044006
wc2.1_2.5m_bio_05_horn	12.86520948867798	0.26674285531044006
wc2.1_2.5m_bio_05_horn	12.942643090820313	0.26674285531044006
wc2.1_2.5m_bio_05_horn	13.020076692962647	0.26674285531044006
wc2.1_2.5m_bio_05_horn	13.097510295104982	0.26674285531044006
wc2.1_2.5m_bio_05_horn	13.174943897247315	0.26674285531044006
wc2.1_2.5m_bio_05_horn	13.252377499389649	0.26674285531044006
wc2.1_2.5m_bio_05_horn	13.329811101531984	0.2671768367290497
wc2.1_2.5m_bio_05_horn	13.407244703674317	0.26848140358924866
wc2.1_2.5m_bio_05_horn	13.48467830581665	0.26978999376296997
wc2.1_2.5m_bio_05_horn	13.562111907958986	0.2711026072502136
wc2.1_2.5m_bio_05_horn	13.63954551010132	0.2724192142486572
wc2.1_2.5m_bio_05_horn	13.716979112243653	0.2737398147583008
wc2.1_2.5m_bio_05_horn	13.794412714385988	0.2750644087791443
wc2.1_2.5m_bio_05_horn	13.871846316528321	0.27639296650886536
wc2.1_2.5m_bio_05_horn	13.949279918670655	0.277725487947464
wc2.1_2.5m_bio_05_horn	14.02671352081299	0.2790619432926178
wc2.1_2.5m_bio_05_horn	14.104147122955323	0.2804023325443268
wc2.1_2.5m_bio_05_horn	14.181580725097657	0.28174665570259094
wc2.1_2.5m_bio_05_horn	14.259014327239992	0.2830948829650879
wc2.1_2.5m_bio_05_horn	14.336447929382325	0.2844470143318176
wc2.1_2.5m_bio_05_horn	14.413881531524659	0.28580302000045776
wc2.1_2.5m_bio_05_horn	14.491315133666994	0.2871628999710083
wc2.1_2.5m_bio_05_horn	14.568748735809327	0.28852662444114685
wc2.1_2.5m_bio_05_horn	14.646182337951661	0.2898941934108734
wc2.1_2.5m_bio_05_horn	14.723615940093996	0.291265606880188
wc2.1_2.5m_bio_05_horn	14.80104954223633	0.2926408350467682
wc2.1_2.5m_bio_05_horn	14.878483144378663	0.2940198481082916
wc2.1_2.5m_bio_05_horn	14.955916746520998	0.2954026460647583
wc2.1_2.5m_bio_05_horn	15.033350348663332	0.2967892289161682
wc2.1_2.5m_bio_05_horn	15.110783950805665	0.298179566860199
wc2.1_2.5m_bio_05_horn	15.188217552948	0.2995736300945282
wc2.1_2.5m_bio_05_horn	15.265651155090334	0.3009714186191559
wc2.1_2.5m_bio_05_horn	15.343084757232667	0.30237290263175964
wc2.1_2.5m_bio_05_horn	15.420518359375002	0.3037780821323395
wc2.1_2.5m_bio_05_horn	15.497951961517336	0.3051869571208954
wc2.1_2.5m_bio_05_horn	15.575385563659669	0.3065994679927826
wc2.1_2.5m_bio_05_horn	15.652819165802004	0.3080156445503235
wc2.1_2.5m_bio_05_horn	15.730252767944338	0.3094354271888733
wc2.1_2.5m_bio_05_horn	15.807686370086671	0.3108587861061096
wc2.1_2.5m_bio_05_horn	15.885119972229006	0.31228575110435486
wc2.1_2.5m_bio_05_horn	15.96255357437134	0.3137162923812866
wc2.1_2.5m_bio_05_horn	16.039987176513673	0.3151503801345825
wc2.1_2.5m_bio_05_horn	16.117420778656008	0.31658798456192017
wc2.1_2.5m_bio_05_horn	16.19485438079834	0.31802913546562195
wc2.1_2.5m_bio_05_horn	16.272287982940675	0.3194737434387207
wc2.1_2.5m_bio_05_horn	16.34972158508301	0.3209218680858612
wc2.1_2.5m_bio_05_horn	16.427155187225345	0.3223733901977539
wc2.1_2.5m_bio_05_horn	16.504588789367677	0.32382839918136597
wc2.1_2.5m_bio_05_horn	16.582022391510012	0.32528677582740784
wc2.1_2.5m_bio_05_horn	16.659455993652344	0.3267486095428467
wc2.1_2.5m_bio_05_horn	16.73688959579468	0.32821375131607056
wc2.1_2.5m_bio_05_horn	16.814323197937014	0.32968229055404663
wc2.1_2.5m_bio_05_horn	16.89175680007935	0.33115410804748535
wc2.1_2.5m_bio_05_horn	16.96919040222168	0.3326292932033539
wc2.1_2.5m_bio_05_horn	17.046624004364016	0.33410772681236267
wc2.1_2.5m_bio_05_horn	17.124057606506348	0.3355894684791565
wc2.1_2.5m_bio_05_horn	17.201491208648683	0.3370744287967682
wc2.1_2.5m_bio_05_horn	17.27892481079102	0.33856263756752014
wc2.1_2.5m_bio_05_horn	17.35635841293335	0.3400540053844452
wc2.1_2.5m_bio_05_horn	17.433792015075685	0.3415485918521881
wc2.1_2.5m_bio_05_horn	17.51122561721802	0.34304627776145935
wc2.1_2.5m_bio_05_horn	17.588659219360352	0.3445471525192261
wc2.1_2.5m_bio_05_horn	17.666092821502687	0.34605109691619873
wc2.1_2.5m_bio_05_horn	17.743526423645022	0.3475581407546997
wc2.1_2.5m_bio_05_horn	17.820960025787354	0.34906822443008423
wc2.1_2.5m_bio_05_horn	17.89839362792969	0.3505813777446747
wc2.1_2.5m_bio_05_horn	17.975827230072024	0.3520975410938263
wc2.1_2.5m_bio_05_horn	18.053260832214356	0.3536166548728943
wc2.1_2.5m_bio_05_horn	18.13069443435669	0.35513877868652344
wc2.1_2.5m_bio_05_horn	18.208128036499026	0.3566637933254242
wc2.1_2.5m_bio_05_horn	18.28556163864136	0.35819175839424133
wc2.1_2.5m_bio_05_horn	18.362995240783693	0.3597225546836853
wc2.1_2.5m_bio_05_horn	18.44042884292603	0.36125627160072327
wc2.1_2.5m_bio_05_horn	18.51786244506836	0.3627927899360657
wc2.1_2.5m_bio_05_horn	18.595296047210695	0.3643321394920349
wc2.1_2.5m_bio_05_horn	18.67272964935303	0.3658742308616638
wc2.1_2.5m_bio_05_horn	18.750163251495366	0.3674190938472748
wc2.1_2.5m_bio_05_horn	18.827596853637697	0.368966668844223
wc2.1_2.5m_bio_05_horn	18.90503045578003	0.37051698565483093
wc2.1_2.5m_bio_05_horn	18.982464057922364	0.37206995487213135
wc2.1_2.5m_bio_05_horn	19.0598976600647	0.37362557649612427
wc2.1_2.5m_bio_05_horn	19.137331262207034	0.3751837909221649
wc2.1_2.5m_bio_05_horn	19.21476486434937	0.3767446279525757
wc2.1_2.5m_bio_05_horn	19.2921984664917	0.3783079981803894
wc2.1_2.5m_bio_05_horn	19.369632068634036	0.37987393140792847
wc2.1_2.5m_bio_05_horn	19.447065670776368	0.3814423382282257
wc2.1_2.5m_bio_05_horn	19.524499272918703	0.3830132484436035
wc2.1_2.5m_bio_05_horn	19.60193287506104	0.3845865726470947
wc2.1_2.5m_bio_05_horn	19.67936647720337	0.38616234064102173
wc2.1_2.5m_bio_05_horn	19.756800079345705	0.38774049282073975
wc2.1_2.5m_bio_05_horn	19.834233681488037	0.3893209993839264
wc2.1_2.5m_bio_05_horn	19.911667283630372	0.3909038305282593
wc2.1_2.5m_bio_05_horn	19.989100885772707	0.3924889862537384
wc2.1_2.5m_bio_05_horn	20.066534487915042	0.3940763771533966
wc2.1_2.5m_bio_05_horn	20.143968090057378	0.3956660330295563
wc2.1_2.5m_bio_05_horn	20.22140169219971	0.39725786447525024
wc2.1_2.5m_bio_05_horn	20.298835294342044	0.3988519310951233
wc2.1_2.5m_bio_05_horn	20.376268896484376	0.4004480838775635
wc2.1_2.5m_bio_05_horn	20.45370249862671	0.40204641222953796
wc2.1_2.5m_bio_05_horn	20.531136100769046	0.4036467671394348
wc2.1_2.5m_bio_05_horn	20.608569702911378	0.4052492082118988
wc2.1_2.5m_bio_05_horn	20.686003305053713	0.40685364603996277
wc2.1_2.5m_bio_05_horn	20.763436907196045	0.4084601104259491
wc2.1_2.5m_bio_05_horn	20.84087050933838	0.41006848216056824
wc2.1_2.5m_bio_05_horn	20.918304111480715	0.41167882084846497
wc2.1_2.5m_bio_05_horn	20.99573771362305	0.4132910370826721
wc2.1_2.5m_bio_05_horn	21.073171315765386	0.4149051308631897
wc2.1_2.5m_bio_05_horn	21.150604917907717	0.41652101278305054
wc2.1_2.5m_bio_05_horn	21.22803852005005	0.4181387424468994
wc2.1_2.5m_bio_05_horn	21.305472122192384	0.4197582006454468
wc2.1_2.5m_bio_05_horn	21.38290572433472	0.421379417181015
wc2.1_2.5m_bio_05_horn	21.460339326477055	0.42300230264663696
wc2.1_2.5m_bio_05_horn	21.537772928619386	0.4246268570423126
wc2.1_2.5m_bio_05_horn	21.61520653076172	0.4262530505657196
wc2.1_2.5m_bio_05_horn	21.692640132904053	0.4278808534145355
wc2.1_2.5m_bio_05_horn	21.770073735046388	0.4295101761817932
wc2.1_2.5m_bio_05_horn	21.847507337188723	0.43114107847213745
wc2.1_2.5m_bio_05_horn	21.92494093933106	0.4327734112739563
wc2.1_2.5m_bio_05_horn	22.002374541473394	0.4344072639942169
wc2.1_2.5m_bio_05_horn	22.079808143615725	0.43604251742362976
wc2.1_2.5m_bio_05_horn	22.157241745758057	0.4376791715621948
wc2.1_2.5m_bio_05_horn	22.234675347900392	0.43931716680526733
wc2.1_2.5m_bio_05_horn	22.312108950042727	0.4409565329551697
wc2.1_2.5m_bio_05_horn	22.389542552185063	0.4425971210002899
wc2.1_2.5m_bio_05_horn	22.466976154327394	0.4442390203475952
wc2.1_2.5m_bio_05_horn	22.544409756469726	0.445882111787796
wc2.1_2.5m_bio_05_horn	22.62184335861206	0.44752639532089233
wc2.1_2.5m_bio_05_horn	22.699276960754396	0.4491718113422394
wc2.1_2.5m_bio_05_horn	22.77671056289673	0.45081833004951477
wc2.1_2.5m_bio_05_horn	22.854144165039067	0.4524659812450409
wc2.1_2.5m_bio_05_horn	22.9315777671814	0.4541146159172058
wc2.1_2.5m_bio_05_horn	23.009011369323733	0.4557642936706543
wc2.1_2.5m_bio_05_horn	23.086444971466065	0.4574149250984192
wc2.1_2.5m_bio_05_horn	23.1638785736084	0.4590665102005005
wc2.1_2.5m_bio_05_horn	23.241312175750735	0.46071895956993103
wc2.1_2.5m_bio_05_horn	23.31874577789307	0.4623723030090332
wc2.1_2.5m_bio_05_horn	23.396179380035406	0.46402645111083984
wc2.1_2.5m_bio_05_horn	23.473612982177734	0.46568143367767334
wc2.1_2.5m_bio_05_horn	23.55104658432007	0.46733713150024414
wc2.1_2.5m_bio_05_horn	23.628480186462404	0.46899357438087463
wc2.1_2.5m_bio_05_horn	23.70591378860474	0.47065067291259766
wc2.1_2.5m_bio_05_horn	23.783347390747075	0.4723084270954132
wc2.1_2.5m_bio_05_horn	23.860780992889406	0.4739668071269989
wc2.1_2.5m_bio_05_horn	23.93821459503174	0.47562575340270996
wc2.1_2.5m_bio_05_horn	24.015648197174073	0.477285236120224
wc2.1_2.5m_bio_05_horn	24.09308179931641	0.47894522547721863
wc2.1_2.5m_bio_05_horn	24.170515401458744	0.4806056618690491
wc2.1_2.5m_bio_05_horn	24.24794900360108	0.48226654529571533
wc2.1_2.5m_bio_05_horn	24.325382605743414	0.48392781615257263
wc2.1_2.5m_bio_05_horn	24.402816207885746	0.4855894446372986
wc2.1_2.5m_bio_05_horn	24.480249810028077	0.4872513711452484
wc2.1_2.5m_bio_05_horn	24.557683412170412	0.4889136254787445
wc2.1_2.5m_bio_05_horn	24.635117014312748	0.4905760884284973
wc2.1_2.5m_bio_05_horn	24.712550616455083	0.4922387897968292
wc2.1_2.5m_bio_05_horn	24.789984218597414	0.4939016103744507
wc2.1_2.5m_bio_05_horn	24.86741782073975	0.49556460976600647
wc2.1_2.5m_bio_05_horn	24.94485142288208	0.4972276985645294
wc2.1_2.5m_bio_05_horn	25.022285025024416	0.49889084696769714
wc2.1_2.5m_bio_05_horn	25.09971862716675	0.5005540251731873
wc2.1_2.5m_bio_05_horn	25.177152229309087	0.502217173576355
wc2.1_2.5m_bio_05_horn	25.254585831451422	0.5038802623748779
wc2.1_2.5m_bio_05_horn	25.332019433593754	0.5055433511734009
wc2.1_2.5m_bio_05_horn	25.409453035736085	0.5072062015533447
wc2.1_2.5m_bio_05_horn	25.48688663787842	0.5088689923286438
wc2.1_2.5m_bio_05_horn	25.564320240020756	0.510531485080719
wc2.1_2.5m_bio_05_horn	25.64175384216309	0.5121937990188599
wc2.1_2.5m_bio_05_horn	25.719187444305422	0.5138558745384216
wc2.1_2.5m_bio_05_horn	25.796621046447754	0.5155175924301147
wc2.1_2.5m_bio_05_horn	25.87405464859009	0.5171789526939392
wc2.1_2.5m_bio_05_horn	25.951488250732424	0.5188400149345398
wc2.1_2.5m_bio_05_horn	26.02892185287476	0.5205006003379822
wc2.1_2.5m_bio_05_horn	26.10635545501709	0.5221607685089111
wc2.1_2.5m_bio_05_horn	26.183789057159427	0.5238204002380371
wc2.1_2.5m_bio_05_horn	26.26122265930176	0.5254795551300049
wc2.1_2.5m_bio_05_horn	26.338656261444093	0.5271381139755249
wc2.1_2.5m_bio_05_horn	26.41608986358643	0.5287960767745972
wc2.1_2.5m_bio_05_horn	26.493523465728764	0.5304533839225769
wc2.1_2.5m_bio_05_horn	26.570957067871095	0.5321100950241089
wc2.1_2.5m_bio_05_horn	26.64839067001343	0.5337660312652588
wc2.1_2.5m_bio_05_horn	26.725824272155766	0.5354212522506714
wc2.1_2.5m_bio_05_horn	26.8032578742981	0.5370756387710571
wc2.1_2.5m_bio_05_horn	26.880691476440433	0.5387293100357056
wc2.1_2.5m_bio_05_horn	26.958125078582764	0.5403820276260376
wc2.1_2.5m_bio_05_horn	27.0355586807251	0.5420339107513428
wc2.1_2.5m_bio_05_horn	27.112992282867435	0.5436848402023315
wc2.1_2.5m_bio_05_horn	27.19042588500977	0.5453348755836487
wc2.1_2.5m_bio_05_horn	27.2678594871521	0.5469838976860046
wc2.1_2.5m_bio_05_horn	27.345293089294437	0.5486318469047546
wc2.1_2.5m_bio_05_horn	27.42272669143677	0.5502787828445435
wc2.1_2.5m_bio_05_horn	27.500160293579107	0.5519245266914368
wc2.1_2.5m_bio_05_horn	27.57759389572144	0.5535691976547241
wc2.1_2.5m_bio_05_horn	27.655027497863774	0.555212676525116
wc2.1_2.5m_bio_05_horn	27.732461100006105	0.5568549633026123
wc2.1_2.5m_bio_05_horn	27.809894702148444	0.5584959983825684
wc2.1_2.5m_bio_05_horn	27.887328304290776	0.5601357817649841
wc2.1_2.5m_bio_05_horn	27.964761906433107	0.5617742538452148
wc2.1_2.5m_bio_05_horn	28.042195508575443	0.5634113550186157
wc2.1_2.5m_bio_05_horn	28.119629110717774	0.5650470852851868
wc2.1_2.5m_bio_05_horn	28.197062712860113	0.5666813850402832
wc2.1_2.5m_bio_05_horn	28.274496315002445	0.568314254283905
wc2.1_2.5m_bio_05_horn	28.35192991714478	0.5699456334114075
wc2.1_2.5m_bio_05_horn	28.42936351928711	0.5715754628181458
wc2.1_2.5m_bio_05_horn	28.506797121429447	0.5732038021087646
wc2.1_2.5m_bio_05_horn	28.584230723571782	0.5748305320739746
wc2.1_2.5m_bio_05_horn	28.661664325714117	0.5764556527137756
wc2.1_2.5m_bio_05_horn	28.73909792785645	0.578079104423523
wc2.1_2.5m_bio_05_horn	28.816531529998784	0.5797008872032166
wc2.1_2.5m_bio_05_horn	28.893965132141116	0.5813208818435669
wc2.1_2.5m_bio_05_horn	28.97139873428345	0.5829392075538635
wc2.1_2.5m_bio_05_horn	29.048832336425786	0.5845556855201721
wc2.1_2.5m_bio_05_horn	29.126265938568118	0.5861704349517822
wc2.1_2.5m_bio_05_horn	29.203699540710453	0.5877832174301147
wc2.1_2.5m_bio_05_horn	29.281133142852784	0.589394211769104
wc2.1_2.5m_bio_05_horn	29.358566744995123	0.5910032391548157
wc2.1_2.5m_bio_05_horn	29.436000347137455	0.5926103591918945
wc2.1_2.5m_bio_05_horn	29.51343394927979	0.594215452671051
wc2.1_2.5m_bio_05_horn	29.59086755142212	0.5958185791969299
wc2.1_2.5m_bio_05_horn	29.668301153564457	0.5974196791648865
wc2.1_2.5m_bio_05_horn	29.745734755706792	0.5990186929702759
wc2.1_2.5m_bio_05_horn	29.823168357849127	0.6006155610084534
wc2.1_2.5m_bio_05_horn	29.90060195999146	0.602210283279419
wc2.1_2.5m_bio_05_horn	29.97803556213379	0.6031854152679443
wc2.1_2.5m_bio_05_horn	30.055469164276126	0.6031854152679443
wc2.1_2.5m_bio_05_horn	30.13290276641846	0.6031854152679443
wc2.1_2.5m_bio_05_horn	30.210336368560796	0.6031854152679443
wc2.1_2.5m_bio_05_horn	30.287769970703128	0.6031854152679443
wc2.1_2.5m_bio_05_horn	30.365203572845463	0.6031854152679443
wc2.1_2.5m_bio_05_horn	30.442637174987794	0.6031854152679443
wc2.1_2.5m_bio_05_horn	30.520070777130133	0.6031854152679443
wc2.1_2.5m_bio_05_horn	30.597504379272465	0.6031854152679443
wc2.1_2.5m_bio_05_horn	30.6749379814148	0.6031854152679443
wc2.1_2.5m_bio_05_horn	30.75237158355713	0.6031854152679443
wc2.1_2.5m_bio_05_horn	30.829805185699467	0.6031854152679443
wc2.1_2.5m_bio_05_horn	30.907238787841802	0.6020101308822632
wc2.1_2.5m_bio_05_horn	30.984672389984134	0.6006135940551758
wc2.1_2.5m_bio_05_horn	31.06210599212647	0.5992155075073242
wc2.1_2.5m_bio_05_horn	31.1395395942688	0.5978156924247742
wc2.1_2.5m_bio_05_horn	31.216973196411136	0.5964143872261047
wc2.1_2.5m_bio_05_horn	31.29440679855347	0.5947046279907227
wc2.1_2.5m_bio_05_horn	31.371840400695806	0.5928459167480469
wc2.1_2.5m_bio_05_horn	31.449274002838138	0.5909845232963562
wc2.1_2.5m_bio_05_horn	31.526707604980473	0.5891205072402954
wc2.1_2.5m_bio_05_horn	31.604141207122805	0.5872539281845093
wc2.1_2.5m_bio_05_horn	31.681574809265143	0.5853849053382874
wc2.1_2.5m_bio_05_horn	31.759008411407475	0.5835133194923401
wc2.1_2.5m_bio_05_horn	31.83644201354981	0.5816393494606018
wc2.1_2.5m_bio_05_horn	31.91387561569214	0.5797630548477173
wc2.1_2.5m_bio_05_horn	31.991309217834473	0.5778844356536865
wc2.1_2.5m_bio_05_horn	32.06874281997681	0.5760035514831543
wc2.1_2.5m_bio_05_horn	32.14617642211914	0.5741205215454102
wc2.1_2.5m_bio_05_horn	32.223610024261475	0.5722352862358093
wc2.1_2.5m_bio_05_horn	32.30104362640381	0.5703479051589966
wc2.1_2.5m_bio_05_horn	32.378477228546146	0.5684584975242615
wc2.1_2.5m_bio_05_horn	32.45591083068848	0.5665671825408936
wc2.1_2.5m_bio_05_horn	32.533344432830816	0.564673900604248
wc2.1_2.5m_bio_05_horn	32.61077803497315	0.562778651714325
wc2.1_2.5m_bio_05_horn	32.68821163711549	0.5608816146850586
wc2.1_2.5m_bio_05_horn	32.76564523925782	0.5589828491210938
wc2.1_2.5m_bio_05_horn	32.84307884140016	0.5570822954177856
wc2.1_2.5m_bio_05_horn	32.920512443542485	0.555180013179779
wc2.1_2.5m_bio_05_horn	32.99794604568481	0.5532761812210083
wc2.1_2.5m_bio_05_horn	33.07537964782715	0.5513708591461182
wc2.1_2.5m_bio_05_horn	33.15281324996948	0.5494639277458191
wc2.1_2.5m_bio_05_horn	33.23024685211182	0.5475555062294006
wc2.1_2.5m_bio_05_horn	33.307680454254154	0.5456457138061523
wc2.1_2.5m_bio_05_horn	33.38511405639649	0.5437347292900085
wc2.1_2.5m_bio_05_horn	33.462547658538824	0.5418223142623901
wc2.1_2.5m_bio_05_horn	33.53998126068116	0.5399086475372314
wc2.1_2.5m_bio_05_horn	33.617414862823495	0.5379937887191772
wc2.1_2.5m_bio_05_horn	33.69484846496583	0.5360779762268066
wc2.1_2.5m_bio_05_horn	33.77228206710816	0.5341609120368958
wc2.1_2.5m_bio_05_horn	33.849715669250486	0.5322428941726685
wc2.1_2.5m_bio_05_horn	33.92714927139283	0.5303239226341248
wc2.1_2.5m_bio_05_horn	34.004582873535156	0.528404176235199
wc2.1_2.5m_bio_05_horn	34.08201647567749	0.526483416557312
wc2.1_2.5m_bio_05_horn	34.15945007781983	0.5245619416236877
wc2.1_2.5m_bio_05_horn	34.23688367996216	0.5226396918296814
wc2.1_2.5m_bio_05_horn	34.3143172821045	0.5207169055938721
wc2.1_2.5m_bio_05_horn	34.39175088424683	0.5187934041023254
wc2.1_2.5m_bio_05_horn	34.46918448638917	0.516869306564331
wc2.1_2.5m_bio_05_horn	34.5466180885315	0.5149447321891785
wc2.1_2.5m_bio_05_horn	34.62405169067383	0.5130198001861572
wc2.1_2.5m_bio_05_horn	34.70148529281617	0.5110944509506226
wc2.1_2.5m_bio_05_horn	34.7789188949585	0.5091686844825745
wc2.1_2.5m_bio_05_horn	34.85635249710083	0.5072426795959473
wc2.1_2.5m_bio_05_horn	34.933786099243164	0.5053165555000305
wc2.1_2.5m_bio_05_horn	35.0112197013855	0.5033901929855347
wc2.1_2.5m_bio_05_horn	35.088653303527835	0.5014637112617493
wc2.1_2.5m_bio_05_horn	35.16608690567017	0.4995371997356415
wc2.1_2.5m_bio_05_horn	35.243520507812505	0.49761080741882324
wc2.1_2.5m_bio_05_horn	35.32095410995484	0.49568435549736023
wc2.1_2.5m_bio_05_horn	35.398387712097175	0.49375805258750916
wc2.1_2.5m_bio_05_horn	35.47582131423951	0.4918319284915924
wc2.1_2.5m_bio_05_horn	35.553254916381846	0.4899061620235443
wc2.1_2.5m_bio_05_horn	35.630688518524174	0.48798057436943054
wc2.1_2.5m_bio_05_horn	35.70812212066651	0.4860553443431854
wc2.1_2.5m_bio_05_horn	35.78555572280884	0.4841305613517761
wc2.1_2.5m_bio_05_horn	35.86298932495117	0.4822063148021698
wc2.1_2.5m_bio_05_horn	35.94042292709351	0.4802824854850769
wc2.1_2.5m_bio_05_horn	36.01785652923584	0.47835928201675415
wc2.1_2.5m_bio_05_horn	36.09529013137818	0.47643667459487915
wc2.1_2.5m_bio_05_horn	36.17272373352051	0.474514901638031
wc2.1_2.5m_bio_05_horn	36.25015733566285	0.472593754529953
wc2.1_2.5m_bio_05_horn	36.327590937805184	0.47067344188690186
wc2.1_2.5m_bio_05_horn	36.40502453994752	0.46875399351119995
wc2.1_2.5m_bio_05_horn	36.48245814208985	0.46683546900749207
wc2.1_2.5m_bio_05_horn	36.55989174423218	0.46491801738739014
wc2.1_2.5m_bio_05_horn	36.63732534637452	0.4630014896392822
wc2.1_2.5m_bio_05_horn	36.71475894851685	0.46108609437942505
wc2.1_2.5m_bio_05_horn	36.79219255065918	0.4591718018054962
wc2.1_2.5m_bio_05_horn	36.869626152801516	0.45725885033607483
wc2.1_2.5m_bio_05_horn	36.94705975494385	0.4553470313549042
wc2.1_2.5m_bio_05_horn	37.024493357086186	0.45343655347824097
wc2.1_2.5m_bio_05_horn	37.10192695922852	0.4515274167060852
wc2.1_2.5m_bio_05_horn	37.179360561370856	0.4496198296546936
wc2.1_2.5m_bio_05_horn	37.25679416351319	0.44771361351013184
wc2.1_2.5m_bio_05_horn	37.33422776565553	0.44580894708633423
wc2.1_2.5m_bio_05_horn	37.41166136779786	0.44390586018562317
wc2.1_2.5m_bio_05_horn	37.48909496994019	0.4420045018196106
wc2.1_2.5m_bio_05_horn	37.566528572082525	0.44010475277900696
wc2.1_2.5m_bio_05_horn	37.64396217422485	0.4382067620754242
wc2.1_2.5m_bio_05_horn	37.721395776367196	0.4363105595111847
wc2.1_2.5m_bio_05_horn	37.798829378509524	0.43441635370254517
wc2.1_2.5m_bio_05_horn	37.87626298065186	0.4325239360332489
wc2.1_2.5m_bio_05_horn	37.953696582794194	0.4306334853172302
wc2.1_2.5m_bio_05_horn	38.03113018493653	0.4287450611591339
wc2.1_2.5m_bio_05_horn	38.108563787078864	0.42633241415023804
wc2.1_2.5m_bio_05_horn	38.1859973892212	0.4237982928752899
wc2.1_2.5m_bio_05_horn	38.263430991363535	0.42126813530921936
wc2.1_2.5m_bio_05_horn	38.34086459350586	0.4187421202659607
wc2.1_2.5m_bio_05_horn	38.4182981956482	0.416220486164093
wc2.1_2.5m_bio_05_horn	38.49573179779053	0.41036462783813477
wc2.1_2.5m_bio_05_horn	38.57316539993287	0.40223509073257446
wc2.1_2.5m_bio_05_horn	38.6505990020752	0.39415889978408813
wc2.1_2.5m_bio_05_horn	38.72803260421753	0.3861405551433563
wc2.1_2.5m_bio_05_horn	38.80546620635987	0.3781830668449402
wc2.1_2.5m_bio_05_horn	38.8828998085022	0.3702906668186188
wc2.1_2.5m_bio_05_horn	38.96033341064454	0.3624669909477234
wc2.1_2.5m_bio_05_horn	39.03776701278687	0.35471585392951965
wc2.1_2.5m_bio_05_horn	39.11520061492921	0.3470398783683777
wc2.1_2.5m_bio_05_horn	39.192634217071536	0.3394426107406616
wc2.1_2.5m_bio_05_horn	39.27006781921388	0.3319271206855774
wc2.1_2.5m_bio_05_horn	39.347501421356206	0.32449665665626526
wc2.1_2.5m_bio_05_horn	39.42493502349854	0.3171532154083252
wc2.1_2.5m_bio_05_horn	39.50236862564087	0.3098996877670288
wc2.1_2.5m_bio_05_horn	39.579802227783205	0.3027385473251343
wc2.1_2.5m_bio_05_horn	39.65723582992554	0.29567229747772217
wc2.1_2.5m_bio_05_horn	39.734669432067875	0.2887023687362671
wc2.1_2.5m_bio_05_horn	39.81210303421021	0.2818309962749481
wc2.1_2.5m_bio_05_horn	39.889536636352545	0.27505990862846375
wc2.1_2.5m_bio_05_horn	39.96697023849488	0.26839104294776917
wc2.1_2.5m_bio_05_horn	40.044403840637216	0.2618251442909241
wc2.1_2.5m_bio_05_horn	40.12183744277955	0.2553638219833374
wc2.1_2.5m_bio_05_horn	40.19927104492188	0.2490081489086151
wc2.1_2.5m_bio_05_horn	40.276704647064214	0.24275939166545868
wc2.1_2.5m_bio_05_horn	40.35413824920654	0.23661774396896362
wc2.1_2.5m_bio_05_horn	40.431571851348885	0.23058415949344635
wc2.1_2.5m_bio_05_horn	40.50900545349121	0.22465915977954865
wc2.1_2.5m_bio_05_horn	40.58643905563355	0.21884338557720184
wc2.1_2.5m_bio_05_horn	40.66387265777588	0.2131364941596985
wc2.1_2.5m_bio_05_horn	40.74130625991822	0.20753887295722961
wc2.1_2.5m_bio_05_horn	40.81873986206055	0.20205053687095642
wc2.1_2.5m_bio_05_horn	40.89617346420289	0.19667156040668488
wc2.1_2.5m_bio_05_horn	40.973607066345224	0.1914011836051941
wc2.1_2.5m_bio_05_horn	41.05104066848755	0.1862393021583557
wc2.1_2.5m_bio_05_horn	41.12847427062989	0.18118543922901154
wc2.1_2.5m_bio_05_horn	41.20590787277222	0.176239013671875
wc2.1_2.5m_bio_05_horn	41.28334147491456	0.17139960825443268
wc2.1_2.5m_bio_05_horn	41.360775077056886	0.1666659563779831
wc2.1_2.5m_bio_05_horn	41.43820867919922	0.16203747689723969
wc2.1_2.5m_bio_05_horn	41.515642281341556	0.15751324594020844
wc2.1_2.5m_bio_05_horn	41.59307588348389	0.15309245884418488
wc2.1_2.5m_bio_05_horn	41.670509485626226	0.14877364039421082
wc2.1_2.5m_bio_05_horn	41.74794308776856	0.14455585181713104
wc2.1_2.5m_bio_05_horn	41.8253766899109	0.14043791592121124
wc2.1_2.5m_bio_05_horn	41.902810292053225	0.13641877472400665
wc2.1_2.5m_bio_05_horn	41.98024389419557	0.13249672949314117
wc2.1_2.5m_bio_05_horn	42.057677496337895	0.12867064774036407
wc2.1_2.5m_bio_05_horn	42.13511109848022	0.12493914365768433
wc2.1_2.5m_bio_05_horn	42.21254470062256	0.12130096554756165
wc2.1_2.5m_bio_05_horn	42.289978302764894	0.11775429546833038
wc2.1_2.5m_bio_05_horn	42.36741190490723	0.11429783701896667
wc2.1_2.5m_bio_05_horn	42.444845507049564	0.11093007773160934
wc2.1_2.5m_bio_05_horn	42.5222791091919	0.10764965415000916
wc2.1_2.5m_bio_05_horn	42.599712711334234	0.10445468127727509
wc2.1_2.5m_bio_05_horn	42.67714631347657	0.10134376585483551
wc2.1_2.5m_bio_05_horn	42.754579915618905	0.09831532835960388
wc2.1_2.5m_bio_05_horn	42.83201351776124	0.095367930829525
wc2.1_2.5m_bio_05_horn	42.909447119903575	0.09249968826770782
wc2.1_2.5m_bio_05_horn	42.98688072204591	0.08970915526151657
wc2.1_2.5m_bio_05_horn	43.06431432418823	0.08699473738670349
wc2.1_2.5m_bio_05_horn	43.14174792633057	0.08435496687889099
wc2.1_2.5m_bio_05_horn	43.2191815284729	0.08178800344467163
wc2.1_2.5m_bio_05_horn	43.29661513061524	0.07929237931966782
wc2.1_2.5m_bio_05_horn	43.37404873275757	0.07686653733253479
wc2.1_2.5m_bio_05_horn	43.45148233489991	0.07450901716947556
wc2.1_2.5m_bio_05_horn	43.52891593704224	0.07221803814172745
wc2.1_2.5m_bio_05_horn	43.60634953918458	0.06999216973781586
wc2.1_2.5m_bio_05_horn	43.68378314132691	0.06782989203929901
wc2.1_2.5m_bio_05_horn	43.76121674346925	0.06572979688644409
wc2.1_2.5m_bio_05_horn	43.83865034561157	0.0636901780962944
wc2.1_2.5m_bio_05_horn	43.91608394775392	0.06170967221260071
wc2.1_2.5m_bio_05_horn	43.99351754989624	0.05978681892156601
wc2.1_2.5m_bio_05_horn	44.070951152038575	0.05792027339339256
wc2.1_2.5m_bio_05_horn	44.14838475418091	0.05610843375325203
wc2.1_2.5m_bio_05_horn	44.225818356323245	0.054350003600120544
wc2.1_2.5m_bio_05_horn	44.30325195846558	0.052643608301877975
wc2.1_2.5m_bio_05_horn	44.380685560607915	0.05098797753453255
wc2.1_2.5m_bio_05_horn	44.45811916275025	0.04938162490725517
wc2.1_2.5m_bio_05_horn	44.535552764892586	0.047823332250118256
wc2.1_2.5m_bio_05_horn	44.61298636703492	0.046311814337968826
wc2.1_2.5m_bio_05_horn	44.690419969177256	0.04484589397907257
wc2.1_2.5m_bio_05_horn	44.76785357131959	0.04342418909072876
wc2.1_2.5m_bio_05_horn	44.84528717346191	0.04204557463526726
wc2.1_2.5m_bio_05_horn	44.92272077560426	0.040708862245082855
wc2.1_2.5m_bio_05_horn	45.00015437774658	0.0394129641354084
wc2.1_2.5m_bio_05_horn	45.07758797988892	0.03815661370754242
wc2.1_2.5m_bio_05_horn	45.15502158203125	0.03693877533078194
wc2.1_2.5m_bio_05_horn	45.23245518417359	0.035758357495069504
wc2.1_2.5m_bio_05_horn	45.30988878631592	0.03461436182260513
wc2.1_2.5m_bio_05_horn	45.38732238845826	0.0335056409239769
wc2.1_2.5m_bio_05_horn	45.464755990600594	0.03243124112486839
wc2.1_2.5m_bio_05_horn	45.54218959274293	0.031390171498060226
wc2.1_2.5m_bio_05_horn	45.619623194885264	0.031050406396389008
wc2.1_2.5m_bio_05_horn	45.6970567970276	0.031050406396389008
wc2.1_2.5m_bio_05_horn	45.77449039916992	0.031050406396389008
wc2.1_2.5m_bio_05_horn	45.851924001312256	0.031050406396389008
wc2.1_2.5m_bio_05_horn	45.929357603454605	0.031050406396389008
wc2.1_2.5m_bio_05_horn	46.006791205596926	0.031050406396389008
wc2.1_2.5m_bio_05_horn	46.08422480773926	0.031050406396389008
wc2.1_2.5m_bio_05_horn	46.161658409881596	0.031050406396389008
wc2.1_2.5m_bio_05_horn	46.23909201202393	0.031050406396389008
wc2.1_2.5m_bio_05_horn	46.31652561416627	0.031050406396389008
wc2.1_2.5m_bio_05_horn	46.3939592163086	0.031050406396389008
wc2.1_2.5m_bio_05_horn	46.47139281845094	0.031050406396389008
wc2.1_2.5m_bio_05_horn	46.54882642059327	0.031050406396389008
wc2.1_2.5m_bio_05_horn	46.62626002273561	0.031050406396389008
wc2.1_2.5m_bio_05_horn	46.70369362487794	0.031050406396389008
wc2.1_2.5m_bio_05_horn	46.781127227020264	0.031050406396389008
wc2.1_2.5m_bio_05_horn	46.8585608291626	0.031050406396389008
wc2.1_2.5m_bio_05_horn	46.935994431304934	0.031050406396389008
wc2.1_2.5m_bio_05_horn	47.01342803344727	0.031050406396389008
wc2.1_2.5m_bio_05_horn	47.090861635589604	0.031050406396389008
wc2.1_2.5m_bio_05_horn	47.16829523773194	0.031050406396389008
wc2.1_2.5m_bio_05_horn	47.245728839874275	0.031050406396389008
wc2.1_2.5m_bio_05_horn	47.32316244201661	0.031050406396389008
wc2.1_2.5m_bio_05_horn	47.400596044158945	0.031050406396389008
wc2.1_2.5m_bio_05_horn	47.47802964630128	0.031050406396389008
wc2.1_2.5m_bio_05_horn	47.555463248443615	0.031050406396389008
wc2.1_2.5m_bio_05_horn	47.63289685058595	0.031050406396389008
wc2.1_2.5m_bio_05_horn	47.71033045272827	0.031050406396389008
wc2.1_2.5m_bio_05_horn	47.78776405487061	0.031050406396389008
wc2.1_2.5m_bio_05_horn	47.86519765701294	0.031050406396389008
wc2.1_2.5m_bio_05_horn	47.94263125915528	0.031050406396389008
wc2.1_2.5m_bio_05_horn	48.02006486129761	0.031050406396389008
wc2.1_2.5m_bio_05_horn	48.09749846343995	0.031050406396389008
wc2.1_2.5m_bio_05_horn	48.17493206558228	0.031050406396389008
wc2.1_2.5m_bio_05_horn	48.25236566772462	0.031050406396389008
wc2.1_2.5m_bio_05_horn	48.32979926986695	0.031050406396389008
wc2.1_2.5m_bio_05_horn	48.40723287200929	0.031050406396389008
wc2.1_2.5m_bio_05_horn	48.48466647415161	0.031050406396389008
wc2.1_2.5m_bio_05_horn	48.56210007629396	0.031050406396389008
wc2.1_2.5m_bio_05_horn	48.639533678436294	0.031050406396389008
wc2.1_2.5m_bio_05_horn	48.716967280578615	0.031050406396389008
wc2.1_2.5m_bio_05_horn	48.79440088272095	0.031050406396389008
