# Supplementary material for: New records of a lost species and a geographic range expansion for sengis in the Horn of Africa
Source: PeerJ. 2020 Aug 18;8:e9652. doi: 10.7717/peerj.9652 (PMC7441985; doi:10.7717/peerj.9652)
Supplement: Supplemental Information 6 [file peerj-08-9652-s006.zip › Data_S6_Ecological_Niche_Modeling/4_final_Maxent_analysis/output/plots/revoilii_12_wc2.1_2.5m_bio_13_horn.dat]

variable	x	y
wc2.1_2.5m_bio_13_horn	-48.2	0.30136579275131226
wc2.1_2.5m_bio_13_horn	-47.019200000000005	0.30136579275131226
wc2.1_2.5m_bio_13_horn	-45.8384	0.30136579275131226
wc2.1_2.5m_bio_13_horn	-44.6576	0.30136579275131226
wc2.1_2.5m_bio_13_horn	-43.476800000000004	0.30136579275131226
wc2.1_2.5m_bio_13_horn	-42.296	0.30136579275131226
wc2.1_2.5m_bio_13_horn	-41.1152	0.30136579275131226
wc2.1_2.5m_bio_13_horn	-39.9344	0.30136579275131226
wc2.1_2.5m_bio_13_horn	-38.753600000000006	0.30136579275131226
wc2.1_2.5m_bio_13_horn	-37.5728	0.30136579275131226
wc2.1_2.5m_bio_13_horn	-36.392	0.30136579275131226
wc2.1_2.5m_bio_13_horn	-35.2112	0.30136579275131226
wc2.1_2.5m_bio_13_horn	-34.0304	0.30136579275131226
wc2.1_2.5m_bio_13_horn	-32.8496	0.30136579275131226
wc2.1_2.5m_bio_13_horn	-31.668799999999997	0.30136579275131226
wc2.1_2.5m_bio_13_horn	-30.488	0.30136579275131226
wc2.1_2.5m_bio_13_horn	-29.3072	0.30136579275131226
wc2.1_2.5m_bio_13_horn	-28.1264	0.30136579275131226
wc2.1_2.5m_bio_13_horn	-26.945600000000002	0.30136579275131226
wc2.1_2.5m_bio_13_horn	-25.764799999999997	0.30136579275131226
wc2.1_2.5m_bio_13_horn	-24.584	0.30136579275131226
wc2.1_2.5m_bio_13_horn	-23.4032	0.30136579275131226
wc2.1_2.5m_bio_13_horn	-22.222399999999997	0.30136579275131226
wc2.1_2.5m_bio_13_horn	-21.0416	0.30136579275131226
wc2.1_2.5m_bio_13_horn	-19.860799999999998	0.30136579275131226
wc2.1_2.5m_bio_13_horn	-18.68	0.30136579275131226
wc2.1_2.5m_bio_13_horn	-17.4992	0.30136579275131226
wc2.1_2.5m_bio_13_horn	-16.318399999999997	0.30136579275131226
wc2.1_2.5m_bio_13_horn	-15.137599999999992	0.30136579275131226
wc2.1_2.5m_bio_13_horn	-13.956800000000001	0.30136579275131226
wc2.1_2.5m_bio_13_horn	-12.775999999999996	0.30136579275131226
wc2.1_2.5m_bio_13_horn	-11.595199999999998	0.30136579275131226
wc2.1_2.5m_bio_13_horn	-10.4144	0.30136579275131226
wc2.1_2.5m_bio_13_horn	-9.233599999999996	0.30136579275131226
wc2.1_2.5m_bio_13_horn	-8.052799999999998	0.30136579275131226
wc2.1_2.5m_bio_13_horn	-6.871999999999993	0.30136579275131226
wc2.1_2.5m_bio_13_horn	-5.691200000000002	0.30136579275131226
wc2.1_2.5m_bio_13_horn	-4.510399999999997	0.30136579275131226
wc2.1_2.5m_bio_13_horn	-3.329599999999992	0.30136579275131226
wc2.1_2.5m_bio_13_horn	-2.1488000000000014	0.30136579275131226
wc2.1_2.5m_bio_13_horn	-0.9679999999999964	0.30136579275131226
wc2.1_2.5m_bio_13_horn	0.21280000000000854	0.30136579275131226
wc2.1_2.5m_bio_13_horn	1.3936000000000064	0.30396410822868347
wc2.1_2.5m_bio_13_horn	2.5744000000000042	0.3117889165878296
wc2.1_2.5m_bio_13_horn	3.755200000000009	0.3196541368961334
wc2.1_2.5m_bio_13_horn	4.936000000000007	0.327553927898407
wc2.1_2.5m_bio_13_horn	6.116800000000005	0.3354824185371399
wc2.1_2.5m_bio_13_horn	7.297600000000003	0.34343376755714417
wc2.1_2.5m_bio_13_horn	8.478400000000008	0.3514021039009094
wc2.1_2.5m_bio_13_horn	9.659200000000006	0.3593815565109253
wc2.1_2.5m_bio_13_horn	10.840000000000003	0.36736634373664856
wc2.1_2.5m_bio_13_horn	12.020800000000008	0.3753507137298584
wc2.1_2.5m_bio_13_horn	13.201600000000006	0.38332897424697876
wc2.1_2.5m_bio_13_horn	14.382400000000004	0.39129552245140076
wc2.1_2.5m_bio_13_horn	15.563200000000009	0.39924490451812744
wc2.1_2.5m_bio_13_horn	16.744	0.40717166662216187
wc2.1_2.5m_bio_13_horn	17.92480000000002	0.4150705635547638
wc2.1_2.5m_bio_13_horn	19.10560000000001	0.42293649911880493
wc2.1_2.5m_bio_13_horn	20.2864	0.43076443672180176
wc2.1_2.5m_bio_13_horn	21.467200000000005	0.43854957818984985
wc2.1_2.5m_bio_13_horn	22.64800000000001	0.44628724455833435
wc2.1_2.5m_bio_13_horn	23.828800000000015	0.4539729356765747
wc2.1_2.5m_bio_13_horn	25.009600000000006	0.4616023302078247
wc2.1_2.5m_bio_13_horn	26.19040000000001	0.46917131543159485
wc2.1_2.5m_bio_13_horn	27.3712	0.47667592763900757
wc2.1_2.5m_bio_13_horn	28.552000000000007	0.484112411737442
wc2.1_2.5m_bio_13_horn	29.73280000000001	0.49147719144821167
wc2.1_2.5m_bio_13_horn	30.913600000000002	0.4987669289112091
wc2.1_2.5m_bio_13_horn	32.09440000000001	0.5059784650802612
wc2.1_2.5m_bio_13_horn	33.27520000000001	0.5131087899208069
wc2.1_2.5m_bio_13_horn	34.45600000000002	0.5201551914215088
wc2.1_2.5m_bio_13_horn	35.63680000000001	0.5271150469779968
wc2.1_2.5m_bio_13_horn	36.8176	0.53398597240448
wc2.1_2.5m_bio_13_horn	37.998400000000004	0.5407658219337463
wc2.1_2.5m_bio_13_horn	39.17920000000001	0.5474525690078735
wc2.1_2.5m_bio_13_horn	40.360000000000014	0.5540444254875183
wc2.1_2.5m_bio_13_horn	41.54080000000002	0.5605396628379822
wc2.1_2.5m_bio_13_horn	42.721600000000024	0.5669369101524353
wc2.1_2.5m_bio_13_horn	43.9024	0.5732349157333374
wc2.1_2.5m_bio_13_horn	45.083200000000005	0.5794324278831482
wc2.1_2.5m_bio_13_horn	46.26400000000001	0.5855286121368408
wc2.1_2.5m_bio_13_horn	47.444800000000015	0.5915225744247437
wc2.1_2.5m_bio_13_horn	48.62560000000002	0.5974137187004089
wc2.1_2.5m_bio_13_horn	49.80640000000001	0.6032014489173889
wc2.1_2.5m_bio_13_horn	50.987200000000016	0.6088854074478149
wc2.1_2.5m_bio_13_horn	52.168000000000006	0.6144653558731079
wc2.1_2.5m_bio_13_horn	53.34880000000001	0.619941234588623
wc2.1_2.5m_bio_13_horn	54.529600000000016	0.625312864780426
wc2.1_2.5m_bio_13_horn	55.71040000000002	0.630580484867096
wc2.1_2.5m_bio_13_horn	56.89120000000001	0.6357442140579224
wc2.1_2.5m_bio_13_horn	58.07200000000002	0.6408042907714844
wc2.1_2.5m_bio_13_horn	59.25280000000001	0.6457613110542297
wc2.1_2.5m_bio_13_horn	60.43360000000001	0.6506155133247375
wc2.1_2.5m_bio_13_horn	61.61440000000002	0.6553675532341003
wc2.1_2.5m_bio_13_horn	62.79520000000001	0.6600180864334106
wc2.1_2.5m_bio_13_horn	63.97600000000001	0.664567768573761
wc2.1_2.5m_bio_13_horn	65.15680000000002	0.6665019989013672
wc2.1_2.5m_bio_13_horn	66.33760000000002	0.664448618888855
wc2.1_2.5m_bio_13_horn	67.51840000000001	0.6615342497825623
wc2.1_2.5m_bio_13_horn	68.6992	0.6585367918014526
wc2.1_2.5m_bio_13_horn	69.88000000000001	0.655455470085144
wc2.1_2.5m_bio_13_horn	71.06080000000001	0.6522895693778992
wc2.1_2.5m_bio_13_horn	72.24160000000002	0.6490383744239807
wc2.1_2.5m_bio_13_horn	73.42240000000002	0.6457012295722961
wc2.1_2.5m_bio_13_horn	74.60320000000002	0.6422774791717529
wc2.1_2.5m_bio_13_horn	75.784	0.6387665271759033
wc2.1_2.5m_bio_13_horn	76.96480000000001	0.6351675987243652
wc2.1_2.5m_bio_13_horn	78.14560000000002	0.6308678388595581
wc2.1_2.5m_bio_13_horn	79.32640000000002	0.625963032245636
wc2.1_2.5m_bio_13_horn	80.50720000000003	0.6209580898284912
wc2.1_2.5m_bio_13_horn	81.688	0.6158527135848999
wc2.1_2.5m_bio_13_horn	82.86880000000001	0.6106468439102173
wc2.1_2.5m_bio_13_horn	84.04960000000004	0.605340301990509
wc2.1_2.5m_bio_13_horn	85.23040000000002	0.5999332666397095
wc2.1_2.5m_bio_13_horn	86.41120000000002	0.5944257974624634
wc2.1_2.5m_bio_13_horn	87.59200000000003	0.5888181924819946
wc2.1_2.5m_bio_13_horn	88.7728	0.5831108689308167
wc2.1_2.5m_bio_13_horn	89.95360000000004	0.5773043036460876
wc2.1_2.5m_bio_13_horn	91.13440000000001	0.5713991522789001
wc2.1_2.5m_bio_13_horn	92.31520000000002	0.5653961896896362
wc2.1_2.5m_bio_13_horn	93.49600000000002	0.5592963695526123
wc2.1_2.5m_bio_13_horn	94.67680000000003	0.5531007051467896
wc2.1_2.5m_bio_13_horn	95.85760000000003	0.5468104481697083
wc2.1_2.5m_bio_13_horn	97.03840000000001	0.5404269695281982
wc2.1_2.5m_bio_13_horn	98.21920000000001	0.5339518189430237
wc2.1_2.5m_bio_13_horn	99.40000000000002	0.5273866653442383
wc2.1_2.5m_bio_13_horn	100.58080000000002	0.5207334160804749
wc2.1_2.5m_bio_13_horn	101.76160000000003	0.5139941573143005
wc2.1_2.5m_bio_13_horn	102.9424	0.5071710348129272
wc2.1_2.5m_bio_13_horn	104.12320000000001	0.5002664923667908
wc2.1_2.5m_bio_13_horn	105.30400000000002	0.49328309297561646
wc2.1_2.5m_bio_13_horn	106.48480000000002	0.48622363805770874
wc2.1_2.5m_bio_13_horn	107.66560000000003	0.4790910482406616
wc2.1_2.5m_bio_13_horn	108.84640000000003	0.4718885123729706
wc2.1_2.5m_bio_13_horn	110.02720000000001	0.4646192789077759
wc2.1_2.5m_bio_13_horn	111.20800000000001	0.4572868347167969
wc2.1_2.5m_bio_13_horn	112.38880000000002	0.44989490509033203
wc2.1_2.5m_bio_13_horn	113.56960000000002	0.442447304725647
wc2.1_2.5m_bio_13_horn	114.75040000000003	0.4349481463432312
wc2.1_2.5m_bio_13_horn	115.9312	0.42740148305892944
wc2.1_2.5m_bio_13_horn	117.11200000000004	0.41981175541877747
wc2.1_2.5m_bio_13_horn	118.29280000000001	0.4121834337711334
wc2.1_2.5m_bio_13_horn	119.47360000000002	0.4045211672782898
wc2.1_2.5m_bio_13_horn	120.65440000000002	0.396829754114151
wc2.1_2.5m_bio_13_horn	121.8352	0.3891141712665558
wc2.1_2.5m_bio_13_horn	123.01600000000003	0.3813793659210205
wc2.1_2.5m_bio_13_horn	124.19680000000001	0.373630553483963
wc2.1_2.5m_bio_13_horn	125.37760000000004	0.36587291955947876
wc2.1_2.5m_bio_13_horn	126.55840000000002	0.3581118583679199
wc2.1_2.5m_bio_13_horn	127.73920000000003	0.35035279393196106
wc2.1_2.5m_bio_13_horn	128.92000000000002	0.34260109066963196
wc2.1_2.5m_bio_13_horn	130.1008	0.3348623216152191
wc2.1_2.5m_bio_13_horn	131.28160000000003	0.32714200019836426
wc2.1_2.5m_bio_13_horn	132.4624	0.3194456696510315
wc2.1_2.5m_bio_13_horn	133.64320000000004	0.3117789030075073
wc2.1_2.5m_bio_13_horn	134.824	0.30414721369743347
wc2.1_2.5m_bio_13_horn	136.0048	0.2965560853481293
wc2.1_2.5m_bio_13_horn	137.18560000000002	0.2890110909938812
wc2.1_2.5m_bio_13_horn	138.3664	0.2815174162387848
wc2.1_2.5m_bio_13_horn	139.54720000000003	0.27408042550086975
wc2.1_2.5m_bio_13_horn	140.728	0.26670533418655396
wc2.1_2.5m_bio_13_horn	141.90880000000004	0.2593972682952881
wc2.1_2.5m_bio_13_horn	143.08960000000002	0.2521611452102661
wc2.1_2.5m_bio_13_horn	144.2704	0.24500182271003723
wc2.1_2.5m_bio_13_horn	145.45120000000003	0.23792394995689392
wc2.1_2.5m_bio_13_horn	146.632	0.2309320569038391
wc2.1_2.5m_bio_13_horn	147.81280000000004	0.22403044998645782
wc2.1_2.5m_bio_13_horn	148.99360000000001	0.21722325682640076
wc2.1_2.5m_bio_13_horn	150.17440000000005	0.21051450073719025
wc2.1_2.5m_bio_13_horn	151.35520000000002	0.20390772819519043
wc2.1_2.5m_bio_13_horn	152.536	0.19740653038024902
wc2.1_2.5m_bio_13_horn	153.71680000000003	0.19101417064666748
wc2.1_2.5m_bio_13_horn	154.8976	0.18473371863365173
wc2.1_2.5m_bio_13_horn	156.07840000000004	0.17856796085834503
wc2.1_2.5m_bio_13_horn	157.25920000000002	0.17251944541931152
wc2.1_2.5m_bio_13_horn	158.44000000000005	0.16659052670001984
wc2.1_2.5m_bio_13_horn	159.62080000000003	0.16078324615955353
wc2.1_2.5m_bio_13_horn	160.8016	0.15509942173957825
wc2.1_2.5m_bio_13_horn	161.98240000000004	0.14954066276550293
wc2.1_2.5m_bio_13_horn	163.16320000000002	0.1441083401441574
wc2.1_2.5m_bio_13_horn	164.34400000000005	0.1388034224510193
wc2.1_2.5m_bio_13_horn	165.52480000000003	0.1336268186569214
wc2.1_2.5m_bio_13_horn	166.7056	0.12857913970947266
wc2.1_2.5m_bio_13_horn	167.88640000000004	0.12366076558828354
wc2.1_2.5m_bio_13_horn	169.0672	0.11887186020612717
wc2.1_2.5m_bio_13_horn	170.24800000000005	0.11421235650777817
wc2.1_2.5m_bio_13_horn	171.42880000000002	0.10968199372291565
wc2.1_2.5m_bio_13_horn	172.60960000000006	0.10528029501438141
wc2.1_2.5m_bio_13_horn	173.79040000000003	0.10100658237934113
wc2.1_2.5m_bio_13_horn	174.9712	0.09686001390218735
wc2.1_2.5m_bio_13_horn	176.15200000000004	0.09283959865570068
wc2.1_2.5m_bio_13_horn	177.33280000000002	0.08894404768943787
wc2.1_2.5m_bio_13_horn	178.51360000000005	0.08517205715179443
wc2.1_2.5m_bio_13_horn	179.69440000000003	0.08152211457490921
wc2.1_2.5m_bio_13_horn	180.87520000000006	0.07799259573221207
wc2.1_2.5m_bio_13_horn	182.05600000000004	0.07458173483610153
wc2.1_2.5m_bio_13_horn	183.23680000000002	0.07128764688968658
wc2.1_2.5m_bio_13_horn	184.41760000000005	0.06810834258794785
wc2.1_2.5m_bio_13_horn	185.59840000000003	0.06504173576831818
wc2.1_2.5m_bio_13_horn	186.77920000000006	0.062085654586553574
wc2.1_2.5m_bio_13_horn	187.96000000000004	0.059237852692604065
wc2.1_2.5m_bio_13_horn	189.14080000000007	0.05649605020880699
wc2.1_2.5m_bio_13_horn	190.32160000000005	0.05385779216885567
wc2.1_2.5m_bio_13_horn	191.50240000000002	0.051320698112249374
wc2.1_2.5m_bio_13_horn	192.68320000000006	0.048882290720939636
wc2.1_2.5m_bio_13_horn	193.86400000000003	0.04654007777571678
wc2.1_2.5m_bio_13_horn	195.04480000000007	0.044291526079177856
wc2.1_2.5m_bio_13_horn	196.22560000000004	0.04213409498333931
wc2.1_2.5m_bio_13_horn	197.40640000000002	0.040065228939056396
wc2.1_2.5m_bio_13_horn	198.58720000000005	0.038082364946603775
wc2.1_2.5m_bio_13_horn	199.76800000000003	0.0361829474568367
wc2.1_2.5m_bio_13_horn	200.94880000000006	0.034364428371191025
wc2.1_2.5m_bio_13_horn	202.12960000000004	0.03262428939342499
wc2.1_2.5m_bio_13_horn	203.31040000000007	0.030959967523813248
wc2.1_2.5m_bio_13_horn	204.49120000000005	0.029368992894887924
wc2.1_2.5m_bio_13_horn	205.67200000000003	0.027848893776535988
wc2.1_2.5m_bio_13_horn	206.85280000000006	0.026397235691547394
wc2.1_2.5m_bio_13_horn	208.03360000000004	0.025011617690324783
wc2.1_2.5m_bio_13_horn	209.21440000000007	0.023689674213528633
wc2.1_2.5m_bio_13_horn	210.39520000000005	0.022429084405303
wc2.1_2.5m_bio_13_horn	211.57600000000002	0.02122756838798523
wc2.1_2.5m_bio_13_horn	212.75680000000006	0.02008289471268654
wc2.1_2.5m_bio_13_horn	213.93760000000003	0.018992876634001732
wc2.1_2.5m_bio_13_horn	215.1184	0.017955394461750984
wc2.1_2.5m_bio_13_horn	216.2992000000001	0.016968337818980217
wc2.1_2.5m_bio_13_horn	217.48000000000008	0.016029685735702515
wc2.1_2.5m_bio_13_horn	218.66080000000005	0.015137460082769394
wc2.1_2.5m_bio_13_horn	219.84160000000003	0.014289738610386848
wc2.1_2.5m_bio_13_horn	221.02240000000006	0.013484649360179901
wc2.1_2.5m_bio_13_horn	222.2032000000001	0.012720376253128052
wc2.1_2.5m_bio_13_horn	223.38400000000007	0.011995160020887852
wc2.1_2.5m_bio_13_horn	224.56480000000005	0.01130729354918003
wc2.1_2.5m_bio_13_horn	225.74560000000002	0.01065512653440237
wc2.1_2.5m_bio_13_horn	226.92640000000006	0.010037061758339405
wc2.1_2.5m_bio_13_horn	228.1072000000001	0.009451564401388168
wc2.1_2.5m_bio_13_horn	229.28800000000007	0.008897128514945507
wc2.1_2.5m_bio_13_horn	230.46880000000004	0.008372325450181961
wc2.1_2.5m_bio_13_horn	231.64960000000002	0.007875770330429077
wc2.1_2.5m_bio_13_horn	232.83040000000005	0.007406129501760006
wc2.1_2.5m_bio_13_horn	234.0112000000001	0.006962118670344353
wc2.1_2.5m_bio_13_horn	235.19200000000006	0.006542504299432039
wc2.1_2.5m_bio_13_horn	236.37280000000004	0.006146099418401718
wc2.1_2.5m_bio_13_horn	237.55360000000007	0.005771764554083347
wc2.1_2.5m_bio_13_horn	238.73440000000005	0.0054184067994356155
wc2.1_2.5m_bio_13_horn	239.91520000000008	0.005084977950900793
wc2.1_2.5m_bio_13_horn	241.09600000000006	0.004770476836711168
wc2.1_2.5m_bio_13_horn	242.27680000000004	0.0044739325530827045
wc2.1_2.5m_bio_13_horn	243.45760000000007	0.00419442867860198
wc2.1_2.5m_bio_13_horn	244.63840000000005	0.003931083716452122
wc2.1_2.5m_bio_13_horn	245.81920000000008	0.003683055518195033
wc2.1_2.5m_bio_13_horn	247.00000000000006	0.003449539188295603
wc2.1_2.5m_bio_13_horn	248.18080000000003	0.0032297661527991295
wc2.1_2.5m_bio_13_horn	249.36160000000007	0.0030230029951781034
wc2.1_2.5m_bio_13_horn	250.54240000000004	0.002828550059348345
wc2.1_2.5m_bio_13_horn	251.72320000000008	0.0026457407511770725
wc2.1_2.5m_bio_13_horn	252.90400000000005	0.002473939675837755
wc2.1_2.5m_bio_13_horn	254.08480000000003	0.0023125435691326857
wc2.1_2.5m_bio_13_horn	255.26560000000006	0.0021609726827591658
wc2.1_2.5m_bio_13_horn	256.44640000000004	0.0020186796318739653
wc2.1_2.5m_bio_13_horn	257.6272000000001	0.0018851489294320345
wc2.1_2.5m_bio_13_horn	258.80800000000005	0.0017598788253962994
wc2.1_2.5m_bio_13_horn	259.9888000000001	0.0016424055211246014
wc2.1_2.5m_bio_13_horn	261.16960000000006	0.0015322796534746885
wc2.1_2.5m_bio_13_horn	262.35040000000004	0.001429075258783996
wc2.1_2.5m_bio_13_horn	263.53120000000007	0.0013323958264663815
wc2.1_2.5m_bio_13_horn	264.71200000000005	0.001241855788975954
wc2.1_2.5m_bio_13_horn	265.8928000000001	0.001157099031843245
wc2.1_2.5m_bio_13_horn	267.07360000000006	0.0010777795687317848
wc2.1_2.5m_bio_13_horn	268.25440000000003	0.0010035779559984803
wc2.1_2.5m_bio_13_horn	269.43520000000007	9.341842960566282E-4
wc2.1_2.5m_bio_13_horn	270.61600000000004	8.693127892911434E-4
wc2.1_2.5m_bio_13_horn	271.7968000000001	8.086863090284169E-4
wc2.1_2.5m_bio_13_horn	272.97760000000005	7.520494400523603E-4
wc2.1_2.5m_bio_13_horn	274.15840000000003	6.991562549956143E-4
wc2.1_2.5m_bio_13_horn	275.33920000000006	6.497749709524214E-4
wc2.1_2.5m_bio_13_horn	276.5200000000001	6.036903942003846E-4
wc2.1_2.5m_bio_13_horn	277.7008000000001	5.606948980130255E-4
wc2.1_2.5m_bio_13_horn	278.88160000000005	5.205970373935997E-4
wc2.1_2.5m_bio_13_horn	280.0624	4.832122358493507E-4
wc2.1_2.5m_bio_13_horn	281.24320000000006	4.4837058521807194E-4
wc2.1_2.5m_bio_13_horn	282.4240000000001	4.1590831824578345E-4
wc2.1_2.5m_bio_13_horn	283.60480000000007	3.8567473529838026E-4
wc2.1_2.5m_bio_13_horn	284.78560000000004	3.5752481198869646E-4
wc2.1_2.5m_bio_13_horn	285.9664	3.313251363579184E-4
wc2.1_2.5m_bio_13_horn	287.14720000000005	3.0694814631715417E-4
wc2.1_2.5m_bio_13_horn	288.3280000000001	2.842740505002439E-4
wc2.1_2.5m_bio_13_horn	289.50880000000006	2.631920506246388E-4
wc2.1_2.5m_bio_13_horn	290.68960000000004	2.43595932261087E-4
wc2.1_2.5m_bio_13_horn	291.8704	2.253879647469148E-4
wc2.1_2.5m_bio_13_horn	293.0512000000001	2.084746229229495E-4
wc2.1_2.5m_bio_13_horn	294.2320000000001	1.927698904182762E-4
wc2.1_2.5m_bio_13_horn	295.41280000000006	1.7819151980802417E-4
wc2.1_2.5m_bio_13_horn	296.59360000000004	1.646639284444973E-4
wc2.1_2.5m_bio_13_horn	297.77440000000007	1.5211492427624762E-4
wc2.1_2.5m_bio_13_horn	298.9552000000001	1.4047816512174904E-4
wc2.1_2.5m_bio_13_horn	300.1360000000001	1.2969065573997796E-4
wc2.1_2.5m_bio_13_horn	301.31680000000006	1.196934754261747E-4
wc2.1_2.5m_bio_13_horn	302.49760000000003	1.1043228005291894E-4
wc2.1_2.5m_bio_13_horn	303.67840000000007	1.0185529390582815E-4
wc2.1_2.5m_bio_13_horn	304.8592000000001	9.39150049816817E-5
wc2.1_2.5m_bio_13_horn	306.0400000000001	8.656620775582269E-5
wc2.1_2.5m_bio_13_horn	307.22080000000005	7.976744382176548E-5
wc2.1_2.5m_bio_13_horn	308.40160000000003	7.347929931711406E-5
wc2.1_2.5m_bio_13_horn	309.5824000000001	6.766564911231399E-5
wc2.1_2.5m_bio_13_horn	310.7632000000001	6.22921870672144E-5
wc2.1_2.5m_bio_13_horn	311.9440000000001	5.732747740694322E-5
wc2.1_2.5m_bio_13_horn	313.12480000000005	5.274181967251934E-5
wc2.1_2.5m_bio_13_horn	314.3056	4.850756886298768E-5
wc2.1_2.5m_bio_13_horn	315.4864000000001	4.459928459255025E-5
wc2.1_2.5m_bio_13_horn	316.6672000000001	4.099287616554648E-5
wc2.1_2.5m_bio_13_horn	317.84800000000007	3.766629743040539E-5
wc2.1_2.5m_bio_13_horn	319.02880000000005	3.4598684578668326E-5
wc2.1_2.5m_bio_13_horn	320.2096	3.177095641149208E-5
wc2.1_2.5m_bio_13_horn	321.3904000000001	2.9165075829951093E-5
wc2.1_2.5m_bio_13_horn	322.5712000000001	2.6764553695102222E-5
wc2.1_2.5m_bio_13_horn	323.75200000000007	2.4553819457651116E-5
wc2.1_2.5m_bio_13_horn	324.93280000000004	2.251864134450443E-5
wc2.1_2.5m_bio_13_horn	326.1136	2.0645644326577894E-5
wc2.1_2.5m_bio_13_horn	327.2944000000001	1.892242653411813E-5
wc2.1_2.5m_bio_13_horn	328.4752000000001	1.7337613826384768E-5
wc2.1_2.5m_bio_13_horn	329.65600000000006	1.5880494174780324E-5
wc2.1_2.5m_bio_13_horn	330.83680000000004	1.4541285963787232E-5
wc2.1_2.5m_bio_13_horn	332.0176000000001	1.3310787835507654E-5
wc2.1_2.5m_bio_13_horn	333.1984000000001	1.2180605153844226E-5
wc2.1_2.5m_bio_13_horn	334.3792000000001	1.1142845323774964E-5
wc2.1_2.5m_bio_13_horn	335.56000000000006	1.019031333271414E-5
wc2.1_2.5m_bio_13_horn	336.74080000000004	9.316248906543478E-6
wc2.1_2.5m_bio_13_horn	337.92160000000007	8.514493856637273E-6
wc2.1_2.5m_bio_13_horn	339.1024000000001	7.779285624565091E-6
wc2.1_2.5m_bio_13_horn	340.2832000000001	7.105305485310964E-6
wc2.1_2.5m_bio_13_horn	341.46400000000006	6.4876885517151095E-6
wc2.1_2.5m_bio_13_horn	342.64480000000003	5.921876891079592E-6
wc2.1_2.5m_bio_13_horn	343.82560000000007	5.403721843322273E-6
wc2.1_2.5m_bio_13_horn	345.0064000000001	4.929338956571883E-6
wc2.1_2.5m_bio_13_horn	346.1872000000001	4.495196208154084E-6
wc2.1_2.5m_bio_13_horn	347.36800000000005	4.097988039575284E-6
wc2.1_2.5m_bio_13_horn	348.5488000000001	3.7347110719565535E-6
wc2.1_2.5m_bio_13_horn	349.72960000000006	3.4025572404061677E-6
wc2.1_2.5m_bio_13_horn	350.9104000000001	3.098974957538303E-6
wc2.1_2.5m_bio_13_horn	352.0912000000001	2.821589987433981E-6
wc2.1_2.5m_bio_13_horn	353.27200000000005	2.568217951193219E-6
wc2.1_2.5m_bio_13_horn	354.4528000000001	2.336867510166485E-6
wc2.1_2.5m_bio_13_horn	355.63360000000006	2.1256826130411355E-6
wc2.1_2.5m_bio_13_horn	356.8144000000001	1.9329784208821366E-6
wc2.1_2.5m_bio_13_horn	357.99520000000007	1.757185941642092E-6
wc2.1_2.5m_bio_13_horn	359.17600000000004	1.5968813613653765E-6
wc2.1_2.5m_bio_13_horn	360.3568000000001	1.4507404557662085E-6
wc2.1_2.5m_bio_13_horn	361.53760000000005	1.3175620097172214E-6
wc2.1_2.5m_bio_13_horn	362.7184000000001	1.1962295047851512E-6
wc2.1_2.5m_bio_13_horn	363.89920000000006	1.0857309007406002E-6
wc2.1_2.5m_bio_13_horn	365.0800000000001	9.85129076980229E-7
wc2.1_2.5m_bio_13_horn	366.2608000000001	8.935649020713754E-7
wc2.1_2.5m_bio_13_horn	367.4416000000001	8.102581432467559E-7
wc2.1_2.5m_bio_13_horn	368.6224000000001	7.344847290369216E-7
wc2.1_2.5m_bio_13_horn	369.80320000000006	6.655894821960828E-7
wc2.1_2.5m_bio_13_horn	370.9840000000001	6.029650876371306E-7
wc2.1_2.5m_bio_13_horn	372.16480000000007	5.460623242470319E-7
wc2.1_2.5m_bio_13_horn	373.3456000000001	4.943725571138202E-7
wc2.1_2.5m_bio_13_horn	374.5264000000001	4.474358661354927E-7
wc2.1_2.5m_bio_13_horn	375.70720000000006	4.0482683516529505E-7
wc2.1_2.5m_bio_13_horn	376.8880000000001	3.6616103216147167E-7
wc2.1_2.5m_bio_13_horn	378.06880000000007	3.310839531422971E-7
wc2.1_2.5m_bio_13_horn	379.2496000000001	2.992720737893251E-7
wc2.1_2.5m_bio_13_horn	380.4304000000001	2.704323378566187E-7
wc2.1_2.5m_bio_13_horn	381.61120000000005	2.4429414224869106E-7
wc2.1_2.5m_bio_13_horn	382.7920000000001	2.2061337290324445E-7
wc2.1_2.5m_bio_13_horn	383.97280000000006	1.9916484461646178E-7
wc2.1_2.5m_bio_13_horn	385.1536000000001	1.7974542743104394E-7
wc2.1_2.5m_bio_13_horn	386.3344000000001	1.6216796439039172E-7
wc2.1_2.5m_bio_13_horn	387.5152000000001	1.4626373001647153E-7
wc2.1_2.5m_bio_13_horn	388.6960000000001	1.3187735703468206E-7
wc2.1_2.5m_bio_13_horn	389.87680000000006	1.188688827369333E-7
wc2.1_2.5m_bio_13_horn	391.0576000000001	1.071098267857451E-7
wc2.1_2.5m_bio_13_horn	392.23840000000007	9.64833759553585E-8
wc2.1_2.5m_bio_13_horn	393.4192000000001	8.688404307122255E-8
wc2.1_2.5m_bio_13_horn	394.6000000000001	7.821491010417958E-8
wc2.1_2.5m_bio_13_horn	395.78080000000006	7.038878635512447E-8
wc2.1_2.5m_bio_13_horn	396.9616000000001	6.332561497401912E-8
wc2.1_2.5m_bio_13_horn	398.14240000000007	5.695340732359E-8
wc2.1_2.5m_bio_13_horn	399.3232000000001	5.1206136220116605E-8
wc2.1_2.5m_bio_13_horn	400.5040000000001	4.602446068702193E-8
wc2.1_2.5m_bio_13_horn	401.68480000000005	4.1353988677883535E-8
wc2.1_2.5m_bio_13_horn	402.8656000000001	3.714586682690424E-8
wc2.1_2.5m_bio_13_horn	404.0464000000001	3.3355448181282554E-8
wc2.1_2.5m_bio_13_horn	405.2272000000001	2.9942292201212695E-8
wc2.1_2.5m_bio_13_horn	406.4080000000001	2.687000311141219E-8
wc2.1_2.5m_bio_13_horn	407.58880000000005	2.4105288431996996E-8
wc2.1_2.5m_bio_13_horn	408.7696000000001	2.1618292933567318E-8
wc2.1_2.5m_bio_13_horn	409.9504000000001	1.9381724669642608E-8
wc2.1_2.5m_bio_13_horn	411.1312000000001	1.7371121430187486E-8
wc2.1_2.5m_bio_13_horn	412.31200000000007	1.5564145527946494E-8
wc2.1_2.5m_bio_13_horn	413.49280000000005	1.3940781862231688E-8
wc2.1_2.5m_bio_13_horn	414.6736000000001	1.2482768596555616E-8
wc2.1_2.5m_bio_13_horn	415.8544000000001	1.1173754366211597E-8
wc2.1_2.5m_bio_13_horn	417.0352000000001	9.998861294491235E-9
wc2.1_2.5m_bio_13_horn	418.21600000000007	8.944661900045503E-9
wc2.1_2.5m_bio_13_horn	419.39680000000004	7.999110707146428E-9
wc2.1_2.5m_bio_13_horn	420.57760000000013	7.1512418209351836E-9
wc2.1_2.5m_bio_13_horn	421.7584000000001	6.3912479753014395E-9
wc2.1_2.5m_bio_13_horn	422.9392000000001	5.710206085751679E-9
wc2.1_2.5m_bio_13_horn	424.12000000000006	5.100143418701464E-9
wc2.1_2.5m_bio_13_horn	425.30080000000004	4.553809773710782E-9
wc2.1_2.5m_bio_13_horn	426.4816000000001	4.064731218278439E-9
wc2.1_2.5m_bio_13_horn	427.6624000000001	3.6270266789983907E-9
wc2.1_2.5m_bio_13_horn	428.8432000000001	3.23544568914258E-9
wc2.1_2.5m_bio_13_horn	430.02400000000006	2.8852316091843022E-9
wc2.1_2.5m_bio_13_horn	431.20480000000003	2.572107637988097E-9
wc2.1_2.5m_bio_13_horn	432.3856000000001	2.2922506115463648E-9
wc2.1_2.5m_bio_13_horn	433.5664000000001	2.0421937474424112E-9
wc2.1_2.5m_bio_13_horn	434.7472000000001	1.818847406021007E-9
wc2.1_2.5m_bio_13_horn	435.92800000000005	1.619412492992467E-9
wc2.1_2.5m_bio_13_horn	437.10880000000003	1.441395669488088E-9
wc2.1_2.5m_bio_13_horn	438.2896000000001	1.282539741076505E-9
wc2.1_2.5m_bio_13_horn	439.4704000000001	1.140835204083146E-9
wc2.1_2.5m_bio_13_horn	440.6512000000001	1.0144646234166999E-9
wc2.1_2.5m_bio_13_horn	441.83200000000005	9.018107927083463E-10
wc2.1_2.5m_bio_13_horn	443.0128000000001	8.014143793033668E-10
wc2.1_2.5m_bio_13_horn	444.1936000000001	7.119683731460213E-10
wc2.1_2.5m_bio_13_horn	445.3744000000001	6.323081502834782E-10
wc2.1_2.5m_bio_13_horn	446.55520000000007	5.613823295114173E-10
wc2.1_2.5m_bio_13_horn	447.73600000000005	4.982567691769191E-10
wc2.1_2.5m_bio_13_horn	448.91680000000014	4.42088810004293E-10
wc2.1_2.5m_bio_13_horn	450.0976000000001	3.921303004528198E-10
wc2.1_2.5m_bio_13_horn	451.2784000000001	3.477067245238885E-10
wc2.1_2.5m_bio_13_horn	452.45920000000007	3.082196720072261E-10
wc2.1_2.5m_bio_13_horn	453.64000000000004	2.7313001860207464E-10
wc2.1_2.5m_bio_13_horn	454.82080000000013	2.4195973002960613E-10
wc2.1_2.5m_bio_13_horn	456.0016000000001	2.1427914997929065E-10
wc2.1_2.5m_bio_13_horn	457.1824000000001	1.8970491844072512E-10
wc2.1_2.5m_bio_13_horn	458.36320000000006	1.6789657164562044E-10
wc2.1_2.5m_bio_13_horn	459.5440000000001	1.4854802110608745E-10
wc2.1_2.5m_bio_13_horn	460.72480000000013	1.3138823362623953E-10
wc2.1_2.5m_bio_13_horn	461.9056000000001	1.1617372341898857E-10
wc2.1_2.5m_bio_13_horn	463.0864000000001	1.0268899619525484E-10
wc2.1_2.5m_bio_13_horn	464.26720000000006	9.074061640967912E-11
wc2.1_2.5m_bio_13_horn	465.44800000000004	8.015749175527276E-11
wc2.1_2.5m_bio_13_horn	466.6288000000001	7.078615471556304E-11
wc2.1_2.5m_bio_13_horn	467.8096000000001	6.249094297583468E-11
wc2.1_2.5m_bio_13_horn	468.9904000000001	5.515045017889797E-11
wc2.1_2.5m_bio_13_horn	470.17120000000006	4.865672101339591E-11
wc2.1_2.5m_bio_13_horn	471.35200000000003	4.291421731861256E-11
wc2.1_2.5m_bio_13_horn	472.5328000000001	3.78374068188414E-11
wc2.1_2.5m_bio_13_horn	473.7136000000001	3.3350787409514027E-11
wc2.1_2.5m_bio_13_horn	474.8944000000001	2.9386822836263704E-11
wc2.1_2.5m_bio_13_horn	476.07520000000005	2.5885930551861058E-11
wc2.1_2.5m_bio_13_horn	477.25600000000014	2.2794847606699697E-11
wc2.1_2.5m_bio_13_horn	478.4368	2.0066620240455357E-11
wc2.1_2.5m_bio_13_horn	479.6176000000001	1.7659301104755443E-11
wc2.1_2.5m_bio_13_horn	480.7984000000002	1.5535937120114696E-11
wc2.1_2.5m_bio_13_horn	481.97920000000005	1.3663581550915627E-11
wc2.1_2.5m_bio_13_horn	483.16000000000014	1.2013053746207092E-11
wc2.1_2.5m_bio_13_horn	484.3408	1.0558614746414285E-11
wc2.1_2.5m_bio_13_horn	485.5216000000001	9.277312425226558E-12
wc2.1_2.5m_bio_13_horn	486.7024000000002	8.148958070830492E-12
wc2.1_2.5m_bio_13_horn	487.88320000000004	7.1555612997376006E-12
wc2.1_2.5m_bio_13_horn	489.06400000000014	6.281306638017403E-12
wc2.1_2.5m_bio_13_horn	490.2448000000001	5.51211160049192E-12
wc2.1_2.5m_bio_13_horn	491.4256000000001	4.835603271968747E-12
wc2.1_2.5m_bio_13_horn	492.6064000000002	4.240773530950204E-12
wc2.1_2.5m_bio_13_horn	493.78720000000004	4.05895065822004E-12
wc2.1_2.5m_bio_13_horn	494.96800000000013	4.05895065822004E-12
wc2.1_2.5m_bio_13_horn	496.1488000000001	4.05895065822004E-12
wc2.1_2.5m_bio_13_horn	497.3296000000001	4.05895065822004E-12
wc2.1_2.5m_bio_13_horn	498.5104000000002	4.05895065822004E-12
wc2.1_2.5m_bio_13_horn	499.69120000000004	4.05895065822004E-12
wc2.1_2.5m_bio_13_horn	500.8720000000001	4.05895065822004E-12
wc2.1_2.5m_bio_13_horn	502.0528000000001	4.05895065822004E-12
wc2.1_2.5m_bio_13_horn	503.2336000000001	4.05895065822004E-12
wc2.1_2.5m_bio_13_horn	504.41440000000017	4.05895065822004E-12
wc2.1_2.5m_bio_13_horn	505.59520000000003	4.05895065822004E-12
wc2.1_2.5m_bio_13_horn	506.7760000000001	4.05895065822004E-12
wc2.1_2.5m_bio_13_horn	507.9568000000001	4.05895065822004E-12
wc2.1_2.5m_bio_13_horn	509.1376000000001	4.05895065822004E-12
wc2.1_2.5m_bio_13_horn	510.31840000000017	4.05895065822004E-12
wc2.1_2.5m_bio_13_horn	511.49920000000003	4.05895065822004E-12
wc2.1_2.5m_bio_13_horn	512.6800000000001	4.05895065822004E-12
wc2.1_2.5m_bio_13_horn	513.8608	4.05895065822004E-12
wc2.1_2.5m_bio_13_horn	515.0416	4.05895065822004E-12
wc2.1_2.5m_bio_13_horn	516.2224000000001	4.05895065822004E-12
wc2.1_2.5m_bio_13_horn	517.4032	4.05895065822004E-12
wc2.1_2.5m_bio_13_horn	518.5840000000001	4.05895065822004E-12
wc2.1_2.5m_bio_13_horn	519.7648	4.05895065822004E-12
wc2.1_2.5m_bio_13_horn	520.9456	4.05895065822004E-12
wc2.1_2.5m_bio_13_horn	522.1264000000001	4.05895065822004E-12
wc2.1_2.5m_bio_13_horn	523.3072000000001	4.05895065822004E-12
wc2.1_2.5m_bio_13_horn	524.488	4.05895065822004E-12
wc2.1_2.5m_bio_13_horn	525.6688	4.05895065822004E-12
wc2.1_2.5m_bio_13_horn	526.8496	4.05895065822004E-12
wc2.1_2.5m_bio_13_horn	528.0304000000001	4.05895065822004E-12
wc2.1_2.5m_bio_13_horn	529.2112000000001	4.05895065822004E-12
wc2.1_2.5m_bio_13_horn	530.392	4.05895065822004E-12
wc2.1_2.5m_bio_13_horn	531.5728	4.05895065822004E-12
wc2.1_2.5m_bio_13_horn	532.7536	4.05895065822004E-12
wc2.1_2.5m_bio_13_horn	533.9344000000001	4.05895065822004E-12
wc2.1_2.5m_bio_13_horn	535.1152000000001	4.05895065822004E-12
wc2.1_2.5m_bio_13_horn	536.296	4.05895065822004E-12
wc2.1_2.5m_bio_13_horn	537.4768	4.05895065822004E-12
wc2.1_2.5m_bio_13_horn	538.6576	4.05895065822004E-12
wc2.1_2.5m_bio_13_horn	539.8384000000001	4.05895065822004E-12
wc2.1_2.5m_bio_13_horn	541.0192000000001	4.05895065822004E-12
wc2.1_2.5m_bio_13_horn	542.2	4.05895065822004E-12
