# Supplementary material for: New records of a lost species and a geographic range expansion for sengis in the Horn of Africa
Source: PeerJ. 2020 Aug 18;8:e9652. doi: 10.7717/peerj.9652 (PMC7441985; doi:10.7717/peerj.9652)
Supplement: Supplemental Information 6 [file peerj-08-9652-s006.zip › Data_S6_Ecological_Niche_Modeling/4_final_Maxent_analysis/output/plots/revoilii_12_wc2.1_2.5m_bio_13_horn_only.dat]

variable	x	y
wc2.1_2.5m_bio_13_horn	-48.2	0.2065725475549698
wc2.1_2.5m_bio_13_horn	-47.019200000000005	0.2065725475549698
wc2.1_2.5m_bio_13_horn	-45.8384	0.2065725475549698
wc2.1_2.5m_bio_13_horn	-44.6576	0.2065725475549698
wc2.1_2.5m_bio_13_horn	-43.476800000000004	0.2065725475549698
wc2.1_2.5m_bio_13_horn	-42.296	0.2065725475549698
wc2.1_2.5m_bio_13_horn	-41.1152	0.2065725475549698
wc2.1_2.5m_bio_13_horn	-39.9344	0.2065725475549698
wc2.1_2.5m_bio_13_horn	-38.753600000000006	0.2065725475549698
wc2.1_2.5m_bio_13_horn	-37.5728	0.2065725475549698
wc2.1_2.5m_bio_13_horn	-36.392	0.2065725475549698
wc2.1_2.5m_bio_13_horn	-35.2112	0.2065725475549698
wc2.1_2.5m_bio_13_horn	-34.0304	0.2065725475549698
wc2.1_2.5m_bio_13_horn	-32.8496	0.2065725475549698
wc2.1_2.5m_bio_13_horn	-31.668799999999997	0.2065725475549698
wc2.1_2.5m_bio_13_horn	-30.488	0.2065725475549698
wc2.1_2.5m_bio_13_horn	-29.3072	0.2065725475549698
wc2.1_2.5m_bio_13_horn	-28.1264	0.2065725475549698
wc2.1_2.5m_bio_13_horn	-26.945600000000002	0.2065725475549698
wc2.1_2.5m_bio_13_horn	-25.764799999999997	0.2065725475549698
wc2.1_2.5m_bio_13_horn	-24.584	0.2065725475549698
wc2.1_2.5m_bio_13_horn	-23.4032	0.2065725475549698
wc2.1_2.5m_bio_13_horn	-22.222399999999997	0.2065725475549698
wc2.1_2.5m_bio_13_horn	-21.0416	0.2065725475549698
wc2.1_2.5m_bio_13_horn	-19.860799999999998	0.2065725475549698
wc2.1_2.5m_bio_13_horn	-18.68	0.2065725475549698
wc2.1_2.5m_bio_13_horn	-17.4992	0.2065725475549698
wc2.1_2.5m_bio_13_horn	-16.318399999999997	0.2065725475549698
wc2.1_2.5m_bio_13_horn	-15.137599999999992	0.2065725475549698
wc2.1_2.5m_bio_13_horn	-13.956800000000001	0.2065725475549698
wc2.1_2.5m_bio_13_horn	-12.775999999999996	0.2065725475549698
wc2.1_2.5m_bio_13_horn	-11.595199999999998	0.2065725475549698
wc2.1_2.5m_bio_13_horn	-10.4144	0.2065725475549698
wc2.1_2.5m_bio_13_horn	-9.233599999999996	0.2065725475549698
wc2.1_2.5m_bio_13_horn	-8.052799999999998	0.2065725475549698
wc2.1_2.5m_bio_13_horn	-6.871999999999993	0.2065725475549698
wc2.1_2.5m_bio_13_horn	-5.691200000000002	0.2065725475549698
wc2.1_2.5m_bio_13_horn	-4.510399999999997	0.2065725475549698
wc2.1_2.5m_bio_13_horn	-3.329599999999992	0.2065725475549698
wc2.1_2.5m_bio_13_horn	-2.1488000000000014	0.2065725475549698
wc2.1_2.5m_bio_13_horn	-0.9679999999999964	0.2065725475549698
wc2.1_2.5m_bio_13_horn	0.21280000000000854	0.2065725475549698
wc2.1_2.5m_bio_13_horn	1.3936000000000064	0.20989097654819489
wc2.1_2.5m_bio_13_horn	2.5744000000000042	0.219992533326149
wc2.1_2.5m_bio_13_horn	3.755200000000009	0.23030272126197815
wc2.1_2.5m_bio_13_horn	4.936000000000007	0.24080684781074524
wc2.1_2.5m_bio_13_horn	6.116800000000005	0.2514893114566803
wc2.1_2.5m_bio_13_horn	7.297600000000003	0.26233360171318054
wc2.1_2.5m_bio_13_horn	8.478400000000008	0.27332261204719543
wc2.1_2.5m_bio_13_horn	9.659200000000006	0.28443846106529236
wc2.1_2.5m_bio_13_horn	10.840000000000003	0.29566290974617004
wc2.1_2.5m_bio_13_horn	12.020800000000008	0.3069772720336914
wc2.1_2.5m_bio_13_horn	13.201600000000006	0.31836265325546265
wc2.1_2.5m_bio_13_horn	14.382400000000004	0.32979997992515564
wc2.1_2.5m_bio_13_horn	15.563200000000009	0.34127023816108704
wc2.1_2.5m_bio_13_horn	16.744	0.3527545630931854
wc2.1_2.5m_bio_13_horn	17.92480000000002	0.36423423886299133
wc2.1_2.5m_bio_13_horn	19.10560000000001	0.37569093704223633
wc2.1_2.5m_bio_13_horn	20.2864	0.38710683584213257
wc2.1_2.5m_bio_13_horn	21.467200000000005	0.3984645903110504
wc2.1_2.5m_bio_13_horn	22.64800000000001	0.40974754095077515
wc2.1_2.5m_bio_13_horn	23.828800000000015	0.42093968391418457
wc2.1_2.5m_bio_13_horn	25.009600000000006	0.4320257902145386
wc2.1_2.5m_bio_13_horn	26.19040000000001	0.4429914653301239
wc2.1_2.5m_bio_13_horn	27.3712	0.4538232684135437
wc2.1_2.5m_bio_13_horn	28.552000000000007	0.4645084738731384
wc2.1_2.5m_bio_13_horn	29.73280000000001	0.4750354588031769
wc2.1_2.5m_bio_13_horn	30.913600000000002	0.4853934645652771
wc2.1_2.5m_bio_13_horn	32.09440000000001	0.49557259678840637
wc2.1_2.5m_bio_13_horn	33.27520000000001	0.5055640339851379
wc2.1_2.5m_bio_13_horn	34.45600000000002	0.5153598189353943
wc2.1_2.5m_bio_13_horn	35.63680000000001	0.5249528884887695
wc2.1_2.5m_bio_13_horn	36.8176	0.5343371033668518
wc2.1_2.5m_bio_13_horn	37.998400000000004	0.5435071587562561
wc2.1_2.5m_bio_13_horn	39.17920000000001	0.5524584650993347
wc2.1_2.5m_bio_13_horn	40.360000000000014	0.5611874461174011
wc2.1_2.5m_bio_13_horn	41.54080000000002	0.569691002368927
wc2.1_2.5m_bio_13_horn	42.721600000000024	0.5779669284820557
wc2.1_2.5m_bio_13_horn	43.9024	0.5860135555267334
wc2.1_2.5m_bio_13_horn	45.083200000000005	0.593829870223999
wc2.1_2.5m_bio_13_horn	46.26400000000001	0.6014154553413391
wc2.1_2.5m_bio_13_horn	47.444800000000015	0.6087703704833984
wc2.1_2.5m_bio_13_horn	48.62560000000002	0.6158950328826904
wc2.1_2.5m_bio_13_horn	49.80640000000001	0.622790515422821
wc2.1_2.5m_bio_13_horn	50.987200000000016	0.6294580698013306
wc2.1_2.5m_bio_13_horn	52.168000000000006	0.6358994245529175
wc2.1_2.5m_bio_13_horn	53.34880000000001	0.6421164870262146
wc2.1_2.5m_bio_13_horn	54.529600000000016	0.6481115221977234
wc2.1_2.5m_bio_13_horn	55.71040000000002	0.6538870334625244
wc2.1_2.5m_bio_13_horn	56.89120000000001	0.659445583820343
wc2.1_2.5m_bio_13_horn	58.07200000000002	0.6647899746894836
wc2.1_2.5m_bio_13_horn	59.25280000000001	0.6699232459068298
wc2.1_2.5m_bio_13_horn	60.43360000000001	0.6748483777046204
wc2.1_2.5m_bio_13_horn	61.61440000000002	0.6795684099197388
wc2.1_2.5m_bio_13_horn	62.79520000000001	0.6840865612030029
wc2.1_2.5m_bio_13_horn	63.97600000000001	0.6884060502052307
wc2.1_2.5m_bio_13_horn	65.15680000000002	0.6852391958236694
wc2.1_2.5m_bio_13_horn	66.33760000000002	0.6759729385375977
wc2.1_2.5m_bio_13_horn	67.51840000000001	0.6663964986801147
wc2.1_2.5m_bio_13_horn	68.6992	0.6565080881118774
wc2.1_2.5m_bio_13_horn	69.88000000000001	0.6463071703910828
wc2.1_2.5m_bio_13_horn	71.06080000000001	0.6357939839363098
wc2.1_2.5m_bio_13_horn	72.24160000000002	0.6249700784683228
wc2.1_2.5m_bio_13_horn	73.42240000000002	0.6138383150100708
wc2.1_2.5m_bio_13_horn	74.60320000000002	0.602402925491333
wc2.1_2.5m_bio_13_horn	75.784	0.590669572353363
wc2.1_2.5m_bio_13_horn	76.96480000000001	0.5786452889442444
wc2.1_2.5m_bio_13_horn	78.14560000000002	0.5663390159606934
wc2.1_2.5m_bio_13_horn	79.32640000000002	0.5537611842155457
wc2.1_2.5m_bio_13_horn	80.50720000000003	0.540924072265625
wc2.1_2.5m_bio_13_horn	81.688	0.5278415679931641
wc2.1_2.5m_bio_13_horn	82.86880000000001	0.5145295262336731
wc2.1_2.5m_bio_13_horn	84.04960000000004	0.5010054111480713
wc2.1_2.5m_bio_13_horn	85.23040000000002	0.48728853464126587
wc2.1_2.5m_bio_13_horn	86.41120000000002	0.47339990735054016
wc2.1_2.5m_bio_13_horn	87.59200000000003	0.4593621790409088
wc2.1_2.5m_bio_13_horn	88.7728	0.4451996088027954
wc2.1_2.5m_bio_13_horn	89.95360000000004	0.43093764781951904
wc2.1_2.5m_bio_13_horn	91.13440000000001	0.4166032671928406
wc2.1_2.5m_bio_13_horn	92.31520000000002	0.40222442150115967
wc2.1_2.5m_bio_13_horn	93.49600000000002	0.38782998919487
wc2.1_2.5m_bio_13_horn	94.67680000000003	0.3734495937824249
wc2.1_2.5m_bio_13_horn	95.85760000000003	0.35911330580711365
wc2.1_2.5m_bio_13_horn	97.03840000000001	0.34485122561454773
wc2.1_2.5m_bio_13_horn	98.21920000000001	0.33069366216659546
wc2.1_2.5m_bio_13_horn	99.40000000000002	0.3166705369949341
wc2.1_2.5m_bio_13_horn	100.58080000000002	0.30281126499176025
wc2.1_2.5m_bio_13_horn	101.76160000000003	0.2891444265842438
wc2.1_2.5m_bio_13_horn	102.9424	0.27569738030433655
wc2.1_2.5m_bio_13_horn	104.12320000000001	0.26249638199806213
wc2.1_2.5m_bio_13_horn	105.30400000000002	0.24956616759300232
wc2.1_2.5m_bio_13_horn	106.48480000000002	0.23692968487739563
wc2.1_2.5m_bio_13_horn	107.66560000000003	0.22460806369781494
wc2.1_2.5m_bio_13_horn	108.84640000000003	0.21262043714523315
wc2.1_2.5m_bio_13_horn	110.02720000000001	0.20098362863063812
wc2.1_2.5m_bio_13_horn	111.20800000000001	0.18971244990825653
wc2.1_2.5m_bio_13_horn	112.38880000000002	0.17881934344768524
wc2.1_2.5m_bio_13_horn	113.56960000000002	0.16831451654434204
wc2.1_2.5m_bio_13_horn	114.75040000000003	0.15820589661598206
wc2.1_2.5m_bio_13_horn	115.9312	0.1484990268945694
wc2.1_2.5m_bio_13_horn	117.11200000000004	0.13919740915298462
wc2.1_2.5m_bio_13_horn	118.29280000000001	0.13030242919921875
wc2.1_2.5m_bio_13_horn	119.47360000000002	0.12181343883275986
wc2.1_2.5m_bio_13_horn	120.65440000000002	0.11372793465852737
wc2.1_2.5m_bio_13_horn	121.8352	0.10604171454906464
wc2.1_2.5m_bio_13_horn	123.01600000000003	0.0987488329410553
wc2.1_2.5m_bio_13_horn	124.19680000000001	0.09184207767248154
wc2.1_2.5m_bio_13_horn	125.37760000000004	0.0853128731250763
wc2.1_2.5m_bio_13_horn	126.55840000000002	0.07915153354406357
wc2.1_2.5m_bio_13_horn	127.73920000000003	0.07334744930267334
wc2.1_2.5m_bio_13_horn	128.92000000000002	0.06788907200098038
wc2.1_2.5m_bio_13_horn	130.1008	0.06276431679725647
wc2.1_2.5m_bio_13_horn	131.28160000000003	0.057960521429777145
wc2.1_2.5m_bio_13_horn	132.4624	0.05346464738249779
wc2.1_2.5m_bio_13_horn	133.64320000000004	0.04926339164376259
wc2.1_2.5m_bio_13_horn	134.824	0.04534328728914261
wc2.1_2.5m_bio_13_horn	136.0048	0.04169083759188652
wc2.1_2.5m_bio_13_horn	137.18560000000002	0.038292624056339264
wc2.1_2.5m_bio_13_horn	138.3664	0.035135235637426376
wc2.1_2.5m_bio_13_horn	139.54720000000003	0.03220558911561966
wc2.1_2.5m_bio_13_horn	140.728	0.02949083037674427
wc2.1_2.5m_bio_13_horn	141.90880000000004	0.026978421956300735
wc2.1_2.5m_bio_13_horn	143.08960000000002	0.02465619333088398
wc2.1_2.5m_bio_13_horn	144.2704	0.022512374445796013
wc2.1_2.5m_bio_13_horn	145.45120000000003	0.020535625517368317
wc2.1_2.5m_bio_13_horn	146.632	0.018715057522058487
wc2.1_2.5m_bio_13_horn	147.81280000000004	0.017040250822901726
wc2.1_2.5m_bio_13_horn	148.99360000000001	0.015501265414059162
wc2.1_2.5m_bio_13_horn	150.17440000000005	0.01408865861594677
wc2.1_2.5m_bio_13_horn	151.35520000000002	0.012793418020009995
wc2.1_2.5m_bio_13_horn	152.536	0.011607065796852112
wc2.1_2.5m_bio_13_horn	153.71680000000003	0.01052157860249281
wc2.1_2.5m_bio_13_horn	154.8976	0.009529396891593933
wc2.1_2.5m_bio_13_horn	156.07840000000004	0.008623413741588593
wc2.1_2.5m_bio_13_horn	157.25920000000002	0.007796961814165115
wc2.1_2.5m_bio_13_horn	158.44000000000005	0.007043795194476843
wc2.1_2.5m_bio_13_horn	159.62080000000003	0.00635807728394866
wc2.1_2.5m_bio_13_horn	160.8016	0.005734362173825502
wc2.1_2.5m_bio_13_horn	161.98240000000004	0.005167576018720865
wc2.1_2.5m_bio_13_horn	163.16320000000002	0.004653008654713631
wc2.1_2.5m_bio_13_horn	164.34400000000005	0.004186265170574188
wc2.1_2.5m_bio_13_horn	165.52480000000003	0.0037632924504578114
wc2.1_2.5m_bio_13_horn	166.7056	0.0033803305123001337
wc2.1_2.5m_bio_13_horn	167.88640000000004	0.0030339043587446213
wc2.1_2.5m_bio_13_horn	169.0672	0.002720806049183011
wc2.1_2.5m_bio_13_horn	170.24800000000005	0.0024380774702876806
wc2.1_2.5m_bio_13_horn	171.42880000000002	0.0021829954348504543
wc2.1_2.5m_bio_13_horn	172.60960000000006	0.0019530560821294785
wc2.1_2.5m_bio_13_horn	173.79040000000003	0.0017459593946114182
wc2.1_2.5m_bio_13_horn	174.9712	0.001559595693834126
wc2.1_2.5m_bio_13_horn	176.15200000000004	0.0013920339988544583
wc2.1_2.5m_bio_13_horn	177.33280000000002	0.0012415011879056692
wc2.1_2.5m_bio_13_horn	178.51360000000005	0.0011063823476433754
wc2.1_2.5m_bio_13_horn	179.69440000000003	9.852007497102022E-4
wc2.1_2.5m_bio_13_horn	180.87520000000006	8.766097016632557E-4
wc2.1_2.5m_bio_13_horn	182.05600000000004	7.793820113874972E-4
wc2.1_2.5m_bio_13_horn	183.23680000000002	6.924007320776582E-4
wc2.1_2.5m_bio_13_horn	184.41760000000005	6.146503728814423E-4
wc2.1_2.5m_bio_13_horn	185.59840000000003	5.452085752040148E-4
wc2.1_2.5m_bio_13_horn	186.77920000000006	4.8323842929676175E-4
wc2.1_2.5m_bio_13_horn	187.96000000000004	4.27981314714998E-4
wc2.1_2.5m_bio_13_horn	189.14080000000007	3.7875096313655376E-4
wc2.1_2.5m_bio_13_horn	190.32160000000005	3.3492466900497675E-4
wc2.1_2.5m_bio_13_horn	191.50240000000002	2.959415432997048E-4
wc2.1_2.5m_bio_13_horn	192.68320000000006	2.6129456819035113E-4
wc2.1_2.5m_bio_13_horn	193.86400000000003	2.3052636242937297E-4
wc2.1_2.5m_bio_13_horn	195.04480000000007	2.0322485943324864E-4
wc2.1_2.5m_bio_13_horn	196.22560000000004	1.790190435713157E-4
wc2.1_2.5m_bio_13_horn	197.40640000000002	1.5757522487547249E-4
wc2.1_2.5m_bio_13_horn	198.58720000000005	1.3859356113243848E-4
wc2.1_2.5m_bio_13_horn	199.76800000000003	1.218048928421922E-4
wc2.1_2.5m_bio_13_horn	200.94880000000006	1.0696780373109505E-4
wc2.1_2.5m_bio_13_horn	202.12960000000004	9.386612509842962E-5
wc2.1_2.5m_bio_13_horn	203.31040000000007	8.230587263824418E-5
wc2.1_2.5m_bio_13_horn	204.49120000000005	7.211400952655822E-5
wc2.1_2.5m_bio_13_horn	205.67200000000003	6.313576159300283E-5
wc2.1_2.5m_bio_13_horn	206.85280000000006	5.523295476450585E-5
wc2.1_2.5m_bio_13_horn	208.03360000000004	4.828233068110421E-5
wc2.1_2.5m_bio_13_horn	209.21440000000007	4.21740478486754E-5
wc2.1_2.5m_bio_13_horn	210.39520000000005	3.681031375890598E-5
wc2.1_2.5m_bio_13_horn	211.57600000000002	3.210413706256077E-5
wc2.1_2.5m_bio_13_horn	212.75680000000006	2.7978196158073843E-5
wc2.1_2.5m_bio_13_horn	213.93760000000003	2.4363838747376576E-5
wc2.1_2.5m_bio_13_horn	215.1184	2.1200192350079305E-5
wc2.1_2.5m_bio_13_horn	216.2992000000001	1.843318750616163E-5
wc2.1_2.5m_bio_13_horn	217.48000000000008	1.601505391590763E-5
wc2.1_2.5m_bio_13_horn	218.66080000000005	1.3903488252253737E-5
wc2.1_2.5m_bio_13_horn	219.84160000000003	1.2061088455084246E-5
wc2.1_2.5m_bio_13_horn	221.02240000000006	1.0454822586325463E-5
wc2.1_2.5m_bio_13_horn	222.2032000000001	9.055536793312058E-6
wc2.1_2.5m_bio_13_horn	223.38400000000007	7.83752966526663E-6
wc2.1_2.5m_bio_13_horn	224.56480000000005	6.778157057851786E-6
wc2.1_2.5m_bio_13_horn	225.74560000000002	5.857488758920226E-6
wc2.1_2.5m_bio_13_horn	226.92640000000006	5.057999715063488E-6
wc2.1_2.5m_bio_13_horn	228.1072000000001	4.364298092696117E-6
wc2.1_2.5m_bio_13_horn	229.28800000000007	3.7628474274242762E-6
wc2.1_2.5m_bio_13_horn	230.46880000000004	3.2418008686363464E-6
wc2.1_2.5m_bio_13_horn	231.64960000000002	2.7907665298698703E-6
wc2.1_2.5m_bio_13_horn	232.83040000000005	2.400646053501987E-6
wc2.1_2.5m_bio_13_horn	234.0112000000001	2.0634799966501305E-6
wc2.1_2.5m_bio_13_horn	235.19200000000006	1.7723108385325759E-6
wc2.1_2.5m_bio_13_horn	236.37280000000004	1.5210622450467781E-6
wc2.1_2.5m_bio_13_horn	237.55360000000007	1.3044324305155897E-6
wc2.1_2.5m_bio_13_horn	238.73440000000005	1.1177988881172496E-6
wc2.1_2.5m_bio_13_horn	239.91520000000008	9.571350574333337E-7
wc2.1_2.5m_bio_13_horn	241.09600000000006	8.18938246993639E-7
wc2.1_2.5m_bio_13_horn	242.27680000000004	7.001574431342306E-7
wc2.1_2.5m_bio_13_horn	243.45760000000007	5.981468120808131E-7
wc2.1_2.5m_bio_13_horn	244.63840000000005	5.106076628180745E-7
wc2.1_2.5m_bio_13_horn	245.81920000000008	4.3554635453801893E-7
wc2.1_2.5m_bio_13_horn	247.00000000000006	3.7123501783753454E-7
wc2.1_2.5m_bio_13_horn	248.18080000000003	3.161775055104954E-7
wc2.1_2.5m_bio_13_horn	249.36160000000007	2.69079436066022E-7
wc2.1_2.5m_bio_13_horn	250.54240000000004	2.2882188943640358E-7
wc2.1_2.5m_bio_13_horn	251.72320000000008	1.9443842802502331E-7
wc2.1_2.5m_bio_13_horn	252.90400000000005	1.650950878229196E-7
wc2.1_2.5m_bio_13_horn	254.08480000000003	1.400730695877428E-7
wc2.1_2.5m_bio_13_horn	255.26560000000006	1.1875220451429414E-7
wc2.1_2.5m_bio_13_horn	256.44640000000004	1.0059937949336017E-7
wc2.1_2.5m_bio_13_horn	257.6272000000001	8.515659999375202E-8
wc2.1_2.5m_bio_13_horn	258.80800000000005	7.202892504665215E-8
wc2.1_2.5m_bio_13_horn	259.9888000000001	6.087864079518113E-8
wc2.1_2.5m_bio_13_horn	261.16960000000006	5.141507131156686E-8
wc2.1_2.5m_bio_13_horn	262.35040000000004	4.338919268320751E-8
wc2.1_2.5m_bio_13_horn	263.53120000000007	3.6588286178584895E-8
wc2.1_2.5m_bio_13_horn	264.71200000000005	3.0829621522343587E-8
wc2.1_2.5m_bio_13_horn	265.8928000000001	2.5957552551858498E-8
wc2.1_2.5m_bio_13_horn	267.07360000000006	2.1838602037860255E-8
wc2.1_2.5m_bio_13_horn	268.25440000000003	1.835926966009538E-8
wc2.1_2.5m_bio_13_horn	269.43520000000007	1.5422383370378157E-8
wc2.1_2.5m_bio_13_horn	270.61600000000004	1.2945448268908422E-8
wc2.1_2.5m_bio_13_horn	271.7968000000001	1.0857958976373538E-8
wc2.1_2.5m_bio_13_horn	272.97760000000005	9.100154407803984E-9
wc2.1_2.5m_bio_13_horn	274.15840000000003	7.6210859845105E-9
wc2.1_2.5m_bio_13_horn	275.33920000000006	6.377499861542901E-9
wc2.1_2.5m_bio_13_horn	276.5200000000001	5.3327786631029994E-9
wc2.1_2.5m_bio_13_horn	277.7008000000001	4.455763757960085E-9
wc2.1_2.5m_bio_13_horn	278.88160000000005	3.72014863359027E-9
wc2.1_2.5m_bio_13_horn	280.0624	3.103586720953899E-9
wc2.1_2.5m_bio_13_horn	281.24320000000006	2.587241976215182E-9
wc2.1_2.5m_bio_13_horn	282.4240000000001	2.155140732540417E-9
wc2.1_2.5m_bio_13_horn	283.60480000000007	1.79384029852514E-9
wc2.1_2.5m_bio_13_horn	284.78560000000004	1.4919606661223384E-9
wc2.1_2.5m_bio_13_horn	285.9664	1.239939595443218E-9
wc2.1_2.5m_bio_13_horn	287.14720000000005	1.029701213184353E-9
wc2.1_2.5m_bio_13_horn	288.3280000000001	8.54451287501945E-10
wc2.1_2.5m_bio_13_horn	289.50880000000006	7.084888231645436E-10
wc2.1_2.5m_bio_13_horn	290.68960000000004	5.870081087877566E-10
wc2.1_2.5m_bio_13_horn	291.8704	4.859871394202742E-10
wc2.1_2.5m_bio_13_horn	293.0512000000001	4.020414834382535E-10
wc2.1_2.5m_bio_13_horn	294.2320000000001	3.3234304197549136E-10
wc2.1_2.5m_bio_13_horn	295.41280000000006	2.745160210260167E-10
wc2.1_2.5m_bio_13_horn	296.59360000000004	2.2657835330175402E-10
wc2.1_2.5m_bio_13_horn	297.77440000000007	1.8686781289023457E-10
wc2.1_2.5m_bio_13_horn	298.9552000000001	1.539998267796605E-10
wc2.1_2.5m_bio_13_horn	300.1360000000001	1.2681583561047205E-10
wc2.1_2.5m_bio_13_horn	301.31680000000006	1.0434991065677579E-10
wc2.1_2.5m_bio_13_horn	302.49760000000003	8.579863208790783E-11
wc2.1_2.5m_bio_13_horn	303.67840000000007	7.049104355782987E-11
wc2.1_2.5m_bio_13_horn	304.8592000000001	5.7870500058676555E-11
wc2.1_2.5m_bio_13_horn	306.0400000000001	4.747290408002591E-11
wc2.1_2.5m_bio_13_horn	307.22080000000005	3.891384089960148E-11
wc2.1_2.5m_bio_13_horn	308.40160000000003	3.1873347711153244E-11
wc2.1_2.5m_bio_13_horn	309.5824000000001	2.6086811530379173E-11
wc2.1_2.5m_bio_13_horn	310.7632000000001	2.1334357891422684E-11
wc2.1_2.5m_bio_13_horn	311.9440000000001	1.7434435839458473E-11
wc2.1_2.5m_bio_13_horn	313.12480000000005	1.4236517346943867E-11
wc2.1_2.5m_bio_13_horn	314.3056	1.1616220138566113E-11
wc2.1_2.5m_bio_13_horn	315.4864000000001	9.470996903404583E-12
wc2.1_2.5m_bio_13_horn	316.6672000000001	7.715991907908393E-12
wc2.1_2.5m_bio_13_horn	317.84800000000007	6.281416792958128E-12
wc2.1_2.5m_bio_13_horn	319.02880000000005	5.109621059595781E-12
wc2.1_2.5m_bio_13_horn	320.2096	4.153264537842816E-12
wc2.1_2.5m_bio_13_horn	321.3904000000001	3.373305324308462E-12
wc2.1_2.5m_bio_13_horn	322.5712000000001	2.737735819297038E-12
wc2.1_2.5m_bio_13_horn	323.75200000000007	2.220202537442373E-12
wc2.1_2.5m_bio_13_horn	324.93280000000004	1.7991340839004777E-12
wc2.1_2.5m_bio_13_horn	326.1136	1.4568067889172975E-12
wc2.1_2.5m_bio_13_horn	327.2944000000001	1.1787060043289E-12
wc2.1_2.5m_bio_13_horn	328.4752000000001	9.529693657459037E-13
wc2.1_2.5m_bio_13_horn	329.65600000000006	7.698701702182897E-13
wc2.1_2.5m_bio_13_horn	330.83680000000004	6.214782920059558E-13
wc2.1_2.5m_bio_13_horn	332.0176000000001	5.013020706011451E-13
wc2.1_2.5m_bio_13_horn	333.1984000000001	4.040573214555976E-13
wc2.1_2.5m_bio_13_horn	334.3792000000001	3.2542547758092344E-13
wc2.1_2.5m_bio_13_horn	335.56000000000006	2.6189670549424393E-13
wc2.1_2.5m_bio_13_horn	336.74080000000004	2.1060736976000888E-13
wc2.1_2.5m_bio_13_horn	337.92160000000007	1.692337947296202E-13
wc2.1_2.5m_bio_13_horn	339.1024000000001	1.3588392563934626E-13
wc2.1_2.5m_bio_13_horn	340.2832000000001	1.0902199688812494E-13
wc2.1_2.5m_bio_13_horn	341.46400000000006	8.74037712865483E-14
wc2.1_2.5m_bio_13_horn	342.64480000000003	7.001824386130076E-14
wc2.1_2.5m_bio_13_horn	343.82560000000007	5.604827515190251E-14
wc2.1_2.5m_bio_13_horn	345.0064000000001	4.483098733822771E-14
wc2.1_2.5m_bio_13_horn	346.1872000000001	3.583144862089917E-14
wc2.1_2.5m_bio_13_horn	347.36800000000005	2.8616425364318826E-14
wc2.1_2.5m_bio_13_horn	348.5488000000001	2.2836863761252664E-14
wc2.1_2.5m_bio_13_horn	349.72960000000006	1.821052565741197E-14
wc2.1_2.5m_bio_13_horn	350.9104000000001	1.4510374035680597E-14
wc2.1_2.5m_bio_13_horn	352.0912000000001	1.1553197363633333E-14
wc2.1_2.5m_bio_13_horn	353.27200000000005	9.191591579657196E-15
wc2.1_2.5m_bio_13_horn	354.4528000000001	7.307171970912137E-15
wc2.1_2.5m_bio_13_horn	355.63360000000006	5.8046075202835244E-15
wc2.1_2.5m_bio_13_horn	356.8144000000001	4.6075119495550196E-15
wc2.1_2.5m_bio_13_horn	357.99520000000007	3.654475370050685E-15
wc2.1_2.5m_bio_13_horn	359.17600000000004	2.8963675414891673E-15
wc2.1_2.5m_bio_13_horn	360.3568000000001	2.2937559038022255E-15
wc2.1_2.5m_bio_13_horn	361.53760000000005	1.8151429015714985E-15
wc2.1_2.5m_bio_13_horn	362.7184000000001	1.4352890705511762E-15
wc2.1_2.5m_bio_13_horn	363.89920000000006	1.1340652021453522E-15
wc2.1_2.5m_bio_13_horn	365.0800000000001	8.953734351914585E-16
wc2.1_2.5m_bio_13_horn	366.2608000000001	7.06374867791488E-16
wc2.1_2.5m_bio_13_horn	367.4416000000001	5.568477180962128E-16
wc2.1_2.5m_bio_13_horn	368.6224000000001	4.386341853208469E-16
wc2.1_2.5m_bio_13_horn	369.80320000000006	3.4525396449308263E-16
wc2.1_2.5m_bio_13_horn	370.9840000000001	2.715436751153557E-16
wc2.1_2.5m_bio_13_horn	372.16480000000007	2.1340811141103865E-16
wc2.1_2.5m_bio_13_horn	373.3456000000001	1.6758954496032198E-16
wc2.1_2.5m_bio_13_horn	374.5264000000001	1.3150829721767334E-16
wc2.1_2.5m_bio_13_horn	375.70720000000006	1.0311555430236218E-16
wc2.1_2.5m_bio_13_horn	376.8880000000001	8.079145834699326E-17
wc2.1_2.5m_bio_13_horn	378.06880000000007	6.325199343031277E-17
wc2.1_2.5m_bio_13_horn	379.2496000000001	4.948205343076297E-17
wc2.1_2.5m_bio_13_horn	380.4304000000001	3.868044775063727E-17
wc2.1_2.5m_bio_13_horn	381.61120000000005	3.021343030926693E-17
wc2.1_2.5m_bio_13_horn	382.7920000000001	2.3581900177372154E-17
wc2.1_2.5m_bio_13_horn	383.97280000000006	1.839171902796123E-17
wc2.1_2.5m_bio_13_horn	385.1536000000001	1.4332967100928912E-17
wc2.1_2.5m_bio_13_horn	386.3344000000001	1.116129607050765E-17
wc2.1_2.5m_bio_13_horn	387.5152000000001	8.684872826479045E-18
wc2.1_2.5m_bio_13_horn	388.6960000000001	6.752692239299092E-18
wc2.1_2.5m_bio_13_horn	389.87680000000006	5.246392621527272E-18
wc2.1_2.5m_bio_13_horn	391.0576000000001	4.072978606387617E-18
wc2.1_2.5m_bio_13_horn	392.23840000000007	3.1595712392159898E-18
wc2.1_2.5m_bio_13_horn	393.4192000000001	2.4491451021732906E-18
wc2.1_2.5m_bio_13_horn	394.6000000000001	1.896992117126794E-18
wc2.1_2.5m_bio_13_horn	395.78080000000006	1.4682056758170684E-18
wc2.1_2.5m_bio_13_horn	396.9616000000001	1.1354627618405687E-18
wc2.1_2.5m_bio_13_horn	398.14240000000007	8.774639914119371E-19
wc2.1_2.5m_bio_13_horn	399.3232000000001	6.775639056671925E-19
wc2.1_2.5m_bio_13_horn	400.5040000000001	5.228073569488943E-19
wc2.1_2.5m_bio_13_horn	401.68480000000005	4.030859655270971E-19
wc2.1_2.5m_bio_13_horn	402.8656000000001	3.105446950580267E-19
wc2.1_2.5m_bio_13_horn	404.0464000000001	2.390661313215472E-19
wc2.1_2.5m_bio_13_horn	405.2272000000001	1.8389779858111463E-19
wc2.1_2.5m_bio_13_horn	406.4080000000001	1.4135314671703627E-19
wc2.1_2.5m_bio_13_horn	407.58880000000005	1.0856728737652296E-19
wc2.1_2.5m_bio_13_horn	408.7696000000001	8.332262042315393E-20
wc2.1_2.5m_bio_13_horn	409.9504000000001	6.389861018281888E-20
wc2.1_2.5m_bio_13_horn	411.1312000000001	4.8965521815573336E-20
wc2.1_2.5m_bio_13_horn	412.31200000000007	3.749331835715845E-20
wc2.1_2.5m_bio_13_horn	413.49280000000005	2.868717940531306E-20
wc2.1_2.5m_bio_13_horn	414.6736000000001	2.1932409598507964E-20
wc2.1_2.5m_bio_13_horn	415.8544000000001	1.675542057107528E-20
wc2.1_2.5m_bio_13_horn	417.0352000000001	1.2790627572834977E-20
wc2.1_2.5m_bio_13_horn	418.21600000000007	9.756473348234353E-21
wc2.1_2.5m_bio_13_horn	419.39680000000004	7.436428023859878E-21
wc2.1_2.5m_bio_13_horn	420.57760000000013	5.663701615182746E-21
wc2.1_2.5m_bio_13_horn	421.7584000000001	4.310293980862127E-21
wc2.1_2.5m_bio_13_horn	422.9392000000001	3.2777655792944188E-21
wc2.1_2.5m_bio_13_horn	424.12000000000006	2.490688686166008E-21
wc2.1_2.5m_bio_13_horn	425.30080000000004	1.89114753195272E-21
wc2.1_2.5m_bio_13_horn	426.4816000000001	1.4348350434043328E-21
wc2.1_2.5m_bio_13_horn	427.6624000000001	1.0877847127211043E-21
wc2.1_2.5m_bio_13_horn	428.8432000000001	8.240518766069508E-22
wc2.1_2.5m_bio_13_horn	430.02400000000006	6.237831401315428E-22
wc2.1_2.5m_bio_13_horn	431.20480000000003	4.71820862856308E-22
wc2.1_2.5m_bio_13_horn	432.3856000000001	3.5660811892378826E-22
wc2.1_2.5m_bio_13_horn	433.5664000000001	2.693206723828578E-22
wc2.1_2.5m_bio_13_horn	434.7472000000001	2.0324450913651887E-22
wc2.1_2.5m_bio_13_horn	435.92800000000005	1.5326122195265894E-22
wc2.1_2.5m_bio_13_horn	437.10880000000003	1.1548257222742882E-22
wc2.1_2.5m_bio_13_horn	438.2896000000001	8.694906307791411E-23
wc2.1_2.5m_bio_13_horn	439.4704000000001	6.541601288641377E-23
wc2.1_2.5m_bio_13_horn	440.6512000000001	4.9177623541357706E-23
wc2.1_2.5m_bio_13_horn	441.83200000000005	3.6942110066897554E-23
wc2.1_2.5m_bio_13_horn	443.0128000000001	2.77295841564476E-23
wc2.1_2.5m_bio_13_horn	444.1936000000001	2.079837140869353E-23
wc2.1_2.5m_bio_13_horn	445.3744000000001	1.558784415551288E-23
wc2.1_2.5m_bio_13_horn	446.55520000000007	1.1673659127630064E-23
wc2.1_2.5m_bio_13_horn	447.73600000000005	8.735720235533555E-24
wc2.1_2.5m_bio_13_horn	448.91680000000014	6.532127621372306E-24
wc2.1_2.5m_bio_13_horn	450.0976000000001	4.880691886933263E-24
wc2.1_2.5m_bio_13_horn	451.2784000000001	3.643949286316232E-24
wc2.1_2.5m_bio_13_horn	452.45920000000007	2.7185296558685426E-24
wc2.1_2.5m_bio_13_horn	453.64000000000004	2.026562760698791E-24
wc2.1_2.5m_bio_13_horn	454.82080000000013	1.5095822734241351E-24
wc2.1_2.5m_bio_13_horn	456.0016000000001	1.1236240883280897E-24
wc2.1_2.5m_bio_13_horn	457.1824000000001	8.356982395695384E-25
wc2.1_2.5m_bio_13_horn	458.36320000000006	6.21081777075048E-25
wc2.1_2.5m_bio_13_horn	459.5440000000001	4.612243408355071E-25
wc2.1_2.5m_bio_13_horn	460.72480000000013	3.422524313260199E-25
wc2.1_2.5m_bio_13_horn	461.9056000000001	2.537727568164931E-25
wc2.1_2.5m_bio_13_horn	463.0864000000001	1.8802442976565254E-25
wc2.1_2.5m_bio_13_horn	464.26720000000006	1.3920272813599413E-25
wc2.1_2.5m_bio_13_horn	465.44800000000004	1.0297980076410407E-25
wc2.1_2.5m_bio_13_horn	466.6288000000001	7.61238077808083E-26
wc2.1_2.5m_bio_13_horn	467.8096000000001	5.622893296636069E-26
wc2.1_2.5m_bio_13_horn	468.9904000000001	4.1501778089939037E-26
wc2.1_2.5m_bio_13_horn	470.17120000000006	3.0608188308564135E-26
wc2.1_2.5m_bio_13_horn	471.35200000000003	2.2556904428043383E-26
wc2.1_2.5m_bio_13_horn	472.5328000000001	1.6610604969211525E-26
wc2.1_2.5m_bio_13_horn	473.7136000000001	1.2222563872803714E-26
wc2.1_2.5m_bio_13_horn	474.8944000000001	8.986761980548076E-27
wc2.1_2.5m_bio_13_horn	476.07520000000005	6.602602457840585E-27
wc2.1_2.5m_bio_13_horn	477.25600000000014	4.8472012840771946E-27
wc2.1_2.5m_bio_13_horn	478.4368	3.555805167351288E-27
wc2.1_2.5m_bio_13_horn	479.6176000000001	2.6064470828077604E-27
wc2.1_2.5m_bio_13_horn	480.7984000000002	1.909109450031941E-27
wc2.1_2.5m_bio_13_horn	481.97920000000005	1.39726978207622E-27
wc2.1_2.5m_bio_13_horn	483.16000000000014	1.0218653987933211E-27
wc2.1_2.5m_bio_13_horn	484.3408	7.467550210706028E-28
wc2.1_2.5m_bio_13_horn	485.5216000000001	5.452887858956011E-28
wc2.1_2.5m_bio_13_horn	486.7024000000002	3.9787442461118346E-28
wc2.1_2.5m_bio_13_horn	487.88320000000004	2.900878052694831E-28
wc2.1_2.5m_bio_13_horn	489.06400000000014	2.1134107985298266E-28
wc2.1_2.5m_bio_13_horn	490.2448000000001	1.5385172193822125E-28
wc2.1_2.5m_bio_13_horn	491.4256000000001	1.119159094389638E-28
wc2.1_2.5m_bio_13_horn	492.6064000000002	8.13476998249265E-29
wc2.1_2.5m_bio_13_horn	493.78720000000004	7.312932943651975E-29
wc2.1_2.5m_bio_13_horn	494.96800000000013	7.312932943651975E-29
wc2.1_2.5m_bio_13_horn	496.1488000000001	7.312932943651975E-29
wc2.1_2.5m_bio_13_horn	497.3296000000001	7.312932943651975E-29
wc2.1_2.5m_bio_13_horn	498.5104000000002	7.312932943651975E-29
wc2.1_2.5m_bio_13_horn	499.69120000000004	7.312932943651975E-29
wc2.1_2.5m_bio_13_horn	500.8720000000001	7.312932943651975E-29
wc2.1_2.5m_bio_13_horn	502.0528000000001	7.312932943651975E-29
wc2.1_2.5m_bio_13_horn	503.2336000000001	7.312932943651975E-29
wc2.1_2.5m_bio_13_horn	504.41440000000017	7.312932943651975E-29
wc2.1_2.5m_bio_13_horn	505.59520000000003	7.312932943651975E-29
wc2.1_2.5m_bio_13_horn	506.7760000000001	7.312932943651975E-29
wc2.1_2.5m_bio_13_horn	507.9568000000001	7.312932943651975E-29
wc2.1_2.5m_bio_13_horn	509.1376000000001	7.312932943651975E-29
wc2.1_2.5m_bio_13_horn	510.31840000000017	7.312932943651975E-29
wc2.1_2.5m_bio_13_horn	511.49920000000003	7.312932943651975E-29
wc2.1_2.5m_bio_13_horn	512.6800000000001	7.312932943651975E-29
wc2.1_2.5m_bio_13_horn	513.8608	7.312932943651975E-29
wc2.1_2.5m_bio_13_horn	515.0416	7.312932943651975E-29
wc2.1_2.5m_bio_13_horn	516.2224000000001	7.312932943651975E-29
wc2.1_2.5m_bio_13_horn	517.4032	7.312932943651975E-29
wc2.1_2.5m_bio_13_horn	518.5840000000001	7.312932943651975E-29
wc2.1_2.5m_bio_13_horn	519.7648	7.312932943651975E-29
wc2.1_2.5m_bio_13_horn	520.9456	7.312932943651975E-29
wc2.1_2.5m_bio_13_horn	522.1264000000001	7.312932943651975E-29
wc2.1_2.5m_bio_13_horn	523.3072000000001	7.312932943651975E-29
wc2.1_2.5m_bio_13_horn	524.488	7.312932943651975E-29
wc2.1_2.5m_bio_13_horn	525.6688	7.312932943651975E-29
wc2.1_2.5m_bio_13_horn	526.8496	7.312932943651975E-29
wc2.1_2.5m_bio_13_horn	528.0304000000001	7.312932943651975E-29
wc2.1_2.5m_bio_13_horn	529.2112000000001	7.312932943651975E-29
wc2.1_2.5m_bio_13_horn	530.392	7.312932943651975E-29
wc2.1_2.5m_bio_13_horn	531.5728	7.312932943651975E-29
wc2.1_2.5m_bio_13_horn	532.7536	7.312932943651975E-29
wc2.1_2.5m_bio_13_horn	533.9344000000001	7.312932943651975E-29
wc2.1_2.5m_bio_13_horn	535.1152000000001	7.312932943651975E-29
wc2.1_2.5m_bio_13_horn	536.296	7.312932943651975E-29
wc2.1_2.5m_bio_13_horn	537.4768	7.312932943651975E-29
wc2.1_2.5m_bio_13_horn	538.6576	7.312932943651975E-29
wc2.1_2.5m_bio_13_horn	539.8384000000001	7.312932943651975E-29
wc2.1_2.5m_bio_13_horn	541.0192000000001	7.312932943651975E-29
wc2.1_2.5m_bio_13_horn	542.2	7.312932943651975E-29
