# Supplementary material for: New records of a lost species and a geographic range expansion for sengis in the Horn of Africa
Source: PeerJ. 2020 Aug 18;8:e9652. doi: 10.7717/peerj.9652 (PMC7441985; doi:10.7717/peerj.9652)
Supplement: Supplemental Information 6 [file peerj-08-9652-s006.zip › Data_S6_Ecological_Niche_Modeling/4_final_Maxent_analysis/output/plots/revoilii_12_wc2.1_2.5m_bio_14_horn_only.dat]

variable	x	y
wc2.1_2.5m_bio_14_horn	-9.7	0.09278305619955063
wc2.1_2.5m_bio_14_horn	-9.4672	0.09278305619955063
wc2.1_2.5m_bio_14_horn	-9.234399999999999	0.09278305619955063
wc2.1_2.5m_bio_14_horn	-9.0016	0.09278305619955063
wc2.1_2.5m_bio_14_horn	-8.768799999999999	0.09278305619955063
wc2.1_2.5m_bio_14_horn	-8.536	0.09278305619955063
wc2.1_2.5m_bio_14_horn	-8.303199999999999	0.09278305619955063
wc2.1_2.5m_bio_14_horn	-8.0704	0.09278305619955063
wc2.1_2.5m_bio_14_horn	-7.837599999999999	0.09278305619955063
wc2.1_2.5m_bio_14_horn	-7.604799999999999	0.09278305619955063
wc2.1_2.5m_bio_14_horn	-7.372	0.09278305619955063
wc2.1_2.5m_bio_14_horn	-7.139199999999999	0.09278305619955063
wc2.1_2.5m_bio_14_horn	-6.906399999999999	0.09278305619955063
wc2.1_2.5m_bio_14_horn	-6.673599999999999	0.09278305619955063
wc2.1_2.5m_bio_14_horn	-6.440799999999999	0.09278305619955063
wc2.1_2.5m_bio_14_horn	-6.207999999999999	0.09278305619955063
wc2.1_2.5m_bio_14_horn	-5.975199999999999	0.09278305619955063
wc2.1_2.5m_bio_14_horn	-5.742399999999999	0.09278305619955063
wc2.1_2.5m_bio_14_horn	-5.509599999999999	0.09278305619955063
wc2.1_2.5m_bio_14_horn	-5.2768	0.09278305619955063
wc2.1_2.5m_bio_14_horn	-5.044	0.09278305619955063
wc2.1_2.5m_bio_14_horn	-4.8111999999999995	0.09278305619955063
wc2.1_2.5m_bio_14_horn	-4.578399999999999	0.09278305619955063
wc2.1_2.5m_bio_14_horn	-4.345599999999998	0.09278305619955063
wc2.1_2.5m_bio_14_horn	-4.112799999999998	0.09278305619955063
wc2.1_2.5m_bio_14_horn	-3.879999999999999	0.09278305619955063
wc2.1_2.5m_bio_14_horn	-3.647199999999999	0.09278305619955063
wc2.1_2.5m_bio_14_horn	-3.4143999999999988	0.09278305619955063
wc2.1_2.5m_bio_14_horn	-3.1815999999999987	0.09278305619955063
wc2.1_2.5m_bio_14_horn	-2.9487999999999985	0.09278305619955063
wc2.1_2.5m_bio_14_horn	-2.7159999999999993	0.09278305619955063
wc2.1_2.5m_bio_14_horn	-2.483199999999999	0.09278305619955063
wc2.1_2.5m_bio_14_horn	-2.250399999999999	0.09278305619955063
wc2.1_2.5m_bio_14_horn	-2.017599999999999	0.09278305619955063
wc2.1_2.5m_bio_14_horn	-1.7847999999999988	0.09278305619955063
wc2.1_2.5m_bio_14_horn	-1.5519999999999996	0.09278305619955063
wc2.1_2.5m_bio_14_horn	-1.3191999999999986	0.09278305619955063
wc2.1_2.5m_bio_14_horn	-1.0863999999999994	0.09278305619955063
wc2.1_2.5m_bio_14_horn	-0.8536000000000001	0.09278305619955063
wc2.1_2.5m_bio_14_horn	-0.6207999999999991	0.09278305619955063
wc2.1_2.5m_bio_14_horn	-0.3879999999999999	0.09278305619955063
wc2.1_2.5m_bio_14_horn	-0.1551999999999989	0.09278305619955063
wc2.1_2.5m_bio_14_horn	0.07760000000000034	0.10751800239086151
wc2.1_2.5m_bio_14_horn	0.31039999999999957	0.1645110547542572
wc2.1_2.5m_bio_14_horn	0.5432000000000006	0.24347329139709473
wc2.1_2.5m_bio_14_horn	0.7760000000000016	0.34469929337501526
wc2.1_2.5m_bio_14_horn	1.0088000000000026	0.46229344606399536
wc2.1_2.5m_bio_14_horn	1.2416000000000018	0.5842380523681641
wc2.1_2.5m_bio_14_horn	1.4744000000000028	0.6966729164123535
wc2.1_2.5m_bio_14_horn	1.707200000000002	0.6970675587654114
wc2.1_2.5m_bio_14_horn	1.9400000000000013	0.6845516562461853
wc2.1_2.5m_bio_14_horn	2.1728000000000023	0.671762228012085
wc2.1_2.5m_bio_14_horn	2.4056000000000015	0.6587127447128296
wc2.1_2.5m_bio_14_horn	2.6384000000000025	0.6454182863235474
wc2.1_2.5m_bio_14_horn	2.8712000000000018	0.6318953633308411
wc2.1_2.5m_bio_14_horn	3.104000000000001	0.6181618571281433
wc2.1_2.5m_bio_14_horn	3.336800000000002	0.6042368412017822
wc2.1_2.5m_bio_14_horn	3.569600000000001	0.5901407599449158
wc2.1_2.5m_bio_14_horn	3.8024000000000022	0.5758949518203735
wc2.1_2.5m_bio_14_horn	4.0352000000000015	0.5615218877792358
wc2.1_2.5m_bio_14_horn	4.268000000000001	0.5470448732376099
wc2.1_2.5m_bio_14_horn	4.500800000000002	0.5324878096580505
wc2.1_2.5m_bio_14_horn	4.733600000000001	0.5178752541542053
wc2.1_2.5m_bio_14_horn	4.966400000000002	0.5032320022583008
wc2.1_2.5m_bio_14_horn	5.199200000000001	0.4885832667350769
wc2.1_2.5m_bio_14_horn	5.432	0.47395408153533936
wc2.1_2.5m_bio_14_horn	5.664800000000001	0.4593694806098938
wc2.1_2.5m_bio_14_horn	5.897600000000001	0.44485414028167725
wc2.1_2.5m_bio_14_horn	6.130400000000002	0.4304323196411133
wc2.1_2.5m_bio_14_horn	6.363200000000003	0.4161275625228882
wc2.1_2.5m_bio_14_horn	6.596	0.4019626975059509
wc2.1_2.5m_bio_14_horn	6.828800000000001	0.3879595994949341
wc2.1_2.5m_bio_14_horn	7.061600000000002	0.3741391599178314
wc2.1_2.5m_bio_14_horn	7.294400000000003	0.3605210483074188
wc2.1_2.5m_bio_14_horn	7.527200000000001	0.3471236824989319
wc2.1_2.5m_bio_14_horn	7.760000000000002	0.33396419882774353
wc2.1_2.5m_bio_14_horn	7.992799999999999	0.3210582435131073
wc2.1_2.5m_bio_14_horn	8.225600000000004	0.3084200918674469
wc2.1_2.5m_bio_14_horn	8.458400000000001	0.29606249928474426
wc2.1_2.5m_bio_14_horn	8.691200000000002	0.2902489900588989
wc2.1_2.5m_bio_14_horn	8.924	0.2858583927154541
wc2.1_2.5m_bio_14_horn	9.1568	0.28150784969329834
wc2.1_2.5m_bio_14_horn	9.389600000000002	0.27719780802726746
wc2.1_2.5m_bio_14_horn	9.622400000000003	0.27292871475219727
wc2.1_2.5m_bio_14_horn	9.8552	0.2687009274959564
wc2.1_2.5m_bio_14_horn	10.088000000000001	0.2645147740840912
wc2.1_2.5m_bio_14_horn	10.320799999999998	0.2603706419467926
wc2.1_2.5m_bio_14_horn	10.553600000000003	0.25626879930496216
wc2.1_2.5m_bio_14_horn	10.7864	0.2522095739841461
wc2.1_2.5m_bio_14_horn	11.019200000000001	0.2481931447982788
wc2.1_2.5m_bio_14_horn	11.252000000000002	0.2442198097705841
wc2.1_2.5m_bio_14_horn	11.4848	0.24028974771499634
wc2.1_2.5m_bio_14_horn	11.717600000000004	0.23640316724777222
wc2.1_2.5m_bio_14_horn	11.950400000000002	0.2325601726770401
wc2.1_2.5m_bio_14_horn	12.183200000000003	0.2287609577178955
wc2.1_2.5m_bio_14_horn	12.416	0.2250056117773056
wc2.1_2.5m_bio_14_horn	12.648800000000005	0.22129422426223755
wc2.1_2.5m_bio_14_horn	12.881600000000002	0.21762685477733612
wc2.1_2.5m_bio_14_horn	13.114400000000003	0.2140035629272461
wc2.1_2.5m_bio_14_horn	13.3472	0.21042436361312866
wc2.1_2.5m_bio_14_horn	13.580000000000002	0.2068892866373062
wc2.1_2.5m_bio_14_horn	13.812800000000003	0.20339828729629517
wc2.1_2.5m_bio_14_horn	14.045600000000004	0.19995135068893433
wc2.1_2.5m_bio_14_horn	14.278400000000001	0.19654840230941772
wc2.1_2.5m_bio_14_horn	14.511200000000002	0.19318939745426178
wc2.1_2.5m_bio_14_horn	14.744	0.18987423181533813
wc2.1_2.5m_bio_14_horn	14.976800000000004	0.18660280108451843
wc2.1_2.5m_bio_14_horn	15.209600000000002	0.18337495625019073
wc2.1_2.5m_bio_14_horn	15.442400000000003	0.18019059300422668
wc2.1_2.5m_bio_14_horn	15.6752	0.17704953253269196
wc2.1_2.5m_bio_14_horn	15.908000000000001	0.17395161092281342
wc2.1_2.5m_bio_14_horn	16.140800000000002	0.17089663445949554
wc2.1_2.5m_bio_14_horn	16.373600000000003	0.16788442432880402
wc2.1_2.5m_bio_14_horn	16.6064	0.16491474211215973
wc2.1_2.5m_bio_14_horn	16.8392	0.16198734939098358
wc2.1_2.5m_bio_14_horn	17.072	0.15910200774669647
wc2.1_2.5m_bio_14_horn	17.304800000000004	0.1562585085630417
wc2.1_2.5m_bio_14_horn	17.5376	0.15345653891563416
wc2.1_2.5m_bio_14_horn	17.770400000000002	0.15069586038589478
wc2.1_2.5m_bio_14_horn	18.003200000000003	0.1479761302471161
wc2.1_2.5m_bio_14_horn	18.236	0.145297110080719
wc2.1_2.5m_bio_14_horn	18.468800000000005	0.14265845715999603
wc2.1_2.5m_bio_14_horn	18.701600000000003	0.14005988836288452
wc2.1_2.5m_bio_14_horn	18.934400000000004	0.1375010460615158
wc2.1_2.5m_bio_14_horn	19.1672	0.13498161733150482
wc2.1_2.5m_bio_14_horn	19.400000000000002	0.1325012743473053
wc2.1_2.5m_bio_14_horn	19.632800000000003	0.1300596445798874
wc2.1_2.5m_bio_14_horn	19.865600000000004	0.12765637040138245
wc2.1_2.5m_bio_14_horn	20.0984	0.1252911388874054
wc2.1_2.5m_bio_14_horn	20.331200000000003	0.12296354025602341
wc2.1_2.5m_bio_14_horn	20.564	0.12067322432994843
wc2.1_2.5m_bio_14_horn	20.796800000000005	0.11841978877782822
wc2.1_2.5m_bio_14_horn	21.029600000000002	0.11620288342237473
wc2.1_2.5m_bio_14_horn	21.262400000000003	0.11402212083339691
wc2.1_2.5m_bio_14_horn	21.4952	0.11187709867954254
wc2.1_2.5m_bio_14_horn	21.728	0.10976741462945938
wc2.1_2.5m_bio_14_horn	21.960800000000003	0.10769270360469818
wc2.1_2.5m_bio_14_horn	22.193600000000004	0.10565255582332611
wc2.1_2.5m_bio_14_horn	22.426400000000005	0.10364656895399094
wc2.1_2.5m_bio_14_horn	22.659200000000002	0.10167431831359863
wc2.1_2.5m_bio_14_horn	22.892	0.09973544627428055
wc2.1_2.5m_bio_14_horn	23.124800000000004	0.09782951325178146
wc2.1_2.5m_bio_14_horn	23.3576	0.09595611691474915
wc2.1_2.5m_bio_14_horn	23.5904	0.09411484748125076
wc2.1_2.5m_bio_14_horn	23.823200000000003	0.09230531007051468
wc2.1_2.5m_bio_14_horn	24.056	0.09052708745002747
wc2.1_2.5m_bio_14_horn	24.288800000000005	0.08877977728843689
wc2.1_2.5m_bio_14_horn	24.521599999999996	0.08706294000148773
wc2.1_2.5m_bio_14_horn	24.7544	0.08537621796131134
wc2.1_2.5m_bio_14_horn	24.987200000000005	0.0837191715836525
wc2.1_2.5m_bio_14_horn	25.220000000000002	0.08209139853715897
wc2.1_2.5m_bio_14_horn	25.452800000000007	0.08049248158931732
wc2.1_2.5m_bio_14_horn	25.685599999999997	0.07892204076051712
wc2.1_2.5m_bio_14_horn	25.918400000000002	0.07737966626882553
wc2.1_2.5m_bio_14_horn	26.151200000000006	0.07586494833230972
wc2.1_2.5m_bio_14_horn	26.384000000000004	0.07437747716903687
wc2.1_2.5m_bio_14_horn	26.6168	0.07291688770055771
wc2.1_2.5m_bio_14_horn	26.8496	0.07148276269435883
wc2.1_2.5m_bio_14_horn	27.082400000000003	0.07007470726966858
wc2.1_2.5m_bio_14_horn	27.315200000000008	0.06869232654571533
wc2.1_2.5m_bio_14_horn	27.548	0.06733525544404984
wc2.1_2.5m_bio_14_horn	27.780800000000003	0.06600309163331985
wc2.1_2.5m_bio_14_horn	28.0136	0.06469546258449554
wc2.1_2.5m_bio_14_horn	28.246400000000005	0.06341195851564407
wc2.1_2.5m_bio_14_horn	28.479200000000002	0.06215224415063858
wc2.1_2.5m_bio_14_horn	28.712	0.06091592460870743
wc2.1_2.5m_bio_14_horn	28.944800000000004	0.05970263481140137
wc2.1_2.5m_bio_14_horn	29.1776	0.058511991053819656
wc2.1_2.5m_bio_14_horn	29.4104	0.057343658059835434
wc2.1_2.5m_bio_14_horn	29.643200000000004	0.056197259575128555
wc2.1_2.5m_bio_14_horn	29.876	0.05507243797183037
wc2.1_2.5m_bio_14_horn	30.108800000000006	0.05396883562207222
wc2.1_2.5m_bio_14_horn	30.341599999999996	0.05288612097501755
wc2.1_2.5m_bio_14_horn	30.5744	0.0518239364027977
wc2.1_2.5m_bio_14_horn	30.807200000000005	0.050781942903995514
wc2.1_2.5m_bio_14_horn	31.040000000000003	0.04975979030132294
wc2.1_2.5m_bio_14_horn	31.2728	0.0487571619451046
wc2.1_2.5m_bio_14_horn	31.505599999999998	0.04777372255921364
wc2.1_2.5m_bio_14_horn	31.738400000000002	0.04680914431810379
wc2.1_2.5m_bio_14_horn	31.971200000000007	0.04586309194564819
wc2.1_2.5m_bio_14_horn	32.20400000000001	0.044935278594493866
wc2.1_2.5m_bio_14_horn	32.436800000000005	0.04402535781264305
wc2.1_2.5m_bio_14_horn	32.6696	0.04313301667571068
wc2.1_2.5m_bio_14_horn	32.9024	0.04225797951221466
wc2.1_2.5m_bio_14_horn	33.13520000000001	0.04139992222189903
wc2.1_2.5m_bio_14_horn	33.367999999999995	0.040558550506830215
wc2.1_2.5m_bio_14_horn	33.60080000000001	0.03973357006907463
wc2.1_2.5m_bio_14_horn	33.833600000000004	0.038924690335989
wc2.1_2.5m_bio_14_horn	34.0664	0.03813162446022034
wc2.1_2.5m_bio_14_horn	34.2992	0.037354085594415665
wc2.1_2.5m_bio_14_horn	34.532	0.0365917906165123
wc2.1_2.5m_bio_14_horn	34.76480000000001	0.035844482481479645
wc2.1_2.5m_bio_14_horn	34.997600000000006	0.03511187806725502
wc2.1_2.5m_bio_14_horn	35.2304	0.034393712878227234
wc2.1_2.5m_bio_14_horn	35.4632	0.033689726144075394
wc2.1_2.5m_bio_14_horn	35.696	0.03299965709447861
wc2.1_2.5m_bio_14_horn	35.92880000000001	0.03232324868440628
wc2.1_2.5m_bio_14_horn	36.16160000000001	0.03166025131940842
wc2.1_2.5m_bio_14_horn	36.394400000000005	0.031010406091809273
wc2.1_2.5m_bio_14_horn	36.6272	0.03037349134683609
wc2.1_2.5m_bio_14_horn	36.86	0.029749257490038872
wc2.1_2.5m_bio_14_horn	37.0928	0.029137466102838516
wc2.1_2.5m_bio_14_horn	37.32560000000001	0.02853788621723652
wc2.1_2.5m_bio_14_horn	37.558400000000006	0.027950288727879524
wc2.1_2.5m_bio_14_horn	37.7912	0.027374450117349625
wc2.1_2.5m_bio_14_horn	38.024	0.026810146868228912
wc2.1_2.5m_bio_14_horn	38.2568	0.02625715360045433
wc2.1_2.5m_bio_14_horn	38.48960000000001	0.02571527473628521
wc2.1_2.5m_bio_14_horn	38.72240000000001	0.02518428862094879
wc2.1_2.5m_bio_14_horn	38.955200000000005	0.02466399036347866
wc2.1_2.5m_bio_14_horn	39.188	0.024154173210263252
wc2.1_2.5m_bio_14_horn	39.4208	0.023654639720916748
wc2.1_2.5m_bio_14_horn	39.65360000000001	0.02316519059240818
wc2.1_2.5m_bio_14_horn	39.88640000000001	0.022685635834932327
wc2.1_2.5m_bio_14_horn	40.119200000000006	0.022215774282813072
wc2.1_2.5m_bio_14_horn	40.352000000000004	0.021755434572696686
wc2.1_2.5m_bio_14_horn	40.5848	0.021304424852132797
wc2.1_2.5m_bio_14_horn	40.81760000000001	0.02086256816983223
wc2.1_2.5m_bio_14_horn	41.050399999999996	0.02042968198657036
wc2.1_2.5m_bio_14_horn	41.28320000000001	0.020005596801638603
wc2.1_2.5m_bio_14_horn	41.516000000000005	0.019590137526392937
wc2.1_2.5m_bio_14_horn	41.7488	0.019183136522769928
wc2.1_2.5m_bio_14_horn	41.9816	0.018784424290060997
wc2.1_2.5m_bio_14_horn	42.2144	0.018393848091363907
wc2.1_2.5m_bio_14_horn	42.44720000000001	0.018011245876550674
wc2.1_2.5m_bio_14_horn	42.68000000000001	0.017636457458138466
wc2.1_2.5m_bio_14_horn	42.912800000000004	0.017269331961870193
wc2.1_2.5m_bio_14_horn	43.1456	0.01690971665084362
wc2.1_2.5m_bio_14_horn	43.3784	0.016557464376091957
wc2.1_2.5m_bio_14_horn	43.61120000000001	0.016212427988648415
wc2.1_2.5m_bio_14_horn	43.843999999999994	0.015874460339546204
wc2.1_2.5m_bio_14_horn	44.076800000000006	0.015543432906270027
wc2.1_2.5m_bio_14_horn	44.3096	0.01521920133382082
wc2.1_2.5m_bio_14_horn	44.5424	0.014901629649102688
wc2.1_2.5m_bio_14_horn	44.7752	0.014590587466955185
wc2.1_2.5m_bio_14_horn	45.007999999999996	0.01428594347089529
wc2.1_2.5m_bio_14_horn	45.24080000000001	0.013987570069730282
wc2.1_2.5m_bio_14_horn	45.473600000000005	0.013695341534912586
wc2.1_2.5m_bio_14_horn	45.7064	0.013409130275249481
wc2.1_2.5m_bio_14_horn	45.9392	0.013128825463354588
wc2.1_2.5m_bio_14_horn	46.172	0.012854304164648056
wc2.1_2.5m_bio_14_horn	46.40480000000001	0.01258544996380806
wc2.1_2.5m_bio_14_horn	46.637600000000006	0.01232214830815792
wc2.1_2.5m_bio_14_horn	46.870400000000004	0.01206428837031126
wc2.1_2.5m_bio_14_horn	47.1032	0.011811759322881699
wc2.1_2.5m_bio_14_horn	47.336	0.01156445499509573
wc2.1_2.5m_bio_14_horn	47.56880000000001	0.011322264559566975
wc2.1_2.5m_bio_14_horn	47.80160000000001	0.011085093952715397
wc2.1_2.5m_bio_14_horn	48.034400000000005	0.010852836072444916
wc2.1_2.5m_bio_14_horn	48.2672	0.010625393129885197
wc2.1_2.5m_bio_14_horn	48.5	0.01040266640484333
wc2.1_2.5m_bio_14_horn	48.7328	0.010184559971094131
wc2.1_2.5m_bio_14_horn	48.96560000000001	0.009970980696380138
wc2.1_2.5m_bio_14_horn	49.19840000000001	0.00976183544844389
wc2.1_2.5m_bio_14_horn	49.431200000000004	0.009557035751640797
wc2.1_2.5m_bio_14_horn	49.664	0.009356488473713398
wc2.1_2.5m_bio_14_horn	49.8968	0.009160113520920277
wc2.1_2.5m_bio_14_horn	50.12960000000001	0.008967823348939419
wc2.1_2.5m_bio_14_horn	50.36240000000001	0.008779533207416534
wc2.1_2.5m_bio_14_horn	50.595200000000006	0.008595163002610207
wc2.1_2.5m_bio_14_horn	50.828	0.008414631709456444
wc2.1_2.5m_bio_14_horn	51.0608	0.008237860165536404
wc2.1_2.5m_bio_14_horn	51.29360000000001	0.008064772002398968
wc2.1_2.5m_bio_14_horn	51.526399999999995	0.007895288988947868
wc2.1_2.5m_bio_14_horn	51.75920000000001	0.007729342672973871
wc2.1_2.5m_bio_14_horn	51.992000000000004	0.00756685808300972
wc2.1_2.5m_bio_14_horn	52.2248	0.0074077630415558815
wc2.1_2.5m_bio_14_horn	52.45760000000001	0.007251989096403122
wc2.1_2.5m_bio_14_horn	52.6904	0.00709946732968092
wc2.1_2.5m_bio_14_horn	52.92320000000001	0.006950130686163902
wc2.1_2.5m_bio_14_horn	53.156000000000006	0.006803913973271847
wc2.1_2.5m_bio_14_horn	53.3888	0.006660750135779381
wc2.1_2.5m_bio_14_horn	53.6216	0.006520581431686878
wc2.1_2.5m_bio_14_horn	53.8544	0.0063833435997366905
wc2.1_2.5m_bio_14_horn	54.08720000000001	0.0062489756383001804
wc2.1_2.5m_bio_14_horn	54.31999999999999	0.006117418874055147
wc2.1_2.5m_bio_14_horn	54.552800000000005	0.005988615099340677
wc2.1_2.5m_bio_14_horn	54.7856	0.005862507503479719
wc2.1_2.5m_bio_14_horn	55.0184	0.005739039741456509
wc2.1_2.5m_bio_14_horn	55.2512	0.005618155933916569
wc2.1_2.5m_bio_14_horn	55.483999999999995	0.00549980578944087
wc2.1_2.5m_bio_14_horn	55.716800000000006	0.005383935756981373
wc2.1_2.5m_bio_14_horn	55.949600000000004	0.005270493682473898
wc2.1_2.5m_bio_14_horn	56.1824	0.005159429274499416
wc2.1_2.5m_bio_14_horn	56.4152	0.005050693638622761
wc2.1_2.5m_bio_14_horn	56.647999999999996	0.004944238346070051
wc2.1_2.5m_bio_14_horn	56.880799999999994	0.004840015899389982
wc2.1_2.5m_bio_14_horn	57.113600000000005	0.004737978335469961
wc2.1_2.5m_bio_14_horn	57.3464	0.004638083279132843
wc2.1_2.5m_bio_14_horn	57.5792	0.004540285095572472
wc2.1_2.5m_bio_14_horn	57.812	0.004444539546966553
wc2.1_2.5m_bio_14_horn	58.044799999999995	0.004350804723799229
wc2.1_2.5m_bio_14_horn	58.27760000000001	0.004259037785232067
wc2.1_2.5m_bio_14_horn	58.510400000000004	0.00416919868439436
wc2.1_2.5m_bio_14_horn	58.74319999999999	0.004081246443092823
wc2.1_2.5m_bio_14_horn	58.976	0.003995141014456749
wc2.1_2.5m_bio_14_horn	59.2088	0.003910846542567015
wc2.1_2.5m_bio_14_horn	59.44160000000001	0.0038283236790448427
wc2.1_2.5m_bio_14_horn	59.674400000000006	0.0037475356366485357
wc2.1_2.5m_bio_14_horn	59.90719999999999	0.0036684460937976837
wc2.1_2.5m_bio_14_horn	60.14	0.0035910196602344513
wc2.1_2.5m_bio_14_horn	60.3728	0.003515221644192934
wc2.1_2.5m_bio_14_horn	60.60560000000001	0.0034410180523991585
wc2.1_2.5m_bio_14_horn	60.83840000000001	0.003368374425917864
wc2.1_2.5m_bio_14_horn	61.07119999999999	0.003297260496765375
wc2.1_2.5m_bio_14_horn	61.304	0.00322764297015965
wc2.1_2.5m_bio_14_horn	61.5368	0.0031594906467944384
wc2.1_2.5m_bio_14_horn	61.7696	0.003092773025855422
wc2.1_2.5m_bio_14_horn	62.00240000000001	0.003027459839358926
wc2.1_2.5m_bio_14_horn	62.23519999999999	0.002963521983474493
wc2.1_2.5m_bio_14_horn	62.468	0.002900930354371667
wc2.1_2.5m_bio_14_horn	62.7008	0.0028396560810506344
wc2.1_2.5m_bio_14_horn	62.9336	0.00277967331930995
wc2.1_2.5m_bio_14_horn	63.16640000000001	0.002720954129472375
wc2.1_2.5m_bio_14_horn	63.39919999999999	0.0026634722016751766
wc2.1_2.5m_bio_14_horn	63.63199999999999	0.002607201226055622
wc2.1_2.5m_bio_14_horn	63.8648	0.0025521162897348404
wc2.1_2.5m_bio_14_horn	64.0976	0.0024981910828500986
wc2.1_2.5m_bio_14_horn	64.33040000000001	0.0024454044178128242
wc2.1_2.5m_bio_14_horn	64.5632	0.002393728820607066
wc2.1_2.5m_bio_14_horn	64.79599999999999	0.00234314426779747
wc2.1_2.5m_bio_14_horn	65.0288	0.002293624449521303
wc2.1_2.5m_bio_14_horn	65.2616	0.0022451505064964294
wc2.1_2.5m_bio_14_horn	65.4944	0.0021976972930133343
wc2.1_2.5m_bio_14_horn	65.7272	0.0021512447856366634
wc2.1_2.5m_bio_14_horn	65.96	0.0021057736594229937
wc2.1_2.5m_bio_14_horn	66.1928	0.0020612601656466722
wc2.1_2.5m_bio_14_horn	66.4256	0.002017687074840069
wc2.1_2.5m_bio_14_horn	66.6584	0.001975031802430749
wc2.1_2.5m_bio_14_horn	66.8912	0.0019332780502736568
wc2.1_2.5m_bio_14_horn	67.124	0.001892404048703611
wc2.1_2.5m_bio_14_horn	67.3568	0.0018523938488215208
wc2.1_2.5m_bio_14_horn	67.5896	0.0018132267287001014
wc2.1_2.5m_bio_14_horn	67.8224	0.001774886273778975
wc2.1_2.5m_bio_14_horn	68.0552	0.0017373564187437296
wc2.1_2.5m_bio_14_horn	68.288	0.0017006174894049764
wc2.1_2.5m_bio_14_horn	68.5208	0.0016646553995087743
wc2.1_2.5m_bio_14_horn	68.7536	0.0016294514061883092
wc2.1_2.5m_bio_14_horn	68.9864	0.0015949917724356055
wc2.1_2.5m_bio_14_horn	69.2192	0.0015612586867064238
wc2.1_2.5m_bio_14_horn	69.452	0.001528237946331501
wc2.1_2.5m_bio_14_horn	69.6848	0.001495915581472218
wc2.1_2.5m_bio_14_horn	69.91760000000001	0.0014642748283222318
wc2.1_2.5m_bio_14_horn	70.1504	0.0014333033468574286
wc2.1_2.5m_bio_14_horn	70.38319999999999	0.0014029850717633963
wc2.1_2.5m_bio_14_horn	70.616	0.0013733081286773086
wc2.1_2.5m_bio_14_horn	70.8488	0.0013442572671920061
wc2.1_2.5m_bio_14_horn	71.08160000000001	0.001315820962190628
wc2.1_2.5m_bio_14_horn	71.3144	0.0012879845453426242
wc2.1_2.5m_bio_14_horn	71.54719999999999	0.00126073625870049
wc2.1_2.5m_bio_14_horn	71.78	0.0012340645771473646
wc2.1_2.5m_bio_14_horn	72.0128	0.0012079556472599506
wc2.1_2.5m_bio_14_horn	72.2456	0.0011823992244899273
wc2.1_2.5m_bio_14_horn	72.47840000000001	0.0011573821539059281
wc2.1_2.5m_bio_14_horn	72.71119999999999	0.0011328945402055979
wc2.1_2.5m_bio_14_horn	72.944	0.0011089236941188574
wc2.1_2.5m_bio_14_horn	73.1768	0.0010854593710973859
wc2.1_2.5m_bio_14_horn	73.4096	0.0010624919086694717
wc2.1_2.5m_bio_14_horn	73.64240000000001	0.0010400090832263231
wc2.1_2.5m_bio_14_horn	73.87519999999999	0.0010180022800341249
wc2.1_2.5m_bio_14_horn	74.108	9.96459973976016E-4
wc2.1_2.5m_bio_14_horn	74.3408	9.753738413564861E-4
wc2.1_2.5m_bio_14_horn	74.5736	9.547327063046396E-4
wc2.1_2.5m_bio_14_horn	74.80640000000001	9.345287107862532E-4
wc2.1_2.5m_bio_14_horn	75.0392	9.147512027993798E-4
wc2.1_2.5m_bio_14_horn	75.27199999999999	8.953918586485088E-4
wc2.1_2.5m_bio_14_horn	75.5048	8.764425292611122E-4
wc2.1_2.5m_bio_14_horn	75.7376	8.578932611271739E-4
wc2.1_2.5m_bio_14_horn	75.97040000000001	8.397368364967406E-4
wc2.1_2.5m_bio_14_horn	76.2032	8.219637675210834E-4
wc2.1_2.5m_bio_14_horn	76.43599999999999	8.045671274885535E-4
wc2.1_2.5m_bio_14_horn	76.6688	7.875378360040486E-4
wc2.1_2.5m_bio_14_horn	76.9016	7.708686753176153E-4
wc2.1_2.5m_bio_14_horn	77.1344	7.54552660509944E-4
wc2.1_2.5m_bio_14_horn	77.3672	7.385811768472195E-4
wc2.1_2.5m_bio_14_horn	77.6	7.22948054317385E-4
wc2.1_2.5m_bio_14_horn	77.8328	7.076450856402516E-4
wc2.1_2.5m_bio_14_horn	78.0656	6.926662754267454E-4
wc2.1_2.5m_bio_14_horn	78.2984	6.780038820579648E-4
wc2.1_2.5m_bio_14_horn	78.5312	6.636520847678185E-4
wc2.1_2.5m_bio_14_horn	78.764	6.496034329757094E-4
wc2.1_2.5m_bio_14_horn	78.9968	6.358519895002246E-4
wc2.1_2.5m_bio_14_horn	79.2296	6.223918753676116E-4
wc2.1_2.5m_bio_14_horn	79.4624	6.092161638662219E-4
wc2.1_2.5m_bio_14_horn	79.69520000000001	5.963195580989122E-4
wc2.1_2.5m_bio_14_horn	79.928	5.836954223923385E-4
wc2.1_2.5m_bio_14_horn	80.1608	5.713388090953231E-4
wc2.1_2.5m_bio_14_horn	80.3936	5.592431989498436E-4
wc2.1_2.5m_bio_14_horn	80.6264	5.474035278894007E-4
wc2.1_2.5m_bio_14_horn	80.85920000000002	5.358147900551558E-4
wc2.1_2.5m_bio_14_horn	81.092	5.244708736427128E-4
wc2.1_2.5m_bio_14_horn	81.3248	5.133673548698425E-4
wc2.1_2.5m_bio_14_horn	81.55760000000001	5.024984129704535E-4
wc2.1_2.5m_bio_14_horn	81.7904	4.9185985699296E-4
wc2.1_2.5m_bio_14_horn	82.0232	4.814460698980838E-4
wc2.1_2.5m_bio_14_horn	82.256	4.712530062533915E-4
wc2.1_2.5m_bio_14_horn	82.4888	4.6127531095407903E-4
wc2.1_2.5m_bio_14_horn	82.72160000000001	4.515087930485606E-4
wc2.1_2.5m_bio_14_horn	82.9544	4.419492615852505E-4
wc2.1_2.5m_bio_14_horn	83.1872	4.3259173980914056E-4
wc2.1_2.5m_bio_14_horn	83.42	4.2343256063759327E-4
wc2.1_2.5m_bio_14_horn	83.6528	4.1446692193858325E-4
wc2.1_2.5m_bio_14_horn	83.8856	4.0569136035628617E-4
wc2.1_2.5m_bio_14_horn	84.11840000000001	3.9710121927782893E-4
wc2.1_2.5m_bio_14_horn	84.3512	3.886931808665395E-4
wc2.1_2.5m_bio_14_horn	84.584	3.8046285044401884E-4
wc2.1_2.5m_bio_14_horn	84.8168	3.7240670644678175E-4
wc2.1_2.5m_bio_14_horn	85.0496	3.645213437266648E-4
wc2.1_2.5m_bio_14_horn	85.28240000000001	3.568026586435735E-4
wc2.1_2.5m_bio_14_horn	85.51520000000001	3.4924759529531E-4
wc2.1_2.5m_bio_14_horn	85.74799999999999	3.4185219556093216E-4
wc2.1_2.5m_bio_14_horn	85.9808	3.346135781612247E-4
wc2.1_2.5m_bio_14_horn	86.2136	3.2752795959822834E-4
wc2.1_2.5m_bio_14_horn	86.44640000000001	3.2059234217740595E-4
wc2.1_2.5m_bio_14_horn	86.67920000000001	3.13803757308051E-4
wc2.1_2.5m_bio_14_horn	86.91199999999999	3.071586834266782E-4
wc2.1_2.5m_bio_14_horn	87.1448	3.0065447208471596E-4
wc2.1_2.5m_bio_14_horn	87.3776	2.9428774723783135E-4
wc2.1_2.5m_bio_14_horn	87.61040000000001	2.880560059566051E-4
wc2.1_2.5m_bio_14_horn	87.84320000000001	2.81955988612026E-4
wc2.1_2.5m_bio_14_horn	88.076	2.759853086899966E-4
wc2.1_2.5m_bio_14_horn	88.3088	2.701408520806581E-4
wc2.1_2.5m_bio_14_horn	88.5416	2.6442011585459113E-4
wc2.1_2.5m_bio_14_horn	88.7744	2.5882068439386785E-4
wc2.1_2.5m_bio_14_horn	89.00720000000001	2.533396182116121E-4
wc2.1_2.5m_bio_14_horn	89.24	2.479747636243701E-4
wc2.1_2.5m_bio_14_horn	89.4728	2.4272332666441798E-4
wc2.1_2.5m_bio_14_horn	89.7056	2.375832264078781E-4
wc2.1_2.5m_bio_14_horn	89.9384	2.325518144061789E-4
wc2.1_2.5m_bio_14_horn	90.17120000000001	2.276269078720361E-4
wc2.1_2.5m_bio_14_horn	90.404	2.228064404334873E-4
wc2.1_2.5m_bio_14_horn	90.6368	2.1808789460919797E-4
wc2.1_2.5m_bio_14_horn	90.8696	2.1346939320210367E-4
wc2.1_2.5m_bio_14_horn	91.1024	2.089485205942765E-4
wc2.1_2.5m_bio_14_horn	91.33520000000001	2.04523530555889E-4
wc2.1_2.5m_bio_14_horn	91.568	2.001920947805047E-4
wc2.1_2.5m_bio_14_horn	91.8008	1.9595249614212662E-4
wc2.1_2.5m_bio_14_horn	92.0336	1.9180253730155528E-4
wc2.1_2.5m_bio_14_horn	92.2664	1.8774045747704804E-4
wc2.1_2.5m_bio_14_horn	92.4992	1.837645104387775E-4
wc2.1_2.5m_bio_14_horn	92.732	1.7987262981478125E-4
wc2.1_2.5m_bio_14_horn	92.9648	1.7606327310204506E-4
wc2.1_2.5m_bio_14_horn	93.19760000000001	1.723344757920131E-4
wc2.1_2.5m_bio_14_horn	93.4304	1.6868473903741688E-4
wc2.1_2.5m_bio_14_horn	93.6632	1.6511217108927667E-4
wc2.1_2.5m_bio_14_horn	93.896	1.6161525854840875E-4
wc2.1_2.5m_bio_14_horn	94.1288	1.5819250256754458E-4
wc2.1_2.5m_bio_14_horn	94.36160000000001	1.5484211326111108E-4
wc2.1_2.5m_bio_14_horn	94.59440000000001	1.515627809567377E-4
wc2.1_2.5m_bio_14_horn	94.8272	1.4835278852842748E-4
wc2.1_2.5m_bio_14_horn	95.06	1.4521086995955557E-4
wc2.1_2.5m_bio_14_horn	95.2928	1.4213538088370115E-4
wc2.1_2.5m_bio_14_horn	95.5256	1.391251280438155E-4
wc2.1_2.5m_bio_14_horn	95.75840000000001	1.361785107292235E-4
wc2.1_2.5m_bio_14_horn	95.9912	1.3329430657904595E-4
wc2.1_2.5m_bio_14_horn	96.224	1.3047126412857324E-4
wc2.1_2.5m_bio_14_horn	96.4568	1.277079136343673E-4
wc2.1_2.5m_bio_14_horn	96.6896	1.250031782547012E-4
wc2.1_2.5m_bio_14_horn	96.92240000000001	1.2235561734996736E-4
wc2.1_2.5m_bio_14_horn	97.15520000000001	1.2148565292591229E-4
wc2.1_2.5m_bio_14_horn	97.38799999999999	1.2148565292591229E-4
wc2.1_2.5m_bio_14_horn	97.6208	1.2148565292591229E-4
wc2.1_2.5m_bio_14_horn	97.8536	1.2148565292591229E-4
wc2.1_2.5m_bio_14_horn	98.08640000000001	1.2148565292591229E-4
wc2.1_2.5m_bio_14_horn	98.31920000000001	1.2148565292591229E-4
wc2.1_2.5m_bio_14_horn	98.55199999999999	1.2148565292591229E-4
wc2.1_2.5m_bio_14_horn	98.7848	1.2148565292591229E-4
wc2.1_2.5m_bio_14_horn	99.0176	1.2148565292591229E-4
wc2.1_2.5m_bio_14_horn	99.2504	1.2148565292591229E-4
wc2.1_2.5m_bio_14_horn	99.48320000000001	1.2148565292591229E-4
wc2.1_2.5m_bio_14_horn	99.716	1.2148565292591229E-4
wc2.1_2.5m_bio_14_horn	99.9488	1.2148565292591229E-4
wc2.1_2.5m_bio_14_horn	100.1816	1.2148565292591229E-4
wc2.1_2.5m_bio_14_horn	100.4144	1.2148565292591229E-4
wc2.1_2.5m_bio_14_horn	100.64720000000001	1.2148565292591229E-4
wc2.1_2.5m_bio_14_horn	100.88	1.2148565292591229E-4
wc2.1_2.5m_bio_14_horn	101.11280000000001	1.2148565292591229E-4
wc2.1_2.5m_bio_14_horn	101.3456	1.2148565292591229E-4
wc2.1_2.5m_bio_14_horn	101.5784	1.2148565292591229E-4
wc2.1_2.5m_bio_14_horn	101.81120000000001	1.2148565292591229E-4
wc2.1_2.5m_bio_14_horn	102.044	1.2148565292591229E-4
wc2.1_2.5m_bio_14_horn	102.2768	1.2148565292591229E-4
wc2.1_2.5m_bio_14_horn	102.5096	1.2148565292591229E-4
wc2.1_2.5m_bio_14_horn	102.7424	1.2148565292591229E-4
wc2.1_2.5m_bio_14_horn	102.97520000000002	1.2148565292591229E-4
wc2.1_2.5m_bio_14_horn	103.208	1.2148565292591229E-4
wc2.1_2.5m_bio_14_horn	103.4408	1.2148565292591229E-4
wc2.1_2.5m_bio_14_horn	103.67360000000001	1.2148565292591229E-4
wc2.1_2.5m_bio_14_horn	103.9064	1.2148565292591229E-4
wc2.1_2.5m_bio_14_horn	104.1392	1.2148565292591229E-4
wc2.1_2.5m_bio_14_horn	104.372	1.2148565292591229E-4
wc2.1_2.5m_bio_14_horn	104.6048	1.2148565292591229E-4
wc2.1_2.5m_bio_14_horn	104.83760000000001	1.2148565292591229E-4
wc2.1_2.5m_bio_14_horn	105.0704	1.2148565292591229E-4
wc2.1_2.5m_bio_14_horn	105.3032	1.2148565292591229E-4
wc2.1_2.5m_bio_14_horn	105.536	1.2148565292591229E-4
wc2.1_2.5m_bio_14_horn	105.7688	1.2148565292591229E-4
wc2.1_2.5m_bio_14_horn	106.0016	1.2148565292591229E-4
wc2.1_2.5m_bio_14_horn	106.23440000000001	1.2148565292591229E-4
wc2.1_2.5m_bio_14_horn	106.4672	1.2148565292591229E-4
wc2.1_2.5m_bio_14_horn	106.7	1.2148565292591229E-4
