# Supplementary material for: New records of a lost species and a geographic range expansion for sengis in the Horn of Africa
Source: PeerJ. 2020 Aug 18;8:e9652. doi: 10.7717/peerj.9652 (PMC7441985; doi:10.7717/peerj.9652)
Supplement: Supplemental Information 6 [file peerj-08-9652-s006.zip › Data_S6_Ecological_Niche_Modeling/4_final_Maxent_analysis/output/plots/revoilii_12_wc2.1_2.5m_bio_19_horn.dat]

variable	x	y
wc2.1_2.5m_bio_19_horn	-111.8	0.6012516617774963
wc2.1_2.5m_bio_19_horn	-109.1168	0.6012516617774963
wc2.1_2.5m_bio_19_horn	-106.4336	0.6012516617774963
wc2.1_2.5m_bio_19_horn	-103.7504	0.6012516617774963
wc2.1_2.5m_bio_19_horn	-101.0672	0.6012516617774963
wc2.1_2.5m_bio_19_horn	-98.384	0.6012516617774963
wc2.1_2.5m_bio_19_horn	-95.7008	0.6012516617774963
wc2.1_2.5m_bio_19_horn	-93.0176	0.6012516617774963
wc2.1_2.5m_bio_19_horn	-90.3344	0.6012516617774963
wc2.1_2.5m_bio_19_horn	-87.6512	0.6012516617774963
wc2.1_2.5m_bio_19_horn	-84.96799999999999	0.6012516617774963
wc2.1_2.5m_bio_19_horn	-82.2848	0.6012516617774963
wc2.1_2.5m_bio_19_horn	-79.60159999999999	0.6012516617774963
wc2.1_2.5m_bio_19_horn	-76.91839999999999	0.6012516617774963
wc2.1_2.5m_bio_19_horn	-74.23519999999999	0.6012516617774963
wc2.1_2.5m_bio_19_horn	-71.55199999999999	0.6012516617774963
wc2.1_2.5m_bio_19_horn	-68.8688	0.6012516617774963
wc2.1_2.5m_bio_19_horn	-66.1856	0.6012516617774963
wc2.1_2.5m_bio_19_horn	-63.5024	0.6012516617774963
wc2.1_2.5m_bio_19_horn	-60.8192	0.6012516617774963
wc2.1_2.5m_bio_19_horn	-58.135999999999996	0.6012516617774963
wc2.1_2.5m_bio_19_horn	-55.4528	0.6012516617774963
wc2.1_2.5m_bio_19_horn	-52.769600000000004	0.6012516617774963
wc2.1_2.5m_bio_19_horn	-50.0864	0.6012516617774963
wc2.1_2.5m_bio_19_horn	-47.4032	0.6012516617774963
wc2.1_2.5m_bio_19_horn	-44.72	0.6012516617774963
wc2.1_2.5m_bio_19_horn	-42.0368	0.6012516617774963
wc2.1_2.5m_bio_19_horn	-39.3536	0.6012516617774963
wc2.1_2.5m_bio_19_horn	-36.6704	0.6012516617774963
wc2.1_2.5m_bio_19_horn	-33.987200000000016	0.6012516617774963
wc2.1_2.5m_bio_19_horn	-31.304000000000002	0.6012516617774963
wc2.1_2.5m_bio_19_horn	-28.620800000000003	0.6012516617774963
wc2.1_2.5m_bio_19_horn	-25.937600000000003	0.6012516617774963
wc2.1_2.5m_bio_19_horn	-23.254400000000004	0.6012516617774963
wc2.1_2.5m_bio_19_horn	-20.571200000000005	0.6012516617774963
wc2.1_2.5m_bio_19_horn	-17.88799999999999	0.6012516617774963
wc2.1_2.5m_bio_19_horn	-15.204800000000006	0.6012516617774963
wc2.1_2.5m_bio_19_horn	-12.521600000000007	0.6012516617774963
wc2.1_2.5m_bio_19_horn	-9.838400000000007	0.6012516617774963
wc2.1_2.5m_bio_19_horn	-7.155200000000008	0.6012516617774963
wc2.1_2.5m_bio_19_horn	-4.471999999999994	0.6012516617774963
wc2.1_2.5m_bio_19_horn	-1.7887999999999948	0.6012516617774963
wc2.1_2.5m_bio_19_horn	0.8943999999999903	0.6989437341690063
wc2.1_2.5m_bio_19_horn	3.5775999999999897	0.8899125456809998
wc2.1_2.5m_bio_19_horn	6.260799999999989	0.8522965908050537
wc2.1_2.5m_bio_19_horn	8.943999999999988	0.8046491146087646
wc2.1_2.5m_bio_19_horn	11.627200000000002	0.7462080121040344
wc2.1_2.5m_bio_19_horn	14.310400000000001	0.6772953867912292
wc2.1_2.5m_bio_19_horn	16.9936	0.5997084379196167
wc2.1_2.5m_bio_19_horn	19.6768	0.5502221584320068
wc2.1_2.5m_bio_19_horn	22.36	0.5734714269638062
wc2.1_2.5m_bio_19_horn	25.0432	0.5964004397392273
wc2.1_2.5m_bio_19_horn	27.726399999999998	0.6189159154891968
wc2.1_2.5m_bio_19_horn	30.40959999999997	0.6409316062927246
wc2.1_2.5m_bio_19_horn	33.0928	0.6623692512512207
wc2.1_2.5m_bio_19_horn	35.775999999999996	0.6831596493721008
wc2.1_2.5m_bio_19_horn	38.459199999999996	0.7032434344291687
wc2.1_2.5m_bio_19_horn	41.142399999999995	0.7225711345672607
wc2.1_2.5m_bio_19_horn	43.825599999999966	0.74110347032547
wc2.1_2.5m_bio_19_horn	46.508799999999994	0.7588110566139221
wc2.1_2.5m_bio_19_horn	49.19199999999999	0.7756741046905518
wc2.1_2.5m_bio_19_horn	51.87519999999999	0.7916818261146545
wc2.1_2.5m_bio_19_horn	54.55839999999999	0.8068317174911499
wc2.1_2.5m_bio_19_horn	57.24159999999999	0.821128785610199
wc2.1_2.5m_bio_19_horn	59.92479999999999	0.821193277835846
wc2.1_2.5m_bio_19_horn	62.60799999999999	0.8197822570800781
wc2.1_2.5m_bio_19_horn	65.29119999999999	0.8183625936508179
wc2.1_2.5m_bio_19_horn	67.97439999999999	0.8169342279434204
wc2.1_2.5m_bio_19_horn	70.65759999999999	0.8154971599578857
wc2.1_2.5m_bio_19_horn	73.34079999999999	0.8140513300895691
wc2.1_2.5m_bio_19_horn	76.02400000000002	0.81259685754776
wc2.1_2.5m_bio_19_horn	78.70719999999999	0.811133623123169
wc2.1_2.5m_bio_19_horn	81.39039999999999	0.8096615672111511
wc2.1_2.5m_bio_19_horn	84.07359999999998	0.8081808090209961
wc2.1_2.5m_bio_19_horn	86.75679999999998	0.8066912889480591
wc2.1_2.5m_bio_19_horn	89.44000000000001	0.8051930069923401
wc2.1_2.5m_bio_19_horn	92.12319999999998	0.8036859035491943
wc2.1_2.5m_bio_19_horn	94.80640000000001	0.8021700382232666
wc2.1_2.5m_bio_19_horn	97.48959999999998	0.8006453514099121
wc2.1_2.5m_bio_19_horn	100.17279999999998	0.7991118431091309
wc2.1_2.5m_bio_19_horn	102.85600000000001	0.7975695133209229
wc2.1_2.5m_bio_19_horn	105.53919999999998	0.7960183620452881
wc2.1_2.5m_bio_19_horn	108.22240000000001	0.7944584488868713
wc2.1_2.5m_bio_19_horn	110.90559999999998	0.7928896546363831
wc2.1_2.5m_bio_19_horn	113.58879999999998	0.791312038898468
wc2.1_2.5m_bio_19_horn	116.27199999999998	0.7897256016731262
wc2.1_2.5m_bio_19_horn	118.95519999999998	0.7881303429603577
wc2.1_2.5m_bio_19_horn	121.6384	0.7865262627601624
wc2.1_2.5m_bio_19_horn	124.32159999999998	0.7849133014678955
wc2.1_2.5m_bio_19_horn	127.0048	0.7832915782928467
wc2.1_2.5m_bio_19_horn	129.688	0.7816609740257263
wc2.1_2.5m_bio_19_horn	132.3712	0.7800215482711792
wc2.1_2.5m_bio_19_horn	135.0544	0.7783733606338501
wc2.1_2.5m_bio_19_horn	137.7376	0.7767162919044495
wc2.1_2.5m_bio_19_horn	140.42079999999999	0.7750504612922668
wc2.1_2.5m_bio_19_horn	143.10399999999998	0.7733758091926575
wc2.1_2.5m_bio_19_horn	145.78719999999998	0.7716923356056213
wc2.1_2.5m_bio_19_horn	148.47039999999998	0.7700001001358032
wc2.1_2.5m_bio_19_horn	151.15359999999998	0.7682991027832031
wc2.1_2.5m_bio_19_horn	153.83679999999998	0.7665892839431763
wc2.1_2.5m_bio_19_horn	156.51999999999998	0.7648707628250122
wc2.1_2.5m_bio_19_horn	159.20319999999992	0.7631434798240662
wc2.1_2.5m_bio_19_horn	161.88639999999998	0.7614074945449829
wc2.1_2.5m_bio_19_horn	164.56959999999998	0.7596627473831177
wc2.1_2.5m_bio_19_horn	167.25279999999998	0.75790935754776
wc2.1_2.5m_bio_19_horn	169.93599999999998	0.7561472058296204
wc2.1_2.5m_bio_19_horn	172.61919999999992	0.7543764710426331
wc2.1_2.5m_bio_19_horn	175.30239999999998	0.7525970339775085
wc2.1_2.5m_bio_19_horn	177.98559999999998	0.7508089542388916
wc2.1_2.5m_bio_19_horn	180.66879999999998	0.749012291431427
wc2.1_2.5m_bio_19_horn	183.35199999999998	0.74720698595047
wc2.1_2.5m_bio_19_horn	186.03519999999992	0.7453931570053101
wc2.1_2.5m_bio_19_horn	188.71839999999997	0.7435707449913025
wc2.1_2.5m_bio_19_horn	191.40159999999997	0.7417398691177368
wc2.1_2.5m_bio_19_horn	194.08479999999997	0.7399004101753235
wc2.1_2.5m_bio_19_horn	196.76799999999997	0.7380525469779968
wc2.1_2.5m_bio_19_horn	199.45119999999991	0.7361962199211121
wc2.1_2.5m_bio_19_horn	202.13439999999997	0.7343314290046692
wc2.1_2.5m_bio_19_horn	204.81759999999997	0.7324582934379578
wc2.1_2.5m_bio_19_horn	207.50079999999997	0.7305768132209778
wc2.1_2.5m_bio_19_horn	210.18399999999997	0.7286869287490845
wc2.1_2.5m_bio_19_horn	212.86719999999997	0.7267888188362122
wc2.1_2.5m_bio_19_horn	215.55039999999997	0.7248824238777161
wc2.1_2.5m_bio_19_horn	218.23359999999997	0.7229677438735962
wc2.1_2.5m_bio_19_horn	220.91679999999997	0.7210448980331421
wc2.1_2.5m_bio_19_horn	223.59999999999997	0.7191139459609985
wc2.1_2.5m_bio_19_horn	226.28319999999997	0.7171748280525208
wc2.1_2.5m_bio_19_horn	228.96639999999996	0.7152276039123535
wc2.1_2.5m_bio_19_horn	231.64959999999996	0.7132723331451416
wc2.1_2.5m_bio_19_horn	234.33279999999996	0.7113090753555298
wc2.1_2.5m_bio_19_horn	237.01599999999996	0.7093378901481628
wc2.1_2.5m_bio_19_horn	239.69919999999996	0.707358717918396
wc2.1_2.5m_bio_19_horn	242.38239999999996	0.7053716778755188
wc2.1_2.5m_bio_19_horn	245.06559999999996	0.703376829624176
wc2.1_2.5m_bio_19_horn	247.74879999999996	0.7013742327690125
wc2.1_2.5m_bio_19_horn	250.43200000000002	0.6993638277053833
wc2.1_2.5m_bio_19_horn	253.11519999999996	0.6973457336425781
wc2.1_2.5m_bio_19_horn	255.79839999999996	0.6953200101852417
wc2.1_2.5m_bio_19_horn	258.48159999999996	0.693286657333374
wc2.1_2.5m_bio_19_horn	261.16479999999996	0.6912457942962646
wc2.1_2.5m_bio_19_horn	263.848	0.6891974806785583
wc2.1_2.5m_bio_19_horn	266.53119999999996	0.6871416568756104
wc2.1_2.5m_bio_19_horn	269.21439999999996	0.685078501701355
wc2.1_2.5m_bio_19_horn	271.89759999999995	0.6830079555511475
wc2.1_2.5m_bio_19_horn	274.58079999999995	0.6809301972389221
wc2.1_2.5m_bio_19_horn	277.264	0.6788451671600342
wc2.1_2.5m_bio_19_horn	279.94719999999995	0.676753044128418
wc2.1_2.5m_bio_19_horn	282.63039999999995	0.6746537685394287
wc2.1_2.5m_bio_19_horn	285.31359999999995	0.6725475192070007
wc2.1_2.5m_bio_19_horn	287.99679999999995	0.6704342365264893
wc2.1_2.5m_bio_19_horn	290.68	0.6683140397071838
wc2.1_2.5m_bio_19_horn	293.36319999999995	0.666187047958374
wc2.1_2.5m_bio_19_horn	296.04639999999995	0.6640532612800598
wc2.1_2.5m_bio_19_horn	298.72959999999995	0.6619126796722412
wc2.1_2.5m_bio_19_horn	301.4128	0.6597654819488525
wc2.1_2.5m_bio_19_horn	304.096	0.6576117277145386
wc2.1_2.5m_bio_19_horn	306.77919999999995	0.6554514765739441
wc2.1_2.5m_bio_19_horn	309.46239999999995	0.6532847881317139
wc2.1_2.5m_bio_19_horn	312.14559999999994	0.6511116623878479
wc2.1_2.5m_bio_19_horn	314.8288	0.6489322781562805
wc2.1_2.5m_bio_19_horn	317.512	0.6467466950416565
wc2.1_2.5m_bio_19_horn	320.19519999999994	0.6445549130439758
wc2.1_2.5m_bio_19_horn	322.87839999999994	0.6423570513725281
wc2.1_2.5m_bio_19_horn	325.56159999999994	0.640153169631958
wc2.1_2.5m_bio_19_horn	328.2448	0.6379433870315552
wc2.1_2.5m_bio_19_horn	330.92799999999994	0.6357277631759644
wc2.1_2.5m_bio_19_horn	333.61119999999994	0.6335063576698303
wc2.1_2.5m_bio_19_horn	336.29439999999994	0.6312792897224426
wc2.1_2.5m_bio_19_horn	338.97759999999994	0.629046618938446
wc2.1_2.5m_bio_19_horn	341.6608	0.6268084049224854
wc2.1_2.5m_bio_19_horn	344.34399999999994	0.6245647072792053
wc2.1_2.5m_bio_19_horn	347.02719999999994	0.6223157048225403
wc2.1_2.5m_bio_19_horn	349.71039999999994	0.6200613975524902
wc2.1_2.5m_bio_19_horn	352.3936	0.6178019046783447
wc2.1_2.5m_bio_19_horn	355.0768	0.6155372858047485
wc2.1_2.5m_bio_19_horn	357.75999999999993	0.6132676601409912
wc2.1_2.5m_bio_19_horn	360.44319999999993	0.6109930872917175
wc2.1_2.5m_bio_19_horn	363.12639999999993	0.608713686466217
wc2.1_2.5m_bio_19_horn	365.8096	0.6064295768737793
wc2.1_2.5m_bio_19_horn	368.4928	0.6041407585144043
wc2.1_2.5m_bio_19_horn	371.17599999999993	0.6018473505973816
wc2.1_2.5m_bio_19_horn	373.85919999999993	0.5995495319366455
wc2.1_2.5m_bio_19_horn	376.54239999999993	0.5972472429275513
wc2.1_2.5m_bio_19_horn	379.2256	0.594940721988678
wc2.1_2.5m_bio_19_horn	381.9088	0.5926299691200256
wc2.1_2.5m_bio_19_horn	384.5919999999999	0.5903151035308838
wc2.1_2.5m_bio_19_horn	387.2751999999999	0.587996244430542
wc2.1_2.5m_bio_19_horn	389.9583999999999	0.5856735110282898
wc2.1_2.5m_bio_19_horn	392.6416	0.5833469033241272
wc2.1_2.5m_bio_19_horn	395.3248	0.5810166001319885
wc2.1_2.5m_bio_19_horn	398.0079999999999	0.5786826610565186
wc2.1_2.5m_bio_19_horn	400.6911999999999	0.5763452649116516
wc2.1_2.5m_bio_19_horn	403.3744	0.5740043520927429
wc2.1_2.5m_bio_19_horn	406.0575999999999	0.5716602206230164
wc2.1_2.5m_bio_19_horn	408.7408	0.5693127512931824
wc2.1_2.5m_bio_19_horn	411.4239999999999	0.5669622421264648
wc2.1_2.5m_bio_19_horn	414.1072	0.5646086931228638
wc2.1_2.5m_bio_19_horn	416.7903999999999	0.5622522234916687
wc2.1_2.5m_bio_19_horn	419.4736	0.5598929524421692
wc2.1_2.5m_bio_19_horn	422.1567999999999	0.5575309991836548
wc2.1_2.5m_bio_19_horn	424.84	0.5551664233207703
wc2.1_2.5m_bio_19_horn	427.5231999999999	0.5527992844581604
wc2.1_2.5m_bio_19_horn	430.20639999999986	0.5504298210144043
wc2.1_2.5m_bio_19_horn	432.8895999999999	0.548058032989502
wc2.1_2.5m_bio_19_horn	435.5728	0.5456840991973877
wc2.1_2.5m_bio_19_horn	438.25600000000003	0.5433080196380615
wc2.1_2.5m_bio_19_horn	440.93919999999997	0.5409300327301025
wc2.1_2.5m_bio_19_horn	443.6223999999999	0.5385501384735107
wc2.1_2.5m_bio_19_horn	446.30559999999997	0.5361685156822205
wc2.1_2.5m_bio_19_horn	448.9887999999999	0.5337852239608765
wc2.1_2.5m_bio_19_horn	451.67199999999997	0.5314004421234131
wc2.1_2.5m_bio_19_horn	454.3551999999999	0.5290141701698303
wc2.1_2.5m_bio_19_horn	457.03839999999985	0.5266265869140625
wc2.1_2.5m_bio_19_horn	459.7215999999999	0.5242377519607544
wc2.1_2.5m_bio_19_horn	462.40479999999997	0.5218478441238403
wc2.1_2.5m_bio_19_horn	465.088	0.5194569230079651
wc2.1_2.5m_bio_19_horn	467.77119999999996	0.5170651078224182
wc2.1_2.5m_bio_19_horn	470.4543999999999	0.5146725177764893
wc2.1_2.5m_bio_19_horn	473.13759999999996	0.512279212474823
wc2.1_2.5m_bio_19_horn	475.8207999999999	0.5098854303359985
wc2.1_2.5m_bio_19_horn	478.50399999999996	0.5074911117553711
wc2.1_2.5m_bio_19_horn	481.1871999999999	0.5050964951515198
wc2.1_2.5m_bio_19_horn	483.87039999999985	0.5027016401290894
wc2.1_2.5m_bio_19_horn	486.5536	0.5003066658973694
wc2.1_2.5m_bio_19_horn	489.23679999999996	0.4979116916656494
wc2.1_2.5m_bio_19_horn	491.92	0.49551674723625183
wc2.1_2.5m_bio_19_horn	494.60319999999996	0.49312207102775574
wc2.1_2.5m_bio_19_horn	497.2863999999999	0.4907276928424835
wc2.1_2.5m_bio_19_horn	499.96959999999996	0.48833373188972473
wc2.1_2.5m_bio_19_horn	502.6527999999999	0.4859403073787689
wc2.1_2.5m_bio_19_horn	505.33599999999996	0.48354753851890564
wc2.1_2.5m_bio_19_horn	508.0191999999999	0.48115551471710205
wc2.1_2.5m_bio_19_horn	510.70239999999984	0.4787643551826477
wc2.1_2.5m_bio_19_horn	513.3856000000001	0.47637414932250977
wc2.1_2.5m_bio_19_horn	516.0688	0.47398507595062256
wc2.1_2.5m_bio_19_horn	518.7520000000001	0.4715971350669861
wc2.1_2.5m_bio_19_horn	521.4352	0.46921056509017944
wc2.1_2.5m_bio_19_horn	524.1184	0.46682533621788025
wc2.1_2.5m_bio_19_horn	526.8016	0.4644416570663452
wc2.1_2.5m_bio_19_horn	529.4848	0.46205955743789673
wc2.1_2.5m_bio_19_horn	532.168	0.4596792161464691
wc2.1_2.5m_bio_19_horn	534.8512	0.45730075240135193
wc2.1_2.5m_bio_19_horn	537.5344	0.45492416620254517
wc2.1_2.5m_bio_19_horn	540.2176000000001	0.45254969596862793
wc2.1_2.5m_bio_19_horn	542.9008	0.45017731189727783
wc2.1_2.5m_bio_19_horn	545.5840000000001	0.44780728220939636
wc2.1_2.5m_bio_19_horn	548.2672	0.44543954730033875
wc2.1_2.5m_bio_19_horn	550.9504	0.4430743157863617
wc2.1_2.5m_bio_19_horn	553.6336	0.44071164727211
wc2.1_2.5m_bio_19_horn	556.3168	0.43835169076919556
wc2.1_2.5m_bio_19_horn	559.0	0.4359944760799408
wc2.1_2.5m_bio_19_horn	561.6831999999999	0.43364015221595764
wc2.1_2.5m_bio_19_horn	564.3664	0.43128886818885803
wc2.1_2.5m_bio_19_horn	567.0496	0.42894062399864197
wc2.1_2.5m_bio_19_horn	569.7328	0.42659562826156616
wc2.1_2.5m_bio_19_horn	572.416	0.4242538809776306
wc2.1_2.5m_bio_19_horn	575.0992	0.42191559076309204
wc2.1_2.5m_bio_19_horn	577.7823999999999	0.41958072781562805
wc2.1_2.5m_bio_19_horn	580.4656	0.41724953055381775
wc2.1_2.5m_bio_19_horn	583.1487999999999	0.41492193937301636
wc2.1_2.5m_bio_19_horn	585.832	0.41259822249412537
wc2.1_2.5m_bio_19_horn	588.5152	0.4102783203125
wc2.1_2.5m_bio_19_horn	591.1984	0.4079624116420746
wc2.1_2.5m_bio_19_horn	593.8816	0.40565064549446106
wc2.1_2.5m_bio_19_horn	596.5648	0.40334299206733704
wc2.1_2.5m_bio_19_horn	599.248	0.40103965997695923
wc2.1_2.5m_bio_19_horn	601.9312	0.39874064922332764
wc2.1_2.5m_bio_19_horn	604.6143999999999	0.3964461386203766
wc2.1_2.5m_bio_19_horn	607.2976	0.3941561281681061
wc2.1_2.5m_bio_19_horn	609.9807999999999	0.39187079668045044
wc2.1_2.5m_bio_19_horn	612.6640000000001	0.38959017395973206
wc2.1_2.5m_bio_19_horn	615.3472	0.3873143494129181
wc2.1_2.5m_bio_19_horn	618.0304	0.3850434720516205
wc2.1_2.5m_bio_19_horn	620.7136	0.38277754187583923
wc2.1_2.5m_bio_19_horn	623.3968	0.38051676750183105
wc2.1_2.5m_bio_19_horn	626.08	0.37826108932495117
wc2.1_2.5m_bio_19_horn	628.7632	0.3760107457637787
wc2.1_2.5m_bio_19_horn	631.4463999999999	0.3737656772136688
wc2.1_2.5m_bio_19_horn	634.1296	0.3715260624885559
wc2.1_2.5m_bio_19_horn	636.8127999999999	0.36929193139076233
wc2.1_2.5m_bio_19_horn	639.4960000000001	0.3670634329319
wc2.1_2.5m_bio_19_horn	642.1792	0.3648405373096466
wc2.1_2.5m_bio_19_horn	644.8624	0.362623393535614
wc2.1_2.5m_bio_19_horn	647.5456	0.3604121506214142
wc2.1_2.5m_bio_19_horn	650.2288	0.35820674896240234
wc2.1_2.5m_bio_19_horn	652.912	0.3560073673725128
wc2.1_2.5m_bio_19_horn	655.5952	0.3538140058517456
wc2.1_2.5m_bio_19_horn	658.2783999999999	0.35162684321403503
wc2.1_2.5m_bio_19_horn	660.9616	0.34944581985473633
wc2.1_2.5m_bio_19_horn	663.6448	0.3472711443901062
wc2.1_2.5m_bio_19_horn	666.3280000000001	0.3451027572154999
wc2.1_2.5m_bio_19_horn	669.0112	0.3429408073425293
wc2.1_2.5m_bio_19_horn	671.6944	0.340785413980484
wc2.1_2.5m_bio_19_horn	674.3776	0.33863651752471924
wc2.1_2.5m_bio_19_horn	677.0608	0.3364942967891693
wc2.1_2.5m_bio_19_horn	679.744	0.33435875177383423
wc2.1_2.5m_bio_19_horn	682.4272	0.33223000168800354
wc2.1_2.5m_bio_19_horn	685.1103999999999	0.33010804653167725
wc2.1_2.5m_bio_19_horn	687.7936	0.3279930353164673
wc2.1_2.5m_bio_19_horn	690.4768	0.32588493824005127
wc2.1_2.5m_bio_19_horn	693.1600000000001	0.32378390431404114
wc2.1_2.5m_bio_19_horn	695.8432	0.3216899037361145
wc2.1_2.5m_bio_19_horn	698.5264	0.3196030259132385
wc2.1_2.5m_bio_19_horn	701.2096	0.31752341985702515
wc2.1_2.5m_bio_19_horn	703.8928	0.3154510259628296
wc2.1_2.5m_bio_19_horn	706.576	0.3133859932422638
wc2.1_2.5m_bio_19_horn	709.2592	0.31132829189300537
wc2.1_2.5m_bio_19_horn	711.9423999999999	0.30927804112434387
wc2.1_2.5m_bio_19_horn	714.6256000000001	0.3072352111339569
wc2.1_2.5m_bio_19_horn	717.3088	0.3051999807357788
wc2.1_2.5m_bio_19_horn	719.9920000000001	0.3031722903251648
wc2.1_2.5m_bio_19_horn	722.6752	0.3011522889137268
wc2.1_2.5m_bio_19_horn	725.3584	0.2991398870944977
wc2.1_2.5m_bio_19_horn	728.0416	0.29713523387908936
wc2.1_2.5m_bio_19_horn	730.7248	0.295138418674469
wc2.1_2.5m_bio_19_horn	733.408	0.29314935207366943
wc2.1_2.5m_bio_19_horn	736.0912	0.291168212890625
wc2.1_2.5m_bio_19_horn	738.7743999999999	0.2891949415206909
wc2.1_2.5m_bio_19_horn	741.4576000000001	0.28722965717315674
wc2.1_2.5m_bio_19_horn	744.1408	0.2852723300457001
wc2.1_2.5m_bio_19_horn	746.8240000000001	0.2833230793476105
wc2.1_2.5m_bio_19_horn	749.5072	0.28138187527656555
wc2.1_2.5m_bio_19_horn	752.1904	0.2794487774372101
wc2.1_2.5m_bio_19_horn	754.8736	0.27752387523651123
wc2.1_2.5m_bio_19_horn	757.5568	0.2756071090698242
wc2.1_2.5m_bio_19_horn	760.2399999999999	0.273698627948761
wc2.1_2.5m_bio_19_horn	762.9232	0.27179834246635437
wc2.1_2.5m_bio_19_horn	765.6064	0.2699064016342163
wc2.1_2.5m_bio_19_horn	768.2896000000001	0.26802271604537964
wc2.1_2.5m_bio_19_horn	770.9728	0.2661474645137787
wc2.1_2.5m_bio_19_horn	773.656	0.2642805278301239
wc2.1_2.5m_bio_19_horn	776.3392	0.2624220550060272
wc2.1_2.5m_bio_19_horn	779.0224	0.26057198643684387
wc2.1_2.5m_bio_19_horn	781.7056	0.25873038172721863
wc2.1_2.5m_bio_19_horn	784.3888	0.25689730048179626
wc2.1_2.5m_bio_19_horn	787.0719999999999	0.2550727128982544
wc2.1_2.5m_bio_19_horn	789.7552	0.2532567083835602
wc2.1_2.5m_bio_19_horn	792.4384	0.25144919753074646
wc2.1_2.5m_bio_19_horn	795.1216000000001	0.24965034425258636
wc2.1_2.5m_bio_19_horn	797.8048	0.24786005914211273
wc2.1_2.5m_bio_19_horn	800.4879999999999	0.24607843160629272
wc2.1_2.5m_bio_19_horn	803.1712	0.24430541694164276
wc2.1_2.5m_bio_19_horn	805.8543999999999	0.24254110455513
wc2.1_2.5m_bio_19_horn	808.5376	0.24078543484210968
wc2.1_2.5m_bio_19_horn	811.2207999999999	0.23903845250606537
wc2.1_2.5m_bio_19_horn	813.9039999999999	0.23730023205280304
wc2.1_2.5m_bio_19_horn	816.5872	0.23557069897651672
wc2.1_2.5m_bio_19_horn	819.2704	0.23384995758533478
wc2.1_2.5m_bio_19_horn	821.9536	0.23213791847229004
wc2.1_2.5m_bio_19_horn	824.6368	0.23043467104434967
wc2.1_2.5m_bio_19_horn	827.3199999999999	0.2287401705980301
wc2.1_2.5m_bio_19_horn	830.0032	0.22705449163913727
wc2.1_2.5m_bio_19_horn	832.6863999999999	0.22537757456302643
wc2.1_2.5m_bio_19_horn	835.3696	0.22370944917201996
wc2.1_2.5m_bio_19_horn	838.0527999999999	0.22205017507076263
wc2.1_2.5m_bio_19_horn	840.7359999999999	0.2203996628522873
wc2.1_2.5m_bio_19_horn	843.4192	0.2187580168247223
wc2.1_2.5m_bio_19_horn	846.1024	0.21712516248226166
wc2.1_2.5m_bio_19_horn	848.7856	0.21550115942955017
wc2.1_2.5m_bio_19_horn	851.4688	0.21388594806194305
wc2.1_2.5m_bio_19_horn	854.1519999999999	0.21227961778640747
wc2.1_2.5m_bio_19_horn	856.8352	0.21068206429481506
wc2.1_2.5m_bio_19_horn	859.5183999999999	0.2090933918952942
wc2.1_2.5m_bio_19_horn	862.2016	0.2075134962797165
wc2.1_2.5m_bio_19_horn	864.8847999999999	0.20594245195388794
wc2.1_2.5m_bio_19_horn	867.568	0.20438025891780853
wc2.1_2.5m_bio_19_horn	870.2512	0.2028268426656723
wc2.1_2.5m_bio_19_horn	872.9344	0.2012822926044464
wc2.1_2.5m_bio_19_horn	875.6176	0.1997465342283249
wc2.1_2.5m_bio_19_horn	878.3008	0.19821959733963013
wc2.1_2.5m_bio_19_horn	880.9839999999999	0.19670145213603973
wc2.1_2.5m_bio_19_horn	883.6672	0.1951921135187149
wc2.1_2.5m_bio_19_horn	886.3503999999999	0.19369155168533325
wc2.1_2.5m_bio_19_horn	889.0336	0.19219975173473358
wc2.1_2.5m_bio_19_horn	891.7167999999999	0.19071677327156067
wc2.1_2.5m_bio_19_horn	894.4	0.18924251198768616
wc2.1_2.5m_bio_19_horn	897.0832	0.18777704238891602
wc2.1_2.5m_bio_19_horn	899.7664	0.18632027506828308
wc2.1_2.5m_bio_19_horn	902.4496	0.18487228453159332
wc2.1_2.5m_bio_19_horn	905.1328	0.18343296647071838
wc2.1_2.5m_bio_19_horn	907.8159999999999	0.18200238049030304
wc2.1_2.5m_bio_19_horn	910.4992	0.18058045208454132
wc2.1_2.5m_bio_19_horn	913.1823999999999	0.179167240858078
wc2.1_2.5m_bio_19_horn	915.8656000000001	0.17776264250278473
wc2.1_2.5m_bio_19_horn	918.5488	0.17636670172214508
wc2.1_2.5m_bio_19_horn	921.232	0.17497941851615906
wc2.1_2.5m_bio_19_horn	923.9151999999999	0.1736007183790207
wc2.1_2.5m_bio_19_horn	926.5983999999999	0.17223064601421356
wc2.1_2.5m_bio_19_horn	929.2816	0.1708691269159317
wc2.1_2.5m_bio_19_horn	931.9648	0.1695161759853363
wc2.1_2.5m_bio_19_horn	934.6479999999999	0.1681717485189438
wc2.1_2.5m_bio_19_horn	937.3312000000001	0.16683587431907654
wc2.1_2.5m_bio_19_horn	940.0144	0.1655084639787674
wc2.1_2.5m_bio_19_horn	942.6976	0.16418956220149994
wc2.1_2.5m_bio_19_horn	945.3807999999999	0.1628790944814682
wc2.1_2.5m_bio_19_horn	948.0640000000001	0.16157706081867218
wc2.1_2.5m_bio_19_horn	950.7472	0.16028347611427307
wc2.1_2.5m_bio_19_horn	953.4304	0.1589982509613037
wc2.1_2.5m_bio_19_horn	956.1135999999999	0.15772143006324768
wc2.1_2.5m_bio_19_horn	958.7967999999998	0.15645292401313782
wc2.1_2.5m_bio_19_horn	961.48	0.1551927626132965
wc2.1_2.5m_bio_19_horn	964.1632	0.15394087135791779
wc2.1_2.5m_bio_19_horn	966.8463999999999	0.15269729495048523
wc2.1_2.5m_bio_19_horn	969.5295999999998	0.15146192908287048
wc2.1_2.5m_bio_19_horn	972.2127999999998	0.15023477375507355
wc2.1_2.5m_bio_19_horn	974.896	0.1490158587694168
wc2.1_2.5m_bio_19_horn	977.5791999999999	0.1478050798177719
wc2.1_2.5m_bio_19_horn	980.2623999999998	0.14660246670246124
wc2.1_2.5m_bio_19_horn	982.9456	0.14540795981884003
wc2.1_2.5m_bio_19_horn	985.6288	0.14422154426574707
wc2.1_2.5m_bio_19_horn	988.3120000000001	0.1430431753396988
wc2.1_2.5m_bio_19_horn	990.9952000000001	0.14187286794185638
wc2.1_2.5m_bio_19_horn	993.6784	0.14071053266525269
wc2.1_2.5m_bio_19_horn	996.3616	0.1395561844110489
wc2.1_2.5m_bio_19_horn	999.0447999999999	0.1384097784757614
wc2.1_2.5m_bio_19_horn	1001.7280000000001	0.13727127015590668
wc2.1_2.5m_bio_19_horn	1004.4112	0.13614067435264587
wc2.1_2.5m_bio_19_horn	1007.0944	0.13501791656017303
wc2.1_2.5m_bio_19_horn	1009.7775999999999	0.13390299677848816
wc2.1_2.5m_bio_19_horn	1012.4607999999998	0.13279585540294647
wc2.1_2.5m_bio_19_horn	1015.144	0.13169649243354797
wc2.1_2.5m_bio_19_horn	1017.8272	0.1306048482656479
wc2.1_2.5m_bio_19_horn	1020.5103999999999	0.12952090799808502
wc2.1_2.5m_bio_19_horn	1023.1935999999998	0.1284446269273758
wc2.1_2.5m_bio_19_horn	1025.8767999999998	0.12737597525119781
wc2.1_2.5m_bio_19_horn	1028.56	0.1263149231672287
wc2.1_2.5m_bio_19_horn	1031.2432	0.12526148557662964
wc2.1_2.5m_bio_19_horn	1033.9264	0.12421555072069168
wc2.1_2.5m_bio_19_horn	1036.6096	0.12317711114883423
wc2.1_2.5m_bio_19_horn	1039.2928	0.12214614450931549
wc2.1_2.5m_bio_19_horn	1041.976	0.12112265825271606
wc2.1_2.5m_bio_19_horn	1044.6592	0.1201065257191658
wc2.1_2.5m_bio_19_horn	1047.3424	0.1190977692604065
wc2.1_2.5m_bio_19_horn	1050.0256	0.11809634417295456
wc2.1_2.5m_bio_19_horn	1052.7087999999999	0.11710226535797119
wc2.1_2.5m_bio_19_horn	1055.392	0.11611541360616684
wc2.1_2.5m_bio_19_horn	1058.0752	0.1151357889175415
wc2.1_2.5m_bio_19_horn	1060.7584	0.1141633614897728
wc2.1_2.5m_bio_19_horn	1063.4415999999999	0.11319809406995773
wc2.1_2.5m_bio_19_horn	1066.1247999999998	0.11224000155925751
wc2.1_2.5m_bio_19_horn	1068.808	0.11128895729780197
wc2.1_2.5m_bio_19_horn	1071.4912	0.11034496873617172
wc2.1_2.5m_bio_19_horn	1074.1743999999999	0.10940799862146378
wc2.1_2.5m_bio_19_horn	1076.8575999999998	0.10847806185483932
wc2.1_2.5m_bio_19_horn	1079.5407999999998	0.10755502432584763
wc2.1_2.5m_bio_19_horn	1082.224	0.10663890838623047
wc2.1_2.5m_bio_19_horn	1084.9072	0.10572966933250427
wc2.1_2.5m_bio_19_horn	1087.5904	0.10482727736234665
wc2.1_2.5m_bio_19_horn	1090.2736	0.103931725025177
wc2.1_2.5m_bio_19_horn	1092.9568	0.10304290801286697
wc2.1_2.5m_bio_19_horn	1095.64	0.10216082632541656
wc2.1_2.5m_bio_19_horn	1098.3232	0.10128544270992279
wc2.1_2.5m_bio_19_horn	1101.0064	0.10041675716638565
wc2.1_2.5m_bio_19_horn	1103.6896	0.09955465793609619
wc2.1_2.5m_bio_19_horn	1106.3727999999999	0.09869915246963501
wc2.1_2.5m_bio_19_horn	1109.056	0.09785019606351852
wc2.1_2.5m_bio_19_horn	1111.7392	0.09700775146484375
wc2.1_2.5m_bio_19_horn	1114.4224	0.09617183357477188
wc2.1_2.5m_bio_19_horn	1117.1055999999999	0.09534231573343277
wc2.1_2.5m_bio_19_horn	1119.7887999999998	0.09506723284721375
wc2.1_2.5m_bio_19_horn	1122.472	0.09506723284721375
wc2.1_2.5m_bio_19_horn	1125.1552	0.09506723284721375
wc2.1_2.5m_bio_19_horn	1127.8383999999999	0.09506723284721375
wc2.1_2.5m_bio_19_horn	1130.5215999999998	0.09506723284721375
wc2.1_2.5m_bio_19_horn	1133.2047999999998	0.09506723284721375
wc2.1_2.5m_bio_19_horn	1135.8880000000001	0.09506723284721375
wc2.1_2.5m_bio_19_horn	1138.5712	0.09506723284721375
wc2.1_2.5m_bio_19_horn	1141.2544	0.09506723284721375
wc2.1_2.5m_bio_19_horn	1143.9376	0.09506723284721375
wc2.1_2.5m_bio_19_horn	1146.6208	0.09506723284721375
wc2.1_2.5m_bio_19_horn	1149.304	0.09506723284721375
wc2.1_2.5m_bio_19_horn	1151.9872	0.09506723284721375
wc2.1_2.5m_bio_19_horn	1154.6704	0.09506723284721375
wc2.1_2.5m_bio_19_horn	1157.3536	0.09506723284721375
wc2.1_2.5m_bio_19_horn	1160.0367999999999	0.09506723284721375
wc2.1_2.5m_bio_19_horn	1162.72	0.09506723284721375
wc2.1_2.5m_bio_19_horn	1165.4032	0.09506723284721375
wc2.1_2.5m_bio_19_horn	1168.0864	0.09506723284721375
wc2.1_2.5m_bio_19_horn	1170.7695999999999	0.09506723284721375
wc2.1_2.5m_bio_19_horn	1173.4527999999998	0.09506723284721375
wc2.1_2.5m_bio_19_horn	1176.136	0.09506723284721375
wc2.1_2.5m_bio_19_horn	1178.8192	0.09506723284721375
wc2.1_2.5m_bio_19_horn	1181.5023999999999	0.09506723284721375
wc2.1_2.5m_bio_19_horn	1184.1855999999998	0.09506723284721375
wc2.1_2.5m_bio_19_horn	1186.8688	0.09506723284721375
wc2.1_2.5m_bio_19_horn	1189.5520000000001	0.09506723284721375
wc2.1_2.5m_bio_19_horn	1192.2352	0.09506723284721375
wc2.1_2.5m_bio_19_horn	1194.9184	0.09506723284721375
wc2.1_2.5m_bio_19_horn	1197.6016	0.09506723284721375
wc2.1_2.5m_bio_19_horn	1200.2848	0.09506723284721375
wc2.1_2.5m_bio_19_horn	1202.968	0.09506723284721375
wc2.1_2.5m_bio_19_horn	1205.6512	0.09506723284721375
wc2.1_2.5m_bio_19_horn	1208.3344	0.09506723284721375
wc2.1_2.5m_bio_19_horn	1211.0176	0.09506723284721375
wc2.1_2.5m_bio_19_horn	1213.7007999999998	0.09506723284721375
wc2.1_2.5m_bio_19_horn	1216.384	0.09506723284721375
wc2.1_2.5m_bio_19_horn	1219.0672	0.09506723284721375
wc2.1_2.5m_bio_19_horn	1221.7504	0.09506723284721375
wc2.1_2.5m_bio_19_horn	1224.4335999999998	0.09506723284721375
wc2.1_2.5m_bio_19_horn	1227.1167999999998	0.09506723284721375
wc2.1_2.5m_bio_19_horn	1229.8	0.09506723284721375
