# Supplementary material for: New records of a lost species and a geographic range expansion for sengis in the Horn of Africa
Source: PeerJ. 2020 Aug 18;8:e9652. doi: 10.7717/peerj.9652 (PMC7441985; doi:10.7717/peerj.9652)
Supplement: Supplemental Information 6 [file peerj-08-9652-s006.zip › Data_S6_Ecological_Niche_Modeling/4_final_Maxent_analysis/output/plots/revoilii_13_wc2.1_2.5m_bio_04_horn.dat]

variable	x	y
wc2.1_2.5m_bio_04_horn	-34.65794448852539	0.0011248283553868532
wc2.1_2.5m_bio_04_horn	-33.01161994628906	0.0011248283553868532
wc2.1_2.5m_bio_04_horn	-31.36529540405273	0.0011248283553868532
wc2.1_2.5m_bio_04_horn	-29.718970861816402	0.0011248283553868532
wc2.1_2.5m_bio_04_horn	-28.072646319580077	0.0011248283553868532
wc2.1_2.5m_bio_04_horn	-26.426321777343745	0.0011248283553868532
wc2.1_2.5m_bio_04_horn	-24.77999723510742	0.0011248283553868532
wc2.1_2.5m_bio_04_horn	-23.133672692871095	0.0011248283553868532
wc2.1_2.5m_bio_04_horn	-21.487348150634766	0.0011248283553868532
wc2.1_2.5m_bio_04_horn	-19.841023608398437	0.0011248283553868532
wc2.1_2.5m_bio_04_horn	-18.194699066162105	0.0011248283553868532
wc2.1_2.5m_bio_04_horn	-16.54837452392578	0.0011248283553868532
wc2.1_2.5m_bio_04_horn	-14.902049981689451	0.0011248283553868532
wc2.1_2.5m_bio_04_horn	-13.255725439453123	0.0011248283553868532
wc2.1_2.5m_bio_04_horn	-11.609400897216798	0.0011248283553868532
wc2.1_2.5m_bio_04_horn	-9.963076354980469	0.0011248283553868532
wc2.1_2.5m_bio_04_horn	-8.31675181274414	0.0011248283553868532
wc2.1_2.5m_bio_04_horn	-6.670427270507812	0.0011248283553868532
wc2.1_2.5m_bio_04_horn	-5.024102728271483	0.0011248283553868532
wc2.1_2.5m_bio_04_horn	-3.377778186035158	0.0011248283553868532
wc2.1_2.5m_bio_04_horn	-1.7314536437988224	0.0011248283553868532
wc2.1_2.5m_bio_04_horn	-0.08512910156250086	0.0011248283553868532
wc2.1_2.5m_bio_04_horn	1.5611954406738278	0.0011248283553868532
wc2.1_2.5m_bio_04_horn	3.2075199829101564	0.0011248283553868532
wc2.1_2.5m_bio_04_horn	4.853844525146485	0.0011248283553868532
wc2.1_2.5m_bio_04_horn	6.5001690673828065	0.0011248283553868532
wc2.1_2.5m_bio_04_horn	8.146493609619142	0.0011248283553868532
wc2.1_2.5m_bio_04_horn	9.792818151855464	0.0011248283553868532
wc2.1_2.5m_bio_04_horn	11.439142694091792	0.0011248283553868532
wc2.1_2.5m_bio_04_horn	13.085467236328121	0.0011248283553868532
wc2.1_2.5m_bio_04_horn	14.73179177856445	0.0011248283553868532
wc2.1_2.5m_bio_04_horn	16.37811632080078	0.0011248283553868532
wc2.1_2.5m_bio_04_horn	18.024440863037107	0.0011248283553868532
wc2.1_2.5m_bio_04_horn	19.67076540527343	0.0011248283553868532
wc2.1_2.5m_bio_04_horn	21.317089947509764	0.0011248283553868532
wc2.1_2.5m_bio_04_horn	22.963414489746093	0.0011248283553868532
wc2.1_2.5m_bio_04_horn	24.60973903198242	0.0011248283553868532
wc2.1_2.5m_bio_04_horn	26.25606357421875	0.0011248283553868532
wc2.1_2.5m_bio_04_horn	27.90238811645507	0.0011248283553868532
wc2.1_2.5m_bio_04_horn	29.5487126586914	0.0011248283553868532
wc2.1_2.5m_bio_04_horn	31.195037200927743	0.0011248283553868532
wc2.1_2.5m_bio_04_horn	32.84136174316406	0.0011248283553868532
wc2.1_2.5m_bio_04_horn	34.487686285400386	0.0011492854682728648
wc2.1_2.5m_bio_04_horn	36.134010827636715	0.001225890009663999
wc2.1_2.5m_bio_04_horn	37.78033536987304	0.0013075938913971186
wc2.1_2.5m_bio_04_horn	39.42665991210936	0.0013947355328127742
wc2.1_2.5m_bio_04_horn	41.0729844543457	0.0014876759378239512
wc2.1_2.5m_bio_04_horn	42.71930899658203	0.0015868000918999314
wc2.1_2.5m_bio_04_horn	44.36563353881836	0.0016925173113122582
wc2.1_2.5m_bio_04_horn	46.01195808105467	0.0018052649684250355
wc2.1_2.5m_bio_04_horn	47.658282623291	0.0019255089573562145
wc2.1_2.5m_bio_04_horn	49.304607165527344	0.0020537455566227436
wc2.1_2.5m_bio_04_horn	50.95093170776367	0.002190503990277648
wc2.1_2.5m_bio_04_horn	52.59725625	0.0023363474756479263
wc2.1_2.5m_bio_04_horn	54.243580792236315	0.002491877181455493
wc2.1_2.5m_bio_04_horn	55.889905334472644	0.0026577329263091087
wc2.1_2.5m_bio_04_horn	57.53622987670897	0.0028345962055027485
wc2.1_2.5m_bio_04_horn	59.182554418945315	0.0030231939163058996
wc2.1_2.5m_bio_04_horn	60.82887896118163	0.003224299056455493
wc2.1_2.5m_bio_04_horn	62.47520350341796	0.003438735380768776
wc2.1_2.5m_bio_04_horn	64.12152804565429	0.0036673808936029673
wc2.1_2.5m_bio_04_horn	65.76785258789062	0.003911169711500406
wc2.1_2.5m_bio_04_horn	67.41417713012694	0.004171096254140139
wc2.1_2.5m_bio_04_horn	69.06050167236327	0.004448219668120146
wc2.1_2.5m_bio_04_horn	70.7068262145996	0.004743667319417
wc2.1_2.5m_bio_04_horn	72.35315075683593	0.005058638751506805
wc2.1_2.5m_bio_04_horn	73.99947529907224	0.005394410341978073
wc2.1_2.5m_bio_04_horn	75.64579984130859	0.005752339959144592
wc2.1_2.5m_bio_04_horn	77.29212438354492	0.006133873015642166
wc2.1_2.5m_bio_04_horn	78.93844892578124	0.006540544796735048
wc2.1_2.5m_bio_04_horn	80.58477346801757	0.006973989773541689
wc2.1_2.5m_bio_04_horn	82.23109801025389	0.007435944397002459
wc2.1_2.5m_bio_04_horn	83.87742255249023	0.007928256876766682
wc2.1_2.5m_bio_04_horn	85.52374709472656	0.00845288299024105
wc2.1_2.5m_bio_04_horn	87.17007163696289	0.009011910296976566
wc2.1_2.5m_bio_04_horn	88.8163961791992	0.009607549756765366
wc2.1_2.5m_bio_04_horn	90.46272072143553	0.010242151096463203
wc2.1_2.5m_bio_04_horn	92.10904526367186	0.01091820653527975
wc2.1_2.5m_bio_04_horn	93.75536980590819	0.011638362891972065
wc2.1_2.5m_bio_04_horn	95.40169434814452	0.012405424378812313
wc2.1_2.5m_bio_04_horn	97.04801889038087	0.013222363777458668
wc2.1_2.5m_bio_04_horn	98.69434343261717	0.014092335477471352
wc2.1_2.5m_bio_04_horn	100.3406679748535	0.015018674544990063
wc2.1_2.5m_bio_04_horn	101.98699251708983	0.01600491814315319
wc2.1_2.5m_bio_04_horn	103.63331705932616	0.017054803669452667
wc2.1_2.5m_bio_04_horn	105.27964160156246	0.018172288313508034
wc2.1_2.5m_bio_04_horn	106.92596614379882	0.019361549988389015
wc2.1_2.5m_bio_04_horn	108.57229068603515	0.020627008751034737
wc2.1_2.5m_bio_04_horn	110.21861522827147	0.021973323076963425
wc2.1_2.5m_bio_04_horn	111.8649397705078	0.0234054084867239
wc2.1_2.5m_bio_04_horn	113.5112643127441	0.02492845244705677
wc2.1_2.5m_bio_04_horn	115.15758885498046	0.026547908782958984
wc2.1_2.5m_bio_04_horn	116.80391339721679	0.028269529342651367
wc2.1_2.5m_bio_04_horn	118.45023793945312	0.030099336057901382
wc2.1_2.5m_bio_04_horn	120.09656248168945	0.03204367682337761
wc2.1_2.5m_bio_04_horn	121.74288702392575	0.034109197556972504
wc2.1_2.5m_bio_04_horn	123.3892115661621	0.03630286827683449
wc2.1_2.5m_bio_04_horn	125.03553610839843	0.038631975650787354
wc2.1_2.5m_bio_04_horn	126.68186065063473	0.04110414534807205
wc2.1_2.5m_bio_04_horn	128.3281851928711	0.043727315962314606
wc2.1_2.5m_bio_04_horn	129.9745097351074	0.0465097576379776
wc2.1_2.5m_bio_04_horn	131.62083427734376	0.04946012422442436
wc2.1_2.5m_bio_04_horn	133.26715881958006	0.05258732661604881
wc2.1_2.5m_bio_04_horn	134.91348336181636	0.05590059235692024
wc2.1_2.5m_bio_04_horn	136.55980790405272	0.059409551322460175
wc2.1_2.5m_bio_04_horn	138.20613244628902	0.06312400847673416
wc2.1_2.5m_bio_04_horn	139.85245698852538	0.06705418974161148
wc2.1_2.5m_bio_04_horn	141.49878153076173	0.07121042907238007
wc2.1_2.5m_bio_04_horn	143.14510607299803	0.07560344785451889
wc2.1_2.5m_bio_04_horn	144.7914306152344	0.0802440270781517
wc2.1_2.5m_bio_04_horn	146.4377551574707	0.08514324575662613
wc2.1_2.5m_bio_04_horn	148.084079699707	0.0903121680021286
wc2.1_2.5m_bio_04_horn	149.73040424194335	0.09576208889484406
wc2.1_2.5m_bio_04_horn	151.37672878417965	0.1015041396021843
wc2.1_2.5m_bio_04_horn	153.023053326416	0.10754960030317307
wc2.1_2.5m_bio_04_horn	154.6693778686523	0.11390940845012665
wc2.1_2.5m_bio_04_horn	156.31570241088866	0.12059454619884491
wc2.1_2.5m_bio_04_horn	157.96202695312496	0.12761545181274414
wc2.1_2.5m_bio_04_horn	159.60835149536132	0.13498243689537048
wc2.1_2.5m_bio_04_horn	161.25467603759762	0.1427050530910492
wc2.1_2.5m_bio_04_horn	162.90100057983398	0.15079255402088165
wc2.1_2.5m_bio_04_horn	164.54732512207028	0.15925318002700806
wc2.1_2.5m_bio_04_horn	166.19364966430663	0.16809463500976562
wc2.1_2.5m_bio_04_horn	167.83997420654293	0.17732341587543488
wc2.1_2.5m_bio_04_horn	169.4862987487793	0.18694493174552917
wc2.1_2.5m_bio_04_horn	171.1326232910156	0.1969636082649231
wc2.1_2.5m_bio_04_horn	172.77894783325195	0.20738215744495392
wc2.1_2.5m_bio_04_horn	174.42527237548825	0.218202143907547
wc2.1_2.5m_bio_04_horn	176.0715969177246	0.2294231653213501
wc2.1_2.5m_bio_04_horn	177.7179214599609	0.24104341864585876
wc2.1_2.5m_bio_04_horn	179.36424600219726	0.25305885076522827
wc2.1_2.5m_bio_04_horn	181.01057054443356	0.26546382904052734
wc2.1_2.5m_bio_04_horn	182.65689508666986	0.2735673189163208
wc2.1_2.5m_bio_04_horn	184.30321962890622	0.28038716316223145
wc2.1_2.5m_bio_04_horn	185.94954417114258	0.28441116213798523
wc2.1_2.5m_bio_04_horn	187.59586871337888	0.2884698212146759
wc2.1_2.5m_bio_04_horn	189.24219325561523	0.2925626337528229
wc2.1_2.5m_bio_04_horn	190.88851779785153	0.29668936133384705
wc2.1_2.5m_bio_04_horn	192.5348423400879	0.3008495271205902
wc2.1_2.5m_bio_04_horn	194.1811668823242	0.30504274368286133
wc2.1_2.5m_bio_04_horn	195.82749142456055	0.3092685043811798
wc2.1_2.5m_bio_04_horn	197.47381596679685	0.313526451587677
wc2.1_2.5m_bio_04_horn	199.12014050903315	0.3178160488605499
wc2.1_2.5m_bio_04_horn	200.7664650512695	0.3221367299556732
wc2.1_2.5m_bio_04_horn	202.41278959350586	0.32648810744285583
wc2.1_2.5m_bio_04_horn	204.05911413574216	0.33086952567100525
wc2.1_2.5m_bio_04_horn	205.70543867797852	0.33528050780296326
wc2.1_2.5m_bio_04_horn	207.35176322021482	0.33972039818763733
wc2.1_2.5m_bio_04_horn	208.99808776245118	0.3441886901855469
wc2.1_2.5m_bio_04_horn	210.64441230468748	0.3486846685409546
wc2.1_2.5m_bio_04_horn	212.29073684692378	0.3532077670097351
wc2.1_2.5m_bio_04_horn	213.93706138916014	0.3577573001384735
wc2.1_2.5m_bio_04_horn	215.58338593139644	0.36233261227607727
wc2.1_2.5m_bio_04_horn	217.2297104736328	0.3669329881668091
wc2.1_2.5m_bio_04_horn	218.8760350158691	0.3715578019618988
wc2.1_2.5m_bio_04_horn	220.52235955810545	0.3762061893939972
wc2.1_2.5m_bio_04_horn	222.16868410034175	0.3808775544166565
wc2.1_2.5m_bio_04_horn	223.8150086425781	0.3855710029602051
wc2.1_2.5m_bio_04_horn	225.4613331848144	0.3902858793735504
wc2.1_2.5m_bio_04_horn	227.1076577270507	0.39502131938934326
wc2.1_2.5m_bio_04_horn	228.75398226928712	0.39977654814720154
wc2.1_2.5m_bio_04_horn	230.40030681152336	0.40455079078674316
wc2.1_2.5m_bio_04_horn	232.04663135375972	0.40934309363365173
wc2.1_2.5m_bio_04_horn	233.69295589599608	0.41415271162986755
wc2.1_2.5m_bio_04_horn	235.33928043823238	0.4189787209033966
wc2.1_2.5m_bio_04_horn	236.98560498046868	0.4238203465938568
wc2.1_2.5m_bio_04_horn	238.63192952270504	0.428676575422287
wc2.1_2.5m_bio_04_horn	240.27825406494134	0.43354663252830505
wc2.1_2.5m_bio_04_horn	241.9245786071777	0.4384295344352722
wc2.1_2.5m_bio_04_horn	243.57090314941405	0.44332438707351685
wc2.1_2.5m_bio_04_horn	245.2172276916503	0.4482302665710449
wc2.1_2.5m_bio_04_horn	246.86355223388665	0.4531462788581848
wc2.1_2.5m_bio_04_horn	248.509876776123	0.45807138085365295
wc2.1_2.5m_bio_04_horn	250.15620131835936	0.4630047678947449
wc2.1_2.5m_bio_04_horn	251.80252586059567	0.4679453372955322
wc2.1_2.5m_bio_04_horn	253.44885040283197	0.47289225459098816
wc2.1_2.5m_bio_04_horn	255.09517494506832	0.4778444468975067
wc2.1_2.5m_bio_04_horn	256.7414994873046	0.48280102014541626
wc2.1_2.5m_bio_04_horn	258.387824029541	0.4862154722213745
wc2.1_2.5m_bio_04_horn	260.03414857177734	0.48836129903793335
wc2.1_2.5m_bio_04_horn	261.6804731140136	0.4905076026916504
wc2.1_2.5m_bio_04_horn	263.32679765624994	0.4926542043685913
wc2.1_2.5m_bio_04_horn	264.9731221984863	0.4948010742664337
wc2.1_2.5m_bio_04_horn	266.6194467407226	0.4968090057373047
wc2.1_2.5m_bio_04_horn	268.26577128295895	0.4984872341156006
wc2.1_2.5m_bio_04_horn	269.91209582519525	0.5001654624938965
wc2.1_2.5m_bio_04_horn	271.5584203674316	0.5018436908721924
wc2.1_2.5m_bio_04_horn	273.2047449096679	0.5035219192504883
wc2.1_2.5m_bio_04_horn	274.85106945190427	0.5052000284194946
wc2.1_2.5m_bio_04_horn	276.4973939941406	0.5068780779838562
wc2.1_2.5m_bio_04_horn	278.14371853637687	0.5085558891296387
wc2.1_2.5m_bio_04_horn	279.7900430786132	0.5102335810661316
wc2.1_2.5m_bio_04_horn	281.4363676208496	0.5119109749794006
wc2.1_2.5m_bio_04_horn	283.0826921630859	0.5135881900787354
wc2.1_2.5m_bio_04_horn	284.72901670532224	0.5152649879455566
wc2.1_2.5m_bio_04_horn	286.37534124755854	0.5169415473937988
wc2.1_2.5m_bio_04_horn	288.02166578979484	0.5186176896095276
wc2.1_2.5m_bio_04_horn	289.6679903320312	0.5202933549880981
wc2.1_2.5m_bio_04_horn	291.31431487426755	0.5219686031341553
wc2.1_2.5m_bio_04_horn	292.9606394165039	0.5236433744430542
wc2.1_2.5m_bio_04_horn	294.60696395874015	0.5253176093101501
wc2.1_2.5m_bio_04_horn	296.2532885009765	0.5269913077354431
wc2.1_2.5m_bio_04_horn	297.89961304321287	0.5286643505096436
wc2.1_2.5m_bio_04_horn	299.54593758544917	0.5303367376327515
wc2.1_2.5m_bio_04_horn	301.1922621276855	0.5320084691047668
wc2.1_2.5m_bio_04_horn	302.8385866699218	0.5336794853210449
wc2.1_2.5m_bio_04_horn	304.4849112121581	0.5353497266769409
wc2.1_2.5m_bio_04_horn	306.1312357543945	0.5370191931724548
wc2.1_2.5m_bio_04_horn	307.77756029663084	0.5386878252029419
wc2.1_2.5m_bio_04_horn	309.42388483886714	0.5403556227684021
wc2.1_2.5m_bio_04_horn	311.07020938110344	0.5420224666595459
wc2.1_2.5m_bio_04_horn	312.7165339233398	0.5436883568763733
wc2.1_2.5m_bio_04_horn	314.36285846557615	0.545353353023529
wc2.1_2.5m_bio_04_horn	316.00918300781245	0.5470172762870789
wc2.1_2.5m_bio_04_horn	317.6555075500488	0.5486801862716675
wc2.1_2.5m_bio_04_horn	319.3018320922851	0.5503419637680054
wc2.1_2.5m_bio_04_horn	320.9481566345214	0.5520026087760925
wc2.1_2.5m_bio_04_horn	322.59448117675777	0.553662121295929
wc2.1_2.5m_bio_04_horn	324.2408057189941	0.5553205013275146
wc2.1_2.5m_bio_04_horn	325.8871302612304	0.5569775700569153
wc2.1_2.5m_bio_04_horn	327.5334548034667	0.5586333870887756
wc2.1_2.5m_bio_04_horn	329.1797793457031	0.5602878928184509
wc2.1_2.5m_bio_04_horn	330.8261038879394	0.5619410872459412
wc2.1_2.5m_bio_04_horn	332.47242843017574	0.5635929107666016
wc2.1_2.5m_bio_04_horn	334.11875297241204	0.5652432441711426
wc2.1_2.5m_bio_04_horn	335.76507751464834	0.5668922066688538
wc2.1_2.5m_bio_04_horn	337.4114020568847	0.5685396790504456
wc2.1_2.5m_bio_04_horn	339.05772659912105	0.570185661315918
wc2.1_2.5m_bio_04_horn	340.7040511413574	0.5718300342559814
wc2.1_2.5m_bio_04_horn	342.35037568359365	0.5734728574752808
wc2.1_2.5m_bio_04_horn	343.99670022583	0.5751140713691711
wc2.1_2.5m_bio_04_horn	345.64302476806637	0.5767536163330078
wc2.1_2.5m_bio_04_horn	347.28934931030267	0.5783914923667908
wc2.1_2.5m_bio_04_horn	348.935673852539	0.5800276398658752
wc2.1_2.5m_bio_04_horn	350.5819983947753	0.5816619992256165
wc2.1_2.5m_bio_04_horn	352.2283229370116	0.5832945704460144
wc2.1_2.5m_bio_04_horn	353.874647479248	0.5849253535270691
wc2.1_2.5m_bio_04_horn	355.52097202148434	0.586554229259491
wc2.1_2.5m_bio_04_horn	357.16729656372064	0.5881812572479248
wc2.1_2.5m_bio_04_horn	358.81362110595694	0.5898063778877258
wc2.1_2.5m_bio_04_horn	360.4599456481933	0.5914294719696045
wc2.1_2.5m_bio_04_horn	362.10627019042965	0.5930505990982056
wc2.1_2.5m_bio_04_horn	363.75259473266595	0.5946696996688843
wc2.1_2.5m_bio_04_horn	365.3989192749023	0.5962867736816406
wc2.1_2.5m_bio_04_horn	367.0452438171386	0.5979017615318298
wc2.1_2.5m_bio_04_horn	368.6915683593749	0.5995146036148071
wc2.1_2.5m_bio_04_horn	370.33789290161127	0.6011252999305725
wc2.1_2.5m_bio_04_horn	371.9842174438476	0.6027337908744812
wc2.1_2.5m_bio_04_horn	373.6305419860839	0.6043400764465332
wc2.1_2.5m_bio_04_horn	375.2768665283202	0.6059440970420837
wc2.1_2.5m_bio_04_horn	376.9231910705566	0.6075459122657776
wc2.1_2.5m_bio_04_horn	378.5695156127929	0.6091453433036804
wc2.1_2.5m_bio_04_horn	380.21584015502924	0.610742449760437
wc2.1_2.5m_bio_04_horn	381.8621646972656	0.6123371720314026
wc2.1_2.5m_bio_04_horn	383.5084892395019	0.6139295101165771
wc2.1_2.5m_bio_04_horn	385.1548137817382	0.6155194044113159
wc2.1_2.5m_bio_04_horn	386.80113832397456	0.6171068549156189
wc2.1_2.5m_bio_04_horn	388.4474628662109	0.6186918020248413
wc2.1_2.5m_bio_04_horn	390.0937874084472	0.6202741861343384
wc2.1_2.5m_bio_04_horn	391.7401119506835	0.6218540668487549
wc2.1_2.5m_bio_04_horn	393.38643649291987	0.623431384563446
wc2.1_2.5m_bio_04_horn	395.03276103515617	0.6250060200691223
wc2.1_2.5m_bio_04_horn	396.6790855773925	0.6265780329704285
wc2.1_2.5m_bio_04_horn	398.3254101196289	0.6281474232673645
wc2.1_2.5m_bio_04_horn	399.9717346618651	0.6297140717506409
wc2.1_2.5m_bio_04_horn	401.6180592041015	0.6312780380249023
wc2.1_2.5m_bio_04_horn	403.26438374633784	0.6328392028808594
wc2.1_2.5m_bio_04_horn	404.9107082885742	0.634397566318512
wc2.1_2.5m_bio_04_horn	406.5570328308105	0.6349962949752808
wc2.1_2.5m_bio_04_horn	408.2033573730468	0.6335393786430359
wc2.1_2.5m_bio_04_horn	409.84968191528316	0.6282446384429932
wc2.1_2.5m_bio_04_horn	411.49600645751946	0.6229189038276672
wc2.1_2.5m_bio_04_horn	413.1423309997558	0.6175632476806641
wc2.1_2.5m_bio_04_horn	414.78865554199217	0.6121789216995239
wc2.1_2.5m_bio_04_horn	416.4349800842284	0.6067671775817871
wc2.1_2.5m_bio_04_horn	418.08130462646477	0.60132896900177
wc2.1_2.5m_bio_04_horn	419.7276291687011	0.5958656668663025
wc2.1_2.5m_bio_04_horn	421.3739537109374	0.59037846326828
wc2.1_2.5m_bio_04_horn	423.0202782531738	0.5848687887191772
wc2.1_2.5m_bio_04_horn	424.6666027954101	0.5793376564979553
wc2.1_2.5m_bio_04_horn	426.31292733764644	0.5737865567207336
wc2.1_2.5m_bio_04_horn	427.95925187988274	0.568216860294342
wc2.1_2.5m_bio_04_horn	429.6055764221191	0.5626298189163208
wc2.1_2.5m_bio_04_horn	431.25190096435546	0.5570269227027893
wc2.1_2.5m_bio_04_horn	432.8982255065917	0.5514094233512878
wc2.1_2.5m_bio_04_horn	434.54455004882806	0.5457786917686462
wc2.1_2.5m_bio_04_horn	436.1908745910644	0.5401363372802734
wc2.1_2.5m_bio_04_horn	437.8371991333007	0.5344836711883545
wc2.1_2.5m_bio_04_horn	439.48352367553707	0.528822124004364
wc2.1_2.5m_bio_04_horn	441.1298482177734	0.5231530666351318
wc2.1_2.5m_bio_04_horn	442.7761727600097	0.5174781084060669
wc2.1_2.5m_bio_04_horn	444.42249730224603	0.5117987394332886
wc2.1_2.5m_bio_04_horn	446.0688218444824	0.5061161518096924
wc2.1_2.5m_bio_04_horn	447.71514638671863	0.5004320740699768
wc2.1_2.5m_bio_04_horn	449.361470928955	0.4947478175163269
wc2.1_2.5m_bio_04_horn	451.00779547119134	0.489065021276474
wc2.1_2.5m_bio_04_horn	452.6541200134277	0.48338496685028076
wc2.1_2.5m_bio_04_horn	454.300444555664	0.47770920395851135
wc2.1_2.5m_bio_04_horn	455.9467690979003	0.47203919291496277
wc2.1_2.5m_bio_04_horn	457.59309364013666	0.46637648344039917
wc2.1_2.5m_bio_04_horn	459.23941818237296	0.46072232723236084
wc2.1_2.5m_bio_04_horn	460.8857427246093	0.45507827401161194
wc2.1_2.5m_bio_04_horn	462.5320672668457	0.4494457244873047
wc2.1_2.5m_bio_04_horn	464.1783918090819	0.4438261091709137
wc2.1_2.5m_bio_04_horn	465.8247163513183	0.43822091817855835
wc2.1_2.5m_bio_04_horn	467.47104089355463	0.43263137340545654
wc2.1_2.5m_bio_04_horn	469.11736543579093	0.4270589053630829
wc2.1_2.5m_bio_04_horn	470.7636899780273	0.4215048849582672
wc2.1_2.5m_bio_04_horn	472.4100145202636	0.4159707725048065
wc2.1_2.5m_bio_04_horn	474.05633906249994	0.41045767068862915
wc2.1_2.5m_bio_04_horn	475.70266360473624	0.40496695041656494
wc2.1_2.5m_bio_04_horn	477.34898814697254	0.39949992299079895
wc2.1_2.5m_bio_04_horn	478.9953126892089	0.3940579295158386
wc2.1_2.5m_bio_04_horn	480.64163723144526	0.38864198327064514
wc2.1_2.5m_bio_04_horn	482.2879617736816	0.38325339555740356
wc2.1_2.5m_bio_04_horn	483.93428631591786	0.377893328666687
wc2.1_2.5m_bio_04_horn	485.5806108581542	0.37256303429603577
wc2.1_2.5m_bio_04_horn	487.2269354003906	0.36726346611976624
wc2.1_2.5m_bio_04_horn	488.8732599426268	0.36199578642845154
wc2.1_2.5m_bio_04_horn	490.5195844848632	0.35676103830337524
wc2.1_2.5m_bio_04_horn	492.16590902709964	0.3515602946281433
wc2.1_2.5m_bio_04_horn	493.8122335693359	0.3463946282863617
wc2.1_2.5m_bio_04_horn	495.45855811157213	0.3412648141384125
wc2.1_2.5m_bio_04_horn	497.1048826538086	0.3361718952655792
wc2.1_2.5m_bio_04_horn	498.75120719604485	0.33111679553985596
wc2.1_2.5m_bio_04_horn	500.3975317382811	0.3261004388332367
wc2.1_2.5m_bio_04_horn	502.04385628051756	0.32112354040145874
wc2.1_2.5m_bio_04_horn	503.6901808227538	0.31618693470954895
wc2.1_2.5m_bio_04_horn	505.33650536499016	0.3112913966178894
wc2.1_2.5m_bio_04_horn	506.9828299072265	0.30643782019615173
wc2.1_2.5m_bio_04_horn	508.62915444946276	0.30162665247917175
wc2.1_2.5m_bio_04_horn	510.2754789916991	0.2968587279319763
wc2.1_2.5m_bio_04_horn	511.9218035339355	0.2921346127986908
wc2.1_2.5m_bio_04_horn	513.5681280761719	0.2874550521373749
wc2.1_2.5m_bio_04_horn	515.2144526184081	0.28282031416893005
wc2.1_2.5m_bio_04_horn	516.8607771606445	0.27823129296302795
wc2.1_2.5m_bio_04_horn	518.5071017028808	0.27368831634521484
wc2.1_2.5m_bio_04_horn	520.1534262451171	0.2691916823387146
wc2.1_2.5m_bio_04_horn	521.7997507873536	0.2647421956062317
wc2.1_2.5m_bio_04_horn	523.4460753295898	0.26034003496170044
wc2.1_2.5m_bio_04_horn	525.092399871826	0.25598540902137756
wc2.1_2.5m_bio_04_horn	526.7387244140625	0.251679003238678
wc2.1_2.5m_bio_04_horn	528.3850489562988	0.24742081761360168
wc2.1_2.5m_bio_04_horn	530.0313734985352	0.24321140348911285
wc2.1_2.5m_bio_04_horn	531.6776980407715	0.23905085027217865
wc2.1_2.5m_bio_04_horn	533.3240225830077	0.23493923246860504
wc2.1_2.5m_bio_04_horn	534.9703471252442	0.23087702691555023
wc2.1_2.5m_bio_04_horn	536.6166716674804	0.2268640697002411
wc2.1_2.5m_bio_04_horn	538.2629962097168	0.22290080785751343
wc2.1_2.5m_bio_04_horn	539.9093207519531	0.21898716688156128
wc2.1_2.5m_bio_04_horn	541.5556452941894	0.21512308716773987
wc2.1_2.5m_bio_04_horn	543.2019698364257	0.21130886673927307
wc2.1_2.5m_bio_04_horn	544.8482943786621	0.20754440128803253
wc2.1_2.5m_bio_04_horn	546.4946189208985	0.20382952690124512
wc2.1_2.5m_bio_04_horn	548.1409434631347	0.20016448199748993
wc2.1_2.5m_bio_04_horn	549.7872680053711	0.1965489536523819
wc2.1_2.5m_bio_04_horn	551.4335925476074	0.19298309087753296
wc2.1_2.5m_bio_04_horn	553.0799170898437	0.1894666701555252
wc2.1_2.5m_bio_04_horn	554.7262416320801	0.18599942326545715
wc2.1_2.5m_bio_04_horn	556.3725661743164	0.18258145451545715
wc2.1_2.5m_bio_04_horn	558.0188907165526	0.17921236157417297
wc2.1_2.5m_bio_04_horn	559.6652152587891	0.1758921593427658
wc2.1_2.5m_bio_04_horn	561.3115398010253	0.17262054979801178
wc2.1_2.5m_bio_04_horn	562.9578643432617	0.16939716041088104
wc2.1_2.5m_bio_04_horn	564.604188885498	0.1662219911813736
wc2.1_2.5m_bio_04_horn	566.2505134277343	0.1630946397781372
wc2.1_2.5m_bio_04_horn	567.8968379699706	0.16001473367214203
wc2.1_2.5m_bio_04_horn	569.543162512207	0.1569821834564209
wc2.1_2.5m_bio_04_horn	571.1894870544434	0.15399646759033203
wc2.1_2.5m_bio_04_horn	572.8358115966797	0.15105746686458588
wc2.1_2.5m_bio_04_horn	574.482136138916	0.14816471934318542
wc2.1_2.5m_bio_04_horn	576.1284606811523	0.14531779289245605
wc2.1_2.5m_bio_04_horn	577.7747852233887	0.14251652359962463
wc2.1_2.5m_bio_04_horn	579.421109765625	0.13976041972637177
wc2.1_2.5m_bio_04_horn	581.0674343078613	0.13704898953437805
wc2.1_2.5m_bio_04_horn	582.7137588500976	0.13438205420970917
wc2.1_2.5m_bio_04_horn	584.360083392334	0.13175900280475616
wc2.1_2.5m_bio_04_horn	586.0064079345702	0.12917959690093994
wc2.1_2.5m_bio_04_horn	587.6527324768067	0.1266433149576187
wc2.1_2.5m_bio_04_horn	589.299057019043	0.12414964288473129
wc2.1_2.5m_bio_04_horn	590.9453815612792	0.12169831991195679
wc2.1_2.5m_bio_04_horn	592.5917061035157	0.11928872019052505
wc2.1_2.5m_bio_04_horn	594.2380306457519	0.11692056804895401
wc2.1_2.5m_bio_04_horn	595.8843551879883	0.11459331214427948
wc2.1_2.5m_bio_04_horn	597.5306797302246	0.11230640113353729
wc2.1_2.5m_bio_04_horn	599.1770042724609	0.11005953699350357
wc2.1_2.5m_bio_04_horn	600.8233288146972	0.10785216838121414
wc2.1_2.5m_bio_04_horn	602.4696533569336	0.10568372905254364
wc2.1_2.5m_bio_04_horn	604.1159778991699	0.103553906083107
wc2.1_2.5m_bio_04_horn	605.7623024414062	0.10146205872297287
wc2.1_2.5m_bio_04_horn	607.4086269836425	0.099407859146595
wc2.1_2.5m_bio_04_horn	609.0549515258789	0.09739074110984802
wc2.1_2.5m_bio_04_horn	610.7012760681151	0.09541014581918716
wc2.1_2.5m_bio_04_horn	612.3476006103516	0.09346572309732437
wc2.1_2.5m_bio_04_horn	613.9939251525878	0.09155692160129547
wc2.1_2.5m_bio_04_horn	615.6402496948241	0.0896831750869751
wc2.1_2.5m_bio_04_horn	617.2865742370606	0.08784414082765579
wc2.1_2.5m_bio_04_horn	618.9328987792968	0.08603917807340622
wc2.1_2.5m_bio_04_horn	620.5792233215333	0.08426794409751892
wc2.1_2.5m_bio_04_horn	622.2255478637695	0.08252988755702972
wc2.1_2.5m_bio_04_horn	623.8718724060058	0.08082444220781326
wc2.1_2.5m_bio_04_horn	625.5181969482422	0.07915126532316208
wc2.1_2.5m_bio_04_horn	627.1645214904785	0.07750974595546722
wc2.1_2.5m_bio_04_horn	628.8108460327148	0.07589951902627945
wc2.1_2.5m_bio_04_horn	630.4571705749512	0.07432005554437637
wc2.1_2.5m_bio_04_horn	632.1034951171874	0.07277081161737442
wc2.1_2.5m_bio_04_horn	633.7498196594238	0.07125142961740494
wc2.1_2.5m_bio_04_horn	635.3961442016601	0.06976138800382614
wc2.1_2.5m_bio_04_horn	637.0424687438965	0.06830015778541565
wc2.1_2.5m_bio_04_horn	638.6887932861327	0.0668673887848854
wc2.1_2.5m_bio_04_horn	640.3351178283691	0.06546251475811005
wc2.1_2.5m_bio_04_horn	641.9814423706055	0.06408517807722092
wc2.1_2.5m_bio_04_horn	643.6277669128417	0.06273487210273743
wc2.1_2.5m_bio_04_horn	645.2740914550782	0.06141110882163048
wc2.1_2.5m_bio_04_horn	646.9204159973144	0.06011353060603142
wc2.1_2.5m_bio_04_horn	648.5667405395507	0.05884165316820145
wc2.1_2.5m_bio_04_horn	650.2130650817871	0.057594988495111465
wc2.1_2.5m_bio_04_horn	651.8593896240234	0.05637320131063461
wc2.1_2.5m_bio_04_horn	653.5057141662597	0.055175770074129105
wc2.1_2.5m_bio_04_horn	655.1520387084961	0.05400235950946808
wc2.1_2.5m_bio_04_horn	656.7983632507323	0.052852507680654526
wc2.1_2.5m_bio_04_horn	658.4446877929687	0.05172576382756233
wc2.1_2.5m_bio_04_horn	660.091012335205	0.050621792674064636
wc2.1_2.5m_bio_04_horn	661.7373368774414	0.049540113657712936
wc2.1_2.5m_bio_04_horn	663.3836614196778	0.048480406403541565
wc2.1_2.5m_bio_04_horn	665.029985961914	0.0474422387778759
wc2.1_2.5m_bio_04_horn	666.6763105041504	0.04642517864704132
wc2.1_2.5m_bio_04_horn	668.3226350463867	0.045428916811943054
wc2.1_2.5m_bio_04_horn	669.9689595886231	0.04445303976535797
wc2.1_2.5m_bio_04_horn	671.6152841308593	0.04349713400006294
wc2.1_2.5m_bio_04_horn	673.2616086730957	0.04256090521812439
wc2.1_2.5m_bio_04_horn	674.907933215332	0.041643913835287094
wc2.1_2.5m_bio_04_horn	676.5542577575683	0.040745873004198074
wc2.1_2.5m_bio_04_horn	678.2005822998048	0.03986639156937599
wc2.1_2.5m_bio_04_horn	679.846906842041	0.0390050932765007
wc2.1_2.5m_bio_04_horn	681.4932313842772	0.03816169127821922
wc2.1_2.5m_bio_04_horn	683.1395559265137	0.03733581677079201
wc2.1_2.5m_bio_04_horn	684.78588046875	0.036527108401060104
wc2.1_2.5m_bio_04_horn	686.4322050109863	0.035735294222831726
wc2.1_2.5m_bio_04_horn	688.0785295532227	0.03495999425649643
wc2.1_2.5m_bio_04_horn	689.7248540954589	0.03420094773173332
wc2.1_2.5m_bio_04_horn	691.3711786376953	0.03345780819654465
wc2.1_2.5m_bio_04_horn	693.0175031799316	0.03273024410009384
wc2.1_2.5m_bio_04_horn	694.663827722168	0.03201800212264061
wc2.1_2.5m_bio_04_horn	696.3101522644042	0.031320732086896896
wc2.1_2.5m_bio_04_horn	697.9564768066406	0.0306381918489933
wc2.1_2.5m_bio_04_horn	699.6028013488769	0.029970064759254456
wc2.1_2.5m_bio_04_horn	701.2491258911132	0.029316041618585587
wc2.1_2.5m_bio_04_horn	702.8954504333495	0.02867589332163334
wc2.1_2.5m_bio_04_horn	704.5417749755859	0.028049319982528687
wc2.1_2.5m_bio_04_horn	706.1880995178221	0.02743602730333805
wc2.1_2.5m_bio_04_horn	707.8344240600586	0.026835797354578972
wc2.1_2.5m_bio_04_horn	709.4807486022949	0.026248322799801826
wc2.1_2.5m_bio_04_horn	711.1270731445312	0.025673389434814453
wc2.1_2.5m_bio_04_horn	712.7733976867676	0.025110725313425064
wc2.1_2.5m_bio_04_horn	714.4197222290038	0.02456006035208702
wc2.1_2.5m_bio_04_horn	716.0660467712403	0.024021195247769356
wc2.1_2.5m_bio_04_horn	717.7123713134765	0.023493867367506027
wc2.1_2.5m_bio_04_horn	719.3586958557128	0.02297782525420189
wc2.1_2.5m_bio_04_horn	721.0050203979492	0.022808289155364037
wc2.1_2.5m_bio_04_horn	722.6513449401855	0.022808289155364037
wc2.1_2.5m_bio_04_horn	724.2976694824218	0.022808289155364037
wc2.1_2.5m_bio_04_horn	725.9439940246582	0.022808289155364037
wc2.1_2.5m_bio_04_horn	727.5903185668944	0.022808289155364037
wc2.1_2.5m_bio_04_horn	729.2366431091308	0.022808289155364037
wc2.1_2.5m_bio_04_horn	730.8829676513672	0.022808289155364037
wc2.1_2.5m_bio_04_horn	732.5292921936035	0.022808289155364037
wc2.1_2.5m_bio_04_horn	734.1756167358398	0.022808289155364037
wc2.1_2.5m_bio_04_horn	735.8219412780761	0.022808289155364037
wc2.1_2.5m_bio_04_horn	737.4682658203125	0.022808289155364037
wc2.1_2.5m_bio_04_horn	739.1145903625487	0.022808289155364037
wc2.1_2.5m_bio_04_horn	740.7609149047852	0.022808289155364037
wc2.1_2.5m_bio_04_horn	742.4072394470214	0.022808289155364037
wc2.1_2.5m_bio_04_horn	744.0535639892577	0.022808289155364037
wc2.1_2.5m_bio_04_horn	745.6998885314941	0.022808289155364037
wc2.1_2.5m_bio_04_horn	747.3462130737304	0.022808289155364037
wc2.1_2.5m_bio_04_horn	748.9925376159667	0.022808289155364037
wc2.1_2.5m_bio_04_horn	750.6388621582031	0.022808289155364037
wc2.1_2.5m_bio_04_horn	752.2851867004393	0.022808289155364037
wc2.1_2.5m_bio_04_horn	753.9315112426758	0.022808289155364037
wc2.1_2.5m_bio_04_horn	755.577835784912	0.022808289155364037
wc2.1_2.5m_bio_04_horn	757.2241603271484	0.022808289155364037
wc2.1_2.5m_bio_04_horn	758.8704848693848	0.022808289155364037
wc2.1_2.5m_bio_04_horn	760.516809411621	0.022808289155364037
wc2.1_2.5m_bio_04_horn	762.1631339538574	0.022808289155364037
wc2.1_2.5m_bio_04_horn	763.8094584960937	0.022808289155364037
wc2.1_2.5m_bio_04_horn	765.4557830383301	0.022808289155364037
wc2.1_2.5m_bio_04_horn	767.1021075805663	0.022808289155364037
wc2.1_2.5m_bio_04_horn	768.7484321228027	0.022808289155364037
wc2.1_2.5m_bio_04_horn	770.394756665039	0.022808289155364037
wc2.1_2.5m_bio_04_horn	772.0410812072753	0.022808289155364037
wc2.1_2.5m_bio_04_horn	773.6874057495118	0.022808289155364037
wc2.1_2.5m_bio_04_horn	775.333730291748	0.022808289155364037
wc2.1_2.5m_bio_04_horn	776.9800548339842	0.022808289155364037
wc2.1_2.5m_bio_04_horn	778.6263793762207	0.022808289155364037
wc2.1_2.5m_bio_04_horn	780.272703918457	0.022808289155364037
wc2.1_2.5m_bio_04_horn	781.9190284606933	0.022808289155364037
wc2.1_2.5m_bio_04_horn	783.5653530029297	0.022808289155364037
wc2.1_2.5m_bio_04_horn	785.2116775451659	0.022808289155364037
wc2.1_2.5m_bio_04_horn	786.8580020874023	0.022808289155364037
wc2.1_2.5m_bio_04_horn	788.5043266296386	0.022808289155364037
