# Supplementary material for: New records of a lost species and a geographic range expansion for sengis in the Horn of Africa
Source: PeerJ. 2020 Aug 18;8:e9652. doi: 10.7717/peerj.9652 (PMC7441985; doi:10.7717/peerj.9652)
Supplement: Supplemental Information 6 [file peerj-08-9652-s006.zip › Data_S6_Ecological_Niche_Modeling/4_final_Maxent_analysis/output/plots/revoilii_13_wc2.1_2.5m_bio_04_horn_only.dat]

variable	x	y
wc2.1_2.5m_bio_04_horn	-34.65794448852539	0.0012203652877360582
wc2.1_2.5m_bio_04_horn	-33.01161994628906	0.0012203652877360582
wc2.1_2.5m_bio_04_horn	-31.36529540405273	0.0012203652877360582
wc2.1_2.5m_bio_04_horn	-29.718970861816402	0.0012203652877360582
wc2.1_2.5m_bio_04_horn	-28.072646319580077	0.0012203652877360582
wc2.1_2.5m_bio_04_horn	-26.426321777343745	0.0012203652877360582
wc2.1_2.5m_bio_04_horn	-24.77999723510742	0.0012203652877360582
wc2.1_2.5m_bio_04_horn	-23.133672692871095	0.0012203652877360582
wc2.1_2.5m_bio_04_horn	-21.487348150634766	0.0012203652877360582
wc2.1_2.5m_bio_04_horn	-19.841023608398437	0.0012203652877360582
wc2.1_2.5m_bio_04_horn	-18.194699066162105	0.0012203652877360582
wc2.1_2.5m_bio_04_horn	-16.54837452392578	0.0012203652877360582
wc2.1_2.5m_bio_04_horn	-14.902049981689451	0.0012203652877360582
wc2.1_2.5m_bio_04_horn	-13.255725439453123	0.0012203652877360582
wc2.1_2.5m_bio_04_horn	-11.609400897216798	0.0012203652877360582
wc2.1_2.5m_bio_04_horn	-9.963076354980469	0.0012203652877360582
wc2.1_2.5m_bio_04_horn	-8.31675181274414	0.0012203652877360582
wc2.1_2.5m_bio_04_horn	-6.670427270507812	0.0012203652877360582
wc2.1_2.5m_bio_04_horn	-5.024102728271483	0.0012203652877360582
wc2.1_2.5m_bio_04_horn	-3.377778186035158	0.0012203652877360582
wc2.1_2.5m_bio_04_horn	-1.7314536437988224	0.0012203652877360582
wc2.1_2.5m_bio_04_horn	-0.08512910156250086	0.0012203652877360582
wc2.1_2.5m_bio_04_horn	1.5611954406738278	0.0012203652877360582
wc2.1_2.5m_bio_04_horn	3.2075199829101564	0.0012203652877360582
wc2.1_2.5m_bio_04_horn	4.853844525146485	0.0012203652877360582
wc2.1_2.5m_bio_04_horn	6.5001690673828065	0.0012203652877360582
wc2.1_2.5m_bio_04_horn	8.146493609619142	0.0012203652877360582
wc2.1_2.5m_bio_04_horn	9.792818151855464	0.0012203652877360582
wc2.1_2.5m_bio_04_horn	11.439142694091792	0.0012203652877360582
wc2.1_2.5m_bio_04_horn	13.085467236328121	0.0012203652877360582
wc2.1_2.5m_bio_04_horn	14.73179177856445	0.0012203652877360582
wc2.1_2.5m_bio_04_horn	16.37811632080078	0.0012203652877360582
wc2.1_2.5m_bio_04_horn	18.024440863037107	0.0012203652877360582
wc2.1_2.5m_bio_04_horn	19.67076540527343	0.0012203652877360582
wc2.1_2.5m_bio_04_horn	21.317089947509764	0.0012203652877360582
wc2.1_2.5m_bio_04_horn	22.963414489746093	0.0012203652877360582
wc2.1_2.5m_bio_04_horn	24.60973903198242	0.0012203652877360582
wc2.1_2.5m_bio_04_horn	26.25606357421875	0.0012203652877360582
wc2.1_2.5m_bio_04_horn	27.90238811645507	0.0012203652877360582
wc2.1_2.5m_bio_04_horn	29.5487126586914	0.0012203652877360582
wc2.1_2.5m_bio_04_horn	31.195037200927743	0.0012203652877360582
wc2.1_2.5m_bio_04_horn	32.84136174316406	0.0012203652877360582
wc2.1_2.5m_bio_04_horn	34.487686285400386	0.0012475928524509072
wc2.1_2.5m_bio_04_horn	36.134010827636715	0.0013329698704183102
wc2.1_2.5m_bio_04_horn	37.78033536987304	0.0014241813914850354
wc2.1_2.5m_bio_04_horn	39.42665991210936	0.0015216246247291565
wc2.1_2.5m_bio_04_horn	41.0729844543457	0.0016257241368293762
wc2.1_2.5m_bio_04_horn	42.71930899658203	0.0017369332490488887
wc2.1_2.5m_bio_04_horn	44.36563353881836	0.0018557354342192411
wc2.1_2.5m_bio_04_horn	46.01195808105467	0.0019826472271233797
wc2.1_2.5m_bio_04_horn	47.658282623291	0.002118219854310155
wc2.1_2.5m_bio_04_horn	49.304607165527344	0.0022630419116467237
wc2.1_2.5m_bio_04_horn	50.95093170776367	0.0024177415762096643
wc2.1_2.5m_bio_04_horn	52.59725625	0.0025829889345914125
wc2.1_2.5m_bio_04_horn	54.243580792236315	0.002759499242529273
wc2.1_2.5m_bio_04_horn	55.889905334472644	0.002948035951703787
wc2.1_2.5m_bio_04_horn	57.53622987670897	0.0031494132708758116
wc2.1_2.5m_bio_04_horn	59.182554418945315	0.0033645005896687508
wc2.1_2.5m_bio_04_horn	60.82887896118163	0.003594223642721772
wc2.1_2.5m_bio_04_horn	62.47520350341796	0.0038395714946091175
wc2.1_2.5m_bio_04_horn	64.12152804565429	0.004101598169654608
wc2.1_2.5m_bio_04_horn	65.76785258789062	0.0043814280070364475
wc2.1_2.5m_bio_04_horn	67.41417713012694	0.00468025915324688
wc2.1_2.5m_bio_04_horn	69.06050167236327	0.004999369848519564
wc2.1_2.5m_bio_04_horn	70.7068262145996	0.0053401212207973
wc2.1_2.5m_bio_04_horn	72.35315075683593	0.005703964736312628
wc2.1_2.5m_bio_04_horn	73.99947529907224	0.006092446390539408
wc2.1_2.5m_bio_04_horn	75.64579984130859	0.006507213227450848
wc2.1_2.5m_bio_04_horn	77.29212438354492	0.006950019858777523
wc2.1_2.5m_bio_04_horn	78.93844892578124	0.007422733586281538
wc2.1_2.5m_bio_04_horn	80.58477346801757	0.00792734231799841
wc2.1_2.5m_bio_04_horn	82.23109801025389	0.008465963415801525
wc2.1_2.5m_bio_04_horn	83.87742255249023	0.009040850214660168
wc2.1_2.5m_bio_04_horn	85.52374709472656	0.009654391556978226
wc2.1_2.5m_bio_04_horn	87.17007163696289	0.010309136472642422
wc2.1_2.5m_bio_04_horn	88.8163961791992	0.011007791385054588
wc2.1_2.5m_bio_04_horn	90.46272072143553	0.011753232218325138
wc2.1_2.5m_bio_04_horn	92.10904526367186	0.01254851371049881
wc2.1_2.5m_bio_04_horn	93.75536980590819	0.013396878726780415
wc2.1_2.5m_bio_04_horn	95.40169434814452	0.014301767572760582
wc2.1_2.5m_bio_04_horn	97.04801889038087	0.01526683196425438
wc2.1_2.5m_bio_04_horn	98.69434343261717	0.016295939683914185
wc2.1_2.5m_bio_04_horn	100.3406679748535	0.017393194139003754
wc2.1_2.5m_bio_04_horn	101.98699251708983	0.018562935292720795
wc2.1_2.5m_bio_04_horn	103.63331705932616	0.01980975829064846
wc2.1_2.5m_bio_04_horn	105.27964160156246	0.021138522773981094
wc2.1_2.5m_bio_04_horn	106.92596614379882	0.022554365918040276
wc2.1_2.5m_bio_04_horn	108.57229068603515	0.024062708020210266
wc2.1_2.5m_bio_04_horn	110.21861522827147	0.025669274851679802
wc2.1_2.5m_bio_04_horn	111.8649397705078	0.027380095794796944
wc2.1_2.5m_bio_04_horn	113.5112643127441	0.029201524332165718
wc2.1_2.5m_bio_04_horn	115.15758885498046	0.031140239909291267
wc2.1_2.5m_bio_04_horn	116.80391339721679	0.03320327773690224
wc2.1_2.5m_bio_04_horn	118.45023793945312	0.035397984087467194
wc2.1_2.5m_bio_04_horn	120.09656248168945	0.03773210197687149
wc2.1_2.5m_bio_04_horn	121.74288702392575	0.04021370783448219
wc2.1_2.5m_bio_04_horn	123.3892115661621	0.04285126179456711
wc2.1_2.5m_bio_04_horn	125.03553610839843	0.045653581619262695
wc2.1_2.5m_bio_04_horn	126.68186065063473	0.04862985014915466
wc2.1_2.5m_bio_04_horn	128.3281851928711	0.05178961902856827
wc2.1_2.5m_bio_04_horn	129.9745097351074	0.055142782628536224
wc2.1_2.5m_bio_04_horn	131.62083427734376	0.05869964137673378
wc2.1_2.5m_bio_04_horn	133.26715881958006	0.06247076019644737
wc2.1_2.5m_bio_04_horn	134.91348336181636	0.06646700948476791
wc2.1_2.5m_bio_04_horn	136.55980790405272	0.07069965451955795
wc2.1_2.5m_bio_04_horn	138.20613244628902	0.07518009096384048
wc2.1_2.5m_bio_04_horn	139.85245698852538	0.07992009073495865
wc2.1_2.5m_bio_04_horn	141.49878153076173	0.08493144065141678
wc2.1_2.5m_bio_04_horn	143.14510607299803	0.09022627025842667
wc2.1_2.5m_bio_04_horn	144.7914306152344	0.09581657499074936
wc2.1_2.5m_bio_04_horn	146.4377551574707	0.10171457380056381
wc2.1_2.5m_bio_04_horn	148.084079699707	0.10793223232030869
wc2.1_2.5m_bio_04_horn	149.73040424194335	0.11448158323764801
wc2.1_2.5m_bio_04_horn	151.37672878417965	0.1213742196559906
wc2.1_2.5m_bio_04_horn	153.023053326416	0.1286216378211975
wc2.1_2.5m_bio_04_horn	154.6693778686523	0.13623462617397308
wc2.1_2.5m_bio_04_horn	156.31570241088866	0.14422371983528137
wc2.1_2.5m_bio_04_horn	157.96202695312496	0.15259847044944763
wc2.1_2.5m_bio_04_horn	159.60835149536132	0.16136790812015533
wc2.1_2.5m_bio_04_horn	161.25467603759762	0.17053978145122528
wc2.1_2.5m_bio_04_horn	162.90100057983398	0.18012110888957977
wc2.1_2.5m_bio_04_horn	164.54732512207028	0.1901172548532486
wc2.1_2.5m_bio_04_horn	166.19364966430663	0.20053255558013916
wc2.1_2.5m_bio_04_horn	167.83997420654293	0.21136954426765442
wc2.1_2.5m_bio_04_horn	169.4862987487793	0.22262896597385406
wc2.1_2.5m_bio_04_horn	171.1326232910156	0.2343100905418396
wc2.1_2.5m_bio_04_horn	172.77894783325195	0.24640971422195435
wc2.1_2.5m_bio_04_horn	174.42527237548825	0.2589229941368103
wc2.1_2.5m_bio_04_horn	176.0715969177246	0.271842360496521
wc2.1_2.5m_bio_04_horn	177.7179214599609	0.2851584553718567
wc2.1_2.5m_bio_04_horn	179.36424600219726	0.29885900020599365
wc2.1_2.5m_bio_04_horn	181.01057054443356	0.31292974948883057
wc2.1_2.5m_bio_04_horn	182.65689508666986	0.3273535370826721
wc2.1_2.5m_bio_04_horn	184.30321962890622	0.3394387364387512
wc2.1_2.5m_bio_04_horn	185.94954417114258	0.34512993693351746
wc2.1_2.5m_bio_04_horn	187.59586871337888	0.3508659303188324
wc2.1_2.5m_bio_04_horn	189.24219325561523	0.35664528608322144
wc2.1_2.5m_bio_04_horn	190.88851779785153	0.3624667227268219
wc2.1_2.5m_bio_04_horn	192.5348423400879	0.3683287501335144
wc2.1_2.5m_bio_04_horn	194.1811668823242	0.37422996759414673
wc2.1_2.5m_bio_04_horn	195.82749142456055	0.38016876578330994
wc2.1_2.5m_bio_04_horn	197.47381596679685	0.3861437141895294
wc2.1_2.5m_bio_04_horn	199.12014050903315	0.39215317368507385
wc2.1_2.5m_bio_04_horn	200.7664650512695	0.39819541573524475
wc2.1_2.5m_bio_04_horn	202.41278959350586	0.40426892042160034
wc2.1_2.5m_bio_04_horn	204.05911413574216	0.4103718101978302
wc2.1_2.5m_bio_04_horn	205.70543867797852	0.4165024757385254
wc2.1_2.5m_bio_04_horn	207.35176322021482	0.4226590394973755
wc2.1_2.5m_bio_04_horn	208.99808776245118	0.428839772939682
wc2.1_2.5m_bio_04_horn	210.64441230468748	0.43504270911216736
wc2.1_2.5m_bio_04_horn	212.29073684692378	0.44126611948013306
wc2.1_2.5m_bio_04_horn	213.93706138916014	0.44750797748565674
wc2.1_2.5m_bio_04_horn	215.58338593139644	0.45376649498939514
wc2.1_2.5m_bio_04_horn	217.2297104736328	0.46003958582878113
wc2.1_2.5m_bio_04_horn	218.8760350158691	0.46632543206214905
wc2.1_2.5m_bio_04_horn	220.52235955810545	0.4726219177246094
wc2.1_2.5m_bio_04_horn	222.16868410034175	0.4789271950721741
wc2.1_2.5m_bio_04_horn	223.8150086425781	0.4852391183376312
wc2.1_2.5m_bio_04_horn	225.4613331848144	0.4915558397769928
wc2.1_2.5m_bio_04_horn	227.1076577270507	0.4978751838207245
wc2.1_2.5m_bio_04_horn	228.75398226928712	0.5041952729225159
wc2.1_2.5m_bio_04_horn	230.40030681152336	0.5105140209197998
wc2.1_2.5m_bio_04_horn	232.04663135375972	0.5168293118476868
wc2.1_2.5m_bio_04_horn	233.69295589599608	0.5231393575668335
wc2.1_2.5m_bio_04_horn	235.33928043823238	0.5294418931007385
wc2.1_2.5m_bio_04_horn	236.98560498046868	0.5357351899147034
wc2.1_2.5m_bio_04_horn	238.63192952270504	0.5420169830322266
wc2.1_2.5m_bio_04_horn	240.27825406494134	0.5482856035232544
wc2.1_2.5m_bio_04_horn	241.9245786071777	0.5545387864112854
wc2.1_2.5m_bio_04_horn	243.57090314941405	0.5607748627662659
wc2.1_2.5m_bio_04_horn	245.2172276916503	0.5669917464256287
wc2.1_2.5m_bio_04_horn	246.86355223388665	0.5731876492500305
wc2.1_2.5m_bio_04_horn	248.509876776123	0.5793606042861938
wc2.1_2.5m_bio_04_horn	250.15620131835936	0.5855089426040649
wc2.1_2.5m_bio_04_horn	251.80252586059567	0.5916306972503662
wc2.1_2.5m_bio_04_horn	253.44885040283197	0.5977241396903992
wc2.1_2.5m_bio_04_horn	255.09517494506832	0.6037875413894653
wc2.1_2.5m_bio_04_horn	256.7414994873046	0.609819233417511
wc2.1_2.5m_bio_04_horn	258.387824029541	0.6125286817550659
wc2.1_2.5m_bio_04_horn	260.03414857177734	0.6125286817550659
wc2.1_2.5m_bio_04_horn	261.6804731140136	0.6125286817550659
wc2.1_2.5m_bio_04_horn	263.32679765624994	0.6125286817550659
wc2.1_2.5m_bio_04_horn	264.9731221984863	0.6125286817550659
wc2.1_2.5m_bio_04_horn	266.6194467407226	0.6125286817550659
wc2.1_2.5m_bio_04_horn	268.26577128295895	0.6125286817550659
wc2.1_2.5m_bio_04_horn	269.91209582519525	0.6125286817550659
wc2.1_2.5m_bio_04_horn	271.5584203674316	0.6125286817550659
wc2.1_2.5m_bio_04_horn	273.2047449096679	0.6125286817550659
wc2.1_2.5m_bio_04_horn	274.85106945190427	0.6125286817550659
wc2.1_2.5m_bio_04_horn	276.4973939941406	0.6125286817550659
wc2.1_2.5m_bio_04_horn	278.14371853637687	0.6125286817550659
wc2.1_2.5m_bio_04_horn	279.7900430786132	0.6125286817550659
wc2.1_2.5m_bio_04_horn	281.4363676208496	0.6125286817550659
wc2.1_2.5m_bio_04_horn	283.0826921630859	0.6125286817550659
wc2.1_2.5m_bio_04_horn	284.72901670532224	0.6125286817550659
wc2.1_2.5m_bio_04_horn	286.37534124755854	0.6125286817550659
wc2.1_2.5m_bio_04_horn	288.02166578979484	0.6125286817550659
wc2.1_2.5m_bio_04_horn	289.6679903320312	0.6125286817550659
wc2.1_2.5m_bio_04_horn	291.31431487426755	0.6125286817550659
wc2.1_2.5m_bio_04_horn	292.9606394165039	0.6125286817550659
wc2.1_2.5m_bio_04_horn	294.60696395874015	0.6125286817550659
wc2.1_2.5m_bio_04_horn	296.2532885009765	0.6125286817550659
wc2.1_2.5m_bio_04_horn	297.89961304321287	0.6125286817550659
wc2.1_2.5m_bio_04_horn	299.54593758544917	0.6125286817550659
wc2.1_2.5m_bio_04_horn	301.1922621276855	0.6125286817550659
wc2.1_2.5m_bio_04_horn	302.8385866699218	0.6125286817550659
wc2.1_2.5m_bio_04_horn	304.4849112121581	0.6125286817550659
wc2.1_2.5m_bio_04_horn	306.1312357543945	0.6125286817550659
wc2.1_2.5m_bio_04_horn	307.77756029663084	0.6125286817550659
wc2.1_2.5m_bio_04_horn	309.42388483886714	0.6125286817550659
wc2.1_2.5m_bio_04_horn	311.07020938110344	0.6125286817550659
wc2.1_2.5m_bio_04_horn	312.7165339233398	0.6125286817550659
wc2.1_2.5m_bio_04_horn	314.36285846557615	0.6125286817550659
wc2.1_2.5m_bio_04_horn	316.00918300781245	0.6125286817550659
wc2.1_2.5m_bio_04_horn	317.6555075500488	0.6125286817550659
wc2.1_2.5m_bio_04_horn	319.3018320922851	0.6125286817550659
wc2.1_2.5m_bio_04_horn	320.9481566345214	0.6125286817550659
wc2.1_2.5m_bio_04_horn	322.59448117675777	0.6125286817550659
wc2.1_2.5m_bio_04_horn	324.2408057189941	0.6125286817550659
wc2.1_2.5m_bio_04_horn	325.8871302612304	0.6125286817550659
wc2.1_2.5m_bio_04_horn	327.5334548034667	0.6125286817550659
wc2.1_2.5m_bio_04_horn	329.1797793457031	0.6125286817550659
wc2.1_2.5m_bio_04_horn	330.8261038879394	0.6125286817550659
wc2.1_2.5m_bio_04_horn	332.47242843017574	0.6125286817550659
wc2.1_2.5m_bio_04_horn	334.11875297241204	0.6125286817550659
wc2.1_2.5m_bio_04_horn	335.76507751464834	0.6125286817550659
wc2.1_2.5m_bio_04_horn	337.4114020568847	0.6125286817550659
wc2.1_2.5m_bio_04_horn	339.05772659912105	0.6125286817550659
wc2.1_2.5m_bio_04_horn	340.7040511413574	0.6125286817550659
wc2.1_2.5m_bio_04_horn	342.35037568359365	0.6125286817550659
wc2.1_2.5m_bio_04_horn	343.99670022583	0.6125286817550659
wc2.1_2.5m_bio_04_horn	345.64302476806637	0.6125286817550659
wc2.1_2.5m_bio_04_horn	347.28934931030267	0.6125286817550659
wc2.1_2.5m_bio_04_horn	348.935673852539	0.6125286817550659
wc2.1_2.5m_bio_04_horn	350.5819983947753	0.6125286817550659
wc2.1_2.5m_bio_04_horn	352.2283229370116	0.6125286817550659
wc2.1_2.5m_bio_04_horn	353.874647479248	0.6125286817550659
wc2.1_2.5m_bio_04_horn	355.52097202148434	0.6125286817550659
wc2.1_2.5m_bio_04_horn	357.16729656372064	0.6125286817550659
wc2.1_2.5m_bio_04_horn	358.81362110595694	0.6125286817550659
wc2.1_2.5m_bio_04_horn	360.4599456481933	0.6125286817550659
wc2.1_2.5m_bio_04_horn	362.10627019042965	0.6125286817550659
wc2.1_2.5m_bio_04_horn	363.75259473266595	0.6125286817550659
wc2.1_2.5m_bio_04_horn	365.3989192749023	0.6125286817550659
wc2.1_2.5m_bio_04_horn	367.0452438171386	0.6125286817550659
wc2.1_2.5m_bio_04_horn	368.6915683593749	0.6125286817550659
wc2.1_2.5m_bio_04_horn	370.33789290161127	0.6125286817550659
wc2.1_2.5m_bio_04_horn	371.9842174438476	0.6125286817550659
wc2.1_2.5m_bio_04_horn	373.6305419860839	0.6125286817550659
wc2.1_2.5m_bio_04_horn	375.2768665283202	0.6125286817550659
wc2.1_2.5m_bio_04_horn	376.9231910705566	0.6125286817550659
wc2.1_2.5m_bio_04_horn	378.5695156127929	0.6125286817550659
wc2.1_2.5m_bio_04_horn	380.21584015502924	0.6125286817550659
wc2.1_2.5m_bio_04_horn	381.8621646972656	0.6125286817550659
wc2.1_2.5m_bio_04_horn	383.5084892395019	0.6125286817550659
wc2.1_2.5m_bio_04_horn	385.1548137817382	0.6125286817550659
wc2.1_2.5m_bio_04_horn	386.80113832397456	0.6125286817550659
wc2.1_2.5m_bio_04_horn	388.4474628662109	0.6125286817550659
wc2.1_2.5m_bio_04_horn	390.0937874084472	0.6125286817550659
wc2.1_2.5m_bio_04_horn	391.7401119506835	0.6125286817550659
wc2.1_2.5m_bio_04_horn	393.38643649291987	0.6125286817550659
wc2.1_2.5m_bio_04_horn	395.03276103515617	0.6125286817550659
wc2.1_2.5m_bio_04_horn	396.6790855773925	0.6125286817550659
wc2.1_2.5m_bio_04_horn	398.3254101196289	0.6125286817550659
wc2.1_2.5m_bio_04_horn	399.9717346618651	0.6125286817550659
wc2.1_2.5m_bio_04_horn	401.6180592041015	0.6125286817550659
wc2.1_2.5m_bio_04_horn	403.26438374633784	0.6125286817550659
wc2.1_2.5m_bio_04_horn	404.9107082885742	0.6125286817550659
wc2.1_2.5m_bio_04_horn	406.5570328308105	0.6125286817550659
wc2.1_2.5m_bio_04_horn	408.2033573730468	0.6084431409835815
wc2.1_2.5m_bio_04_horn	409.84968191528316	0.5985060334205627
wc2.1_2.5m_bio_04_horn	411.49600645751946	0.5884870886802673
wc2.1_2.5m_bio_04_horn	413.1423309997558	0.5783942937850952
wc2.1_2.5m_bio_04_horn	414.78865554199217	0.5682355165481567
wc2.1_2.5m_bio_04_horn	416.4349800842284	0.5580192804336548
wc2.1_2.5m_bio_04_horn	418.08130462646477	0.5477534532546997
wc2.1_2.5m_bio_04_horn	419.7276291687011	0.5374468564987183
wc2.1_2.5m_bio_04_horn	421.3739537109374	0.5271081328392029
wc2.1_2.5m_bio_04_horn	423.0202782531738	0.5167462825775146
wc2.1_2.5m_bio_04_horn	424.6666027954101	0.5063698887825012
wc2.1_2.5m_bio_04_horn	426.31292733764644	0.4959879517555237
wc2.1_2.5m_bio_04_horn	427.95925187988274	0.4856095016002655
wc2.1_2.5m_bio_04_horn	429.6055764221191	0.4752434194087982
wc2.1_2.5m_bio_04_horn	431.25190096435546	0.46489885449409485
wc2.1_2.5m_bio_04_horn	432.8982255065917	0.45458418130874634
wc2.1_2.5m_bio_04_horn	434.54455004882806	0.444308340549469
wc2.1_2.5m_bio_04_horn	436.1908745910644	0.4340799152851105
wc2.1_2.5m_bio_04_horn	437.8371991333007	0.4239075183868408
wc2.1_2.5m_bio_04_horn	439.48352367553707	0.4137990474700928
wc2.1_2.5m_bio_04_horn	441.1298482177734	0.4037626385688782
wc2.1_2.5m_bio_04_horn	442.7761727600097	0.393806129693985
wc2.1_2.5m_bio_04_horn	444.42249730224603	0.3839372396469116
wc2.1_2.5m_bio_04_horn	446.0688218444824	0.37416285276412964
wc2.1_2.5m_bio_04_horn	447.71514638671863	0.3644900321960449
wc2.1_2.5m_bio_04_horn	449.361470928955	0.3549254834651947
wc2.1_2.5m_bio_04_horn	451.00779547119134	0.3454756736755371
wc2.1_2.5m_bio_04_horn	452.6541200134277	0.33614614605903625
wc2.1_2.5m_bio_04_horn	454.300444555664	0.3269427418708801
wc2.1_2.5m_bio_04_horn	455.9467690979003	0.3178706467151642
wc2.1_2.5m_bio_04_horn	457.59309364013666	0.30893489718437195
wc2.1_2.5m_bio_04_horn	459.23941818237296	0.3001396656036377
wc2.1_2.5m_bio_04_horn	460.8857427246093	0.29148921370506287
wc2.1_2.5m_bio_04_horn	462.5320672668457	0.2829872667789459
wc2.1_2.5m_bio_04_horn	464.1783918090819	0.2746371924877167
wc2.1_2.5m_bio_04_horn	465.8247163513183	0.26644206047058105
wc2.1_2.5m_bio_04_horn	467.47104089355463	0.2584042251110077
wc2.1_2.5m_bio_04_horn	469.11736543579093	0.2505260705947876
wc2.1_2.5m_bio_04_horn	470.7636899780273	0.24280945956707
wc2.1_2.5m_bio_04_horn	472.4100145202636	0.23525604605674744
wc2.1_2.5m_bio_04_horn	474.05633906249994	0.2278667688369751
wc2.1_2.5m_bio_04_horn	475.70266360473624	0.22064262628555298
wc2.1_2.5m_bio_04_horn	477.34898814697254	0.21358415484428406
wc2.1_2.5m_bio_04_horn	478.9953126892089	0.20669172704219818
wc2.1_2.5m_bio_04_horn	480.64163723144526	0.19996504485607147
wc2.1_2.5m_bio_04_horn	482.2879617736816	0.19340389966964722
wc2.1_2.5m_bio_04_horn	483.93428631591786	0.18700772523880005
wc2.1_2.5m_bio_04_horn	485.5806108581542	0.18077579140663147
wc2.1_2.5m_bio_04_horn	487.2269354003906	0.17470677196979523
wc2.1_2.5m_bio_04_horn	488.8732599426268	0.1687995344400406
wc2.1_2.5m_bio_04_horn	490.5195844848632	0.16305257380008698
wc2.1_2.5m_bio_04_horn	492.16590902709964	0.15746420621871948
wc2.1_2.5m_bio_04_horn	493.8122335693359	0.15203268826007843
wc2.1_2.5m_bio_04_horn	495.45855811157213	0.14675576984882355
wc2.1_2.5m_bio_04_horn	497.1048826538086	0.14163143932819366
wc2.1_2.5m_bio_04_horn	498.75120719604485	0.13665737211704254
wc2.1_2.5m_bio_04_horn	500.3975317382811	0.13183124363422394
wc2.1_2.5m_bio_04_horn	502.04385628051756	0.12715037167072296
wc2.1_2.5m_bio_04_horn	503.6901808227538	0.12261223047971725
wc2.1_2.5m_bio_04_horn	505.33650536499016	0.11821412295103073
wc2.1_2.5m_bio_04_horn	506.9828299072265	0.1139533594250679
wc2.1_2.5m_bio_04_horn	508.62915444946276	0.1098269671201706
wc2.1_2.5m_bio_04_horn	510.2754789916991	0.10583215206861496
wc2.1_2.5m_bio_04_horn	511.9218035339355	0.101965993642807
wc2.1_2.5m_bio_04_horn	513.5681280761719	0.09822563081979752
wc2.1_2.5m_bio_04_horn	515.2144526184081	0.0946078822016716
wc2.1_2.5m_bio_04_horn	516.8607771606445	0.09111004322767258
wc2.1_2.5m_bio_04_horn	518.5071017028808	0.08772899210453033
wc2.1_2.5m_bio_04_horn	520.1534262451171	0.08446163684129715
wc2.1_2.5m_bio_04_horn	521.7997507873536	0.08130523562431335
wc2.1_2.5m_bio_04_horn	523.4460753295898	0.07825671881437302
wc2.1_2.5m_bio_04_horn	525.092399871826	0.0753130167722702
wc2.1_2.5m_bio_04_horn	526.7387244140625	0.07247144728899002
wc2.1_2.5m_bio_04_horn	528.3850489562988	0.06972890347242355
wc2.1_2.5m_bio_04_horn	530.0313734985352	0.06708274036645889
wc2.1_2.5m_bio_04_horn	531.6776980407715	0.06453002989292145
wc2.1_2.5m_bio_04_horn	533.3240225830077	0.0620679035782814
wc2.1_2.5m_bio_04_horn	534.9703471252442	0.05969380959868431
wc2.1_2.5m_bio_04_horn	536.6166716674804	0.057404886931180954
wc2.1_2.5m_bio_04_horn	538.2629962097168	0.055198658257722855
wc2.1_2.5m_bio_04_horn	539.9093207519531	0.05307244881987572
wc2.1_2.5m_bio_04_horn	541.5556452941894	0.05102363973855972
wc2.1_2.5m_bio_04_horn	543.2019698364257	0.049049898982048035
wc2.1_2.5m_bio_04_horn	544.8482943786621	0.04714871197938919
wc2.1_2.5m_bio_04_horn	546.4946189208985	0.045317642390728
wc2.1_2.5m_bio_04_horn	548.1409434631347	0.04355449229478836
wc2.1_2.5m_bio_04_horn	549.7872680053711	0.04185687378048897
wc2.1_2.5m_bio_04_horn	551.4335925476074	0.04022270068526268
wc2.1_2.5m_bio_04_horn	553.0799170898437	0.038649752736091614
wc2.1_2.5m_bio_04_horn	554.7262416320801	0.037135884165763855
wc2.1_2.5m_bio_04_horn	556.3725661743164	0.0356791615486145
wc2.1_2.5m_bio_04_horn	558.0188907165526	0.034277498722076416
wc2.1_2.5m_bio_04_horn	559.6652152587891	0.03292907029390335
wc2.1_2.5m_bio_04_horn	561.3115398010253	0.0316319465637207
wc2.1_2.5m_bio_04_horn	562.9578643432617	0.03038426861166954
wc2.1_2.5m_bio_04_horn	564.604188885498	0.029184363782405853
wc2.1_2.5m_bio_04_horn	566.2505134277343	0.028030475601553917
wc2.1_2.5m_bio_04_horn	567.8968379699706	0.026920903474092484
wc2.1_2.5m_bio_04_horn	569.543162512207	0.025854123756289482
wc2.1_2.5m_bio_04_horn	571.1894870544434	0.024828501045703888
wc2.1_2.5m_bio_04_horn	572.8358115966797	0.02384260483086109
wc2.1_2.5m_bio_04_horn	574.482136138916	0.022894935682415962
wc2.1_2.5m_bio_04_horn	576.1284606811523	0.021984053775668144
wc2.1_2.5m_bio_04_horn	577.7747852233887	0.021108660846948624
wc2.1_2.5m_bio_04_horn	579.421109765625	0.02026740275323391
wc2.1_2.5m_bio_04_horn	581.0674343078613	0.01945897564291954
wc2.1_2.5m_bio_04_horn	582.7137588500976	0.01868220791220665
wc2.1_2.5m_bio_04_horn	584.360083392334	0.01793585531413555
wc2.1_2.5m_bio_04_horn	586.0064079345702	0.01721882075071335
wc2.1_2.5m_bio_04_horn	587.6527324768067	0.01652996800839901
wc2.1_2.5m_bio_04_horn	589.299057019043	0.015868205577135086
wc2.1_2.5m_bio_04_horn	590.9453815612792	0.015232549980282784
wc2.1_2.5m_bio_04_horn	592.5917061035157	0.014621956273913383
wc2.1_2.5m_bio_04_horn	594.2380306457519	0.014035509899258614
wc2.1_2.5m_bio_04_horn	595.8843551879883	0.01347226370126009
wc2.1_2.5m_bio_04_horn	597.5306797302246	0.012931304052472115
wc2.1_2.5m_bio_04_horn	599.1770042724609	0.012411811389029026
wc2.1_2.5m_bio_04_horn	600.8233288146972	0.01191293727606535
wc2.1_2.5m_bio_04_horn	602.4696533569336	0.011433864012360573
wc2.1_2.5m_bio_04_horn	604.1159778991699	0.010973859578371048
wc2.1_2.5m_bio_04_horn	605.7623024414062	0.010532149113714695
wc2.1_2.5m_bio_04_horn	607.4086269836425	0.01010805182158947
wc2.1_2.5m_bio_04_horn	609.0549515258789	0.009700863622128963
wc2.1_2.5m_bio_04_horn	610.7012760681151	0.009309910237789154
wc2.1_2.5m_bio_04_horn	612.3476006103516	0.008934583514928818
wc2.1_2.5m_bio_04_horn	613.9939251525878	0.008574257604777813
wc2.1_2.5m_bio_04_horn	615.6402496948241	0.008228329941630363
wc2.1_2.5m_bio_04_horn	617.2865742370606	0.007896260358393192
wc2.1_2.5m_bio_04_horn	618.9328987792968	0.007577477488666773
wc2.1_2.5m_bio_04_horn	620.5792233215333	0.007271481212228537
wc2.1_2.5m_bio_04_horn	622.2255478637695	0.006977754645049572
wc2.1_2.5m_bio_04_horn	623.8718724060058	0.006695802789181471
wc2.1_2.5m_bio_04_horn	625.5181969482422	0.00642518000677228
wc2.1_2.5m_bio_04_horn	627.1645214904785	0.006165417842566967
wc2.1_2.5m_bio_04_horn	628.8108460327148	0.005916103720664978
wc2.1_2.5m_bio_04_horn	630.4571705749512	0.005676813889294863
wc2.1_2.5m_bio_04_horn	632.1034951171874	0.005447140894830227
wc2.1_2.5m_bio_04_horn	633.7498196594238	0.005226719658821821
wc2.1_2.5m_bio_04_horn	635.3961442016601	0.005015172529965639
wc2.1_2.5m_bio_04_horn	637.0424687438965	0.004812139086425304
wc2.1_2.5m_bio_04_horn	638.6887932861327	0.004617294296622276
wc2.1_2.5m_bio_04_horn	640.3351178283691	0.004430296365171671
wc2.1_2.5m_bio_04_horn	641.9814423706055	0.004250846337527037
wc2.1_2.5m_bio_04_horn	643.6277669128417	0.004078635014593601
wc2.1_2.5m_bio_04_horn	645.2740914550782	0.0039133671671152115
wc2.1_2.5m_bio_04_horn	646.9204159973144	0.0037547764368355274
wc2.1_2.5m_bio_04_horn	648.5667405395507	0.0036025892477482557
wc2.1_2.5m_bio_04_horn	650.2130650817871	0.0034565438982099295
wc2.1_2.5m_bio_04_horn	651.8593896240234	0.0033164042979478836
wc2.1_2.5m_bio_04_horn	653.5057141662597	0.003181923646479845
wc2.1_2.5m_bio_04_horn	655.1520387084961	0.0030528840143233538
wc2.1_2.5m_bio_04_horn	656.7983632507323	0.0029290621168911457
wc2.1_2.5m_bio_04_horn	658.4446877929687	0.002810243982821703
wc2.1_2.5m_bio_04_horn	660.091012335205	0.0026962365955114365
wc2.1_2.5m_bio_04_horn	661.7373368774414	0.0025868385564535856
wc2.1_2.5m_bio_04_horn	663.3836614196778	0.0024818717502057552
wc2.1_2.5m_bio_04_horn	665.029985961914	0.0023811543360352516
wc2.1_2.5m_bio_04_horn	666.6763105041504	0.002284511225298047
wc2.1_2.5m_bio_04_horn	668.3226350463867	0.002191785257309675
wc2.1_2.5m_bio_04_horn	669.9689595886231	0.0021028148476034403
wc2.1_2.5m_bio_04_horn	671.6152841308593	0.0020174458622932434
wc2.1_2.5m_bio_04_horn	673.2616086730957	0.001935538719408214
wc2.1_2.5m_bio_04_horn	674.907933215332	0.0018569478997960687
wc2.1_2.5m_bio_04_horn	676.5542577575683	0.0017815453466027975
wc2.1_2.5m_bio_04_horn	678.2005822998048	0.0017091992776840925
wc2.1_2.5m_bio_04_horn	679.846906842041	0.0016397836152464151
wc2.1_2.5m_bio_04_horn	681.4932313842772	0.0015731852035969496
wc2.1_2.5m_bio_04_horn	683.1395559265137	0.001509287627413869
wc2.1_2.5m_bio_04_horn	684.78588046875	0.001447979244403541
wc2.1_2.5m_bio_04_horn	686.4322050109863	0.001389159937389195
wc2.1_2.5m_bio_04_horn	688.0785295532227	0.0013327248161658645
wc2.1_2.5m_bio_04_horn	689.7248540954589	0.0012785813305526972
wc2.1_2.5m_bio_04_horn	691.3711786376953	0.0012266348348930478
wc2.1_2.5m_bio_04_horn	693.0175031799316	0.0011767945252358913
wc2.1_2.5m_bio_04_horn	694.663827722168	0.001128978794440627
wc2.1_2.5m_bio_04_horn	696.3101522644042	0.0010831020772457123
wc2.1_2.5m_bio_04_horn	697.9564768066406	0.0010390892857685685
wc2.1_2.5m_bio_04_horn	699.6028013488769	9.968632366508245E-4
wc2.1_2.5m_bio_04_horn	701.2491258911132	9.563499479554594E-4
wc2.1_2.5m_bio_04_horn	702.8954504333495	9.174831211566925E-4
wc2.1_2.5m_bio_04_horn	704.5417749755859	8.801944786682725E-4
wc2.1_2.5m_bio_04_horn	706.1880995178221	8.444187114946544E-4
wc2.1_2.5m_bio_04_horn	707.8344240600586	8.100971463136375E-4
wc2.1_2.5m_bio_04_horn	709.4807486022949	7.771683158352971E-4
wc2.1_2.5m_bio_04_horn	711.1270731445312	7.455781451426446E-4
wc2.1_2.5m_bio_04_horn	712.7733976867676	7.152711041271687E-4
wc2.1_2.5m_bio_04_horn	714.4197222290038	6.861941074021161E-4
wc2.1_2.5m_bio_04_horn	716.0660467712403	6.582993664778769E-4
wc2.1_2.5m_bio_04_horn	717.7123713134765	6.31537928711623E-4
wc2.1_2.5m_bio_04_horn	719.3586958557128	6.058627623133361E-4
wc2.1_2.5m_bio_04_horn	721.0050203979492	5.97538601141423E-4
wc2.1_2.5m_bio_04_horn	722.6513449401855	5.97538601141423E-4
wc2.1_2.5m_bio_04_horn	724.2976694824218	5.97538601141423E-4
wc2.1_2.5m_bio_04_horn	725.9439940246582	5.97538601141423E-4
wc2.1_2.5m_bio_04_horn	727.5903185668944	5.97538601141423E-4
wc2.1_2.5m_bio_04_horn	729.2366431091308	5.97538601141423E-4
wc2.1_2.5m_bio_04_horn	730.8829676513672	5.97538601141423E-4
wc2.1_2.5m_bio_04_horn	732.5292921936035	5.97538601141423E-4
wc2.1_2.5m_bio_04_horn	734.1756167358398	5.97538601141423E-4
wc2.1_2.5m_bio_04_horn	735.8219412780761	5.97538601141423E-4
wc2.1_2.5m_bio_04_horn	737.4682658203125	5.97538601141423E-4
wc2.1_2.5m_bio_04_horn	739.1145903625487	5.97538601141423E-4
wc2.1_2.5m_bio_04_horn	740.7609149047852	5.97538601141423E-4
wc2.1_2.5m_bio_04_horn	742.4072394470214	5.97538601141423E-4
wc2.1_2.5m_bio_04_horn	744.0535639892577	5.97538601141423E-4
wc2.1_2.5m_bio_04_horn	745.6998885314941	5.97538601141423E-4
wc2.1_2.5m_bio_04_horn	747.3462130737304	5.97538601141423E-4
wc2.1_2.5m_bio_04_horn	748.9925376159667	5.97538601141423E-4
wc2.1_2.5m_bio_04_horn	750.6388621582031	5.97538601141423E-4
wc2.1_2.5m_bio_04_horn	752.2851867004393	5.97538601141423E-4
wc2.1_2.5m_bio_04_horn	753.9315112426758	5.97538601141423E-4
wc2.1_2.5m_bio_04_horn	755.577835784912	5.97538601141423E-4
wc2.1_2.5m_bio_04_horn	757.2241603271484	5.97538601141423E-4
wc2.1_2.5m_bio_04_horn	758.8704848693848	5.97538601141423E-4
wc2.1_2.5m_bio_04_horn	760.516809411621	5.97538601141423E-4
wc2.1_2.5m_bio_04_horn	762.1631339538574	5.97538601141423E-4
wc2.1_2.5m_bio_04_horn	763.8094584960937	5.97538601141423E-4
wc2.1_2.5m_bio_04_horn	765.4557830383301	5.97538601141423E-4
wc2.1_2.5m_bio_04_horn	767.1021075805663	5.97538601141423E-4
wc2.1_2.5m_bio_04_horn	768.7484321228027	5.97538601141423E-4
wc2.1_2.5m_bio_04_horn	770.394756665039	5.97538601141423E-4
wc2.1_2.5m_bio_04_horn	772.0410812072753	5.97538601141423E-4
wc2.1_2.5m_bio_04_horn	773.6874057495118	5.97538601141423E-4
wc2.1_2.5m_bio_04_horn	775.333730291748	5.97538601141423E-4
wc2.1_2.5m_bio_04_horn	776.9800548339842	5.97538601141423E-4
wc2.1_2.5m_bio_04_horn	778.6263793762207	5.97538601141423E-4
wc2.1_2.5m_bio_04_horn	780.272703918457	5.97538601141423E-4
wc2.1_2.5m_bio_04_horn	781.9190284606933	5.97538601141423E-4
wc2.1_2.5m_bio_04_horn	783.5653530029297	5.97538601141423E-4
wc2.1_2.5m_bio_04_horn	785.2116775451659	5.97538601141423E-4
wc2.1_2.5m_bio_04_horn	786.8580020874023	5.97538601141423E-4
wc2.1_2.5m_bio_04_horn	788.5043266296386	5.97538601141423E-4
