# Supplementary material for: New records of a lost species and a geographic range expansion for sengis in the Horn of Africa
Source: PeerJ. 2020 Aug 18;8:e9652. doi: 10.7717/peerj.9652 (PMC7441985; doi:10.7717/peerj.9652)
Supplement: Supplemental Information 6 [file peerj-08-9652-s006.zip › Data_S6_Ecological_Niche_Modeling/4_final_Maxent_analysis/output/plots/revoilii_13_wc2.1_2.5m_bio_05_horn.dat]

variable	x	y
wc2.1_2.5m_bio_05_horn	10.077599811553956	0.8839952349662781
wc2.1_2.5m_bio_05_horn	10.15503341369629	0.8839952349662781
wc2.1_2.5m_bio_05_horn	10.232467015838624	0.8839952349662781
wc2.1_2.5m_bio_05_horn	10.309900617980958	0.8839952349662781
wc2.1_2.5m_bio_05_horn	10.387334220123291	0.8839952349662781
wc2.1_2.5m_bio_05_horn	10.464767822265626	0.8839952349662781
wc2.1_2.5m_bio_05_horn	10.54220142440796	0.8839952349662781
wc2.1_2.5m_bio_05_horn	10.619635026550293	0.8839952349662781
wc2.1_2.5m_bio_05_horn	10.697068628692628	0.8839952349662781
wc2.1_2.5m_bio_05_horn	10.774502230834962	0.8839952349662781
wc2.1_2.5m_bio_05_horn	10.851935832977295	0.8839952349662781
wc2.1_2.5m_bio_05_horn	10.92936943511963	0.8839952349662781
wc2.1_2.5m_bio_05_horn	11.006803037261964	0.8839952349662781
wc2.1_2.5m_bio_05_horn	11.084236639404297	0.8839952349662781
wc2.1_2.5m_bio_05_horn	11.161670241546632	0.8839952349662781
wc2.1_2.5m_bio_05_horn	11.239103843688966	0.8839952349662781
wc2.1_2.5m_bio_05_horn	11.3165374458313	0.8839952349662781
wc2.1_2.5m_bio_05_horn	11.393971047973633	0.8839952349662781
wc2.1_2.5m_bio_05_horn	11.471404650115968	0.8839952349662781
wc2.1_2.5m_bio_05_horn	11.548838252258301	0.8839952349662781
wc2.1_2.5m_bio_05_horn	11.626271854400635	0.8839952349662781
wc2.1_2.5m_bio_05_horn	11.70370545654297	0.8839952349662781
wc2.1_2.5m_bio_05_horn	11.781139058685303	0.8839952349662781
wc2.1_2.5m_bio_05_horn	11.858572660827639	0.8839952349662781
wc2.1_2.5m_bio_05_horn	11.936006262969972	0.8839952349662781
wc2.1_2.5m_bio_05_horn	12.013439865112305	0.8839952349662781
wc2.1_2.5m_bio_05_horn	12.090873467254639	0.8839952349662781
wc2.1_2.5m_bio_05_horn	12.168307069396974	0.8839952349662781
wc2.1_2.5m_bio_05_horn	12.245740671539307	0.8839952349662781
wc2.1_2.5m_bio_05_horn	12.32317427368164	0.8839952349662781
wc2.1_2.5m_bio_05_horn	12.400607875823976	0.8839952349662781
wc2.1_2.5m_bio_05_horn	12.47804147796631	0.8839952349662781
wc2.1_2.5m_bio_05_horn	12.555475080108643	0.8839952349662781
wc2.1_2.5m_bio_05_horn	12.632908682250978	0.8839952349662781
wc2.1_2.5m_bio_05_horn	12.710342284393311	0.8839952349662781
wc2.1_2.5m_bio_05_horn	12.787775886535645	0.8839952349662781
wc2.1_2.5m_bio_05_horn	12.86520948867798	0.8839952349662781
wc2.1_2.5m_bio_05_horn	12.942643090820313	0.8839952349662781
wc2.1_2.5m_bio_05_horn	13.020076692962647	0.8839952349662781
wc2.1_2.5m_bio_05_horn	13.097510295104982	0.8839952349662781
wc2.1_2.5m_bio_05_horn	13.174943897247315	0.8839952349662781
wc2.1_2.5m_bio_05_horn	13.252377499389649	0.8839952349662781
wc2.1_2.5m_bio_05_horn	13.329811101531984	0.8838031888008118
wc2.1_2.5m_bio_05_horn	13.407244703674317	0.8832253813743591
wc2.1_2.5m_bio_05_horn	13.48467830581665	0.8826450705528259
wc2.1_2.5m_bio_05_horn	13.562111907958986	0.8820623159408569
wc2.1_2.5m_bio_05_horn	13.63954551010132	0.8814769983291626
wc2.1_2.5m_bio_05_horn	13.716979112243653	0.8808891773223877
wc2.1_2.5m_bio_05_horn	13.794412714385988	0.8802988529205322
wc2.1_2.5m_bio_05_horn	13.871846316528321	0.8797059655189514
wc2.1_2.5m_bio_05_horn	13.949279918670655	0.87911057472229
wc2.1_2.5m_bio_05_horn	14.02671352081299	0.8785126805305481
wc2.1_2.5m_bio_05_horn	14.104147122955323	0.877912163734436
wc2.1_2.5m_bio_05_horn	14.181580725097657	0.8773091435432434
wc2.1_2.5m_bio_05_horn	14.259014327239992	0.8767035603523254
wc2.1_2.5m_bio_05_horn	14.336447929382325	0.8760954141616821
wc2.1_2.5m_bio_05_horn	14.413881531524659	0.8754846453666687
wc2.1_2.5m_bio_05_horn	14.491315133666994	0.8748713135719299
wc2.1_2.5m_bio_05_horn	14.568748735809327	0.8742554187774658
wc2.1_2.5m_bio_05_horn	14.646182337951661	0.8736369609832764
wc2.1_2.5m_bio_05_horn	14.723615940093996	0.873015820980072
wc2.1_2.5m_bio_05_horn	14.80104954223633	0.8723921179771423
wc2.1_2.5m_bio_05_horn	14.878483144378663	0.8717658519744873
wc2.1_2.5m_bio_05_horn	14.955916746520998	0.8711369037628174
wc2.1_2.5m_bio_05_horn	15.033350348663332	0.8705053329467773
wc2.1_2.5m_bio_05_horn	15.110783950805665	0.8698711395263672
wc2.1_2.5m_bio_05_horn	15.188217552948	0.8692343235015869
wc2.1_2.5m_bio_05_horn	15.265651155090334	0.8685948252677917
wc2.1_2.5m_bio_05_horn	15.343084757232667	0.8679527044296265
wc2.1_2.5m_bio_05_horn	15.420518359375002	0.8673079013824463
wc2.1_2.5m_bio_05_horn	15.497951961517336	0.8666604161262512
wc2.1_2.5m_bio_05_horn	15.575385563659669	0.866010308265686
wc2.1_2.5m_bio_05_horn	15.652819165802004	0.865357518196106
wc2.1_2.5m_bio_05_horn	15.730252767944338	0.8647019863128662
wc2.1_2.5m_bio_05_horn	15.807686370086671	0.8640438318252563
wc2.1_2.5m_bio_05_horn	15.885119972229006	0.8633829355239868
wc2.1_2.5m_bio_05_horn	15.96255357437134	0.8627193570137024
wc2.1_2.5m_bio_05_horn	16.039987176513673	0.8620530962944031
wc2.1_2.5m_bio_05_horn	16.117420778656008	0.8613840937614441
wc2.1_2.5m_bio_05_horn	16.19485438079834	0.8607123494148254
wc2.1_2.5m_bio_05_horn	16.272287982940675	0.8600379228591919
wc2.1_2.5m_bio_05_horn	16.34972158508301	0.8593607544898987
wc2.1_2.5m_bio_05_horn	16.427155187225345	0.8586808443069458
wc2.1_2.5m_bio_05_horn	16.504588789367677	0.8579981923103333
wc2.1_2.5m_bio_05_horn	16.582022391510012	0.8573127388954163
wc2.1_2.5m_bio_05_horn	16.659455993652344	0.8566246032714844
wc2.1_2.5m_bio_05_horn	16.73688959579468	0.855933666229248
wc2.1_2.5m_bio_05_horn	16.814323197937014	0.855239987373352
wc2.1_2.5m_bio_05_horn	16.89175680007935	0.8545435070991516
wc2.1_2.5m_bio_05_horn	16.96919040222168	0.8538442850112915
wc2.1_2.5m_bio_05_horn	17.046624004364016	0.853142261505127
wc2.1_2.5m_bio_05_horn	17.124057606506348	0.852437436580658
wc2.1_2.5m_bio_05_horn	17.201491208648683	0.8517298102378845
wc2.1_2.5m_bio_05_horn	17.27892481079102	0.8510193824768066
wc2.1_2.5m_bio_05_horn	17.35635841293335	0.8503062129020691
wc2.1_2.5m_bio_05_horn	17.433792015075685	0.8495901823043823
wc2.1_2.5m_bio_05_horn	17.51122561721802	0.8488712906837463
wc2.1_2.5m_bio_05_horn	17.588659219360352	0.8481496572494507
wc2.1_2.5m_bio_05_horn	17.666092821502687	0.8474251627922058
wc2.1_2.5m_bio_05_horn	17.743526423645022	0.8466978073120117
wc2.1_2.5m_bio_05_horn	17.820960025787354	0.8459676504135132
wc2.1_2.5m_bio_05_horn	17.89839362792969	0.8452346324920654
wc2.1_2.5m_bio_05_horn	17.975827230072024	0.8444988131523132
wc2.1_2.5m_bio_05_horn	18.053260832214356	0.8437601327896118
wc2.1_2.5m_bio_05_horn	18.13069443435669	0.8430185317993164
wc2.1_2.5m_bio_05_horn	18.208128036499026	0.8422741293907166
wc2.1_2.5m_bio_05_horn	18.28556163864136	0.8415268063545227
wc2.1_2.5m_bio_05_horn	18.362995240783693	0.8407766819000244
wc2.1_2.5m_bio_05_horn	18.44042884292603	0.8400236368179321
wc2.1_2.5m_bio_05_horn	18.51786244506836	0.8392677307128906
wc2.1_2.5m_bio_05_horn	18.595296047210695	0.8385089039802551
wc2.1_2.5m_bio_05_horn	18.67272964935303	0.8377472162246704
wc2.1_2.5m_bio_05_horn	18.750163251495366	0.8369826674461365
wc2.1_2.5m_bio_05_horn	18.827596853637697	0.8362151980400085
wc2.1_2.5m_bio_05_horn	18.90503045578003	0.8354448080062866
wc2.1_2.5m_bio_05_horn	18.982464057922364	0.8346714973449707
wc2.1_2.5m_bio_05_horn	19.0598976600647	0.8338952660560608
wc2.1_2.5m_bio_05_horn	19.137331262207034	0.8331161737442017
wc2.1_2.5m_bio_05_horn	19.21476486434937	0.8323341012001038
wc2.1_2.5m_bio_05_horn	19.2921984664917	0.8315491676330566
wc2.1_2.5m_bio_05_horn	19.369632068634036	0.8307612538337708
wc2.1_2.5m_bio_05_horn	19.447065670776368	0.8299704790115356
wc2.1_2.5m_bio_05_horn	19.524499272918703	0.829176664352417
wc2.1_2.5m_bio_05_horn	19.60193287506104	0.8283799886703491
wc2.1_2.5m_bio_05_horn	19.67936647720337	0.8275803327560425
wc2.1_2.5m_bio_05_horn	19.756800079345705	0.8267777562141418
wc2.1_2.5m_bio_05_horn	19.834233681488037	0.8259721994400024
wc2.1_2.5m_bio_05_horn	19.911667283630372	0.825163722038269
wc2.1_2.5m_bio_05_horn	19.989100885772707	0.8243522644042969
wc2.1_2.5m_bio_05_horn	20.066534487915042	0.8235378861427307
wc2.1_2.5m_bio_05_horn	20.143968090057378	0.8227205276489258
wc2.1_2.5m_bio_05_horn	20.22140169219971	0.8219001889228821
wc2.1_2.5m_bio_05_horn	20.298835294342044	0.8210768699645996
wc2.1_2.5m_bio_05_horn	20.376268896484376	0.8202505707740784
wc2.1_2.5m_bio_05_horn	20.45370249862671	0.8194212913513184
wc2.1_2.5m_bio_05_horn	20.531136100769046	0.8185890913009644
wc2.1_2.5m_bio_05_horn	20.608569702911378	0.8177538514137268
wc2.1_2.5m_bio_05_horn	20.686003305053713	0.8169156312942505
wc2.1_2.5m_bio_05_horn	20.763436907196045	0.8160744309425354
wc2.1_2.5m_bio_05_horn	20.84087050933838	0.8152302503585815
wc2.1_2.5m_bio_05_horn	20.918304111480715	0.8143830895423889
wc2.1_2.5m_bio_05_horn	20.99573771362305	0.8135328888893127
wc2.1_2.5m_bio_05_horn	21.073171315765386	0.8126797080039978
wc2.1_2.5m_bio_05_horn	21.150604917907717	0.8118235468864441
wc2.1_2.5m_bio_05_horn	21.22803852005005	0.8109643459320068
wc2.1_2.5m_bio_05_horn	21.305472122192384	0.8101021647453308
wc2.1_2.5m_bio_05_horn	21.38290572433472	0.809237003326416
wc2.1_2.5m_bio_05_horn	21.460339326477055	0.8083688020706177
wc2.1_2.5m_bio_05_horn	21.537772928619386	0.8074975609779358
wc2.1_2.5m_bio_05_horn	21.61520653076172	0.8066233396530151
wc2.1_2.5m_bio_05_horn	21.692640132904053	0.8057460784912109
wc2.1_2.5m_bio_05_horn	21.770073735046388	0.804865837097168
wc2.1_2.5m_bio_05_horn	21.847507337188723	0.8039825558662415
wc2.1_2.5m_bio_05_horn	21.92494093933106	0.8030962944030762
wc2.1_2.5m_bio_05_horn	22.002374541473394	0.8022069334983826
wc2.1_2.5m_bio_05_horn	22.079808143615725	0.8013145923614502
wc2.1_2.5m_bio_05_horn	22.157241745758057	0.800419270992279
wc2.1_2.5m_bio_05_horn	22.234675347900392	0.7995208501815796
wc2.1_2.5m_bio_05_horn	22.312108950042727	0.7986194491386414
wc2.1_2.5m_bio_05_horn	22.389542552185063	0.7977150082588196
wc2.1_2.5m_bio_05_horn	22.466976154327394	0.7968075275421143
wc2.1_2.5m_bio_05_horn	22.544409756469726	0.7958970069885254
wc2.1_2.5m_bio_05_horn	22.62184335861206	0.7949835062026978
wc2.1_2.5m_bio_05_horn	22.699276960754396	0.7940669059753418
wc2.1_2.5m_bio_05_horn	22.77671056289673	0.7931473255157471
wc2.1_2.5m_bio_05_horn	22.854144165039067	0.7922247052192688
wc2.1_2.5m_bio_05_horn	22.9315777671814	0.791299045085907
wc2.1_2.5m_bio_05_horn	23.009011369323733	0.7903703451156616
wc2.1_2.5m_bio_05_horn	23.086444971466065	0.7894386053085327
wc2.1_2.5m_bio_05_horn	23.1638785736084	0.7885038256645203
wc2.1_2.5m_bio_05_horn	23.241312175750735	0.787566065788269
wc2.1_2.5m_bio_05_horn	23.31874577789307	0.7866252064704895
wc2.1_2.5m_bio_05_horn	23.396179380035406	0.7856813669204712
wc2.1_2.5m_bio_05_horn	23.473612982177734	0.7847344875335693
wc2.1_2.5m_bio_05_horn	23.55104658432007	0.7837845683097839
wc2.1_2.5m_bio_05_horn	23.628480186462404	0.782831609249115
wc2.1_2.5m_bio_05_horn	23.70591378860474	0.7818756103515625
wc2.1_2.5m_bio_05_horn	23.783347390747075	0.7809166312217712
wc2.1_2.5m_bio_05_horn	23.860780992889406	0.7799545526504517
wc2.1_2.5m_bio_05_horn	23.93821459503174	0.7789894938468933
wc2.1_2.5m_bio_05_horn	24.015648197174073	0.7780213952064514
wc2.1_2.5m_bio_05_horn	24.09308179931641	0.777050256729126
wc2.1_2.5m_bio_05_horn	24.170515401458744	0.7760761380195618
wc2.1_2.5m_bio_05_horn	24.24794900360108	0.7750989198684692
wc2.1_2.5m_bio_05_horn	24.325382605743414	0.7741187214851379
wc2.1_2.5m_bio_05_horn	24.402816207885746	0.7731354832649231
wc2.1_2.5m_bio_05_horn	24.480249810028077	0.7721492648124695
wc2.1_2.5m_bio_05_horn	24.557683412170412	0.7711600065231323
wc2.1_2.5m_bio_05_horn	24.635117014312748	0.7701677083969116
wc2.1_2.5m_bio_05_horn	24.712550616455083	0.7691724300384521
wc2.1_2.5m_bio_05_horn	24.789984218597414	0.7681741118431091
wc2.1_2.5m_bio_05_horn	24.86741782073975	0.7671728134155273
wc2.1_2.5m_bio_05_horn	24.94485142288208	0.766168475151062
wc2.1_2.5m_bio_05_horn	25.022285025024416	0.7651611566543579
wc2.1_2.5m_bio_05_horn	25.09971862716675	0.7641507983207703
wc2.1_2.5m_bio_05_horn	25.177152229309087	0.7631374597549438
wc2.1_2.5m_bio_05_horn	25.254585831451422	0.7621211409568787
wc2.1_2.5m_bio_05_horn	25.332019433593754	0.7611017823219299
wc2.1_2.5m_bio_05_horn	25.409453035736085	0.7600795030593872
wc2.1_2.5m_bio_05_horn	25.48688663787842	0.7590541839599609
wc2.1_2.5m_bio_05_horn	25.564320240020756	0.7580258846282959
wc2.1_2.5m_bio_05_horn	25.64175384216309	0.7569945454597473
wc2.1_2.5m_bio_05_horn	25.719187444305422	0.7559603452682495
wc2.1_2.5m_bio_05_horn	25.796621046447754	0.7549230456352234
wc2.1_2.5m_bio_05_horn	25.87405464859009	0.753882884979248
wc2.1_2.5m_bio_05_horn	25.951488250732424	0.7528396844863892
wc2.1_2.5m_bio_05_horn	26.02892185287476	0.7517935037612915
wc2.1_2.5m_bio_05_horn	26.10635545501709	0.7507444024085999
wc2.1_2.5m_bio_05_horn	26.183789057159427	0.7496923208236694
wc2.1_2.5m_bio_05_horn	26.26122265930176	0.748637318611145
wc2.1_2.5m_bio_05_horn	26.338656261444093	0.7475793361663818
wc2.1_2.5m_bio_05_horn	26.41608986358643	0.7465184330940247
wc2.1_2.5m_bio_05_horn	26.493523465728764	0.7454545497894287
wc2.1_2.5m_bio_05_horn	26.570957067871095	0.7443877458572388
wc2.1_2.5m_bio_05_horn	26.64839067001343	0.7433180212974548
wc2.1_2.5m_bio_05_horn	26.725824272155766	0.7422453761100769
wc2.1_2.5m_bio_05_horn	26.8032578742981	0.741169810295105
wc2.1_2.5m_bio_05_horn	26.880691476440433	0.7400913238525391
wc2.1_2.5m_bio_05_horn	26.958125078582764	0.7390099167823792
wc2.1_2.5m_bio_05_horn	27.0355586807251	0.7379255890846252
wc2.1_2.5m_bio_05_horn	27.112992282867435	0.7368384003639221
wc2.1_2.5m_bio_05_horn	27.19042588500977	0.735748291015625
wc2.1_2.5m_bio_05_horn	27.2678594871521	0.7346552610397339
wc2.1_2.5m_bio_05_horn	27.345293089294437	0.7335594296455383
wc2.1_2.5m_bio_05_horn	27.42272669143677	0.732460618019104
wc2.1_2.5m_bio_05_horn	27.500160293579107	0.7313590049743652
wc2.1_2.5m_bio_05_horn	27.57759389572144	0.7302545309066772
wc2.1_2.5m_bio_05_horn	27.655027497863774	0.72914719581604
wc2.1_2.5m_bio_05_horn	27.732461100006105	0.7280369400978088
wc2.1_2.5m_bio_05_horn	27.809894702148444	0.726923942565918
wc2.1_2.5m_bio_05_horn	27.887328304290776	0.7258080244064331
wc2.1_2.5m_bio_05_horn	27.964761906433107	0.7246893048286438
wc2.1_2.5m_bio_05_horn	28.042195508575443	0.7235677242279053
wc2.1_2.5m_bio_05_horn	28.119629110717774	0.7224434018135071
wc2.1_2.5m_bio_05_horn	28.197062712860113	0.7213162183761597
wc2.1_2.5m_bio_05_horn	28.274496315002445	0.7201862335205078
wc2.1_2.5m_bio_05_horn	28.35192991714478	0.7190534472465515
wc2.1_2.5m_bio_05_horn	28.42936351928711	0.7179178595542908
wc2.1_2.5m_bio_05_horn	28.506797121429447	0.7167794704437256
wc2.1_2.5m_bio_05_horn	28.584230723571782	0.7156383991241455
wc2.1_2.5m_bio_05_horn	28.661664325714117	0.7144944667816162
wc2.1_2.5m_bio_05_horn	28.73909792785645	0.713347852230072
wc2.1_2.5m_bio_05_horn	28.816531529998784	0.7121983766555786
wc2.1_2.5m_bio_05_horn	28.893965132141116	0.7110462784767151
wc2.1_2.5m_bio_05_horn	28.97139873428345	0.7098913788795471
wc2.1_2.5m_bio_05_horn	29.048832336425786	0.7087337970733643
wc2.1_2.5m_bio_05_horn	29.126265938568118	0.7075734734535217
wc2.1_2.5m_bio_05_horn	29.203699540710453	0.7064104080200195
wc2.1_2.5m_bio_05_horn	29.281133142852784	0.7052447199821472
wc2.1_2.5m_bio_05_horn	29.358566744995123	0.7040762901306152
wc2.1_2.5m_bio_05_horn	29.436000347137455	0.7029051780700684
wc2.1_2.5m_bio_05_horn	29.51343394927979	0.7017314434051514
wc2.1_2.5m_bio_05_horn	29.59086755142212	0.7005549669265747
wc2.1_2.5m_bio_05_horn	29.668301153564457	0.6993759274482727
wc2.1_2.5m_bio_05_horn	29.745734755706792	0.698194146156311
wc2.1_2.5m_bio_05_horn	29.823168357849127	0.697009801864624
wc2.1_2.5m_bio_05_horn	29.90060195999146	0.6958228349685669
wc2.1_2.5m_bio_05_horn	29.97803556213379	0.693875789642334
wc2.1_2.5m_bio_05_horn	30.055469164276126	0.6907201409339905
wc2.1_2.5m_bio_05_horn	30.13290276641846	0.6875466108322144
wc2.1_2.5m_bio_05_horn	30.210336368560796	0.6843553781509399
wc2.1_2.5m_bio_05_horn	30.287769970703128	0.6811467409133911
wc2.1_2.5m_bio_05_horn	30.365203572845463	0.6779207587242126
wc2.1_2.5m_bio_05_horn	30.442637174987794	0.6746777892112732
wc2.1_2.5m_bio_05_horn	30.520070777130133	0.6714178919792175
wc2.1_2.5m_bio_05_horn	30.597504379272465	0.6681414842605591
wc2.1_2.5m_bio_05_horn	30.6749379814148	0.6648486852645874
wc2.1_2.5m_bio_05_horn	30.75237158355713	0.6615397930145264
wc2.1_2.5m_bio_05_horn	30.829805185699467	0.6582149863243103
wc2.1_2.5m_bio_05_horn	30.907238787841802	0.6548745632171631
wc2.1_2.5m_bio_05_horn	30.984672389984134	0.6515187621116638
wc2.1_2.5m_bio_05_horn	31.06210599212647	0.6481479406356812
wc2.1_2.5m_bio_05_horn	31.1395395942688	0.6447622179985046
wc2.1_2.5m_bio_05_horn	31.216973196411136	0.6413620114326477
wc2.1_2.5m_bio_05_horn	31.29440679855347	0.6379474401473999
wc2.1_2.5m_bio_05_horn	31.371840400695806	0.6345189809799194
wc2.1_2.5m_bio_05_horn	31.449274002838138	0.6310766935348511
wc2.1_2.5m_bio_05_horn	31.526707604980473	0.6276211738586426
wc2.1_2.5m_bio_05_horn	31.604141207122805	0.624152421951294
wc2.1_2.5m_bio_05_horn	31.681574809265143	0.6206710338592529
wc2.1_2.5m_bio_05_horn	31.759008411407475	0.6171770691871643
wc2.1_2.5m_bio_05_horn	31.83644201354981	0.6136709451675415
wc2.1_2.5m_bio_05_horn	31.91387561569214	0.610153079032898
wc2.1_2.5m_bio_05_horn	31.991309217834473	0.6066235899925232
wc2.1_2.5m_bio_05_horn	32.06874281997681	0.6030829548835754
wc2.1_2.5m_bio_05_horn	32.14617642211914	0.5995317101478577
wc2.1_2.5m_bio_05_horn	32.223610024261475	0.5959697365760803
wc2.1_2.5m_bio_05_horn	32.30104362640381	0.5923976898193359
wc2.1_2.5m_bio_05_horn	32.378477228546146	0.5888158082962036
wc2.1_2.5m_bio_05_horn	32.45591083068848	0.5852246880531311
wc2.1_2.5m_bio_05_horn	32.533344432830816	0.5816242694854736
wc2.1_2.5m_bio_05_horn	32.61077803497315	0.578015148639679
wc2.1_2.5m_bio_05_horn	32.68821163711549	0.5743976831436157
wc2.1_2.5m_bio_05_horn	32.76564523925782	0.5707724094390869
wc2.1_2.5m_bio_05_horn	32.84307884140016	0.5671393871307373
wc2.1_2.5m_bio_05_horn	32.920512443542485	0.5634990930557251
wc2.1_2.5m_bio_05_horn	32.99794604568481	0.5598519444465637
wc2.1_2.5m_bio_05_horn	33.07537964782715	0.5561985373497009
wc2.1_2.5m_bio_05_horn	33.15281324996948	0.5525388121604919
wc2.1_2.5m_bio_05_horn	33.23024685211182	0.5488734245300293
wc2.1_2.5m_bio_05_horn	33.307680454254154	0.5452027320861816
wc2.1_2.5m_bio_05_horn	33.38511405639649	0.541527271270752
wc2.1_2.5m_bio_05_horn	33.462547658538824	0.537847101688385
wc2.1_2.5m_bio_05_horn	33.53998126068116	0.5341628193855286
wc2.1_2.5m_bio_05_horn	33.617414862823495	0.5304747819900513
wc2.1_2.5m_bio_05_horn	33.69484846496583	0.5267836451530457
wc2.1_2.5m_bio_05_horn	33.77228206710816	0.5230893492698669
wc2.1_2.5m_bio_05_horn	33.849715669250486	0.5193925499916077
wc2.1_2.5m_bio_05_horn	33.92714927139283	0.5156936049461365
wc2.1_2.5m_bio_05_horn	34.004582873535156	0.5119931101799011
wc2.1_2.5m_bio_05_horn	34.08201647567749	0.5082911252975464
wc2.1_2.5m_bio_05_horn	34.15945007781983	0.50458824634552
wc2.1_2.5m_bio_05_horn	34.23688367996216	0.5008848905563354
wc2.1_2.5m_bio_05_horn	34.3143172821045	0.49718159437179565
wc2.1_2.5m_bio_05_horn	34.39175088424683	0.4934784173965454
wc2.1_2.5m_bio_05_horn	34.46918448638917	0.48977598547935486
wc2.1_2.5m_bio_05_horn	34.5466180885315	0.48607462644577026
wc2.1_2.5m_bio_05_horn	34.62405169067383	0.48237502574920654
wc2.1_2.5m_bio_05_horn	34.70148529281617	0.4786771535873413
wc2.1_2.5m_bio_05_horn	34.7789188949585	0.4749816060066223
wc2.1_2.5m_bio_05_horn	34.85635249710083	0.471288800239563
wc2.1_2.5m_bio_05_horn	34.933786099243164	0.4675993323326111
wc2.1_2.5m_bio_05_horn	35.0112197013855	0.4639132022857666
wc2.1_2.5m_bio_05_horn	35.088653303527835	0.4602310359477997
wc2.1_2.5m_bio_05_horn	35.16608690567017	0.4565531611442566
wc2.1_2.5m_bio_05_horn	35.243520507812505	0.45288023352622986
wc2.1_2.5m_bio_05_horn	35.32095410995484	0.4492122530937195
wc2.1_2.5m_bio_05_horn	35.398387712097175	0.44554978609085083
wc2.1_2.5m_bio_05_horn	35.47582131423951	0.44189319014549255
wc2.1_2.5m_bio_05_horn	35.553254916381846	0.4382430911064148
wc2.1_2.5m_bio_05_horn	35.630688518524174	0.43459948897361755
wc2.1_2.5m_bio_05_horn	35.70812212066651	0.4309629201889038
wc2.1_2.5m_bio_05_horn	35.78555572280884	0.427333801984787
wc2.1_2.5m_bio_05_horn	35.86298932495117	0.42371267080307007
wc2.1_2.5m_bio_05_horn	35.94042292709351	0.42009952664375305
wc2.1_2.5m_bio_05_horn	36.01785652923584	0.4164949059486389
wc2.1_2.5m_bio_05_horn	36.09529013137818	0.4128992259502411
wc2.1_2.5m_bio_05_horn	36.17272373352051	0.4093129634857178
wc2.1_2.5m_bio_05_horn	36.25015733566285	0.40573614835739136
wc2.1_2.5m_bio_05_horn	36.327590937805184	0.4021693170070648
wc2.1_2.5m_bio_05_horn	36.40502453994752	0.3986128270626068
wc2.1_2.5m_bio_05_horn	36.48245814208985	0.3950669765472412
wc2.1_2.5m_bio_05_horn	36.55989174423218	0.3915323317050934
wc2.1_2.5m_bio_05_horn	36.63732534637452	0.38800883293151855
wc2.1_2.5m_bio_05_horn	36.71475894851685	0.3844970166683197
wc2.1_2.5m_bio_05_horn	36.79219255065918	0.3809971809387207
wc2.1_2.5m_bio_05_horn	36.869626152801516	0.37750986218452454
wc2.1_2.5m_bio_05_horn	36.94705975494385	0.37403497099876404
wc2.1_2.5m_bio_05_horn	37.024493357086186	0.3705730438232422
wc2.1_2.5m_bio_05_horn	37.10192695922852	0.36712437868118286
wc2.1_2.5m_bio_05_horn	37.179360561370856	0.3636894226074219
wc2.1_2.5m_bio_05_horn	37.25679416351319	0.36026811599731445
wc2.1_2.5m_bio_05_horn	37.33422776565553	0.3568609654903412
wc2.1_2.5m_bio_05_horn	37.41166136779786	0.35346823930740356
wc2.1_2.5m_bio_05_horn	37.48909496994019	0.3500903844833374
wc2.1_2.5m_bio_05_horn	37.566528572082525	0.34672731161117554
wc2.1_2.5m_bio_05_horn	37.64396217422485	0.3433794677257538
wc2.1_2.5m_bio_05_horn	37.721395776367196	0.340047150850296
wc2.1_2.5m_bio_05_horn	37.798829378509524	0.3367307484149933
wc2.1_2.5m_bio_05_horn	37.87626298065186	0.3334301710128784
wc2.1_2.5m_bio_05_horn	37.953696582794194	0.33014583587646484
wc2.1_2.5m_bio_05_horn	38.03113018493653	0.32687801122665405
wc2.1_2.5m_bio_05_horn	38.108563787078864	0.3236270546913147
wc2.1_2.5m_bio_05_horn	38.1859973892212	0.3203928768634796
wc2.1_2.5m_bio_05_horn	38.263430991363535	0.31717586517333984
wc2.1_2.5m_bio_05_horn	38.34086459350586	0.3139762282371521
wc2.1_2.5m_bio_05_horn	38.4182981956482	0.3107943534851074
wc2.1_2.5m_bio_05_horn	38.49573179779053	0.30763009190559387
wc2.1_2.5m_bio_05_horn	38.57316539993287	0.3044838309288025
wc2.1_2.5m_bio_05_horn	38.6505990020752	0.3013557195663452
wc2.1_2.5m_bio_05_horn	38.72803260421753	0.2982461154460907
wc2.1_2.5m_bio_05_horn	38.80546620635987	0.2951548993587494
wc2.1_2.5m_bio_05_horn	38.8828998085022	0.29208239912986755
wc2.1_2.5m_bio_05_horn	38.96033341064454	0.28902876377105713
wc2.1_2.5m_bio_05_horn	39.03776701278687	0.285994291305542
wc2.1_2.5m_bio_05_horn	39.11520061492921	0.2829788625240326
wc2.1_2.5m_bio_05_horn	39.192634217071536	0.2799827456474304
wc2.1_2.5m_bio_05_horn	39.27006781921388	0.2770061194896698
wc2.1_2.5m_bio_05_horn	39.347501421356206	0.27404922246932983
wc2.1_2.5m_bio_05_horn	39.42493502349854	0.2711119055747986
wc2.1_2.5m_bio_05_horn	39.50236862564087	0.26819443702697754
wc2.1_2.5m_bio_05_horn	39.579802227783205	0.26529696583747864
wc2.1_2.5m_bio_05_horn	39.65723582992554	0.2624196708202362
wc2.1_2.5m_bio_05_horn	39.734669432067875	0.2595624625682831
wc2.1_2.5m_bio_05_horn	39.81210303421021	0.2567254900932312
wc2.1_2.5m_bio_05_horn	39.889536636352545	0.2539089322090149
wc2.1_2.5m_bio_05_horn	39.96697023849488	0.2511129379272461
wc2.1_2.5m_bio_05_horn	40.044403840637216	0.24833737313747406
wc2.1_2.5m_bio_05_horn	40.12183744277955	0.24558241665363312
wc2.1_2.5m_bio_05_horn	40.19927104492188	0.24284815788269043
wc2.1_2.5m_bio_05_horn	40.276704647064214	0.24013477563858032
wc2.1_2.5m_bio_05_horn	40.35413824920654	0.23744207620620728
wc2.1_2.5m_bio_05_horn	40.431571851348885	0.23477023839950562
wc2.1_2.5m_bio_05_horn	40.50900545349121	0.23211930692195892
wc2.1_2.5m_bio_05_horn	40.58643905563355	0.22948946058750153
wc2.1_2.5m_bio_05_horn	40.66387265777588	0.2268804907798767
wc2.1_2.5m_bio_05_horn	40.74130625991822	0.2242925465106964
wc2.1_2.5m_bio_05_horn	40.81873986206055	0.22172564268112183
wc2.1_2.5m_bio_05_horn	40.89617346420289	0.21917995810508728
wc2.1_2.5m_bio_05_horn	40.973607066345224	0.21665522456169128
wc2.1_2.5m_bio_05_horn	41.05104066848755	0.21415160596370697
wc2.1_2.5m_bio_05_horn	41.12847427062989	0.21166910231113434
wc2.1_2.5m_bio_05_horn	41.20590787277222	0.2092077136039734
wc2.1_2.5m_bio_05_horn	41.28334147491456	0.20676755905151367
wc2.1_2.5m_bio_05_horn	41.360775077056886	0.2043483853340149
wc2.1_2.5m_bio_05_horn	41.43820867919922	0.2019503116607666
wc2.1_2.5m_bio_05_horn	41.515642281341556	0.1995733231306076
wc2.1_2.5m_bio_05_horn	41.59307588348389	0.19721752405166626
wc2.1_2.5m_bio_05_horn	41.670509485626226	0.19488264620304108
wc2.1_2.5m_bio_05_horn	41.74794308776856	0.19256876409053802
wc2.1_2.5m_bio_05_horn	41.8253766899109	0.1902758777141571
wc2.1_2.5m_bio_05_horn	41.902810292053225	0.1880040466785431
wc2.1_2.5m_bio_05_horn	41.98024389419557	0.1857530027627945
wc2.1_2.5m_bio_05_horn	42.057677496337895	0.18352282047271729
wc2.1_2.5m_bio_05_horn	42.13511109848022	0.1813134402036667
wc2.1_2.5m_bio_05_horn	42.21254470062256	0.17912495136260986
wc2.1_2.5m_bio_05_horn	42.289978302764894	0.17695704102516174
wc2.1_2.5m_bio_05_horn	42.36741190490723	0.1748097985982895
wc2.1_2.5m_bio_05_horn	42.444845507049564	0.17268313467502594
wc2.1_2.5m_bio_05_horn	42.5222791091919	0.17057709395885468
wc2.1_2.5m_bio_05_horn	42.599712711334234	0.1684914231300354
wc2.1_2.5m_bio_05_horn	42.67714631347657	0.16642612218856812
wc2.1_2.5m_bio_05_horn	42.754579915618905	0.16438113152980804
wc2.1_2.5m_bio_05_horn	42.83201351776124	0.16235648095607758
wc2.1_2.5m_bio_05_horn	42.909447119903575	0.16035188734531403
wc2.1_2.5m_bio_05_horn	42.98688072204591	0.1583673506975174
wc2.1_2.5m_bio_05_horn	43.06431432418823	0.1564028114080429
wc2.1_2.5m_bio_05_horn	43.14174792633057	0.15445826947689056
wc2.1_2.5m_bio_05_horn	43.2191815284729	0.1525334268808365
wc2.1_2.5m_bio_05_horn	43.29661513061524	0.15062829852104187
wc2.1_2.5m_bio_05_horn	43.37404873275757	0.14874279499053955
wc2.1_2.5m_bio_05_horn	43.45148233489991	0.14687690138816833
wc2.1_2.5m_bio_05_horn	43.52891593704224	0.14503033459186554
wc2.1_2.5m_bio_05_horn	43.60634953918458	0.14320309460163116
wc2.1_2.5m_bio_05_horn	43.68378314132691	0.14139506220817566
wc2.1_2.5m_bio_05_horn	43.76121674346925	0.13960622251033783
wc2.1_2.5m_bio_05_horn	43.83865034561157	0.137836292386055
wc2.1_2.5m_bio_05_horn	43.91608394775392	0.13608525693416595
wc2.1_2.5m_bio_05_horn	43.99351754989624	0.13435299694538116
wc2.1_2.5m_bio_05_horn	44.070951152038575	0.13263948261737823
wc2.1_2.5m_bio_05_horn	44.14838475418091	0.13094444572925568
wc2.1_2.5m_bio_05_horn	44.225818356323245	0.1292678415775299
wc2.1_2.5m_bio_05_horn	44.30325195846558	0.12760953605175018
wc2.1_2.5m_bio_05_horn	44.380685560607915	0.1259695142507553
wc2.1_2.5m_bio_05_horn	44.45811916275025	0.1243474930524826
wc2.1_2.5m_bio_05_horn	44.535552764892586	0.12274342030286789
wc2.1_2.5m_bio_05_horn	44.61298636703492	0.12115717679262161
wc2.1_2.5m_bio_05_horn	44.690419969177256	0.1195887103676796
wc2.1_2.5m_bio_05_horn	44.76785357131959	0.11803775280714035
wc2.1_2.5m_bio_05_horn	44.84528717346191	0.1165042445063591
wc2.1_2.5m_bio_05_horn	44.92272077560426	0.1149880588054657
wc2.1_2.5m_bio_05_horn	45.00015437774658	0.11348915100097656
wc2.1_2.5m_bio_05_horn	45.07758797988892	0.11200723052024841
wc2.1_2.5m_bio_05_horn	45.15502158203125	0.11054225265979767
wc2.1_2.5m_bio_05_horn	45.23245518417359	0.10909407585859299
wc2.1_2.5m_bio_05_horn	45.30988878631592	0.10766264796257019
wc2.1_2.5m_bio_05_horn	45.38732238845826	0.10624769330024719
wc2.1_2.5m_bio_05_horn	45.464755990600594	0.10484914481639862
wc2.1_2.5m_bio_05_horn	45.54218959274293	0.10346688330173492
wc2.1_2.5m_bio_05_horn	45.619623194885264	0.10300974547863007
wc2.1_2.5m_bio_05_horn	45.6970567970276	0.10300974547863007
wc2.1_2.5m_bio_05_horn	45.77449039916992	0.10300974547863007
wc2.1_2.5m_bio_05_horn	45.851924001312256	0.10300974547863007
wc2.1_2.5m_bio_05_horn	45.929357603454605	0.10300974547863007
wc2.1_2.5m_bio_05_horn	46.006791205596926	0.10300974547863007
wc2.1_2.5m_bio_05_horn	46.08422480773926	0.10300974547863007
wc2.1_2.5m_bio_05_horn	46.161658409881596	0.10300974547863007
wc2.1_2.5m_bio_05_horn	46.23909201202393	0.10300974547863007
wc2.1_2.5m_bio_05_horn	46.31652561416627	0.10300974547863007
wc2.1_2.5m_bio_05_horn	46.3939592163086	0.10300974547863007
wc2.1_2.5m_bio_05_horn	46.47139281845094	0.10300974547863007
wc2.1_2.5m_bio_05_horn	46.54882642059327	0.10300974547863007
wc2.1_2.5m_bio_05_horn	46.62626002273561	0.10300974547863007
wc2.1_2.5m_bio_05_horn	46.70369362487794	0.10300974547863007
wc2.1_2.5m_bio_05_horn	46.781127227020264	0.10300974547863007
wc2.1_2.5m_bio_05_horn	46.8585608291626	0.10300974547863007
wc2.1_2.5m_bio_05_horn	46.935994431304934	0.10300974547863007
wc2.1_2.5m_bio_05_horn	47.01342803344727	0.10300974547863007
wc2.1_2.5m_bio_05_horn	47.090861635589604	0.10300974547863007
wc2.1_2.5m_bio_05_horn	47.16829523773194	0.10300974547863007
wc2.1_2.5m_bio_05_horn	47.245728839874275	0.10300974547863007
wc2.1_2.5m_bio_05_horn	47.32316244201661	0.10300974547863007
wc2.1_2.5m_bio_05_horn	47.400596044158945	0.10300974547863007
wc2.1_2.5m_bio_05_horn	47.47802964630128	0.10300974547863007
wc2.1_2.5m_bio_05_horn	47.555463248443615	0.10300974547863007
wc2.1_2.5m_bio_05_horn	47.63289685058595	0.10300974547863007
wc2.1_2.5m_bio_05_horn	47.71033045272827	0.10300974547863007
wc2.1_2.5m_bio_05_horn	47.78776405487061	0.10300974547863007
wc2.1_2.5m_bio_05_horn	47.86519765701294	0.10300974547863007
wc2.1_2.5m_bio_05_horn	47.94263125915528	0.10300974547863007
wc2.1_2.5m_bio_05_horn	48.02006486129761	0.10300974547863007
wc2.1_2.5m_bio_05_horn	48.09749846343995	0.10300974547863007
wc2.1_2.5m_bio_05_horn	48.17493206558228	0.10300974547863007
wc2.1_2.5m_bio_05_horn	48.25236566772462	0.10300974547863007
wc2.1_2.5m_bio_05_horn	48.32979926986695	0.10300974547863007
wc2.1_2.5m_bio_05_horn	48.40723287200929	0.10300974547863007
wc2.1_2.5m_bio_05_horn	48.48466647415161	0.10300974547863007
wc2.1_2.5m_bio_05_horn	48.56210007629396	0.10300974547863007
wc2.1_2.5m_bio_05_horn	48.639533678436294	0.10300974547863007
wc2.1_2.5m_bio_05_horn	48.716967280578615	0.10300974547863007
wc2.1_2.5m_bio_05_horn	48.79440088272095	0.10300974547863007
