# Supplementary material for: New records of a lost species and a geographic range expansion for sengis in the Horn of Africa
Source: PeerJ. 2020 Aug 18;8:e9652. doi: 10.7717/peerj.9652 (PMC7441985; doi:10.7717/peerj.9652)
Supplement: Supplemental Information 6 [file peerj-08-9652-s006.zip › Data_S6_Ecological_Niche_Modeling/4_final_Maxent_analysis/output/plots/revoilii_13_wc2.1_2.5m_bio_05_horn_only.dat]

variable	x	y
wc2.1_2.5m_bio_05_horn	10.077599811553956	0.20644041895866394
wc2.1_2.5m_bio_05_horn	10.15503341369629	0.20644041895866394
wc2.1_2.5m_bio_05_horn	10.232467015838624	0.20644041895866394
wc2.1_2.5m_bio_05_horn	10.309900617980958	0.20644041895866394
wc2.1_2.5m_bio_05_horn	10.387334220123291	0.20644041895866394
wc2.1_2.5m_bio_05_horn	10.464767822265626	0.20644041895866394
wc2.1_2.5m_bio_05_horn	10.54220142440796	0.20644041895866394
wc2.1_2.5m_bio_05_horn	10.619635026550293	0.20644041895866394
wc2.1_2.5m_bio_05_horn	10.697068628692628	0.20644041895866394
wc2.1_2.5m_bio_05_horn	10.774502230834962	0.20644041895866394
wc2.1_2.5m_bio_05_horn	10.851935832977295	0.20644041895866394
wc2.1_2.5m_bio_05_horn	10.92936943511963	0.20644041895866394
wc2.1_2.5m_bio_05_horn	11.006803037261964	0.20644041895866394
wc2.1_2.5m_bio_05_horn	11.084236639404297	0.20644041895866394
wc2.1_2.5m_bio_05_horn	11.161670241546632	0.20644041895866394
wc2.1_2.5m_bio_05_horn	11.239103843688966	0.20644041895866394
wc2.1_2.5m_bio_05_horn	11.3165374458313	0.20644041895866394
wc2.1_2.5m_bio_05_horn	11.393971047973633	0.20644041895866394
wc2.1_2.5m_bio_05_horn	11.471404650115968	0.20644041895866394
wc2.1_2.5m_bio_05_horn	11.548838252258301	0.20644041895866394
wc2.1_2.5m_bio_05_horn	11.626271854400635	0.20644041895866394
wc2.1_2.5m_bio_05_horn	11.70370545654297	0.20644041895866394
wc2.1_2.5m_bio_05_horn	11.781139058685303	0.20644041895866394
wc2.1_2.5m_bio_05_horn	11.858572660827639	0.20644041895866394
wc2.1_2.5m_bio_05_horn	11.936006262969972	0.20644041895866394
wc2.1_2.5m_bio_05_horn	12.013439865112305	0.20644041895866394
wc2.1_2.5m_bio_05_horn	12.090873467254639	0.20644041895866394
wc2.1_2.5m_bio_05_horn	12.168307069396974	0.20644041895866394
wc2.1_2.5m_bio_05_horn	12.245740671539307	0.20644041895866394
wc2.1_2.5m_bio_05_horn	12.32317427368164	0.20644041895866394
wc2.1_2.5m_bio_05_horn	12.400607875823976	0.20644041895866394
wc2.1_2.5m_bio_05_horn	12.47804147796631	0.20644041895866394
wc2.1_2.5m_bio_05_horn	12.555475080108643	0.20644041895866394
wc2.1_2.5m_bio_05_horn	12.632908682250978	0.20644041895866394
wc2.1_2.5m_bio_05_horn	12.710342284393311	0.20644041895866394
wc2.1_2.5m_bio_05_horn	12.787775886535645	0.20644041895866394
wc2.1_2.5m_bio_05_horn	12.86520948867798	0.20644041895866394
wc2.1_2.5m_bio_05_horn	12.942643090820313	0.20644041895866394
wc2.1_2.5m_bio_05_horn	13.020076692962647	0.20644041895866394
wc2.1_2.5m_bio_05_horn	13.097510295104982	0.20644041895866394
wc2.1_2.5m_bio_05_horn	13.174943897247315	0.20644041895866394
wc2.1_2.5m_bio_05_horn	13.252377499389649	0.20644041895866394
wc2.1_2.5m_bio_05_horn	13.329811101531984	0.20688988268375397
wc2.1_2.5m_bio_05_horn	13.407244703674317	0.20824263989925385
wc2.1_2.5m_bio_05_horn	13.48467830581665	0.20960190892219543
wc2.1_2.5m_bio_05_horn	13.562111907958986	0.21096768975257874
wc2.1_2.5m_bio_05_horn	13.63954551010132	0.21233996748924255
wc2.1_2.5m_bio_05_horn	13.716979112243653	0.21371875703334808
wc2.1_2.5m_bio_05_horn	13.794412714385988	0.21510405838489532
wc2.1_2.5m_bio_05_horn	13.871846316528321	0.21649587154388428
wc2.1_2.5m_bio_05_horn	13.949279918670655	0.21789418160915375
wc2.1_2.5m_bio_05_horn	14.02671352081299	0.21929898858070374
wc2.1_2.5m_bio_05_horn	14.104147122955323	0.22071030735969543
wc2.1_2.5m_bio_05_horn	14.181580725097657	0.22212812304496765
wc2.1_2.5m_bio_05_horn	14.259014327239992	0.22355243563652039
wc2.1_2.5m_bio_05_horn	14.336447929382325	0.22498323023319244
wc2.1_2.5m_bio_05_horn	14.413881531524659	0.22642052173614502
wc2.1_2.5m_bio_05_horn	14.491315133666994	0.22786429524421692
wc2.1_2.5m_bio_05_horn	14.568748735809327	0.22931453585624695
wc2.1_2.5m_bio_05_horn	14.646182337951661	0.2307712584733963
wc2.1_2.5m_bio_05_horn	14.723615940093996	0.23223444819450378
wc2.1_2.5m_bio_05_horn	14.80104954223633	0.2337040901184082
wc2.1_2.5m_bio_05_horn	14.878483144378663	0.23518018424510956
wc2.1_2.5m_bio_05_horn	14.955916746520998	0.23666273057460785
wc2.1_2.5m_bio_05_horn	15.033350348663332	0.2381516993045807
wc2.1_2.5m_bio_05_horn	15.110783950805665	0.23964710533618927
wc2.1_2.5m_bio_05_horn	15.188217552948	0.2411489188671112
wc2.1_2.5m_bio_05_horn	15.265651155090334	0.2426571398973465
wc2.1_2.5m_bio_05_horn	15.343084757232667	0.24417176842689514
wc2.1_2.5m_bio_05_horn	15.420518359375002	0.24569277465343475
wc2.1_2.5m_bio_05_horn	15.497951961517336	0.24722017347812653
wc2.1_2.5m_bio_05_horn	15.575385563659669	0.24875392019748688
wc2.1_2.5m_bio_05_horn	15.652819165802004	0.250294029712677
wc2.1_2.5m_bio_05_horn	15.730252767944338	0.2518404722213745
wc2.1_2.5m_bio_05_horn	15.807686370086671	0.2533932626247406
wc2.1_2.5m_bio_05_horn	15.885119972229006	0.2549523413181305
wc2.1_2.5m_bio_05_horn	15.96255357437134	0.2565177083015442
wc2.1_2.5m_bio_05_horn	16.039987176513673	0.2580893635749817
wc2.1_2.5m_bio_05_horn	16.117420778656008	0.2596672773361206
wc2.1_2.5m_bio_05_horn	16.19485438079834	0.26125144958496094
wc2.1_2.5m_bio_05_horn	16.272287982940675	0.2628418505191803
wc2.1_2.5m_bio_05_horn	16.34972158508301	0.2644384801387787
wc2.1_2.5m_bio_05_horn	16.427155187225345	0.26604127883911133
wc2.1_2.5m_bio_05_horn	16.504588789367677	0.267650306224823
wc2.1_2.5m_bio_05_horn	16.582022391510012	0.26926544308662415
wc2.1_2.5m_bio_05_horn	16.659455993652344	0.27088677883148193
wc2.1_2.5m_bio_05_horn	16.73688959579468	0.2725141942501068
wc2.1_2.5m_bio_05_horn	16.814323197937014	0.27414771914482117
wc2.1_2.5m_bio_05_horn	16.89175680007935	0.2757873237133026
wc2.1_2.5m_bio_05_horn	16.96919040222168	0.27743300795555115
wc2.1_2.5m_bio_05_horn	17.046624004364016	0.2790846824645996
wc2.1_2.5m_bio_05_horn	17.124057606506348	0.2807424068450928
wc2.1_2.5m_bio_05_horn	17.201491208648683	0.2824060916900635
wc2.1_2.5m_bio_05_horn	17.27892481079102	0.2840757966041565
wc2.1_2.5m_bio_05_horn	17.35635841293335	0.2857513725757599
wc2.1_2.5m_bio_05_horn	17.433792015075685	0.2874329090118408
wc2.1_2.5m_bio_05_horn	17.51122561721802	0.28912031650543213
wc2.1_2.5m_bio_05_horn	17.588659219360352	0.2908135950565338
wc2.1_2.5m_bio_05_horn	17.666092821502687	0.2925126850605011
wc2.1_2.5m_bio_05_horn	17.743526423645022	0.29421764612197876
wc2.1_2.5m_bio_05_horn	17.820960025787354	0.29592832922935486
wc2.1_2.5m_bio_05_horn	17.89839362792969	0.29764479398727417
wc2.1_2.5m_bio_05_horn	17.975827230072024	0.2993670105934143
wc2.1_2.5m_bio_05_horn	18.053260832214356	0.30109483003616333
wc2.1_2.5m_bio_05_horn	18.13069443435669	0.3028284013271332
wc2.1_2.5m_bio_05_horn	18.208128036499026	0.3045675456523895
wc2.1_2.5m_bio_05_horn	18.28556163864136	0.30631232261657715
wc2.1_2.5m_bio_05_horn	18.362995240783693	0.3080626428127289
wc2.1_2.5m_bio_05_horn	18.44042884292603	0.3098185062408447
wc2.1_2.5m_bio_05_horn	18.51786244506836	0.3115798532962799
wc2.1_2.5m_bio_05_horn	18.595296047210695	0.3133467137813568
wc2.1_2.5m_bio_05_horn	18.67272964935303	0.3151189684867859
wc2.1_2.5m_bio_05_horn	18.750163251495366	0.3168966472148895
wc2.1_2.5m_bio_05_horn	18.827596853637697	0.31867966055870056
wc2.1_2.5m_bio_05_horn	18.90503045578003	0.3204680383205414
wc2.1_2.5m_bio_05_horn	18.982464057922364	0.32226166129112244
wc2.1_2.5m_bio_05_horn	19.0598976600647	0.3240605592727661
wc2.1_2.5m_bio_05_horn	19.137331262207034	0.32586464285850525
wc2.1_2.5m_bio_05_horn	19.21476486434937	0.32767394185066223
wc2.1_2.5m_bio_05_horn	19.2921984664917	0.3294883370399475
wc2.1_2.5m_bio_05_horn	19.369632068634036	0.33130788803100586
wc2.1_2.5m_bio_05_horn	19.447065670776368	0.33313241600990295
wc2.1_2.5m_bio_05_horn	19.524499272918703	0.33496204018592834
wc2.1_2.5m_bio_05_horn	19.60193287506104	0.3367965817451477
wc2.1_2.5m_bio_05_horn	19.67936647720337	0.3386360704898834
wc2.1_2.5m_bio_05_horn	19.756800079345705	0.3404804468154907
wc2.1_2.5m_bio_05_horn	19.834233681488037	0.3423296809196472
wc2.1_2.5m_bio_05_horn	19.911667283630372	0.34418368339538574
wc2.1_2.5m_bio_05_horn	19.989100885772707	0.3460424840450287
wc2.1_2.5m_bio_05_horn	20.066534487915042	0.3479059636592865
wc2.1_2.5m_bio_05_horn	20.143968090057378	0.34977415204048157
wc2.1_2.5m_bio_05_horn	20.22140169219971	0.35164690017700195
wc2.1_2.5m_bio_05_horn	20.298835294342044	0.3535242974758148
wc2.1_2.5m_bio_05_horn	20.376268896484376	0.35540616512298584
wc2.1_2.5m_bio_05_horn	20.45370249862671	0.3572925627231598
wc2.1_2.5m_bio_05_horn	20.531136100769046	0.35918334126472473
wc2.1_2.5m_bio_05_horn	20.608569702911378	0.36107856035232544
wc2.1_2.5m_bio_05_horn	20.686003305053713	0.3629780411720276
wc2.1_2.5m_bio_05_horn	20.763436907196045	0.36488187313079834
wc2.1_2.5m_bio_05_horn	20.84087050933838	0.36678990721702576
wc2.1_2.5m_bio_05_horn	20.918304111480715	0.3687021732330322
wc2.1_2.5m_bio_05_horn	20.99573771362305	0.3706185221672058
wc2.1_2.5m_bio_05_horn	21.073171315765386	0.3725389838218689
wc2.1_2.5m_bio_05_horn	21.150604917907717	0.37446343898773193
wc2.1_2.5m_bio_05_horn	21.22803852005005	0.3763919174671173
wc2.1_2.5m_bio_05_horn	21.305472122192384	0.3783242702484131
wc2.1_2.5m_bio_05_horn	21.38290572433472	0.38026055693626404
wc2.1_2.5m_bio_05_horn	21.460339326477055	0.38220059871673584
wc2.1_2.5m_bio_05_horn	21.537772928619386	0.38414445519447327
wc2.1_2.5m_bio_05_horn	21.61520653076172	0.3860919773578644
wc2.1_2.5m_bio_05_horn	21.692640132904053	0.38804319500923157
wc2.1_2.5m_bio_05_horn	21.770073735046388	0.3899979591369629
wc2.1_2.5m_bio_05_horn	21.847507337188723	0.39195629954338074
wc2.1_2.5m_bio_05_horn	21.92494093933106	0.39391809701919556
wc2.1_2.5m_bio_05_horn	22.002374541473394	0.39588338136672974
wc2.1_2.5m_bio_05_horn	22.079808143615725	0.39785194396972656
wc2.1_2.5m_bio_05_horn	22.157241745758057	0.3998239040374756
wc2.1_2.5m_bio_05_horn	22.234675347900392	0.4017990529537201
wc2.1_2.5m_bio_05_horn	22.312108950042727	0.40377742052078247
wc2.1_2.5m_bio_05_horn	22.389542552185063	0.40575891733169556
wc2.1_2.5m_bio_05_horn	22.466976154327394	0.40774351358413696
wc2.1_2.5m_bio_05_horn	22.544409756469726	0.4097311198711395
wc2.1_2.5m_bio_05_horn	22.62184335861206	0.4117216169834137
wc2.1_2.5m_bio_05_horn	22.699276960754396	0.41371509432792664
wc2.1_2.5m_bio_05_horn	22.77671056289673	0.41571131348609924
wc2.1_2.5m_bio_05_horn	22.854144165039067	0.4177103638648987
wc2.1_2.5m_bio_05_horn	22.9315777671814	0.419712096452713
wc2.1_2.5m_bio_05_horn	23.009011369323733	0.42171651124954224
wc2.1_2.5m_bio_05_horn	23.086444971466065	0.423723429441452
wc2.1_2.5m_bio_05_horn	23.1638785736084	0.42573294043540955
wc2.1_2.5m_bio_05_horn	23.241312175750735	0.42774486541748047
wc2.1_2.5m_bio_05_horn	23.31874577789307	0.4297592341899872
wc2.1_2.5m_bio_05_horn	23.396179380035406	0.43177586793899536
wc2.1_2.5m_bio_05_horn	23.473612982177734	0.4337948262691498
wc2.1_2.5m_bio_05_horn	23.55104658432007	0.4358159303665161
wc2.1_2.5m_bio_05_horn	23.628480186462404	0.43783921003341675
wc2.1_2.5m_bio_05_horn	23.70591378860474	0.43986451625823975
wc2.1_2.5m_bio_05_horn	23.783347390747075	0.4418918788433075
wc2.1_2.5m_bio_05_horn	23.860780992889406	0.44392114877700806
wc2.1_2.5m_bio_05_horn	23.93821459503174	0.44595232605934143
wc2.1_2.5m_bio_05_horn	24.015648197174073	0.4479852616786957
wc2.1_2.5m_bio_05_horn	24.09308179931641	0.4500199854373932
wc2.1_2.5m_bio_05_horn	24.170515401458744	0.45205631852149963
wc2.1_2.5m_bio_05_horn	24.24794900360108	0.4540943205356598
wc2.1_2.5m_bio_05_horn	24.325382605743414	0.45613381266593933
wc2.1_2.5m_bio_05_horn	24.402816207885746	0.45817482471466064
wc2.1_2.5m_bio_05_horn	24.480249810028077	0.4602171778678894
wc2.1_2.5m_bio_05_horn	24.557683412170412	0.4622609317302704
wc2.1_2.5m_bio_05_horn	24.635117014312748	0.46430590748786926
wc2.1_2.5m_bio_05_horn	24.712550616455083	0.4663521349430084
wc2.1_2.5m_bio_05_horn	24.789984218597414	0.46839943528175354
wc2.1_2.5m_bio_05_horn	24.86741782073975	0.4704478681087494
wc2.1_2.5m_bio_05_horn	24.94485142288208	0.47249722480773926
wc2.1_2.5m_bio_05_horn	25.022285025024416	0.4745475649833679
wc2.1_2.5m_bio_05_horn	25.09971862716675	0.47659873962402344
wc2.1_2.5m_bio_05_horn	25.177152229309087	0.4786507189273834
wc2.1_2.5m_bio_05_horn	25.254585831451422	0.4807033836841583
wc2.1_2.5m_bio_05_horn	25.332019433593754	0.48275676369667053
wc2.1_2.5m_bio_05_horn	25.409453035736085	0.48481065034866333
wc2.1_2.5m_bio_05_horn	25.48688663787842	0.4868651032447815
wc2.1_2.5m_bio_05_horn	25.564320240020756	0.4889199733734131
wc2.1_2.5m_bio_05_horn	25.64175384216309	0.4909752309322357
wc2.1_2.5m_bio_05_horn	25.719187444305422	0.4930307865142822
wc2.1_2.5m_bio_05_horn	25.796621046447754	0.4950866103172302
wc2.1_2.5m_bio_05_horn	25.87405464859009	0.4971425235271454
wc2.1_2.5m_bio_05_horn	25.951488250732424	0.4991986155509949
wc2.1_2.5m_bio_05_horn	26.02892185287476	0.501254677772522
wc2.1_2.5m_bio_05_horn	26.10635545501709	0.5033107399940491
wc2.1_2.5m_bio_05_horn	26.183789057159427	0.5053666234016418
wc2.1_2.5m_bio_05_horn	26.26122265930176	0.5074224472045898
wc2.1_2.5m_bio_05_horn	26.338656261444093	0.5094779133796692
wc2.1_2.5m_bio_05_horn	26.41608986358643	0.5115330815315247
wc2.1_2.5m_bio_05_horn	26.493523465728764	0.5135878920555115
wc2.1_2.5m_bio_05_horn	26.570957067871095	0.5156422257423401
wc2.1_2.5m_bio_05_horn	26.64839067001343	0.517695963382721
wc2.1_2.5m_bio_05_horn	26.725824272155766	0.5197492241859436
wc2.1_2.5m_bio_05_horn	26.8032578742981	0.5218017101287842
wc2.1_2.5m_bio_05_horn	26.880691476440433	0.5238535404205322
wc2.1_2.5m_bio_05_horn	26.958125078582764	0.5259045362472534
wc2.1_2.5m_bio_05_horn	27.0355586807251	0.5279546976089478
wc2.1_2.5m_bio_05_horn	27.112992282867435	0.5300038456916809
wc2.1_2.5m_bio_05_horn	27.19042588500977	0.5320520401000977
wc2.1_2.5m_bio_05_horn	27.2678594871521	0.5340991020202637
wc2.1_2.5m_bio_05_horn	27.345293089294437	0.536145031452179
wc2.1_2.5m_bio_05_horn	27.42272669143677	0.5381897687911987
wc2.1_2.5m_bio_05_horn	27.500160293579107	0.5402331948280334
wc2.1_2.5m_bio_05_horn	27.57759389572144	0.5422753095626831
wc2.1_2.5m_bio_05_horn	27.655027497863774	0.5443159937858582
wc2.1_2.5m_bio_05_horn	27.732461100006105	0.5463551878929138
wc2.1_2.5m_bio_05_horn	27.809894702148444	0.5483927726745605
wc2.1_2.5m_bio_05_horn	27.887328304290776	0.5504288077354431
wc2.1_2.5m_bio_05_horn	27.964761906433107	0.5524631142616272
wc2.1_2.5m_bio_05_horn	28.042195508575443	0.5544956922531128
wc2.1_2.5m_bio_05_horn	28.119629110717774	0.5565264225006104
wc2.1_2.5m_bio_05_horn	28.197062712860113	0.5585553050041199
wc2.1_2.5m_bio_05_horn	28.274496315002445	0.560582160949707
wc2.1_2.5m_bio_05_horn	28.35192991714478	0.5626070499420166
wc2.1_2.5m_bio_05_horn	28.42936351928711	0.564629852771759
wc2.1_2.5m_bio_05_horn	28.506797121429447	0.5666505098342896
wc2.1_2.5m_bio_05_horn	28.584230723571782	0.5686689019203186
wc2.1_2.5m_bio_05_horn	28.661664325714117	0.570685088634491
wc2.1_2.5m_bio_05_horn	28.73909792785645	0.5726988911628723
wc2.1_2.5m_bio_05_horn	28.816531529998784	0.5747103095054626
wc2.1_2.5m_bio_05_horn	28.893965132141116	0.5767192244529724
wc2.1_2.5m_bio_05_horn	28.97139873428345	0.5787256956100464
wc2.1_2.5m_bio_05_horn	29.048832336425786	0.5807294249534607
wc2.1_2.5m_bio_05_horn	29.126265938568118	0.5827306509017944
wc2.1_2.5m_bio_05_horn	29.203699540710453	0.584729015827179
wc2.1_2.5m_bio_05_horn	29.281133142852784	0.5867246985435486
wc2.1_2.5m_bio_05_horn	29.358566744995123	0.5887174606323242
wc2.1_2.5m_bio_05_horn	29.436000347137455	0.5907073616981506
wc2.1_2.5m_bio_05_horn	29.51343394927979	0.5926942825317383
wc2.1_2.5m_bio_05_horn	29.59086755142212	0.5946782231330872
wc2.1_2.5m_bio_05_horn	29.668301153564457	0.5966590046882629
wc2.1_2.5m_bio_05_horn	29.745734755706792	0.5986366868019104
wc2.1_2.5m_bio_05_horn	29.823168357849127	0.60061115026474
wc2.1_2.5m_bio_05_horn	29.90060195999146	0.6025823354721069
wc2.1_2.5m_bio_05_horn	29.97803556213379	0.6045501828193665
wc2.1_2.5m_bio_05_horn	30.055469164276126	0.6065146923065186
wc2.1_2.5m_bio_05_horn	30.13290276641846	0.6084757447242737
wc2.1_2.5m_bio_05_horn	30.210336368560796	0.6104332804679871
wc2.1_2.5m_bio_05_horn	30.287769970703128	0.612072765827179
wc2.1_2.5m_bio_05_horn	30.365203572845463	0.6120901107788086
wc2.1_2.5m_bio_05_horn	30.442637174987794	0.6120901107788086
wc2.1_2.5m_bio_05_horn	30.520070777130133	0.6120901107788086
wc2.1_2.5m_bio_05_horn	30.597504379272465	0.6120901107788086
wc2.1_2.5m_bio_05_horn	30.6749379814148	0.6120901107788086
wc2.1_2.5m_bio_05_horn	30.75237158355713	0.6120901107788086
wc2.1_2.5m_bio_05_horn	30.829805185699467	0.6120901107788086
wc2.1_2.5m_bio_05_horn	30.907238787841802	0.610450804233551
wc2.1_2.5m_bio_05_horn	30.984672389984134	0.6085017323493958
wc2.1_2.5m_bio_05_horn	31.06210599212647	0.6065493226051331
wc2.1_2.5m_bio_05_horn	31.1395395942688	0.6045933961868286
wc2.1_2.5m_bio_05_horn	31.216973196411136	0.6026341915130615
wc2.1_2.5m_bio_05_horn	31.29440679855347	0.600671648979187
wc2.1_2.5m_bio_05_horn	31.371840400695806	0.5987058877944946
wc2.1_2.5m_bio_05_horn	31.449274002838138	0.5967369079589844
wc2.1_2.5m_bio_05_horn	31.526707604980473	0.5947648882865906
wc2.1_2.5m_bio_05_horn	31.604141207122805	0.5927897095680237
wc2.1_2.5m_bio_05_horn	31.681574809265143	0.5908116102218628
wc2.1_2.5m_bio_05_horn	31.759008411407475	0.5888305306434631
wc2.1_2.5m_bio_05_horn	31.83644201354981	0.5868465304374695
wc2.1_2.5m_bio_05_horn	31.91387561569214	0.5848597884178162
wc2.1_2.5m_bio_05_horn	31.991309217834473	0.5828701853752136
wc2.1_2.5m_bio_05_horn	32.06874281997681	0.5808779001235962
wc2.1_2.5m_bio_05_horn	32.14617642211914	0.5788831114768982
wc2.1_2.5m_bio_05_horn	32.223610024261475	0.5768855810165405
wc2.1_2.5m_bio_05_horn	32.30104362640381	0.5748856067657471
wc2.1_2.5m_bio_05_horn	32.378477228546146	0.572883129119873
wc2.1_2.5m_bio_05_horn	32.45591083068848	0.5708783268928528
wc2.1_2.5m_bio_05_horn	32.533344432830816	0.5688711404800415
wc2.1_2.5m_bio_05_horn	32.61077803497315	0.5668616890907288
wc2.1_2.5m_bio_05_horn	32.68821163711549	0.5648500323295593
wc2.1_2.5m_bio_05_horn	32.76564523925782	0.5628363490104675
wc2.1_2.5m_bio_05_horn	32.84307884140016	0.5608205199241638
wc2.1_2.5m_bio_05_horn	32.920512443542485	0.558802604675293
wc2.1_2.5m_bio_05_horn	32.99794604568481	0.5567827820777893
wc2.1_2.5m_bio_05_horn	33.07537964782715	0.5547612309455872
wc2.1_2.5m_bio_05_horn	33.15281324996948	0.5527377128601074
wc2.1_2.5m_bio_05_horn	33.23024685211182	0.5507124662399292
wc2.1_2.5m_bio_05_horn	33.307680454254154	0.5486854910850525
wc2.1_2.5m_bio_05_horn	33.38511405639649	0.5466570258140564
wc2.1_2.5m_bio_05_horn	33.462547658538824	0.5446269512176514
wc2.1_2.5m_bio_05_horn	33.53998126068116	0.5425953269004822
wc2.1_2.5m_bio_05_horn	33.617414862823495	0.5405623316764832
wc2.1_2.5m_bio_05_horn	33.69484846496583	0.5385280251502991
wc2.1_2.5m_bio_05_horn	33.77228206710816	0.5364924073219299
wc2.1_2.5m_bio_05_horn	33.849715669250486	0.5344555377960205
wc2.1_2.5m_bio_05_horn	33.92714927139283	0.5324175357818604
wc2.1_2.5m_bio_05_horn	34.004582873535156	0.530378520488739
wc2.1_2.5m_bio_05_horn	34.08201647567749	0.5283384323120117
wc2.1_2.5m_bio_05_horn	34.15945007781983	0.526297390460968
wc2.1_2.5m_bio_05_horn	34.23688367996216	0.5242554545402527
wc2.1_2.5m_bio_05_horn	34.3143172821045	0.5222128033638
wc2.1_2.5m_bio_05_horn	34.39175088424683	0.5201692581176758
wc2.1_2.5m_bio_05_horn	34.46918448638917	0.5181251168251038
wc2.1_2.5m_bio_05_horn	34.5466180885315	0.5160803198814392
wc2.1_2.5m_bio_05_horn	34.62405169067383	0.5140351057052612
wc2.1_2.5m_bio_05_horn	34.70148529281617	0.5119893550872803
wc2.1_2.5m_bio_05_horn	34.7789188949585	0.5099431872367859
wc2.1_2.5m_bio_05_horn	34.85635249710083	0.5078966617584229
wc2.1_2.5m_bio_05_horn	34.933786099243164	0.5058499574661255
wc2.1_2.5m_bio_05_horn	35.0112197013855	0.503803014755249
wc2.1_2.5m_bio_05_horn	35.088653303527835	0.5017558932304382
wc2.1_2.5m_bio_05_horn	35.16608690567017	0.49970871210098267
wc2.1_2.5m_bio_05_horn	35.243520507812505	0.49766167998313904
wc2.1_2.5m_bio_05_horn	35.32095410995484	0.49561458826065063
wc2.1_2.5m_bio_05_horn	35.398387712097175	0.49356767535209656
wc2.1_2.5m_bio_05_horn	35.47582131423951	0.4915209412574768
wc2.1_2.5m_bio_05_horn	35.553254916381846	0.4894746243953705
wc2.1_2.5m_bio_05_horn	35.630688518524174	0.48742854595184326
wc2.1_2.5m_bio_05_horn	35.70812212066651	0.48538288474082947
wc2.1_2.5m_bio_05_horn	35.78555572280884	0.48333773016929626
wc2.1_2.5m_bio_05_horn	35.86298932495117	0.4812932014465332
wc2.1_2.5m_bio_05_horn	35.94042292709351	0.4792492389678955
wc2.1_2.5m_bio_05_horn	36.01785652923584	0.47720593214035034
wc2.1_2.5m_bio_05_horn	36.09529013137818	0.47516342997550964
wc2.1_2.5m_bio_05_horn	36.17272373352051	0.4731218218803406
wc2.1_2.5m_bio_05_horn	36.25015733566285	0.471081018447876
wc2.1_2.5m_bio_05_horn	36.327590937805184	0.46904119849205017
wc2.1_2.5m_bio_05_horn	36.40502453994752	0.46700239181518555
wc2.1_2.5m_bio_05_horn	36.48245814208985	0.46496471762657166
wc2.1_2.5m_bio_05_horn	36.55989174423218	0.46292829513549805
wc2.1_2.5m_bio_05_horn	36.63732534637452	0.46089300513267517
wc2.1_2.5m_bio_05_horn	36.71475894851685	0.45885902643203735
wc2.1_2.5m_bio_05_horn	36.79219255065918	0.456826388835907
wc2.1_2.5m_bio_05_horn	36.869626152801516	0.45479533076286316
wc2.1_2.5m_bio_05_horn	36.94705975494385	0.45276564359664917
wc2.1_2.5m_bio_05_horn	37.024493357086186	0.45073753595352173
wc2.1_2.5m_bio_05_horn	37.10192695922852	0.4487110674381256
wc2.1_2.5m_bio_05_horn	37.179360561370856	0.44668638706207275
wc2.1_2.5m_bio_05_horn	37.25679416351319	0.444663405418396
wc2.1_2.5m_bio_05_horn	37.33422776565553	0.4426422119140625
wc2.1_2.5m_bio_05_horn	37.41166136779786	0.4406229555606842
wc2.1_2.5m_bio_05_horn	37.48909496994019	0.43860575556755066
wc2.1_2.5m_bio_05_horn	37.566528572082525	0.4365904629230499
wc2.1_2.5m_bio_05_horn	37.64396217422485	0.43457725644111633
wc2.1_2.5m_bio_05_horn	37.721395776367196	0.43256622552871704
wc2.1_2.5m_bio_05_horn	37.798829378509524	0.430557519197464
wc2.1_2.5m_bio_05_horn	37.87626298065186	0.42855098843574524
wc2.1_2.5m_bio_05_horn	37.953696582794194	0.4265468120574951
wc2.1_2.5m_bio_05_horn	38.03113018493653	0.424545019865036
wc2.1_2.5m_bio_05_horn	38.108563787078864	0.42212629318237305
wc2.1_2.5m_bio_05_horn	38.1859973892212	0.4196116328239441
wc2.1_2.5m_bio_05_horn	38.263430991363535	0.4171011447906494
wc2.1_2.5m_bio_05_horn	38.34086459350586	0.41459494829177856
wc2.1_2.5m_bio_05_horn	38.4182981956482	0.41209328174591064
wc2.1_2.5m_bio_05_horn	38.49573179779053	0.40630701184272766
wc2.1_2.5m_bio_05_horn	38.57316539993287	0.3982822000980377
wc2.1_2.5m_bio_05_horn	38.6505990020752	0.39031165838241577
wc2.1_2.5m_bio_05_horn	38.72803260421753	0.38239967823028564
wc2.1_2.5m_bio_05_horn	38.80546620635987	0.37454915046691895
wc2.1_2.5m_bio_05_horn	38.8828998085022	0.366764098405838
wc2.1_2.5m_bio_05_horn	38.96033341064454	0.35904794931411743
wc2.1_2.5m_bio_05_horn	39.03776701278687	0.35140442848205566
wc2.1_2.5m_bio_05_horn	39.11520061492921	0.3438359498977661
wc2.1_2.5m_bio_05_horn	39.192634217071536	0.33634597063064575
wc2.1_2.5m_bio_05_horn	39.27006781921388	0.3289373517036438
wc2.1_2.5m_bio_05_horn	39.347501421356206	0.3216131925582886
wc2.1_2.5m_bio_05_horn	39.42493502349854	0.3143753707408905
wc2.1_2.5m_bio_05_horn	39.50236862564087	0.30722665786743164
wc2.1_2.5m_bio_05_horn	39.579802227783205	0.30016934871673584
wc2.1_2.5m_bio_05_horn	39.65723582992554	0.2932058572769165
wc2.1_2.5m_bio_05_horn	39.734669432067875	0.2863374948501587
wc2.1_2.5m_bio_05_horn	39.81210303421021	0.27956637740135193
wc2.1_2.5m_bio_05_horn	39.889536636352545	0.2728941738605499
wc2.1_2.5m_bio_05_horn	39.96697023849488	0.26632264256477356
wc2.1_2.5m_bio_05_horn	40.044403840637216	0.25985249876976013
wc2.1_2.5m_bio_05_horn	40.12183744277955	0.25348523259162903
wc2.1_2.5m_bio_05_horn	40.19927104492188	0.24722185730934143
wc2.1_2.5m_bio_05_horn	40.276704647064214	0.24106357991695404
wc2.1_2.5m_bio_05_horn	40.35413824920654	0.2350105196237564
wc2.1_2.5m_bio_05_horn	40.431571851348885	0.22906358540058136
wc2.1_2.5m_bio_05_horn	40.50900545349121	0.22322320938110352
wc2.1_2.5m_bio_05_horn	40.58643905563355	0.2174900323152542
wc2.1_2.5m_bio_05_horn	40.66387265777588	0.2118636518716812
wc2.1_2.5m_bio_05_horn	40.74130625991822	0.20634444057941437
wc2.1_2.5m_bio_05_horn	40.81873986206055	0.2009323686361313
wc2.1_2.5m_bio_05_horn	40.89617346420289	0.19562751054763794
wc2.1_2.5m_bio_05_horn	40.973607066345224	0.19042907655239105
wc2.1_2.5m_bio_05_horn	41.05104066848755	0.18533694744110107
wc2.1_2.5m_bio_05_horn	41.12847427062989	0.1803506463766098
wc2.1_2.5m_bio_05_horn	41.20590787277222	0.17546960711479187
wc2.1_2.5m_bio_05_horn	41.28334147491456	0.17069339752197266
wc2.1_2.5m_bio_05_horn	41.360775077056886	0.16602078080177307
wc2.1_2.5m_bio_05_horn	41.43820867919922	0.16145117580890656
wc2.1_2.5m_bio_05_horn	41.515642281341556	0.15698367357254028
wc2.1_2.5m_bio_05_horn	41.59307588348389	0.15261749923229218
wc2.1_2.5m_bio_05_horn	41.670509485626226	0.14835117757320404
wc2.1_2.5m_bio_05_horn	41.74794308776856	0.14418384432792664
wc2.1_2.5m_bio_05_horn	41.8253766899109	0.14011429250240326
wc2.1_2.5m_bio_05_horn	41.902810292053225	0.13614153861999512
wc2.1_2.5m_bio_05_horn	41.98024389419557	0.1322639137506485
wc2.1_2.5m_bio_05_horn	42.057677496337895	0.12848030030727386
wc2.1_2.5m_bio_05_horn	42.13511109848022	0.12478936463594437
wc2.1_2.5m_bio_05_horn	42.21254470062256	0.12118988484144211
wc2.1_2.5m_bio_05_horn	42.289978302764894	0.11768010258674622
wc2.1_2.5m_bio_05_horn	42.36741190490723	0.11425874382257462
wc2.1_2.5m_bio_05_horn	42.444845507049564	0.11092435568571091
wc2.1_2.5m_bio_05_horn	42.5222791091919	0.10767560452222824
wc2.1_2.5m_bio_05_horn	42.599712711334234	0.10451066493988037
wc2.1_2.5m_bio_05_horn	42.67714631347657	0.10142818093299866
wc2.1_2.5m_bio_05_horn	42.754579915618905	0.09842661023139954
wc2.1_2.5m_bio_05_horn	42.83201351776124	0.09550457447767258
wc2.1_2.5m_bio_05_horn	42.909447119903575	0.09266023337841034
wc2.1_2.5m_bio_05_horn	42.98688072204591	0.08989217877388
wc2.1_2.5m_bio_05_horn	43.06431432418823	0.08719887584447861
wc2.1_2.5m_bio_05_horn	43.14174792633057	0.08457888662815094
wc2.1_2.5m_bio_05_horn	43.2191815284729	0.08203043043613434
wc2.1_2.5m_bio_05_horn	43.29661513061524	0.0795520767569542
wc2.1_2.5m_bio_05_horn	43.37404873275757	0.07714232057332993
wc2.1_2.5m_bio_05_horn	43.45148233489991	0.07479973137378693
wc2.1_2.5m_bio_05_horn	43.52891593704224	0.0725225880742073
wc2.1_2.5m_bio_05_horn	43.60634953918458	0.07030948996543884
wc2.1_2.5m_bio_05_horn	43.68378314132691	0.06815896928310394
wc2.1_2.5m_bio_05_horn	43.76121674346925	0.06606965512037277
wc2.1_2.5m_bio_05_horn	43.83865034561157	0.06403987854719162
wc2.1_2.5m_bio_05_horn	43.91608394775392	0.06206832453608513
wc2.1_2.5m_bio_05_horn	43.99351754989624	0.06015356257557869
wc2.1_2.5m_bio_05_horn	44.070951152038575	0.05829428508877754
wc2.1_2.5m_bio_05_horn	44.14838475418091	0.05648893862962723
wc2.1_2.5m_bio_05_horn	44.225818356323245	0.05473625287413597
wc2.1_2.5m_bio_05_horn	44.30325195846558	0.053034890443086624
wc2.1_2.5m_bio_05_horn	44.380685560607915	0.0513836145401001
wc2.1_2.5m_bio_05_horn	44.45811916275025	0.04978097230195999
wc2.1_2.5m_bio_05_horn	44.535552764892586	0.048225775361061096
wc2.1_2.5m_bio_05_horn	44.61298636703492	0.046716779470443726
wc2.1_2.5m_bio_05_horn	44.690419969177256	0.04525282233953476
wc2.1_2.5m_bio_05_horn	44.76785357131959	0.04383256286382675
wc2.1_2.5m_bio_05_horn	44.84528717346191	0.04245489463210106
wc2.1_2.5m_bio_05_horn	44.92272077560426	0.04111866652965546
wc2.1_2.5m_bio_05_horn	45.00015437774658	0.039822809398174286
wc2.1_2.5m_bio_05_horn	45.07758797988892	0.03856608644127846
wc2.1_2.5m_bio_05_horn	45.15502158203125	0.03734748438000679
wc2.1_2.5m_bio_05_horn	45.23245518417359	0.036165934056043625
wc2.1_2.5m_bio_05_horn	45.30988878631592	0.03502046316862106
wc2.1_2.5m_bio_05_horn	45.38732238845826	0.03390993922948837
wc2.1_2.5m_bio_05_horn	45.464755990600594	0.03283343464136124
wc2.1_2.5m_bio_05_horn	45.54218959274293	0.031789977103471756
wc2.1_2.5m_bio_05_horn	45.619623194885264	0.03144935891032219
wc2.1_2.5m_bio_05_horn	45.6970567970276	0.03144935891032219
wc2.1_2.5m_bio_05_horn	45.77449039916992	0.03144935891032219
wc2.1_2.5m_bio_05_horn	45.851924001312256	0.03144935891032219
wc2.1_2.5m_bio_05_horn	45.929357603454605	0.03144935891032219
wc2.1_2.5m_bio_05_horn	46.006791205596926	0.03144935891032219
wc2.1_2.5m_bio_05_horn	46.08422480773926	0.03144935891032219
wc2.1_2.5m_bio_05_horn	46.161658409881596	0.03144935891032219
wc2.1_2.5m_bio_05_horn	46.23909201202393	0.03144935891032219
wc2.1_2.5m_bio_05_horn	46.31652561416627	0.03144935891032219
wc2.1_2.5m_bio_05_horn	46.3939592163086	0.03144935891032219
wc2.1_2.5m_bio_05_horn	46.47139281845094	0.03144935891032219
wc2.1_2.5m_bio_05_horn	46.54882642059327	0.03144935891032219
wc2.1_2.5m_bio_05_horn	46.62626002273561	0.03144935891032219
wc2.1_2.5m_bio_05_horn	46.70369362487794	0.03144935891032219
wc2.1_2.5m_bio_05_horn	46.781127227020264	0.03144935891032219
wc2.1_2.5m_bio_05_horn	46.8585608291626	0.03144935891032219
wc2.1_2.5m_bio_05_horn	46.935994431304934	0.03144935891032219
wc2.1_2.5m_bio_05_horn	47.01342803344727	0.03144935891032219
wc2.1_2.5m_bio_05_horn	47.090861635589604	0.03144935891032219
wc2.1_2.5m_bio_05_horn	47.16829523773194	0.03144935891032219
wc2.1_2.5m_bio_05_horn	47.245728839874275	0.03144935891032219
wc2.1_2.5m_bio_05_horn	47.32316244201661	0.03144935891032219
wc2.1_2.5m_bio_05_horn	47.400596044158945	0.03144935891032219
wc2.1_2.5m_bio_05_horn	47.47802964630128	0.03144935891032219
wc2.1_2.5m_bio_05_horn	47.555463248443615	0.03144935891032219
wc2.1_2.5m_bio_05_horn	47.63289685058595	0.03144935891032219
wc2.1_2.5m_bio_05_horn	47.71033045272827	0.03144935891032219
wc2.1_2.5m_bio_05_horn	47.78776405487061	0.03144935891032219
wc2.1_2.5m_bio_05_horn	47.86519765701294	0.03144935891032219
wc2.1_2.5m_bio_05_horn	47.94263125915528	0.03144935891032219
wc2.1_2.5m_bio_05_horn	48.02006486129761	0.03144935891032219
wc2.1_2.5m_bio_05_horn	48.09749846343995	0.03144935891032219
wc2.1_2.5m_bio_05_horn	48.17493206558228	0.03144935891032219
wc2.1_2.5m_bio_05_horn	48.25236566772462	0.03144935891032219
wc2.1_2.5m_bio_05_horn	48.32979926986695	0.03144935891032219
wc2.1_2.5m_bio_05_horn	48.40723287200929	0.03144935891032219
wc2.1_2.5m_bio_05_horn	48.48466647415161	0.03144935891032219
wc2.1_2.5m_bio_05_horn	48.56210007629396	0.03144935891032219
wc2.1_2.5m_bio_05_horn	48.639533678436294	0.03144935891032219
wc2.1_2.5m_bio_05_horn	48.716967280578615	0.03144935891032219
wc2.1_2.5m_bio_05_horn	48.79440088272095	0.03144935891032219
