# Supplementary material for: New records of a lost species and a geographic range expansion for sengis in the Horn of Africa
Source: PeerJ. 2020 Aug 18;8:e9652. doi: 10.7717/peerj.9652 (PMC7441985; doi:10.7717/peerj.9652)
Supplement: Supplemental Information 6 [file peerj-08-9652-s006.zip › Data_S6_Ecological_Niche_Modeling/4_final_Maxent_analysis/output/plots/revoilii_13_wc2.1_2.5m_bio_13_horn.dat]

variable	x	y
wc2.1_2.5m_bio_13_horn	-48.2	0.24004876613616943
wc2.1_2.5m_bio_13_horn	-47.019200000000005	0.24004876613616943
wc2.1_2.5m_bio_13_horn	-45.8384	0.24004876613616943
wc2.1_2.5m_bio_13_horn	-44.6576	0.24004876613616943
wc2.1_2.5m_bio_13_horn	-43.476800000000004	0.24004876613616943
wc2.1_2.5m_bio_13_horn	-42.296	0.24004876613616943
wc2.1_2.5m_bio_13_horn	-41.1152	0.24004876613616943
wc2.1_2.5m_bio_13_horn	-39.9344	0.24004876613616943
wc2.1_2.5m_bio_13_horn	-38.753600000000006	0.24004876613616943
wc2.1_2.5m_bio_13_horn	-37.5728	0.24004876613616943
wc2.1_2.5m_bio_13_horn	-36.392	0.24004876613616943
wc2.1_2.5m_bio_13_horn	-35.2112	0.24004876613616943
wc2.1_2.5m_bio_13_horn	-34.0304	0.24004876613616943
wc2.1_2.5m_bio_13_horn	-32.8496	0.24004876613616943
wc2.1_2.5m_bio_13_horn	-31.668799999999997	0.24004876613616943
wc2.1_2.5m_bio_13_horn	-30.488	0.24004876613616943
wc2.1_2.5m_bio_13_horn	-29.3072	0.24004876613616943
wc2.1_2.5m_bio_13_horn	-28.1264	0.24004876613616943
wc2.1_2.5m_bio_13_horn	-26.945600000000002	0.24004876613616943
wc2.1_2.5m_bio_13_horn	-25.764799999999997	0.24004876613616943
wc2.1_2.5m_bio_13_horn	-24.584	0.24004876613616943
wc2.1_2.5m_bio_13_horn	-23.4032	0.24004876613616943
wc2.1_2.5m_bio_13_horn	-22.222399999999997	0.24004876613616943
wc2.1_2.5m_bio_13_horn	-21.0416	0.24004876613616943
wc2.1_2.5m_bio_13_horn	-19.860799999999998	0.24004876613616943
wc2.1_2.5m_bio_13_horn	-18.68	0.24004876613616943
wc2.1_2.5m_bio_13_horn	-17.4992	0.24004876613616943
wc2.1_2.5m_bio_13_horn	-16.318399999999997	0.24004876613616943
wc2.1_2.5m_bio_13_horn	-15.137599999999992	0.24004876613616943
wc2.1_2.5m_bio_13_horn	-13.956800000000001	0.24004876613616943
wc2.1_2.5m_bio_13_horn	-12.775999999999996	0.24004876613616943
wc2.1_2.5m_bio_13_horn	-11.595199999999998	0.24004876613616943
wc2.1_2.5m_bio_13_horn	-10.4144	0.24004876613616943
wc2.1_2.5m_bio_13_horn	-9.233599999999996	0.24004876613616943
wc2.1_2.5m_bio_13_horn	-8.052799999999998	0.24004876613616943
wc2.1_2.5m_bio_13_horn	-6.871999999999993	0.24004876613616943
wc2.1_2.5m_bio_13_horn	-5.691200000000002	0.24004876613616943
wc2.1_2.5m_bio_13_horn	-4.510399999999997	0.24004876613616943
wc2.1_2.5m_bio_13_horn	-3.329599999999992	0.24004876613616943
wc2.1_2.5m_bio_13_horn	-2.1488000000000014	0.24004876613616943
wc2.1_2.5m_bio_13_horn	-0.9679999999999964	0.24004876613616943
wc2.1_2.5m_bio_13_horn	0.21280000000000854	0.24004876613616943
wc2.1_2.5m_bio_13_horn	1.3936000000000064	0.24243010580539703
wc2.1_2.5m_bio_13_horn	2.5744000000000042	0.24962536990642548
wc2.1_2.5m_bio_13_horn	3.755200000000009	0.2568935453891754
wc2.1_2.5m_bio_13_horn	4.936000000000007	0.26422932744026184
wc2.1_2.5m_bio_13_horn	6.116800000000005	0.271627277135849
wc2.1_2.5m_bio_13_horn	7.297600000000003	0.27908188104629517
wc2.1_2.5m_bio_13_horn	8.478400000000008	0.28658750653266907
wc2.1_2.5m_bio_13_horn	9.659200000000006	0.29413843154907227
wc2.1_2.5m_bio_13_horn	10.840000000000003	0.3017288148403168
wc2.1_2.5m_bio_13_horn	12.020800000000008	0.30935290455818176
wc2.1_2.5m_bio_13_horn	13.201600000000006	0.3170047402381897
wc2.1_2.5m_bio_13_horn	14.382400000000004	0.32467854022979736
wc2.1_2.5m_bio_13_horn	15.563200000000009	0.3323683738708496
wc2.1_2.5m_bio_13_horn	16.744	0.34006837010383606
wc2.1_2.5m_bio_13_horn	17.92480000000002	0.3477728068828583
wc2.1_2.5m_bio_13_horn	19.10560000000001	0.35547584295272827
wc2.1_2.5m_bio_13_horn	20.2864	0.36317184567451477
wc2.1_2.5m_bio_13_horn	21.467200000000005	0.3708551824092865
wc2.1_2.5m_bio_13_horn	22.64800000000001	0.3785203993320465
wc2.1_2.5m_bio_13_horn	23.828800000000015	0.38616207242012024
wc2.1_2.5m_bio_13_horn	25.009600000000006	0.39377492666244507
wc2.1_2.5m_bio_13_horn	26.19040000000001	0.4013538658618927
wc2.1_2.5m_bio_13_horn	27.3712	0.4088939130306244
wc2.1_2.5m_bio_13_horn	28.552000000000007	0.41639021039009094
wc2.1_2.5m_bio_13_horn	29.73280000000001	0.42383813858032227
wc2.1_2.5m_bio_13_horn	30.913600000000002	0.43123316764831543
wc2.1_2.5m_bio_13_horn	32.09440000000001	0.4385710060596466
wc2.1_2.5m_bio_13_horn	33.27520000000001	0.4458475410938263
wc2.1_2.5m_bio_13_horn	34.45600000000002	0.45305880904197693
wc2.1_2.5m_bio_13_horn	35.63680000000001	0.46020105481147766
wc2.1_2.5m_bio_13_horn	36.8176	0.46727076172828674
wc2.1_2.5m_bio_13_horn	37.998400000000004	0.474264532327652
wc2.1_2.5m_bio_13_horn	39.17920000000001	0.48117920756340027
wc2.1_2.5m_bio_13_horn	40.360000000000014	0.48801183700561523
wc2.1_2.5m_bio_13_horn	41.54080000000002	0.49475958943367004
wc2.1_2.5m_bio_13_horn	42.721600000000024	0.5014199614524841
wc2.1_2.5m_bio_13_horn	43.9024	0.5079904794692993
wc2.1_2.5m_bio_13_horn	45.083200000000005	0.5144690275192261
wc2.1_2.5m_bio_13_horn	46.26400000000001	0.5208535194396973
wc2.1_2.5m_bio_13_horn	47.444800000000015	0.5271421670913696
wc2.1_2.5m_bio_13_horn	48.62560000000002	0.5333332419395447
wc2.1_2.5m_bio_13_horn	49.80640000000001	0.5394253134727478
wc2.1_2.5m_bio_13_horn	50.987200000000016	0.545417070388794
wc2.1_2.5m_bio_13_horn	52.168000000000006	0.5513072609901428
wc2.1_2.5m_bio_13_horn	53.34880000000001	0.5570949912071228
wc2.1_2.5m_bio_13_horn	54.529600000000016	0.5627792477607727
wc2.1_2.5m_bio_13_horn	55.71040000000002	0.5683594942092896
wc2.1_2.5m_bio_13_horn	56.89120000000001	0.573835015296936
wc2.1_2.5m_bio_13_horn	58.07200000000002	0.5792054533958435
wc2.1_2.5m_bio_13_horn	59.25280000000001	0.5844703912734985
wc2.1_2.5m_bio_13_horn	60.43360000000001	0.5896296501159668
wc2.1_2.5m_bio_13_horn	61.61440000000002	0.5946831703186035
wc2.1_2.5m_bio_13_horn	62.79520000000001	0.5996308922767639
wc2.1_2.5m_bio_13_horn	63.97600000000001	0.6044729948043823
wc2.1_2.5m_bio_13_horn	65.15680000000002	0.6092095971107483
wc2.1_2.5m_bio_13_horn	66.33760000000002	0.6138410568237305
wc2.1_2.5m_bio_13_horn	67.51840000000001	0.6183676719665527
wc2.1_2.5m_bio_13_horn	68.6992	0.6227898597717285
wc2.1_2.5m_bio_13_horn	69.88000000000001	0.627108097076416
wc2.1_2.5m_bio_13_horn	71.06080000000001	0.6313230395317078
wc2.1_2.5m_bio_13_horn	72.24160000000002	0.6354352831840515
wc2.1_2.5m_bio_13_horn	73.42240000000002	0.6394454836845398
wc2.1_2.5m_bio_13_horn	74.60320000000002	0.6433542966842651
wc2.1_2.5m_bio_13_horn	75.784	0.6471625566482544
wc2.1_2.5m_bio_13_horn	76.96480000000001	0.6473393440246582
wc2.1_2.5m_bio_13_horn	78.14560000000002	0.6419632434844971
wc2.1_2.5m_bio_13_horn	79.32640000000002	0.6364685893058777
wc2.1_2.5m_bio_13_horn	80.50720000000003	0.6308548450469971
wc2.1_2.5m_bio_13_horn	81.688	0.6251217126846313
wc2.1_2.5m_bio_13_horn	82.86880000000001	0.619269073009491
wc2.1_2.5m_bio_13_horn	84.04960000000004	0.6132968068122864
wc2.1_2.5m_bio_13_horn	85.23040000000002	0.6072050333023071
wc2.1_2.5m_bio_13_horn	86.41120000000002	0.6009940505027771
wc2.1_2.5m_bio_13_horn	87.59200000000003	0.5946642756462097
wc2.1_2.5m_bio_13_horn	88.7728	0.5882163643836975
wc2.1_2.5m_bio_13_horn	89.95360000000004	0.5816510319709778
wc2.1_2.5m_bio_13_horn	91.13440000000001	0.5749693512916565
wc2.1_2.5m_bio_13_horn	92.31520000000002	0.5681724548339844
wc2.1_2.5m_bio_13_horn	93.49600000000002	0.5612618327140808
wc2.1_2.5m_bio_13_horn	94.67680000000003	0.5542390942573547
wc2.1_2.5m_bio_13_horn	95.85760000000003	0.547106146812439
wc2.1_2.5m_bio_13_horn	97.03840000000001	0.5398649573326111
wc2.1_2.5m_bio_13_horn	98.21920000000001	0.5325179696083069
wc2.1_2.5m_bio_13_horn	99.40000000000002	0.5250677466392517
wc2.1_2.5m_bio_13_horn	100.58080000000002	0.5175171494483948
wc2.1_2.5m_bio_13_horn	101.76160000000003	0.5098692774772644
wc2.1_2.5m_bio_13_horn	102.9424	0.5021274089813232
wc2.1_2.5m_bio_13_horn	104.12320000000001	0.494295209646225
wc2.1_2.5m_bio_13_horn	105.30400000000002	0.48637655377388
wc2.1_2.5m_bio_13_horn	106.48480000000002	0.47837555408477783
wc2.1_2.5m_bio_13_horn	107.66560000000003	0.47029659152030945
wc2.1_2.5m_bio_13_horn	108.84640000000003	0.4621444344520569
wc2.1_2.5m_bio_13_horn	110.02720000000001	0.4539238214492798
wc2.1_2.5m_bio_13_horn	111.20800000000001	0.4456399977207184
wc2.1_2.5m_bio_13_horn	112.38880000000002	0.43729832768440247
wc2.1_2.5m_bio_13_horn	113.56960000000002	0.4289044439792633
wc2.1_2.5m_bio_13_horn	114.75040000000003	0.42046424746513367
wc2.1_2.5m_bio_13_horn	115.9312	0.4119836688041687
wc2.1_2.5m_bio_13_horn	117.11200000000004	0.403469055891037
wc2.1_2.5m_bio_13_horn	118.29280000000001	0.3949267864227295
wc2.1_2.5m_bio_13_horn	119.47360000000002	0.38636350631713867
wc2.1_2.5m_bio_13_horn	120.65440000000002	0.37778595089912415
wc2.1_2.5m_bio_13_horn	121.8352	0.36920103430747986
wc2.1_2.5m_bio_13_horn	123.01600000000003	0.36061570048332214
wc2.1_2.5m_bio_13_horn	124.19680000000001	0.3520370423793793
wc2.1_2.5m_bio_13_horn	125.37760000000004	0.3434722125530243
wc2.1_2.5m_bio_13_horn	126.55840000000002	0.3349284529685974
wc2.1_2.5m_bio_13_horn	127.73920000000003	0.32641297578811646
wc2.1_2.5m_bio_13_horn	128.92000000000002	0.31793296337127686
wc2.1_2.5m_bio_13_horn	130.1008	0.3094956576824188
wc2.1_2.5m_bio_13_horn	131.28160000000003	0.30110815167427063
wc2.1_2.5m_bio_13_horn	132.4624	0.29277756810188293
wc2.1_2.5m_bio_13_horn	133.64320000000004	0.28451088070869446
wc2.1_2.5m_bio_13_horn	134.824	0.276314914226532
wc2.1_2.5m_bio_13_horn	136.0048	0.2681964039802551
wc2.1_2.5m_bio_13_horn	137.18560000000002	0.26016196608543396
wc2.1_2.5m_bio_13_horn	138.3664	0.25221776962280273
wc2.1_2.5m_bio_13_horn	139.54720000000003	0.2443699836730957
wc2.1_2.5m_bio_13_horn	140.728	0.2366245537996292
wc2.1_2.5m_bio_13_horn	141.90880000000004	0.22898711264133453
wc2.1_2.5m_bio_13_horn	143.08960000000002	0.22146303951740265
wc2.1_2.5m_bio_13_horn	144.2704	0.21405741572380066
wc2.1_2.5m_bio_13_horn	145.45120000000003	0.2067750245332718
wc2.1_2.5m_bio_13_horn	146.632	0.1996203362941742
wc2.1_2.5m_bio_13_horn	147.81280000000004	0.19259752333164215
wc2.1_2.5m_bio_13_horn	148.99360000000001	0.1857103854417801
wc2.1_2.5m_bio_13_horn	150.17440000000005	0.17896251380443573
wc2.1_2.5m_bio_13_horn	151.35520000000002	0.17235684394836426
wc2.1_2.5m_bio_13_horn	152.536	0.16589626669883728
wc2.1_2.5m_bio_13_horn	153.71680000000003	0.1595832258462906
wc2.1_2.5m_bio_13_horn	154.8976	0.15341980755329132
wc2.1_2.5m_bio_13_horn	156.07840000000004	0.14740774035453796
wc2.1_2.5m_bio_13_horn	157.25920000000002	0.14154845476150513
wc2.1_2.5m_bio_13_horn	158.44000000000005	0.13584299385547638
wc2.1_2.5m_bio_13_horn	159.62080000000003	0.13029208779335022
wc2.1_2.5m_bio_13_horn	160.8016	0.12489616125822067
wc2.1_2.5m_bio_13_horn	161.98240000000004	0.1196553036570549
wc2.1_2.5m_bio_13_horn	163.16320000000002	0.11456937342882156
wc2.1_2.5m_bio_13_horn	164.34400000000005	0.10963773727416992
wc2.1_2.5m_bio_13_horn	165.52480000000003	0.10485969483852386
wc2.1_2.5m_bio_13_horn	166.7056	0.10023419559001923
wc2.1_2.5m_bio_13_horn	167.88640000000004	0.09575995802879333
wc2.1_2.5m_bio_13_horn	169.0672	0.09143544733524323
wc2.1_2.5m_bio_13_horn	170.24800000000005	0.08725892007350922
wc2.1_2.5m_bio_13_horn	171.42880000000002	0.08322841674089432
wc2.1_2.5m_bio_13_horn	172.60960000000006	0.07934178411960602
wc2.1_2.5m_bio_13_horn	173.79040000000003	0.07559671252965927
wc2.1_2.5m_bio_13_horn	174.9712	0.07199070602655411
wc2.1_2.5m_bio_13_horn	176.15200000000004	0.06852118670940399
wc2.1_2.5m_bio_13_horn	177.33280000000002	0.0651853159070015
wc2.1_2.5m_bio_13_horn	178.51360000000005	0.06198025494813919
wc2.1_2.5m_bio_13_horn	179.69440000000003	0.0589030422270298
wc2.1_2.5m_bio_13_horn	180.87520000000006	0.05595061182975769
wc2.1_2.5m_bio_13_horn	182.05600000000004	0.05311983823776245
wc2.1_2.5m_bio_13_horn	183.23680000000002	0.0504075288772583
wc2.1_2.5m_bio_13_horn	184.41760000000005	0.047810446470975876
wc2.1_2.5m_bio_13_horn	185.59840000000003	0.04532531648874283
wc2.1_2.5m_bio_13_horn	186.77920000000006	0.04294884204864502
wc2.1_2.5m_bio_13_horn	187.96000000000004	0.04067771136760712
wc2.1_2.5m_bio_13_horn	189.14080000000007	0.038508642464876175
wc2.1_2.5m_bio_13_horn	190.32160000000005	0.036438263952732086
wc2.1_2.5m_bio_13_horn	191.50240000000002	0.034463316202163696
wc2.1_2.5m_bio_13_horn	192.68320000000006	0.03258052468299866
wc2.1_2.5m_bio_13_horn	193.86400000000003	0.030786648392677307
wc2.1_2.5m_bio_13_horn	195.04480000000007	0.02907848358154297
wc2.1_2.5m_bio_13_horn	196.22560000000004	0.027452867478132248
wc2.1_2.5m_bio_13_horn	197.40640000000002	0.02590668573975563
wc2.1_2.5m_bio_13_horn	198.58720000000005	0.02443687804043293
wc2.1_2.5m_bio_13_horn	199.76800000000003	0.023040441796183586
wc2.1_2.5m_bio_13_horn	200.94880000000006	0.021714434027671814
wc2.1_2.5m_bio_13_horn	202.12960000000004	0.020455999299883842
wc2.1_2.5m_bio_13_horn	203.31040000000007	0.019262291491031647
wc2.1_2.5m_bio_13_horn	204.49120000000005	0.0181305892765522
wc2.1_2.5m_bio_13_horn	205.67200000000003	0.017058229073882103
wc2.1_2.5m_bio_13_horn	206.85280000000006	0.016042618080973625
wc2.1_2.5m_bio_13_horn	208.03360000000004	0.015081236138939857
wc2.1_2.5m_bio_13_horn	209.21440000000007	0.014171645045280457
wc2.1_2.5m_bio_13_horn	210.39520000000005	0.01331147737801075
wc2.1_2.5m_bio_13_horn	211.57600000000002	0.012498445808887482
wc2.1_2.5m_bio_13_horn	212.75680000000006	0.011730339378118515
wc2.1_2.5m_bio_13_horn	213.93760000000003	0.011005020700395107
wc2.1_2.5m_bio_13_horn	215.1184	0.010320440866053104
wc2.1_2.5m_bio_13_horn	216.2992000000001	0.009674597531557083
wc2.1_2.5m_bio_13_horn	217.48000000000008	0.009065588936209679
wc2.1_2.5m_bio_13_horn	218.66080000000005	0.008491579443216324
wc2.1_2.5m_bio_13_horn	219.84160000000003	0.007950804196298122
wc2.1_2.5m_bio_13_horn	221.02240000000006	0.007441569119691849
wc2.1_2.5m_bio_13_horn	222.2032000000001	0.0069622499868273735
wc2.1_2.5m_bio_13_horn	223.38400000000007	0.00651128962635994
wc2.1_2.5m_bio_13_horn	224.56480000000005	0.006087197922170162
wc2.1_2.5m_bio_13_horn	225.74560000000002	0.0056885480880737305
wc2.1_2.5m_bio_13_horn	226.92640000000006	0.005313977599143982
wc2.1_2.5m_bio_13_horn	228.1072000000001	0.004962187260389328
wc2.1_2.5m_bio_13_horn	229.28800000000007	0.004631925839930773
wc2.1_2.5m_bio_13_horn	230.46880000000004	0.0043220119550824165
wc2.1_2.5m_bio_13_horn	231.64960000000002	0.004031314514577389
wc2.1_2.5m_bio_13_horn	232.83040000000005	0.0037587573751807213
wc2.1_2.5m_bio_13_horn	234.0112000000001	0.0035033151507377625
wc2.1_2.5m_bio_13_horn	235.19200000000006	0.003264013212174177
wc2.1_2.5m_bio_13_horn	236.37280000000004	0.003039924195036292
wc2.1_2.5m_bio_13_horn	237.55360000000007	0.002830167766660452
wc2.1_2.5m_bio_13_horn	238.73440000000005	0.0026339073665440083
wc2.1_2.5m_bio_13_horn	239.91520000000008	0.002450349973514676
wc2.1_2.5m_bio_13_horn	241.09600000000006	0.0022787449415773153
wc2.1_2.5m_bio_13_horn	242.27680000000004	0.0021183749195188284
wc2.1_2.5m_bio_13_horn	243.45760000000007	0.001968566793948412
wc2.1_2.5m_bio_13_horn	244.63840000000005	0.0018286812119185925
wc2.1_2.5m_bio_13_horn	245.81920000000008	0.0016981129301711917
wc2.1_2.5m_bio_13_horn	247.00000000000006	0.0015762901166453958
wc2.1_2.5m_bio_13_horn	248.18080000000003	0.0014626721385866404
wc2.1_2.5m_bio_13_horn	249.36160000000007	0.0013567482819780707
wc2.1_2.5m_bio_13_horn	250.54240000000004	0.0012580364709720016
wc2.1_2.5m_bio_13_horn	251.72320000000008	0.0011660819873213768
wc2.1_2.5m_bio_13_horn	252.90400000000005	0.0010804558405652642
wc2.1_2.5m_bio_13_horn	254.08480000000003	0.0010007545351982117
wc2.1_2.5m_bio_13_horn	255.26560000000006	9.26595414057374E-4
wc2.1_2.5m_bio_13_horn	256.44640000000004	8.576198597438633E-4
wc2.1_2.5m_bio_13_horn	257.6272000000001	7.934929453767836E-4
wc2.1_2.5m_bio_13_horn	258.80800000000005	7.338939467445016E-4
wc2.1_2.5m_bio_13_horn	259.9888000000001	6.785274599678814E-4
wc2.1_2.5m_bio_13_horn	261.16960000000006	6.271112943068147E-4
wc2.1_2.5m_bio_13_horn	262.35040000000004	5.793808377347887E-4
wc2.1_2.5m_bio_13_horn	263.53120000000007	5.350912688300014E-4
wc2.1_2.5m_bio_13_horn	264.71200000000005	4.940081853419542E-4
wc2.1_2.5m_bio_13_horn	265.8928000000001	4.559159860946238E-4
wc2.1_2.5m_bio_13_horn	267.07360000000006	4.2060864507220685E-4
wc2.1_2.5m_bio_13_horn	268.25440000000003	3.878967836499214E-4
wc2.1_2.5m_bio_13_horn	269.43520000000007	3.575995797291398E-4
wc2.1_2.5m_bio_13_horn	270.61600000000004	3.295509668532759E-4
wc2.1_2.5m_bio_13_horn	271.7968000000001	3.0359262018464506E-4
wc2.1_2.5m_bio_13_horn	272.97760000000005	2.7957907877862453E-4
wc2.1_2.5m_bio_13_horn	274.15840000000003	2.573725359980017E-4
wc2.1_2.5m_bio_13_horn	275.33920000000006	2.368442656006664E-4
wc2.1_2.5m_bio_13_horn	276.5200000000001	2.1787561126984656E-4
wc2.1_2.5m_bio_13_horn	277.7008000000001	2.0035381021443754E-4
wc2.1_2.5m_bio_13_horn	278.88160000000005	1.8417547107674181E-4
wc2.1_2.5m_bio_13_horn	280.0624	1.6924245574045926E-4
wc2.1_2.5m_bio_13_horn	281.24320000000006	1.5546480426564813E-4
wc2.1_2.5m_bio_13_horn	282.4240000000001	1.4275727153290063E-4
wc2.1_2.5m_bio_13_horn	283.60480000000007	1.3104177196510136E-4
wc2.1_2.5m_bio_13_horn	284.78560000000004	1.2024436728097498E-4
wc2.1_2.5m_bio_13_horn	285.9664	1.1029736197087914E-4
wc2.1_2.5m_bio_13_horn	287.14720000000005	1.011369822663255E-4
wc2.1_2.5m_bio_13_horn	288.3280000000001	9.270398004446179E-5
wc2.1_2.5m_bio_13_horn	289.50880000000006	8.494391659041867E-5
wc2.1_2.5m_bio_13_horn	290.68960000000004	7.780540181556717E-5
wc2.1_2.5m_bio_13_horn	291.8704	7.12414548615925E-5
wc2.1_2.5m_bio_13_horn	293.0512000000001	6.520777969853953E-5
wc2.1_2.5m_bio_13_horn	294.2320000000001	5.966389653622173E-5
wc2.1_2.5m_bio_13_horn	295.41280000000006	5.457169754663482E-5
wc2.1_2.5m_bio_13_horn	296.59360000000004	4.9896367272594944E-5
wc2.1_2.5m_bio_13_horn	297.77440000000007	4.560516754281707E-5
wc2.1_2.5m_bio_13_horn	298.9552000000001	4.166821236140095E-5
wc2.1_2.5m_bio_13_horn	300.1360000000001	3.8057507481426E-5
wc2.1_2.5m_bio_13_horn	301.31680000000006	3.474717232165858E-5
wc2.1_2.5m_bio_13_horn	302.49760000000003	3.17135127261281E-5
wc2.1_2.5m_bio_13_horn	303.67840000000007	2.893429518735502E-5
wc2.1_2.5m_bio_13_horn	304.8592000000001	2.638925980136264E-5
wc2.1_2.5m_bio_13_horn	306.0400000000001	2.405942177574616E-5
wc2.1_2.5m_bio_13_horn	307.22080000000005	2.192749161622487E-5
wc2.1_2.5m_bio_13_horn	308.40160000000003	1.997728213609662E-5
wc2.1_2.5m_bio_13_horn	309.5824000000001	1.819406134018209E-5
wc2.1_2.5m_bio_13_horn	310.7632000000001	1.656405220273882E-5
wc2.1_2.5m_bio_13_horn	311.9440000000001	1.507472279627109E-5
wc2.1_2.5m_bio_13_horn	313.12480000000005	1.371440157527104E-5
wc2.1_2.5m_bio_13_horn	314.3056	1.2472343769331928E-5
wc2.1_2.5m_bio_13_horn	315.4864000000001	1.1338748663547449E-5
wc2.1_2.5m_bio_13_horn	316.6672000000001	1.0304475836164784E-5
wc2.1_2.5m_bio_13_horn	317.84800000000007	9.361221600556746E-6
wc2.1_2.5m_bio_13_horn	319.02880000000005	8.501251613779459E-6
wc2.1_2.5m_bio_13_horn	320.2096	7.717542757745832E-6
wc2.1_2.5m_bio_13_horn	321.3904000000001	7.003561222518329E-6
wc2.1_2.5m_bio_13_horn	322.5712000000001	6.3533780121360905E-6
wc2.1_2.5m_bio_13_horn	323.75200000000007	5.761481588706374E-6
wc2.1_2.5m_bio_13_horn	324.93280000000004	5.222873824095586E-6
wc2.1_2.5m_bio_13_horn	326.1136	4.732925845019054E-6
wc2.1_2.5m_bio_13_horn	327.2944000000001	4.287395768187707E-6
wc2.1_2.5m_bio_13_horn	328.4752000000001	3.88242733606603E-6
wc2.1_2.5m_bio_13_horn	329.65600000000006	3.5144453249813523E-6
wc2.1_2.5m_bio_13_horn	330.83680000000004	3.180212615916389E-6
wc2.1_2.5m_bio_13_horn	332.0176000000001	2.8767308322130702E-6
wc2.1_2.5m_bio_13_horn	333.1984000000001	2.6012864964286564E-6
wc2.1_2.5m_bio_13_horn	334.3792000000001	2.351369403186254E-6
wc2.1_2.5m_bio_13_horn	335.56000000000006	2.1247089989628876E-6
wc2.1_2.5m_bio_13_horn	336.74080000000004	1.9192066247342154E-6
wc2.1_2.5m_bio_13_horn	337.92160000000007	1.7329657566733658E-6
wc2.1_2.5m_bio_13_horn	339.1024000000001	1.5642386870240443E-6
wc2.1_2.5m_bio_13_horn	340.2832000000001	1.4114312989477185E-6
wc2.1_2.5m_bio_13_horn	341.46400000000006	1.273099655918486E-6
wc2.1_2.5m_bio_13_horn	342.64480000000003	1.147912371379789E-6
wc2.1_2.5m_bio_13_horn	343.82560000000007	1.0346680028305855E-6
wc2.1_2.5m_bio_13_horn	345.0064000000001	9.322598657490744E-7
wc2.1_2.5m_bio_13_horn	346.1872000000001	8.396898465434788E-7
wc2.1_2.5m_bio_13_horn	347.36800000000005	7.560394692518457E-7
wc2.1_2.5m_bio_13_horn	348.5488000000001	6.80481036852143E-7
wc2.1_2.5m_bio_13_horn	349.72960000000006	6.122534728092432E-7
wc2.1_2.5m_bio_13_horn	350.9104000000001	5.50671302335104E-7
wc2.1_2.5m_bio_13_horn	352.0912000000001	4.951062919644755E-7
wc2.1_2.5m_bio_13_horn	353.27200000000005	4.4498779061541427E-7
wc2.1_2.5m_bio_13_horn	354.4528000000001	3.9980088217816956E-7
wc2.1_2.5m_bio_13_horn	355.63360000000006	3.590731978420081E-7
wc2.1_2.5m_bio_13_horn	356.8144000000001	3.2238014568974904E-7
wc2.1_2.5m_bio_13_horn	357.99520000000007	2.893324619890336E-7
wc2.1_2.5m_bio_13_horn	359.17600000000004	2.595805312921584E-7
wc2.1_2.5m_bio_13_horn	360.3568000000001	2.3280409777726163E-7
wc2.1_2.5m_bio_13_horn	361.53760000000005	2.087157326968736E-7
wc2.1_2.5m_bio_13_horn	362.7184000000001	1.8705242155192536E-7
wc2.1_2.5m_bio_13_horn	363.89920000000006	1.675782073107257E-7
wc2.1_2.5m_bio_13_horn	365.0800000000001	1.5007783815690345E-7
wc2.1_2.5m_bio_13_horn	366.2608000000001	1.3435663959171507E-7
wc2.1_2.5m_bio_13_horn	367.4416000000001	1.202396759936164E-7
wc2.1_2.5m_bio_13_horn	368.6224000000001	1.0756724577731802E-7
wc2.1_2.5m_bio_13_horn	369.80320000000006	9.619629537382934E-8
wc2.1_2.5m_bio_13_horn	370.9840000000001	8.599638334771953E-8
wc2.1_2.5m_bio_13_horn	372.16480000000007	7.685075331664848E-8
wc2.1_2.5m_bio_13_horn	373.3456000000001	6.865301571679083E-8
wc2.1_2.5m_bio_13_horn	374.5264000000001	6.130800755954624E-8
wc2.1_2.5m_bio_13_horn	375.70720000000006	5.472909947457083E-8
wc2.1_2.5m_bio_13_horn	376.8880000000001	4.8838860067235146E-8
wc2.1_2.5m_bio_13_horn	378.06880000000007	4.356699179197676E-8
wc2.1_2.5m_bio_13_horn	379.2496000000001	3.885018884375313E-8
wc2.1_2.5m_bio_13_horn	380.4304000000001	3.463177833396003E-8
wc2.1_2.5m_bio_13_horn	381.61120000000005	3.086028854681899E-8
wc2.1_2.5m_bio_13_horn	382.7920000000001	2.7489782894463133E-8
wc2.1_2.5m_bio_13_horn	383.97280000000006	2.4478575610942244E-8
wc2.1_2.5m_bio_13_horn	385.1536000000001	2.1789491100321356E-8
wc2.1_2.5m_bio_13_horn	386.3344000000001	1.938882832064337E-8
wc2.1_2.5m_bio_13_horn	387.5152000000001	1.7246547301397186E-8
wc2.1_2.5m_bio_13_horn	388.6960000000001	1.533543958487371E-8
wc2.1_2.5m_bio_13_horn	389.87680000000006	1.3631274775605107E-8
wc2.1_2.5m_bio_13_horn	391.0576000000001	1.2112158387367344E-8
wc2.1_2.5m_bio_13_horn	392.23840000000007	1.0758459012549793E-8
wc2.1_2.5m_bio_13_horn	393.4192000000001	9.552669766321742E-9
wc2.1_2.5m_bio_13_horn	394.6000000000001	8.478966861957815E-9
wc2.1_2.5m_bio_13_horn	395.78080000000006	7.523280665111542E-9
wc2.1_2.5m_bio_13_horn	396.9616000000001	6.672907115756743E-9
wc2.1_2.5m_bio_13_horn	398.14240000000007	5.916557022089819E-9
wc2.1_2.5m_bio_13_horn	399.3232000000001	5.244046086261278E-9
wc2.1_2.5m_bio_13_horn	400.5040000000001	4.646330431512524E-9
wc2.1_2.5m_bio_13_horn	401.68480000000005	4.115259244485969E-9
wc2.1_2.5m_bio_13_horn	402.8656000000001	3.643597867863946E-9
wc2.1_2.5m_bio_13_horn	404.0464000000001	3.2248423931235948E-9
wc2.1_2.5m_bio_13_horn	405.2272000000001	2.853185687712312E-9
wc2.1_2.5m_bio_13_horn	406.4080000000001	2.523467657056244E-9
wc2.1_2.5m_bio_13_horn	407.58880000000005	2.2310477909570636E-9
wc2.1_2.5m_bio_13_horn	408.7696000000001	1.971815377643793E-9
wc2.1_2.5m_bio_13_horn	409.9504000000001	1.7420757059127823E-9
wc2.1_2.5m_bio_13_horn	411.1312000000001	1.5385585028226956E-9
wc2.1_2.5m_bio_13_horn	412.31200000000007	1.3583273394957018E-9
wc2.1_2.5m_bio_13_horn	413.49280000000005	1.1987842940541782E-9
wc2.1_2.5m_bio_13_horn	414.6736000000001	1.0575991193917389E-9
wc2.1_2.5m_bio_13_horn	415.8544000000001	9.32711574641587E-10
wc2.1_2.5m_bio_13_horn	417.0352000000001	8.222776348709715E-10
wc2.1_2.5m_bio_13_horn	418.21600000000007	7.24657778228277E-10
wc2.1_2.5m_bio_13_horn	419.39680000000004	6.384012207760748E-10
wc2.1_2.5m_bio_13_horn	420.57760000000013	5.622090570867044E-10
wc2.1_2.5m_bio_13_horn	421.7584000000001	4.949350373983918E-10
wc2.1_2.5m_bio_13_horn	422.9392000000001	4.355539540146225E-10
wc2.1_2.5m_bio_13_horn	424.12000000000006	3.831615857929904E-10
wc2.1_2.5m_bio_13_horn	425.30080000000004	3.3694991241617345E-10
wc2.1_2.5m_bio_13_horn	426.4816000000001	2.9620678132502576E-10
wc2.1_2.5m_bio_13_horn	427.6624000000001	2.602963122821933E-10
wc2.1_2.5m_bio_13_horn	428.8432000000001	2.2865848103847952E-10
wc2.1_2.5m_bio_13_horn	430.02400000000006	2.0079432561104227E-10
wc2.1_2.5m_bio_13_horn	431.20480000000003	1.762620882583832E-10
wc2.1_2.5m_bio_13_horn	432.3856000000001	1.546723443768272E-10
wc2.1_2.5m_bio_13_horn	433.5664000000001	1.3567810763781551E-10
wc2.1_2.5m_bio_13_horn	434.7472000000001	1.1897430263196895E-10
wc2.1_2.5m_bio_13_horn	435.92800000000005	1.0428933411299468E-10
wc2.1_2.5m_bio_13_horn	437.10880000000003	9.138458045843123E-11
wc2.1_2.5m_bio_13_horn	438.2896000000001	8.004778090375808E-11
wc2.1_2.5m_bio_13_horn	439.4704000000001	7.009256369761019E-11
wc2.1_2.5m_bio_13_horn	440.6512000000001	6.135330438139519E-11
wc2.1_2.5m_bio_13_horn	441.83200000000005	5.368466782229575E-11
wc2.1_2.5m_bio_13_horn	443.0128000000001	4.695776406604679E-11
wc2.1_2.5m_bio_13_horn	444.1936000000001	4.1058951377737074E-11
wc2.1_2.5m_bio_13_horn	445.3744000000001	3.588844499358146E-11
wc2.1_2.5m_bio_13_horn	446.55520000000007	3.135773585238866E-11
wc2.1_2.5m_bio_13_horn	447.73600000000005	2.73893113050816E-11
wc2.1_2.5m_bio_13_horn	448.91680000000014	2.3914474567288124E-11
wc2.1_2.5m_bio_13_horn	450.0976000000001	2.0873096653883927E-11
wc2.1_2.5m_bio_13_horn	451.2784000000001	1.8211940636114754E-11
wc2.1_2.5m_bio_13_horn	452.45920000000007	1.5884439596991484E-11
wc2.1_2.5m_bio_13_horn	453.64000000000004	1.3849398190768358E-11
wc2.1_2.5m_bio_13_horn	454.82080000000013	1.2070804425445836E-11
wc2.1_2.5m_bio_13_horn	456.0016000000001	1.0516866891241428E-11
wc2.1_2.5m_bio_13_horn	457.1824000000001	9.159669550617977E-12
wc2.1_2.5m_bio_13_horn	458.36320000000006	7.97479617065111E-12
wc2.1_2.5m_bio_13_horn	459.5440000000001	6.940690210066602E-12
wc2.1_2.5m_bio_13_horn	460.72480000000013	6.038542062214436E-12
wc2.1_2.5m_bio_13_horn	461.9056000000001	5.251758663366024E-12
wc2.1_2.5m_bio_13_horn	463.0864000000001	4.565873287093458E-12
wc2.1_2.5m_bio_13_horn	464.26720000000006	3.968132680082226E-12
wc2.1_2.5m_bio_13_horn	465.44800000000004	3.447425287947392E-12
wc2.1_2.5m_bio_13_horn	466.6288000000001	2.9939657524014063E-12
wc2.1_2.5m_bio_13_horn	467.8096000000001	2.5992328948898358E-12
wc2.1_2.5m_bio_13_horn	468.9904000000001	2.2557363962838473E-12
wc2.1_2.5m_bio_13_horn	470.17120000000006	1.9569276754616283E-12
wc2.1_2.5m_bio_13_horn	471.35200000000003	1.6971004679691704E-12
wc2.1_2.5m_bio_13_horn	472.5328000000001	1.4712402303385108E-12
wc2.1_2.5m_bio_13_horn	473.7136000000001	1.2749878193149544E-12
wc2.1_2.5m_bio_13_horn	474.8944000000001	1.1045152422881066E-12
wc2.1_2.5m_bio_13_horn	476.07520000000005	9.564974680353888E-13
wc2.1_2.5m_bio_13_horn	477.25600000000014	8.280166916702081E-13
wc2.1_2.5m_bio_13_horn	478.4368	7.165406505985072E-13
wc2.1_2.5m_bio_13_horn	479.6176000000001	6.198487903508187E-13
wc2.1_2.5m_bio_13_horn	480.7984000000002	5.360152426081566E-13
wc2.1_2.5m_bio_13_horn	481.97920000000005	4.633544524630662E-13
wc2.1_2.5m_bio_13_horn	483.16000000000014	4.0039873543465387E-13
wc2.1_2.5m_bio_13_horn	484.3408	3.458745063359553E-13
wc2.1_2.5m_bio_13_horn	485.5216000000001	2.986672053336553E-13
wc2.1_2.5m_bio_13_horn	486.7024000000002	2.578119467043505E-13
wc2.1_2.5m_bio_13_horn	487.88320000000004	2.2246497721235825E-13
wc2.1_2.5m_bio_13_horn	489.06400000000014	1.9189637129757992E-13
wc2.1_2.5m_bio_13_horn	490.2448000000001	1.6546838768963235E-13
wc2.1_2.5m_bio_13_horn	491.4256000000001	1.4262964182117088E-13
wc2.1_2.5m_bio_13_horn	492.6064000000002	1.2289881569024774E-13
wc2.1_2.5m_bio_13_horn	493.78720000000004	1.1693925450369236E-13
wc2.1_2.5m_bio_13_horn	494.96800000000013	1.1693925450369236E-13
wc2.1_2.5m_bio_13_horn	496.1488000000001	1.1693925450369236E-13
wc2.1_2.5m_bio_13_horn	497.3296000000001	1.1693925450369236E-13
wc2.1_2.5m_bio_13_horn	498.5104000000002	1.1693925450369236E-13
wc2.1_2.5m_bio_13_horn	499.69120000000004	1.1693925450369236E-13
wc2.1_2.5m_bio_13_horn	500.8720000000001	1.1693925450369236E-13
wc2.1_2.5m_bio_13_horn	502.0528000000001	1.1693925450369236E-13
wc2.1_2.5m_bio_13_horn	503.2336000000001	1.1693925450369236E-13
wc2.1_2.5m_bio_13_horn	504.41440000000017	1.1693925450369236E-13
wc2.1_2.5m_bio_13_horn	505.59520000000003	1.1693925450369236E-13
wc2.1_2.5m_bio_13_horn	506.7760000000001	1.1693925450369236E-13
wc2.1_2.5m_bio_13_horn	507.9568000000001	1.1693925450369236E-13
wc2.1_2.5m_bio_13_horn	509.1376000000001	1.1693925450369236E-13
wc2.1_2.5m_bio_13_horn	510.31840000000017	1.1693925450369236E-13
wc2.1_2.5m_bio_13_horn	511.49920000000003	1.1693925450369236E-13
wc2.1_2.5m_bio_13_horn	512.6800000000001	1.1693925450369236E-13
wc2.1_2.5m_bio_13_horn	513.8608	1.1693925450369236E-13
wc2.1_2.5m_bio_13_horn	515.0416	1.1693925450369236E-13
wc2.1_2.5m_bio_13_horn	516.2224000000001	1.1693925450369236E-13
wc2.1_2.5m_bio_13_horn	517.4032	1.1693925450369236E-13
wc2.1_2.5m_bio_13_horn	518.5840000000001	1.1693925450369236E-13
wc2.1_2.5m_bio_13_horn	519.7648	1.1693925450369236E-13
wc2.1_2.5m_bio_13_horn	520.9456	1.1693925450369236E-13
wc2.1_2.5m_bio_13_horn	522.1264000000001	1.1693925450369236E-13
wc2.1_2.5m_bio_13_horn	523.3072000000001	1.1693925450369236E-13
wc2.1_2.5m_bio_13_horn	524.488	1.1693925450369236E-13
wc2.1_2.5m_bio_13_horn	525.6688	1.1693925450369236E-13
wc2.1_2.5m_bio_13_horn	526.8496	1.1693925450369236E-13
wc2.1_2.5m_bio_13_horn	528.0304000000001	1.1693925450369236E-13
wc2.1_2.5m_bio_13_horn	529.2112000000001	1.1693925450369236E-13
wc2.1_2.5m_bio_13_horn	530.392	1.1693925450369236E-13
wc2.1_2.5m_bio_13_horn	531.5728	1.1693925450369236E-13
wc2.1_2.5m_bio_13_horn	532.7536	1.1693925450369236E-13
wc2.1_2.5m_bio_13_horn	533.9344000000001	1.1693925450369236E-13
wc2.1_2.5m_bio_13_horn	535.1152000000001	1.1693925450369236E-13
wc2.1_2.5m_bio_13_horn	536.296	1.1693925450369236E-13
wc2.1_2.5m_bio_13_horn	537.4768	1.1693925450369236E-13
wc2.1_2.5m_bio_13_horn	538.6576	1.1693925450369236E-13
wc2.1_2.5m_bio_13_horn	539.8384000000001	1.1693925450369236E-13
wc2.1_2.5m_bio_13_horn	541.0192000000001	1.1693925450369236E-13
wc2.1_2.5m_bio_13_horn	542.2	1.1693925450369236E-13
