# Supplementary material for: New records of a lost species and a geographic range expansion for sengis in the Horn of Africa
Source: PeerJ. 2020 Aug 18;8:e9652. doi: 10.7717/peerj.9652 (PMC7441985; doi:10.7717/peerj.9652)
Supplement: Supplemental Information 6 [file peerj-08-9652-s006.zip › Data_S6_Ecological_Niche_Modeling/4_final_Maxent_analysis/output/plots/revoilii_13_wc2.1_2.5m_bio_13_horn_only.dat]

variable	x	y
wc2.1_2.5m_bio_13_horn	-48.2	0.2190442532300949
wc2.1_2.5m_bio_13_horn	-47.019200000000005	0.2190442532300949
wc2.1_2.5m_bio_13_horn	-45.8384	0.2190442532300949
wc2.1_2.5m_bio_13_horn	-44.6576	0.2190442532300949
wc2.1_2.5m_bio_13_horn	-43.476800000000004	0.2190442532300949
wc2.1_2.5m_bio_13_horn	-42.296	0.2190442532300949
wc2.1_2.5m_bio_13_horn	-41.1152	0.2190442532300949
wc2.1_2.5m_bio_13_horn	-39.9344	0.2190442532300949
wc2.1_2.5m_bio_13_horn	-38.753600000000006	0.2190442532300949
wc2.1_2.5m_bio_13_horn	-37.5728	0.2190442532300949
wc2.1_2.5m_bio_13_horn	-36.392	0.2190442532300949
wc2.1_2.5m_bio_13_horn	-35.2112	0.2190442532300949
wc2.1_2.5m_bio_13_horn	-34.0304	0.2190442532300949
wc2.1_2.5m_bio_13_horn	-32.8496	0.2190442532300949
wc2.1_2.5m_bio_13_horn	-31.668799999999997	0.2190442532300949
wc2.1_2.5m_bio_13_horn	-30.488	0.2190442532300949
wc2.1_2.5m_bio_13_horn	-29.3072	0.2190442532300949
wc2.1_2.5m_bio_13_horn	-28.1264	0.2190442532300949
wc2.1_2.5m_bio_13_horn	-26.945600000000002	0.2190442532300949
wc2.1_2.5m_bio_13_horn	-25.764799999999997	0.2190442532300949
wc2.1_2.5m_bio_13_horn	-24.584	0.2190442532300949
wc2.1_2.5m_bio_13_horn	-23.4032	0.2190442532300949
wc2.1_2.5m_bio_13_horn	-22.222399999999997	0.2190442532300949
wc2.1_2.5m_bio_13_horn	-21.0416	0.2190442532300949
wc2.1_2.5m_bio_13_horn	-19.860799999999998	0.2190442532300949
wc2.1_2.5m_bio_13_horn	-18.68	0.2190442532300949
wc2.1_2.5m_bio_13_horn	-17.4992	0.2190442532300949
wc2.1_2.5m_bio_13_horn	-16.318399999999997	0.2190442532300949
wc2.1_2.5m_bio_13_horn	-15.137599999999992	0.2190442532300949
wc2.1_2.5m_bio_13_horn	-13.956800000000001	0.2190442532300949
wc2.1_2.5m_bio_13_horn	-12.775999999999996	0.2190442532300949
wc2.1_2.5m_bio_13_horn	-11.595199999999998	0.2190442532300949
wc2.1_2.5m_bio_13_horn	-10.4144	0.2190442532300949
wc2.1_2.5m_bio_13_horn	-9.233599999999996	0.2190442532300949
wc2.1_2.5m_bio_13_horn	-8.052799999999998	0.2190442532300949
wc2.1_2.5m_bio_13_horn	-6.871999999999993	0.2190442532300949
wc2.1_2.5m_bio_13_horn	-5.691200000000002	0.2190442532300949
wc2.1_2.5m_bio_13_horn	-4.510399999999997	0.2190442532300949
wc2.1_2.5m_bio_13_horn	-3.329599999999992	0.2190442532300949
wc2.1_2.5m_bio_13_horn	-2.1488000000000014	0.2190442532300949
wc2.1_2.5m_bio_13_horn	-0.9679999999999964	0.2190442532300949
wc2.1_2.5m_bio_13_horn	0.21280000000000854	0.2190442532300949
wc2.1_2.5m_bio_13_horn	1.3936000000000064	0.2223798781633377
wc2.1_2.5m_bio_13_horn	2.5744000000000042	0.23250918090343475
wc2.1_2.5m_bio_13_horn	3.755200000000009	0.2428104430437088
wc2.1_2.5m_bio_13_horn	4.936000000000007	0.25326797366142273
wc2.1_2.5m_bio_13_horn	6.116800000000005	0.2638653814792633
wc2.1_2.5m_bio_13_horn	7.297600000000003	0.27458566427230835
wc2.1_2.5m_bio_13_horn	8.478400000000008	0.28541138768196106
wc2.1_2.5m_bio_13_horn	9.659200000000006	0.2963247299194336
wc2.1_2.5m_bio_13_horn	10.840000000000003	0.307307630777359
wc2.1_2.5m_bio_13_horn	12.020800000000008	0.3183418810367584
wc2.1_2.5m_bio_13_horn	13.201600000000006	0.32940927147865295
wc2.1_2.5m_bio_13_horn	14.382400000000004	0.34049174189567566
wc2.1_2.5m_bio_13_horn	15.563200000000009	0.35157135128974915
wc2.1_2.5m_bio_13_horn	16.744	0.36263057589530945
wc2.1_2.5m_bio_13_horn	17.92480000000002	0.37365221977233887
wc2.1_2.5m_bio_13_horn	19.10560000000001	0.3846195638179779
wc2.1_2.5m_bio_13_horn	20.2864	0.395516574382782
wc2.1_2.5m_bio_13_horn	21.467200000000005	0.4063278138637543
wc2.1_2.5m_bio_13_horn	22.64800000000001	0.4170385003089905
wc2.1_2.5m_bio_13_horn	23.828800000000015	0.42763471603393555
wc2.1_2.5m_bio_13_horn	25.009600000000006	0.43810322880744934
wc2.1_2.5m_bio_13_horn	26.19040000000001	0.44843176007270813
wc2.1_2.5m_bio_13_horn	27.3712	0.45860880613327026
wc2.1_2.5m_bio_13_horn	28.552000000000007	0.4686237871646881
wc2.1_2.5m_bio_13_horn	29.73280000000001	0.4784669578075409
wc2.1_2.5m_bio_13_horn	30.913600000000002	0.48812952637672424
wc2.1_2.5m_bio_13_horn	32.09440000000001	0.4976034462451935
wc2.1_2.5m_bio_13_horn	33.27520000000001	0.5068816542625427
wc2.1_2.5m_bio_13_horn	34.45600000000002	0.5159578323364258
wc2.1_2.5m_bio_13_horn	35.63680000000001	0.5248264670372009
wc2.1_2.5m_bio_13_horn	36.8176	0.5334828495979309
wc2.1_2.5m_bio_13_horn	37.998400000000004	0.5419230461120605
wc2.1_2.5m_bio_13_horn	39.17920000000001	0.5501437783241272
wc2.1_2.5m_bio_13_horn	40.360000000000014	0.558142364025116
wc2.1_2.5m_bio_13_horn	41.54080000000002	0.5659168362617493
wc2.1_2.5m_bio_13_horn	42.721600000000024	0.5734657645225525
wc2.1_2.5m_bio_13_horn	43.9024	0.5807883143424988
wc2.1_2.5m_bio_13_horn	45.083200000000005	0.5878840684890747
wc2.1_2.5m_bio_13_horn	46.26400000000001	0.594753086566925
wc2.1_2.5m_bio_13_horn	47.444800000000015	0.6013959050178528
wc2.1_2.5m_bio_13_horn	48.62560000000002	0.6078132390975952
wc2.1_2.5m_bio_13_horn	49.80640000000001	0.6140063405036926
wc2.1_2.5m_bio_13_horn	50.987200000000016	0.6199766397476196
wc2.1_2.5m_bio_13_horn	52.168000000000006	0.6257258653640747
wc2.1_2.5m_bio_13_horn	53.34880000000001	0.6312559843063354
wc2.1_2.5m_bio_13_horn	54.529600000000016	0.6365690231323242
wc2.1_2.5m_bio_13_horn	55.71040000000002	0.641667366027832
wc2.1_2.5m_bio_13_horn	56.89120000000001	0.6465533971786499
wc2.1_2.5m_bio_13_horn	58.07200000000002	0.6512295007705688
wc2.1_2.5m_bio_13_horn	59.25280000000001	0.6556984186172485
wc2.1_2.5m_bio_13_horn	60.43360000000001	0.6599627137184143
wc2.1_2.5m_bio_13_horn	61.61440000000002	0.6640249490737915
wc2.1_2.5m_bio_13_horn	62.79520000000001	0.6678879261016846
wc2.1_2.5m_bio_13_horn	63.97600000000001	0.670691967010498
wc2.1_2.5m_bio_13_horn	65.15680000000002	0.6688222885131836
wc2.1_2.5m_bio_13_horn	66.33760000000002	0.664188027381897
wc2.1_2.5m_bio_13_horn	67.51840000000001	0.659344494342804
wc2.1_2.5m_bio_13_horn	68.6992	0.6542888283729553
wc2.1_2.5m_bio_13_horn	69.88000000000001	0.6490181088447571
wc2.1_2.5m_bio_13_horn	71.06080000000001	0.6435295343399048
wc2.1_2.5m_bio_13_horn	72.24160000000002	0.6378205418586731
wc2.1_2.5m_bio_13_horn	73.42240000000002	0.6318886876106262
wc2.1_2.5m_bio_13_horn	74.60320000000002	0.6257316470146179
wc2.1_2.5m_bio_13_horn	75.784	0.6193473935127258
wc2.1_2.5m_bio_13_horn	76.96480000000001	0.6105708479881287
wc2.1_2.5m_bio_13_horn	78.14560000000002	0.5981652140617371
wc2.1_2.5m_bio_13_horn	79.32640000000002	0.5854408144950867
wc2.1_2.5m_bio_13_horn	80.50720000000003	0.5724080801010132
wc2.1_2.5m_bio_13_horn	81.688	0.5590793490409851
wc2.1_2.5m_bio_13_horn	82.86880000000001	0.5454691052436829
wc2.1_2.5m_bio_13_horn	84.04960000000004	0.5315937995910645
wc2.1_2.5m_bio_13_horn	85.23040000000002	0.5174722075462341
wc2.1_2.5m_bio_13_horn	86.41120000000002	0.5031251907348633
wc2.1_2.5m_bio_13_horn	87.59200000000003	0.48857563734054565
wc2.1_2.5m_bio_13_horn	88.7728	0.47384852170944214
wc2.1_2.5m_bio_13_horn	89.95360000000004	0.45897048711776733
wc2.1_2.5m_bio_13_horn	91.13440000000001	0.4439702332019806
wc2.1_2.5m_bio_13_horn	92.31520000000002	0.42887791991233826
wc2.1_2.5m_bio_13_horn	93.49600000000002	0.4137251079082489
wc2.1_2.5m_bio_13_horn	94.67680000000003	0.3985445201396942
wc2.1_2.5m_bio_13_horn	95.85760000000003	0.3833698332309723
wc2.1_2.5m_bio_13_horn	97.03840000000001	0.36823514103889465
wc2.1_2.5m_bio_13_horn	98.21920000000001	0.3531750440597534
wc2.1_2.5m_bio_13_horn	99.40000000000002	0.3382241129875183
wc2.1_2.5m_bio_13_horn	100.58080000000002	0.3234165906906128
wc2.1_2.5m_bio_13_horn	101.76160000000003	0.30878615379333496
wc2.1_2.5m_bio_13_horn	102.9424	0.2943652272224426
wc2.1_2.5m_bio_13_horn	104.12320000000001	0.2801852524280548
wc2.1_2.5m_bio_13_horn	105.30400000000002	0.266276091337204
wc2.1_2.5m_bio_13_horn	106.48480000000002	0.2526656985282898
wc2.1_2.5m_bio_13_horn	107.66560000000003	0.23938003182411194
wc2.1_2.5m_bio_13_horn	108.84640000000003	0.22644279897212982
wc2.1_2.5m_bio_13_horn	110.02720000000001	0.21387511491775513
wc2.1_2.5m_bio_13_horn	111.20800000000001	0.20169572532176971
wc2.1_2.5m_bio_13_horn	112.38880000000002	0.18992066383361816
wc2.1_2.5m_bio_13_horn	113.56960000000002	0.17856328189373016
wc2.1_2.5m_bio_13_horn	114.75040000000003	0.16763423383235931
wc2.1_2.5m_bio_13_horn	115.9312	0.15714134275913239
wc2.1_2.5m_bio_13_horn	117.11200000000004	0.14708995819091797
wc2.1_2.5m_bio_13_horn	118.29280000000001	0.13748285174369812
wc2.1_2.5m_bio_13_horn	119.47360000000002	0.1283203810453415
wc2.1_2.5m_bio_13_horn	120.65440000000002	0.11960058659315109
wc2.1_2.5m_bio_13_horn	121.8352	0.11131948232650757
wc2.1_2.5m_bio_13_horn	123.01600000000003	0.10347097367048264
wc2.1_2.5m_bio_13_horn	124.19680000000001	0.09604736417531967
wc2.1_2.5m_bio_13_horn	125.37760000000004	0.08903932571411133
wc2.1_2.5m_bio_13_horn	126.55840000000002	0.08243618905544281
wc2.1_2.5m_bio_13_horn	127.73920000000003	0.0762261301279068
wc2.1_2.5m_bio_13_horn	128.92000000000002	0.07039621472358704
wc2.1_2.5m_bio_13_horn	130.1008	0.06493283063173294
wc2.1_2.5m_bio_13_horn	131.28160000000003	0.059821709990501404
wc2.1_2.5m_bio_13_horn	132.4624	0.05504809319972992
wc2.1_2.5m_bio_13_horn	133.64320000000004	0.050596918910741806
wc2.1_2.5m_bio_13_horn	134.824	0.04645295441150665
wc2.1_2.5m_bio_13_horn	136.0048	0.04260091483592987
wc2.1_2.5m_bio_13_horn	137.18560000000002	0.039025623351335526
wc2.1_2.5m_bio_13_horn	138.3664	0.03571193292737007
wc2.1_2.5m_bio_13_horn	139.54720000000003	0.0326450876891613
wc2.1_2.5m_bio_13_horn	140.728	0.02981061302125454
wc2.1_2.5m_bio_13_horn	141.90880000000004	0.027194414287805557
wc2.1_2.5m_bio_13_horn	143.08960000000002	0.02478284388780594
wc2.1_2.5m_bio_13_horn	144.2704	0.02256273850798607
wc2.1_2.5m_bio_13_horn	145.45120000000003	0.020521441474556923
wc2.1_2.5m_bio_13_horn	146.632	0.018646836280822754
wc2.1_2.5m_bio_13_horn	147.81280000000004	0.016927361488342285
wc2.1_2.5m_bio_13_horn	148.99360000000001	0.015352015383541584
wc2.1_2.5m_bio_13_horn	150.17440000000005	0.013910380192101002
wc2.1_2.5m_bio_13_horn	151.35520000000002	0.012592547573149204
wc2.1_2.5m_bio_13_horn	152.536	0.01138922106474638
wc2.1_2.5m_bio_13_horn	153.71680000000003	0.010291633196175098
wc2.1_2.5m_bio_13_horn	154.8976	0.009291552007198334
wc2.1_2.5m_bio_13_horn	156.07840000000004	0.008381260558962822
wc2.1_2.5m_bio_13_horn	157.25920000000002	0.007553544826805592
wc2.1_2.5m_bio_13_horn	158.44000000000005	0.006801673211157322
wc2.1_2.5m_bio_13_horn	159.62080000000003	0.006119373720139265
wc2.1_2.5m_bio_13_horn	160.8016	0.005500814877450466
wc2.1_2.5m_bio_13_horn	161.98240000000004	0.004940585233271122
wc2.1_2.5m_bio_13_horn	163.16320000000002	0.004433675669133663
wc2.1_2.5m_bio_13_horn	164.34400000000005	0.003975432366132736
wc2.1_2.5m_bio_13_horn	165.52480000000003	0.0035615768283605576
wc2.1_2.5m_bio_13_horn	166.7056	0.003188155358657241
wc2.1_2.5m_bio_13_horn	167.88640000000004	0.002851526951417327
wc2.1_2.5m_bio_13_horn	169.0672	0.002548342337831855
wc2.1_2.5m_bio_13_horn	170.24800000000005	0.0022755253594368696
wc2.1_2.5m_bio_13_horn	171.42880000000002	0.0020302548073232174
wc2.1_2.5m_bio_13_horn	172.60960000000006	0.001809945097193122
wc2.1_2.5m_bio_13_horn	173.79040000000003	0.001612231251783669
wc2.1_2.5m_bio_13_horn	174.9712	0.0014349516713991761
wc2.1_2.5m_bio_13_horn	176.15200000000004	0.0012761353282257915
wc2.1_2.5m_bio_13_horn	177.33280000000002	0.001133979531005025
wc2.1_2.5m_bio_13_horn	178.51360000000005	0.0010068482952192426
wc2.1_2.5m_bio_13_horn	179.69440000000003	8.932517957873642E-4
wc2.1_2.5m_bio_13_horn	180.87520000000006	7.918362389318645E-4
wc2.1_2.5m_bio_13_horn	182.05600000000004	7.01372919138521E-4
wc2.1_2.5m_bio_13_horn	183.23680000000002	6.207479164004326E-4
wc2.1_2.5m_bio_13_horn	184.41760000000005	5.489522591233253E-4
wc2.1_2.5m_bio_13_horn	185.59840000000003	4.85073309391737E-4
wc2.1_2.5m_bio_13_horn	186.77920000000006	4.2828614823520184E-4
wc2.1_2.5m_bio_13_horn	187.96000000000004	3.7784597952850163E-4
wc2.1_2.5m_bio_13_horn	189.14080000000007	3.330816689413041E-4
wc2.1_2.5m_bio_13_horn	190.32160000000005	2.933868672698736E-4
wc2.1_2.5m_bio_13_horn	191.50240000000002	2.5821744929999113E-4
wc2.1_2.5m_bio_13_horn	192.68320000000006	2.2708352480549365E-4
wc2.1_2.5m_bio_13_horn	193.86400000000003	1.9954507297370583E-4
wc2.1_2.5m_bio_13_horn	195.04480000000007	1.7520719848107547E-4
wc2.1_2.5m_bio_13_horn	196.22560000000004	1.5371580957435071E-4
wc2.1_2.5m_bio_13_horn	197.40640000000002	1.3475377636495978E-4
wc2.1_2.5m_bio_13_horn	198.58720000000005	1.1803730740211904E-4
wc2.1_2.5m_bio_13_horn	199.76800000000003	1.0331269004382193E-4
wc2.1_2.5m_bio_13_horn	200.94880000000006	9.035334369400516E-5
wc2.1_2.5m_bio_13_horn	202.12960000000004	7.895720045780763E-5
wc2.1_2.5m_bio_13_horn	203.31040000000007	6.894374382682145E-5
wc2.1_2.5m_bio_13_horn	204.49120000000005	6.015258622937836E-5
wc2.1_2.5m_bio_13_horn	205.67200000000003	5.2440911531448364E-5
wc2.1_2.5m_bio_13_horn	206.85280000000006	4.568173972074874E-5
wc2.1_2.5m_bio_13_horn	208.03360000000004	3.976231164415367E-5
wc2.1_2.5m_bio_13_horn	209.21440000000007	3.4582561056595296E-5
wc2.1_2.5m_bio_13_horn	210.39520000000005	3.0053795853746124E-5
wc2.1_2.5m_bio_13_horn	211.57600000000002	2.6097457521245815E-5
wc2.1_2.5m_bio_13_horn	212.75680000000006	2.2644029741059057E-5
wc2.1_2.5m_bio_13_horn	213.93760000000003	1.963206523214467E-5
wc2.1_2.5m_bio_13_horn	215.1184	1.70073162735207E-5
wc2.1_2.5m_bio_13_horn	216.2992000000001	1.4721822481078561E-5
wc2.1_2.5m_bio_13_horn	217.48000000000008	1.2733392395603005E-5
wc2.1_2.5m_bio_13_horn	218.66080000000005	1.100483405025443E-5
wc2.1_2.5m_bio_13_horn	219.84160000000003	9.503414730716031E-6
wc2.1_2.5m_bio_13_horn	221.02240000000006	8.200355296139605E-6
wc2.1_2.5m_bio_13_horn	222.2032000000001	7.070375886542024E-6
wc2.1_2.5m_bio_13_horn	223.38400000000007	6.091288923926186E-6
wc2.1_2.5m_bio_13_horn	224.56480000000005	5.243638042884413E-6
wc2.1_2.5m_bio_13_horn	225.74560000000002	4.510379767452832E-6
wc2.1_2.5m_bio_13_horn	226.92640000000006	3.87659474654356E-6
wc2.1_2.5m_bio_13_horn	228.1072000000001	3.3292421903752256E-6
wc2.1_2.5m_bio_13_horn	229.28800000000007	2.8569090773089556E-6
wc2.1_2.5m_bio_13_horn	230.46880000000004	2.4496516743965913E-6
wc2.1_2.5m_bio_13_horn	231.64960000000002	2.0987906736991135E-6
wc2.1_2.5m_bio_13_horn	232.83040000000005	1.7967631720239297E-6
wc2.1_2.5m_bio_13_horn	234.0112000000001	1.5369843140433659E-6
wc2.1_2.5m_bio_13_horn	235.19200000000006	1.3137263294993318E-6
wc2.1_2.5m_bio_13_horn	236.37280000000004	1.1220114402021863E-6
wc2.1_2.5m_bio_13_horn	237.55360000000007	9.57517158894916E-7
wc2.1_2.5m_bio_13_horn	238.73440000000005	8.164935820786923E-7
wc2.1_2.5m_bio_13_horn	239.91520000000008	6.956901756893785E-7
wc2.1_2.5m_bio_13_horn	241.09600000000006	5.922931904933648E-7
wc2.1_2.5m_bio_13_horn	242.27680000000004	5.038643848820357E-7
wc2.1_2.5m_bio_13_horn	243.45760000000007	4.2829941548916395E-7
wc2.1_2.5m_bio_13_horn	244.63840000000005	3.637794634414604E-7
wc2.1_2.5m_bio_13_horn	245.81920000000008	3.0873496825734037E-7
wc2.1_2.5m_bio_13_horn	247.00000000000006	2.6181248813372804E-7
wc2.1_2.5m_bio_13_horn	248.18080000000003	2.2184610770636937E-7
wc2.1_2.5m_bio_13_horn	249.36160000000007	1.878322564152768E-7
wc2.1_2.5m_bio_13_horn	250.54240000000004	1.5890788063188666E-7
wc2.1_2.5m_bio_13_horn	251.72320000000008	1.3433141532459558E-7
wc2.1_2.5m_bio_13_horn	252.90400000000005	1.1346624972929931E-7
wc2.1_2.5m_bio_13_horn	254.08480000000003	9.576650938925013E-8
wc2.1_2.5m_bio_13_horn	255.26560000000006	8.076376900589821E-8
wc2.1_2.5m_bio_13_horn	256.44640000000004	6.805741037396729E-8
wc2.1_2.5m_bio_13_horn	257.6272000000001	5.7305083345227104E-8
wc2.1_2.5m_bio_13_horn	258.80800000000005	4.821318455583423E-8
wc2.1_2.5m_bio_13_horn	259.9888000000001	4.0531936917886924E-8
wc2.1_2.5m_bio_13_horn	261.16960000000006	3.404754522762232E-8
wc2.1_2.5m_bio_13_horn	262.35040000000004	2.8577828103948377E-8
wc2.1_2.5m_bio_13_horn	263.53120000000007	2.3967983153738714E-8
wc2.1_2.5m_bio_13_horn	264.71200000000005	2.008578015022522E-8
wc2.1_2.5m_bio_13_horn	265.8928000000001	1.6819180714833237E-8
wc2.1_2.5m_bio_13_horn	267.07360000000006	1.4072649712204566E-8
wc2.1_2.5m_bio_13_horn	268.25440000000003	1.1765377117001208E-8
wc2.1_2.5m_bio_13_horn	269.43520000000007	9.828577951509487E-9
wc2.1_2.5m_bio_13_horn	270.61600000000004	8.204167123437855E-9
wc2.1_2.5m_bio_13_horn	271.7968000000001	6.842789002092786E-9
wc2.1_2.5m_bio_13_horn	272.97760000000005	5.702834648957378E-9
wc2.1_2.5m_bio_13_horn	274.15840000000003	4.749034498985338E-9
wc2.1_2.5m_bio_13_horn	275.33920000000006	3.9516159233699E-9
wc2.1_2.5m_bio_13_horn	276.5200000000001	3.285512306661076E-9
wc2.1_2.5m_bio_13_horn	277.7008000000001	2.729520165445365E-9
wc2.1_2.5m_bio_13_horn	278.88160000000005	2.265836185344483E-9
wc2.1_2.5m_bio_13_horn	280.0624	1.879427280471191E-9
wc2.1_2.5m_bio_13_horn	281.24320000000006	1.557691975406783E-9
wc2.1_2.5m_bio_13_horn	282.4240000000001	1.2900081003408559E-9
wc2.1_2.5m_bio_13_horn	283.60480000000007	1.0674863215598407E-9
wc2.1_2.5m_bio_13_horn	284.78560000000004	8.826468445022329E-10
wc2.1_2.5m_bio_13_horn	285.9664	7.292403902958711E-10
wc2.1_2.5m_bio_13_horn	287.14720000000005	6.020206000378892E-10
wc2.1_2.5m_bio_13_horn	288.3280000000001	4.96599983357271E-10
wc2.1_2.5m_bio_13_horn	289.50880000000006	4.0931832923085665E-10
wc2.1_2.5m_bio_13_horn	290.68960000000004	3.3710903513117785E-10
wc2.1_2.5m_bio_13_horn	291.8704	2.77420586503041E-10
wc2.1_2.5m_bio_13_horn	293.0512000000001	2.2811913469311662E-10
wc2.1_2.5m_bio_13_horn	294.2320000000001	1.874320559869247E-10
wc2.1_2.5m_bio_13_horn	295.41280000000006	1.5387947860379114E-10
wc2.1_2.5m_bio_13_horn	296.59360000000004	1.2623409262335628E-10
wc2.1_2.5m_bio_13_horn	297.77440000000007	1.0347307038971465E-10
wc2.1_2.5m_bio_13_horn	298.9552000000001	8.474949908521268E-11
wc2.1_2.5m_bio_13_horn	300.1360000000001	6.935916424533062E-11
wc2.1_2.5m_bio_13_horn	301.31680000000006	5.671856734279501E-11
wc2.1_2.5m_bio_13_horn	302.49760000000003	4.6345313003959276E-11
wc2.1_2.5m_bio_13_horn	303.67840000000007	3.7839117256188715E-11
wc2.1_2.5m_bio_13_horn	304.8592000000001	3.086991426370922E-11
wc2.1_2.5m_bio_13_horn	306.0400000000001	2.516427517751385E-11
wc2.1_2.5m_bio_13_horn	307.22080000000005	2.0497110952977238E-11
wc2.1_2.5m_bio_13_horn	308.40160000000003	1.6682282291680117E-11
wc2.1_2.5m_bio_13_horn	309.5824000000001	1.3566803930276095E-11
wc2.1_2.5m_bio_13_horn	310.7632000000001	1.1024380193458416E-11
wc2.1_2.5m_bio_13_horn	311.9440000000001	8.95138217021918E-12
wc2.1_2.5m_bio_13_horn	313.12480000000005	7.2624458530290426E-12
wc2.1_2.5m_bio_13_horn	314.3056	5.8874914492246244E-12
wc2.1_2.5m_bio_13_horn	315.4864000000001	4.769105683283259E-12
wc2.1_2.5m_bio_13_horn	316.6672000000001	3.860096270402735E-12
wc2.1_2.5m_bio_13_horn	317.84800000000007	3.121897271946006E-12
wc2.1_2.5m_bio_13_horn	319.02880000000005	2.5228627780621293E-12
wc2.1_2.5m_bio_13_horn	320.2096	2.037173164534667E-12
wc2.1_2.5m_bio_13_horn	321.3904000000001	1.6436781406434231E-12
wc2.1_2.5m_bio_13_horn	322.5712000000001	1.325149625447386E-12
wc2.1_2.5m_bio_13_horn	323.75200000000007	1.0674991706566272E-12
wc2.1_2.5m_bio_13_horn	324.93280000000004	8.59269795074058E-13
wc2.1_2.5m_bio_13_horn	326.1136	6.911120438955753E-13
wc2.1_2.5m_bio_13_horn	327.2944000000001	5.554204015115194E-13
wc2.1_2.5m_bio_13_horn	328.4752000000001	4.4602025523442224E-13
wc2.1_2.5m_bio_13_horn	329.65600000000006	3.5788356327927373E-13
wc2.1_2.5m_bio_13_horn	330.83680000000004	2.8693817070643557E-13
wc2.1_2.5m_bio_13_horn	332.0176000000001	2.298737372327664E-13
wc2.1_2.5m_bio_13_horn	333.1984000000001	1.8401353032472534E-13
wc2.1_2.5m_bio_13_horn	334.3792000000001	1.4718535092973772E-13
wc2.1_2.5m_bio_13_horn	335.56000000000006	1.1763561045402549E-13
wc2.1_2.5m_bio_13_horn	336.74080000000004	9.394365168592655E-14
wc2.1_2.5m_bio_13_horn	337.92160000000007	7.49644758161333E-14
wc2.1_2.5m_bio_13_horn	339.1024000000001	5.977237747725045E-14
wc2.1_2.5m_bio_13_horn	340.2832000000001	4.762115113593306E-14
wc2.1_2.5m_bio_13_horn	341.46400000000006	3.7910430003562645E-14
wc2.1_2.5m_bio_13_horn	342.64480000000003	3.0155873864635627E-14
wc2.1_2.5m_bio_13_horn	343.82560000000007	2.3968704760757645E-14
wc2.1_2.5m_bio_13_horn	345.0064000000001	1.9035818657042042E-14
wc2.1_2.5m_bio_13_horn	346.1872000000001	1.5106298983523676E-14
wc2.1_2.5m_bio_13_horn	347.36800000000005	1.1978401973924361E-14
wc2.1_2.5m_bio_13_horn	348.5488000000001	9.490721264980052E-15
wc2.1_2.5m_bio_13_horn	349.72960000000006	7.513699779276416E-15
wc2.1_2.5m_bio_13_horn	350.9104000000001	5.94385253703208E-15
wc2.1_2.5m_bio_13_horn	352.0912000000001	4.6982821177651585E-15
wc2.1_2.5m_bio_13_horn	353.27200000000005	3.710773838406416E-15
wc2.1_2.5m_bio_13_horn	354.4528000000001	2.928528111946992E-15
wc2.1_2.5m_bio_13_horn	355.63360000000006	2.3093436393723096E-15
wc2.1_2.5m_bio_13_horn	356.8144000000001	1.8196478463014705E-15
wc2.1_2.5m_bio_13_horn	357.99520000000007	1.4326506687995975E-15
wc2.1_2.5m_bio_13_horn	359.17600000000004	1.1270752745063729E-15
wc2.1_2.5m_bio_13_horn	360.3568000000001	8.8597142241649495E-16
wc2.1_2.5m_bio_13_horn	361.53760000000005	6.958988701789653E-16
wc2.1_2.5m_bio_13_horn	362.7184000000001	5.461686443345858E-16
wc2.1_2.5m_bio_13_horn	363.89920000000006	4.283187004518288E-16
wc2.1_2.5m_bio_13_horn	365.0800000000001	3.3563264959411904E-16
wc2.1_2.5m_bio_13_horn	366.2608000000001	2.627940629982352E-16
wc2.1_2.5m_bio_13_horn	367.4416000000001	2.056016440109062E-16
wc2.1_2.5m_bio_13_horn	368.6224000000001	1.6072807516174972E-16
wc2.1_2.5m_bio_13_horn	369.80320000000006	1.2554996306422117E-16
wc2.1_2.5m_bio_13_horn	370.9840000000001	9.79931159363969E-17
wc2.1_2.5m_bio_13_horn	372.16480000000007	7.642479174566053E-17
wc2.1_2.5m_bio_13_horn	373.3456000000001	5.955621001042994E-17
wc2.1_2.5m_bio_13_horn	374.5264000000001	4.637453439274826E-17
wc2.1_2.5m_bio_13_horn	375.70720000000006	3.608163486317532E-17
wc2.1_2.5m_bio_13_horn	376.8880000000001	2.805126952355947E-17
wc2.1_2.5m_bio_13_horn	378.06880000000007	2.179093172846419E-17
wc2.1_2.5m_bio_13_horn	379.2496000000001	1.691426692046189E-17
wc2.1_2.5m_bio_13_horn	380.4304000000001	1.3118684159674543E-17
wc2.1_2.5m_bio_13_horn	381.61120000000005	1.0166732979462679E-17
wc2.1_2.5m_bio_13_horn	382.7920000000001	7.872856916095952E-18
wc2.1_2.5m_bio_13_horn	383.97280000000006	6.0916835264115354E-18
wc2.1_2.5m_bio_13_horn	385.1536000000001	4.70979642226106E-18
wc2.1_2.5m_bio_13_horn	386.3344000000001	3.638487927573726E-18
wc2.1_2.5m_bio_13_horn	387.5152000000001	2.8086621982169067E-18
wc2.1_2.5m_bio_13_horn	388.6960000000001	2.166367412712597E-18
wc2.1_2.5m_bio_13_horn	389.87680000000006	1.6696466956454227E-18
wc2.1_2.5m_bio_13_horn	391.0576000000001	1.285801494003586E-18
wc2.1_2.5m_bio_13_horn	392.23840000000007	9.894122373706028E-19
wc2.1_2.5m_bio_13_horn	393.4192000000001	7.607474111134212E-19
wc2.1_2.5m_bio_13_horn	394.6000000000001	5.844637971461601E-19
wc2.1_2.5m_bio_13_horn	395.78080000000006	4.486778602949413E-19
wc2.1_2.5m_bio_13_horn	396.9616000000001	3.441641585855374E-19
wc2.1_2.5m_bio_13_horn	398.14240000000007	2.6378887962013793E-19
wc2.1_2.5m_bio_13_horn	399.3232000000001	2.0202322573262093E-19
wc2.1_2.5m_bio_13_horn	400.5040000000001	1.5459875109175669E-19
wc2.1_2.5m_bio_13_horn	401.68480000000005	1.182128207796536E-19
wc2.1_2.5m_bio_13_horn	402.8656000000001	9.031983169761949E-20
wc2.1_2.5m_bio_13_horn	404.0464000000001	6.895385987295135E-20
wc2.1_2.5m_bio_13_horn	405.2272000000001	5.2600263287056444E-20
wc2.1_2.5m_bio_13_horn	406.4080000000001	4.009379648844044E-20
wc2.1_2.5m_bio_13_horn	407.58880000000005	3.05365775403969E-20
wc2.1_2.5m_bio_13_horn	408.7696000000001	2.323932265459907E-20
wc2.1_2.5m_bio_13_horn	409.9504000000001	1.7671786440180582E-20
wc2.1_2.5m_bio_13_horn	411.1312000000001	1.3427568761404313E-20
wc2.1_2.5m_bio_13_horn	412.31200000000007	1.0194552724286411E-20
wc2.1_2.5m_bio_13_horn	413.49280000000005	7.733907698410662E-21
wc2.1_2.5m_bio_13_horn	414.6736000000001	5.862509709427821E-21
wc2.1_2.5m_bio_13_horn	415.8544000000001	4.44046224013664E-21
wc2.1_2.5m_bio_13_horn	417.0352000000001	3.3606999272772714E-21
wc2.1_2.5m_bio_13_horn	418.21600000000007	2.5414704268036963E-21
wc2.1_2.5m_bio_13_horn	419.39680000000004	1.9204387325353685E-21
wc2.1_2.5m_bio_13_horn	420.57760000000013	1.4500053056173887E-21
wc2.1_2.5m_bio_13_horn	421.7584000000001	1.093953327320894E-21
wc2.1_2.5m_bio_13_horn	422.9392000000001	8.246729688857366E-22
wc2.1_2.5m_bio_13_horn	424.12000000000006	6.211904761913307E-22
wc2.1_2.5m_bio_13_horn	425.30080000000004	4.675429900741521E-22
wc2.1_2.5m_bio_13_horn	426.4816000000001	3.516239568850826E-22
wc2.1_2.5m_bio_13_horn	427.6624000000001	2.6423419824018857E-22
wc2.1_2.5m_bio_13_horn	428.8432000000001	1.9840826167298576E-22
wc2.1_2.5m_bio_13_horn	430.02400000000006	1.488632151209687E-22
wc2.1_2.5m_bio_13_horn	431.20480000000003	1.1160116200357522E-22
wc2.1_2.5m_bio_13_horn	432.3856000000001	8.360075243203439E-23
wc2.1_2.5m_bio_13_horn	433.5664000000001	6.257564031107499E-23
wc2.1_2.5m_bio_13_horn	434.7472000000001	4.6801593427493743E-23
wc2.1_2.5m_bio_13_horn	435.92800000000005	3.4975956302168325E-23
wc2.1_2.5m_bio_13_horn	437.10880000000003	2.611792712758478E-23
wc2.1_2.5m_bio_13_horn	438.2896000000001	1.9487740545819427E-23
wc2.1_2.5m_bio_13_horn	439.4704000000001	1.452929221718034E-23
wc2.1_2.5m_bio_13_horn	440.6512000000001	1.0823831896209952E-23
wc2.1_2.5m_bio_13_horn	441.83200000000005	8.057082920294549E-24
wc2.1_2.5m_bio_13_horn	443.0128000000001	5.992824835670224E-24
wc2.1_2.5m_bio_13_horn	444.1936000000001	4.453883821759318E-24
wc2.1_2.5m_bio_13_horn	445.3744000000001	3.3075502029069523E-24
wc2.1_2.5m_bio_13_horn	446.55520000000007	2.4542997095886332E-24
wc2.1_2.5m_bio_13_horn	447.73600000000005	1.819738419707041E-24
wc2.1_2.5m_bio_13_horn	448.91680000000014	1.348167724365301E-24
wc2.1_2.5m_bio_13_horn	450.0976000000001	9.980197814541503E-25
wc2.1_2.5m_bio_13_horn	451.2784000000001	7.38223578588229E-25
wc2.1_2.5m_bio_13_horn	452.45920000000007	5.456284147820161E-25
wc2.1_2.5m_bio_13_horn	453.64000000000004	4.0295779247691216E-25
wc2.1_2.5m_bio_13_horn	454.82080000000013	2.9735993493170257E-25
wc2.1_2.5m_bio_13_horn	456.0016000000001	2.192614480677547E-25
wc2.1_2.5m_bio_13_horn	457.1824000000001	1.6154577114003694E-25
wc2.1_2.5m_bio_13_horn	458.36320000000006	1.1892939730226674E-25
wc2.1_2.5m_bio_13_horn	459.5440000000001	8.748555569455276E-26
wc2.1_2.5m_bio_13_horn	460.72480000000013	6.430486566868168E-26
wc2.1_2.5m_bio_13_horn	461.9056000000001	4.722856929817337E-26
wc2.1_2.5m_bio_13_horn	463.0864000000001	3.465980256968254E-26
wc2.1_2.5m_bio_13_horn	464.26720000000006	2.5415628496487444E-26
wc2.1_2.5m_bio_13_horn	465.44800000000004	1.8622415981678877E-26
wc2.1_2.5m_bio_13_horn	466.6288000000001	1.363404018081821E-26
wc2.1_2.5m_bio_13_horn	467.8096000000001	9.974096899885992E-27
wc2.1_2.5m_bio_13_horn	468.9904000000001	7.290872042066251E-27
wc2.1_2.5m_bio_13_horn	470.17120000000006	5.325235200015584E-27
wc2.1_2.5m_bio_13_horn	471.35200000000003	3.886498509196254E-27
wc2.1_2.5m_bio_13_horn	472.5328000000001	2.834207558030995E-27
wc2.1_2.5m_bio_13_horn	473.7136000000001	2.0652147387092763E-27
wc2.1_2.5m_bio_13_horn	474.8944000000001	1.5036686485223678E-27
wc2.1_2.5m_bio_13_horn	476.07520000000005	1.0939552677276686E-27
wc2.1_2.5m_bio_13_horn	477.25600000000014	7.952438222427E-28
wc2.1_2.5m_bio_13_horn	478.4368	5.776457089640192E-28
wc2.1_2.5m_bio_13_horn	479.6176000000001	4.192529451434866E-28
wc2.1_2.5m_bio_13_horn	480.7984000000002	3.040543362625634E-28
wc2.1_2.5m_bio_13_horn	481.97920000000005	2.203348597296551E-28
wc2.1_2.5m_bio_13_horn	483.16000000000014	1.5953959491710438E-28
wc2.1_2.5m_bio_13_horn	484.3408	1.1542884176871258E-28
wc2.1_2.5m_bio_13_horn	485.5216000000001	8.344752318769867E-29
wc2.1_2.5m_bio_13_horn	486.7024000000002	6.02799822559299E-29
wc2.1_2.5m_bio_13_horn	487.88320000000004	4.350969448687285E-29
wc2.1_2.5m_bio_13_horn	489.06400000000014	3.1380476586613695E-29
wc2.1_2.5m_bio_13_horn	490.2448000000001	2.261446350462213E-29
wc2.1_2.5m_bio_13_horn	491.4256000000001	1.628446893131984E-29
wc2.1_2.5m_bio_13_horn	492.6064000000002	1.1716939493742146E-29
wc2.1_2.5m_bio_13_horn	493.78720000000004	1.0497533187871445E-29
wc2.1_2.5m_bio_13_horn	494.96800000000013	1.0497533187871445E-29
wc2.1_2.5m_bio_13_horn	496.1488000000001	1.0497533187871445E-29
wc2.1_2.5m_bio_13_horn	497.3296000000001	1.0497533187871445E-29
wc2.1_2.5m_bio_13_horn	498.5104000000002	1.0497533187871445E-29
wc2.1_2.5m_bio_13_horn	499.69120000000004	1.0497533187871445E-29
wc2.1_2.5m_bio_13_horn	500.8720000000001	1.0497533187871445E-29
wc2.1_2.5m_bio_13_horn	502.0528000000001	1.0497533187871445E-29
wc2.1_2.5m_bio_13_horn	503.2336000000001	1.0497533187871445E-29
wc2.1_2.5m_bio_13_horn	504.41440000000017	1.0497533187871445E-29
wc2.1_2.5m_bio_13_horn	505.59520000000003	1.0497533187871445E-29
wc2.1_2.5m_bio_13_horn	506.7760000000001	1.0497533187871445E-29
wc2.1_2.5m_bio_13_horn	507.9568000000001	1.0497533187871445E-29
wc2.1_2.5m_bio_13_horn	509.1376000000001	1.0497533187871445E-29
wc2.1_2.5m_bio_13_horn	510.31840000000017	1.0497533187871445E-29
wc2.1_2.5m_bio_13_horn	511.49920000000003	1.0497533187871445E-29
wc2.1_2.5m_bio_13_horn	512.6800000000001	1.0497533187871445E-29
wc2.1_2.5m_bio_13_horn	513.8608	1.0497533187871445E-29
wc2.1_2.5m_bio_13_horn	515.0416	1.0497533187871445E-29
wc2.1_2.5m_bio_13_horn	516.2224000000001	1.0497533187871445E-29
wc2.1_2.5m_bio_13_horn	517.4032	1.0497533187871445E-29
wc2.1_2.5m_bio_13_horn	518.5840000000001	1.0497533187871445E-29
wc2.1_2.5m_bio_13_horn	519.7648	1.0497533187871445E-29
wc2.1_2.5m_bio_13_horn	520.9456	1.0497533187871445E-29
wc2.1_2.5m_bio_13_horn	522.1264000000001	1.0497533187871445E-29
wc2.1_2.5m_bio_13_horn	523.3072000000001	1.0497533187871445E-29
wc2.1_2.5m_bio_13_horn	524.488	1.0497533187871445E-29
wc2.1_2.5m_bio_13_horn	525.6688	1.0497533187871445E-29
wc2.1_2.5m_bio_13_horn	526.8496	1.0497533187871445E-29
wc2.1_2.5m_bio_13_horn	528.0304000000001	1.0497533187871445E-29
wc2.1_2.5m_bio_13_horn	529.2112000000001	1.0497533187871445E-29
wc2.1_2.5m_bio_13_horn	530.392	1.0497533187871445E-29
wc2.1_2.5m_bio_13_horn	531.5728	1.0497533187871445E-29
wc2.1_2.5m_bio_13_horn	532.7536	1.0497533187871445E-29
wc2.1_2.5m_bio_13_horn	533.9344000000001	1.0497533187871445E-29
wc2.1_2.5m_bio_13_horn	535.1152000000001	1.0497533187871445E-29
wc2.1_2.5m_bio_13_horn	536.296	1.0497533187871445E-29
wc2.1_2.5m_bio_13_horn	537.4768	1.0497533187871445E-29
wc2.1_2.5m_bio_13_horn	538.6576	1.0497533187871445E-29
wc2.1_2.5m_bio_13_horn	539.8384000000001	1.0497533187871445E-29
wc2.1_2.5m_bio_13_horn	541.0192000000001	1.0497533187871445E-29
wc2.1_2.5m_bio_13_horn	542.2	1.0497533187871445E-29
