# Supplementary material for: New records of a lost species and a geographic range expansion for sengis in the Horn of Africa
Source: PeerJ. 2020 Aug 18;8:e9652. doi: 10.7717/peerj.9652 (PMC7441985; doi:10.7717/peerj.9652)
Supplement: Supplemental Information 6 [file peerj-08-9652-s006.zip › Data_S6_Ecological_Niche_Modeling/4_final_Maxent_analysis/output/plots/revoilii_13_wc2.1_2.5m_bio_14_horn_only.dat]

variable	x	y
wc2.1_2.5m_bio_14_horn	-9.7	0.0847393050789833
wc2.1_2.5m_bio_14_horn	-9.4672	0.0847393050789833
wc2.1_2.5m_bio_14_horn	-9.234399999999999	0.0847393050789833
wc2.1_2.5m_bio_14_horn	-9.0016	0.0847393050789833
wc2.1_2.5m_bio_14_horn	-8.768799999999999	0.0847393050789833
wc2.1_2.5m_bio_14_horn	-8.536	0.0847393050789833
wc2.1_2.5m_bio_14_horn	-8.303199999999999	0.0847393050789833
wc2.1_2.5m_bio_14_horn	-8.0704	0.0847393050789833
wc2.1_2.5m_bio_14_horn	-7.837599999999999	0.0847393050789833
wc2.1_2.5m_bio_14_horn	-7.604799999999999	0.0847393050789833
wc2.1_2.5m_bio_14_horn	-7.372	0.0847393050789833
wc2.1_2.5m_bio_14_horn	-7.139199999999999	0.0847393050789833
wc2.1_2.5m_bio_14_horn	-6.906399999999999	0.0847393050789833
wc2.1_2.5m_bio_14_horn	-6.673599999999999	0.0847393050789833
wc2.1_2.5m_bio_14_horn	-6.440799999999999	0.0847393050789833
wc2.1_2.5m_bio_14_horn	-6.207999999999999	0.0847393050789833
wc2.1_2.5m_bio_14_horn	-5.975199999999999	0.0847393050789833
wc2.1_2.5m_bio_14_horn	-5.742399999999999	0.0847393050789833
wc2.1_2.5m_bio_14_horn	-5.509599999999999	0.0847393050789833
wc2.1_2.5m_bio_14_horn	-5.2768	0.0847393050789833
wc2.1_2.5m_bio_14_horn	-5.044	0.0847393050789833
wc2.1_2.5m_bio_14_horn	-4.8111999999999995	0.0847393050789833
wc2.1_2.5m_bio_14_horn	-4.578399999999999	0.0847393050789833
wc2.1_2.5m_bio_14_horn	-4.345599999999998	0.0847393050789833
wc2.1_2.5m_bio_14_horn	-4.112799999999998	0.0847393050789833
wc2.1_2.5m_bio_14_horn	-3.879999999999999	0.0847393050789833
wc2.1_2.5m_bio_14_horn	-3.647199999999999	0.0847393050789833
wc2.1_2.5m_bio_14_horn	-3.4143999999999988	0.0847393050789833
wc2.1_2.5m_bio_14_horn	-3.1815999999999987	0.0847393050789833
wc2.1_2.5m_bio_14_horn	-2.9487999999999985	0.0847393050789833
wc2.1_2.5m_bio_14_horn	-2.7159999999999993	0.0847393050789833
wc2.1_2.5m_bio_14_horn	-2.483199999999999	0.0847393050789833
wc2.1_2.5m_bio_14_horn	-2.250399999999999	0.0847393050789833
wc2.1_2.5m_bio_14_horn	-2.017599999999999	0.0847393050789833
wc2.1_2.5m_bio_14_horn	-1.7847999999999988	0.0847393050789833
wc2.1_2.5m_bio_14_horn	-1.5519999999999996	0.0847393050789833
wc2.1_2.5m_bio_14_horn	-1.3191999999999986	0.0847393050789833
wc2.1_2.5m_bio_14_horn	-1.0863999999999994	0.0847393050789833
wc2.1_2.5m_bio_14_horn	-0.8536000000000001	0.0847393050789833
wc2.1_2.5m_bio_14_horn	-0.6207999999999991	0.0847393050789833
wc2.1_2.5m_bio_14_horn	-0.3879999999999999	0.0847393050789833
wc2.1_2.5m_bio_14_horn	-0.1551999999999989	0.0847393050789833
wc2.1_2.5m_bio_14_horn	0.07760000000000034	0.0990833193063736
wc2.1_2.5m_bio_14_horn	0.31039999999999957	0.15565507113933563
wc2.1_2.5m_bio_14_horn	0.5432000000000006	0.23606319725513458
wc2.1_2.5m_bio_14_horn	0.7760000000000016	0.34122219681739807
wc2.1_2.5m_bio_14_horn	1.0088000000000026	0.46472883224487305
wc2.1_2.5m_bio_14_horn	1.2416000000000018	0.5927181839942932
wc2.1_2.5m_bio_14_horn	1.4744000000000028	0.7092505097389221
wc2.1_2.5m_bio_14_horn	1.707200000000002	0.7077785730361938
wc2.1_2.5m_bio_14_horn	1.9400000000000013	0.6927043199539185
wc2.1_2.5m_bio_14_horn	2.1728000000000023	0.6772071123123169
wc2.1_2.5m_bio_14_horn	2.4056000000000015	0.6613104939460754
wc2.1_2.5m_bio_14_horn	2.6384000000000025	0.6450413465499878
wc2.1_2.5m_bio_14_horn	2.8712000000000018	0.6284298300743103
wc2.1_2.5m_bio_14_horn	3.104000000000001	0.6115090847015381
wc2.1_2.5m_bio_14_horn	3.336800000000002	0.594315230846405
wc2.1_2.5m_bio_14_horn	3.569600000000001	0.5768869519233704
wc2.1_2.5m_bio_14_horn	3.8024000000000022	0.5592651963233948
wc2.1_2.5m_bio_14_horn	4.0352000000000015	0.5414928197860718
wc2.1_2.5m_bio_14_horn	4.268000000000001	0.523614227771759
wc2.1_2.5m_bio_14_horn	4.500800000000002	0.5056749582290649
wc2.1_2.5m_bio_14_horn	4.733600000000001	0.4877210259437561
wc2.1_2.5m_bio_14_horn	4.966400000000002	0.469798743724823
wc2.1_2.5m_bio_14_horn	5.199200000000001	0.4519539773464203
wc2.1_2.5m_bio_14_horn	5.432	0.4342319369316101
wc2.1_2.5m_bio_14_horn	5.664800000000001	0.41667646169662476
wc2.1_2.5m_bio_14_horn	5.897600000000001	0.3993297517299652
wc2.1_2.5m_bio_14_horn	6.130400000000002	0.38223204016685486
wc2.1_2.5m_bio_14_horn	6.363200000000003	0.36542099714279175
wc2.1_2.5m_bio_14_horn	6.596	0.3489317297935486
wc2.1_2.5m_bio_14_horn	6.828800000000001	0.3327963054180145
wc2.1_2.5m_bio_14_horn	7.061600000000002	0.3170436918735504
wc2.1_2.5m_bio_14_horn	7.294400000000003	0.30169954895973206
wc2.1_2.5m_bio_14_horn	7.527200000000001	0.2868081033229828
wc2.1_2.5m_bio_14_horn	7.760000000000002	0.2725257873535156
wc2.1_2.5m_bio_14_horn	7.992799999999999	0.25869670510292053
wc2.1_2.5m_bio_14_horn	8.225600000000004	0.24533268809318542
wc2.1_2.5m_bio_14_horn	8.458400000000001	0.23244261741638184
wc2.1_2.5m_bio_14_horn	8.691200000000002	0.2278403788805008
wc2.1_2.5m_bio_14_horn	8.924	0.22500288486480713
wc2.1_2.5m_bio_14_horn	9.1568	0.22219055891036987
wc2.1_2.5m_bio_14_horn	9.389600000000002	0.2194034457206726
wc2.1_2.5m_bio_14_horn	9.622400000000003	0.21664154529571533
wc2.1_2.5m_bio_14_horn	9.8552	0.21390490233898163
wc2.1_2.5m_bio_14_horn	10.088000000000001	0.2111934870481491
wc2.1_2.5m_bio_14_horn	10.320799999999998	0.20850734412670135
wc2.1_2.5m_bio_14_horn	10.553600000000003	0.20584642887115479
wc2.1_2.5m_bio_14_horn	10.7864	0.2032107710838318
wc2.1_2.5m_bio_14_horn	11.019200000000001	0.20060032606124878
wc2.1_2.5m_bio_14_horn	11.252000000000002	0.19801509380340576
wc2.1_2.5m_bio_14_horn	11.4848	0.19545501470565796
wc2.1_2.5m_bio_14_horn	11.717600000000004	0.19292008876800537
wc2.1_2.5m_bio_14_horn	11.950400000000002	0.19041024148464203
wc2.1_2.5m_bio_14_horn	12.183200000000003	0.18792545795440674
wc2.1_2.5m_bio_14_horn	12.416	0.18546566367149353
wc2.1_2.5m_bio_14_horn	12.648800000000005	0.18303081393241882
wc2.1_2.5m_bio_14_horn	12.881600000000002	0.18062083423137665
wc2.1_2.5m_bio_14_horn	13.114400000000003	0.17823566496372223
wc2.1_2.5m_bio_14_horn	13.3472	0.1758752316236496
wc2.1_2.5m_bio_14_horn	13.580000000000002	0.17353947460651398
wc2.1_2.5m_bio_14_horn	13.812800000000003	0.17122827470302582
wc2.1_2.5m_bio_14_horn	14.045600000000004	0.16894157230854034
wc2.1_2.5m_bio_14_horn	14.278400000000001	0.1666792631149292
wc2.1_2.5m_bio_14_horn	14.511200000000002	0.16444125771522522
wc2.1_2.5m_bio_14_horn	14.744	0.16222743690013885
wc2.1_2.5m_bio_14_horn	14.976800000000004	0.16003772616386414
wc2.1_2.5m_bio_14_horn	15.209600000000002	0.15787199139595032
wc2.1_2.5m_bio_14_horn	15.442400000000003	0.15573014318943024
wc2.1_2.5m_bio_14_horn	15.6752	0.15361204743385315
wc2.1_2.5m_bio_14_horn	15.908000000000001	0.1515175998210907
wc2.1_2.5m_bio_14_horn	16.140800000000002	0.14944665133953094
wc2.1_2.5m_bio_14_horn	16.373600000000003	0.14739909768104553
wc2.1_2.5m_bio_14_horn	16.6064	0.14537480473518372
wc2.1_2.5m_bio_14_horn	16.8392	0.14337363839149475
wc2.1_2.5m_bio_14_horn	17.072	0.1413954496383667
wc2.1_2.5m_bio_14_horn	17.304800000000004	0.13944011926651
wc2.1_2.5m_bio_14_horn	17.5376	0.13750751316547394
wc2.1_2.5m_bio_14_horn	17.770400000000002	0.13559745252132416
wc2.1_2.5m_bio_14_horn	18.003200000000003	0.13370980322360992
wc2.1_2.5m_bio_14_horn	18.236	0.1318444460630417
wc2.1_2.5m_bio_14_horn	18.468800000000005	0.13000120222568512
wc2.1_2.5m_bio_14_horn	18.701600000000003	0.12817992269992828
wc2.1_2.5m_bio_14_horn	18.934400000000004	0.12638044357299805
wc2.1_2.5m_bio_14_horn	19.1672	0.12460261583328247
wc2.1_2.5m_bio_14_horn	19.400000000000002	0.12284629046916962
wc2.1_2.5m_bio_14_horn	19.632800000000003	0.12111129611730576
wc2.1_2.5m_bio_14_horn	19.865600000000004	0.11939745396375656
wc2.1_2.5m_bio_14_horn	20.0984	0.11770462989807129
wc2.1_2.5m_bio_14_horn	20.331200000000003	0.11603264510631561
wc2.1_2.5m_bio_14_horn	20.564	0.1143813356757164
wc2.1_2.5m_bio_14_horn	20.796800000000005	0.11275050789117813
wc2.1_2.5m_bio_14_horn	21.029600000000002	0.11114003509283066
wc2.1_2.5m_bio_14_horn	21.262400000000003	0.10954972356557846
wc2.1_2.5m_bio_14_horn	21.4952	0.10797940194606781
wc2.1_2.5m_bio_14_horn	21.728	0.10642888396978378
wc2.1_2.5m_bio_14_horn	21.960800000000003	0.10489802807569504
wc2.1_2.5m_bio_14_horn	22.193600000000004	0.10338664054870605
wc2.1_2.5m_bio_14_horn	22.426400000000005	0.1018945574760437
wc2.1_2.5m_bio_14_horn	22.659200000000002	0.10042157769203186
wc2.1_2.5m_bio_14_horn	22.892	0.09896755963563919
wc2.1_2.5m_bio_14_horn	23.124800000000004	0.09753230959177017
wc2.1_2.5m_bio_14_horn	23.3576	0.09611565619707108
wc2.1_2.5m_bio_14_horn	23.5904	0.09471741318702698
wc2.1_2.5m_bio_14_horn	23.823200000000003	0.09333741664886475
wc2.1_2.5m_bio_14_horn	24.056	0.09197548031806946
wc2.1_2.5m_bio_14_horn	24.288800000000005	0.09063143283128738
wc2.1_2.5m_bio_14_horn	24.521599999999996	0.089305080473423
wc2.1_2.5m_bio_14_horn	24.7544	0.08799628168344498
wc2.1_2.5m_bio_14_horn	24.987200000000005	0.08670482784509659
wc2.1_2.5m_bio_14_horn	25.220000000000002	0.0854305550456047
wc2.1_2.5m_bio_14_horn	25.452800000000007	0.08417326956987381
wc2.1_2.5m_bio_14_horn	25.685599999999997	0.08293282985687256
wc2.1_2.5m_bio_14_horn	25.918400000000002	0.08170902729034424
wc2.1_2.5m_bio_14_horn	26.151200000000006	0.08050170540809631
wc2.1_2.5m_bio_14_horn	26.384000000000004	0.07931067049503326
wc2.1_2.5m_bio_14_horn	26.6168	0.07813577353954315
wc2.1_2.5m_bio_14_horn	26.8496	0.07697682082653046
wc2.1_2.5m_bio_14_horn	27.082400000000003	0.07583364844322205
wc2.1_2.5m_bio_14_horn	27.315200000000008	0.074706070125103
wc2.1_2.5m_bio_14_horn	27.548	0.07359392940998077
wc2.1_2.5m_bio_14_horn	27.780800000000003	0.07249704748392105
wc2.1_2.5m_bio_14_horn	28.0136	0.0714152529835701
wc2.1_2.5m_bio_14_horn	28.246400000000005	0.07034836709499359
wc2.1_2.5m_bio_14_horn	28.479200000000002	0.06929624080657959
wc2.1_2.5m_bio_14_horn	28.712	0.06825869530439377
wc2.1_2.5m_bio_14_horn	28.944800000000004	0.0672355592250824
wc2.1_2.5m_bio_14_horn	29.1776	0.06622666120529175
wc2.1_2.5m_bio_14_horn	29.4104	0.06523185968399048
wc2.1_2.5m_bio_14_horn	29.643200000000004	0.06425096094608307
wc2.1_2.5m_bio_14_horn	29.876	0.06328382343053818
wc2.1_2.5m_bio_14_horn	30.108800000000006	0.06233026087284088
wc2.1_2.5m_bio_14_horn	30.341599999999996	0.06139013171195984
wc2.1_2.5m_bio_14_horn	30.5744	0.06046327203512192
wc2.1_2.5m_bio_14_horn	30.807200000000005	0.059549517929553986
wc2.1_2.5m_bio_14_horn	31.040000000000003	0.05864870175719261
wc2.1_2.5m_bio_14_horn	31.2728	0.057760681957006454
wc2.1_2.5m_bio_14_horn	31.505599999999998	0.05688529834151268
wc2.1_2.5m_bio_14_horn	31.738400000000002	0.056022390723228455
wc2.1_2.5m_bio_14_horn	31.971200000000007	0.055171798914670944
wc2.1_2.5m_bio_14_horn	32.20400000000001	0.0543333925306797
wc2.1_2.5m_bio_14_horn	32.436800000000005	0.053507000207901
wc2.1_2.5m_bio_14_horn	32.6696	0.052692461758852005
wc2.1_2.5m_bio_14_horn	32.9024	0.051889657974243164
wc2.1_2.5m_bio_14_horn	33.13520000000001	0.051098424941301346
wc2.1_2.5m_bio_14_horn	33.367999999999995	0.05031861737370491
wc2.1_2.5m_bio_14_horn	33.60080000000001	0.04955008625984192
wc2.1_2.5m_bio_14_horn	33.833600000000004	0.04879269376397133
wc2.1_2.5m_bio_14_horn	34.0664	0.0480462908744812
wc2.1_2.5m_bio_14_horn	34.2992	0.04731073975563049
wc2.1_2.5m_bio_14_horn	34.532	0.04658588394522667
wc2.1_2.5m_bio_14_horn	34.76480000000001	0.045871611684560776
wc2.1_2.5m_bio_14_horn	34.997600000000006	0.045167773962020874
wc2.1_2.5m_bio_14_horn	35.2304	0.04447422921657562
wc2.1_2.5m_bio_14_horn	35.4632	0.043790847063064575
wc2.1_2.5m_bio_14_horn	35.696	0.04311748966574669
wc2.1_2.5m_bio_14_horn	35.92880000000001	0.042454030364751816
wc2.1_2.5m_bio_14_horn	36.16160000000001	0.04180033132433891
wc2.1_2.5m_bio_14_horn	36.394400000000005	0.04115625470876694
wc2.1_2.5m_bio_14_horn	36.6272	0.04052169620990753
wc2.1_2.5m_bio_14_horn	36.86	0.039896510541439056
wc2.1_2.5m_bio_14_horn	37.0928	0.03928057476878166
wc2.1_2.5m_bio_14_horn	37.32560000000001	0.0386737696826458
wc2.1_2.5m_bio_14_horn	37.558400000000006	0.03807596489787102
wc2.1_2.5m_bio_14_horn	37.7912	0.03748703747987747
wc2.1_2.5m_bio_14_horn	38.024	0.03690687194466591
wc2.1_2.5m_bio_14_horn	38.2568	0.03633533790707588
wc2.1_2.5m_bio_14_horn	38.48960000000001	0.03577233478426933
wc2.1_2.5m_bio_14_horn	38.72240000000001	0.035217735916376114
wc2.1_2.5m_bio_14_horn	38.955200000000005	0.03467142581939697
wc2.1_2.5m_bio_14_horn	39.188	0.03413328900933266
wc2.1_2.5m_bio_14_horn	39.4208	0.03360321745276451
wc2.1_2.5m_bio_14_horn	39.65360000000001	0.033081091940402985
wc2.1_2.5m_bio_14_horn	39.88640000000001	0.03256680816411972
wc2.1_2.5m_bio_14_horn	40.119200000000006	0.03206024691462517
wc2.1_2.5m_bio_14_horn	40.352000000000004	0.031561315059661865
wc2.1_2.5m_bio_14_horn	40.5848	0.03106989711523056
wc2.1_2.5m_bio_14_horn	40.81760000000001	0.030585890635848045
wc2.1_2.5m_bio_14_horn	41.050399999999996	0.030109189450740814
wc2.1_2.5m_bio_14_horn	41.28320000000001	0.02963969111442566
wc2.1_2.5m_bio_14_horn	41.516000000000005	0.029177291318774223
wc2.1_2.5m_bio_14_horn	41.7488	0.028721895068883896
wc2.1_2.5m_bio_14_horn	41.9816	0.028273390606045723
wc2.1_2.5m_bio_14_horn	42.2144	0.02783169597387314
wc2.1_2.5m_bio_14_horn	42.44720000000001	0.027396706864237785
wc2.1_2.5m_bio_14_horn	42.68000000000001	0.026968328282237053
wc2.1_2.5m_bio_14_horn	42.912800000000004	0.02654646523296833
wc2.1_2.5m_bio_14_horn	43.1456	0.026131024584174156
wc2.1_2.5m_bio_14_horn	43.3784	0.02572191134095192
wc2.1_2.5m_bio_14_horn	43.61120000000001	0.025319039821624756
wc2.1_2.5m_bio_14_horn	43.843999999999994	0.024922307580709457
wc2.1_2.5m_bio_14_horn	44.076800000000006	0.024531643837690353
wc2.1_2.5m_bio_14_horn	44.3096	0.024146951735019684
wc2.1_2.5m_bio_14_horn	44.5424	0.023768143728375435
wc2.1_2.5m_bio_14_horn	44.7752	0.02339513786137104
wc2.1_2.5m_bio_14_horn	45.007999999999996	0.023027846589684486
wc2.1_2.5m_bio_14_horn	45.24080000000001	0.022666187956929207
wc2.1_2.5m_bio_14_horn	45.473600000000005	0.022310080006718636
wc2.1_2.5m_bio_14_horn	45.7064	0.02195943519473076
wc2.1_2.5m_bio_14_horn	45.9392	0.021614184603095055
wc2.1_2.5m_bio_14_horn	46.172	0.021274244412779808
wc2.1_2.5m_bio_14_horn	46.40480000000001	0.02093953639268875
wc2.1_2.5m_bio_14_horn	46.637600000000006	0.020609984174370766
wc2.1_2.5m_bio_14_horn	46.870400000000004	0.020285509526729584
wc2.1_2.5m_bio_14_horn	47.1032	0.019966039806604385
wc2.1_2.5m_bio_14_horn	47.336	0.0196515005081892
wc2.1_2.5m_bio_14_horn	47.56880000000001	0.019341815263032913
wc2.1_2.5m_bio_14_horn	47.80160000000001	0.019036918878555298
wc2.1_2.5m_bio_14_horn	48.034400000000005	0.018736736848950386
wc2.1_2.5m_bio_14_horn	48.2672	0.018441198393702507
wc2.1_2.5m_bio_14_horn	48.5	0.01815023645758629
wc2.1_2.5m_bio_14_horn	48.7328	0.01786378026008606
wc2.1_2.5m_bio_14_horn	48.96560000000001	0.017581766471266747
wc2.1_2.5m_bio_14_horn	49.19840000000001	0.01730412431061268
wc2.1_2.5m_bio_14_horn	49.431200000000004	0.01703079231083393
wc2.1_2.5m_bio_14_horn	49.664	0.016761697828769684
wc2.1_2.5m_bio_14_horn	49.8968	0.01649678871035576
wc2.1_2.5m_bio_14_horn	50.12960000000001	0.016235997900366783
wc2.1_2.5m_bio_14_horn	50.36240000000001	0.015979263931512833
wc2.1_2.5m_bio_14_horn	50.595200000000006	0.015726521611213684
wc2.1_2.5m_bio_14_horn	50.828	0.01547771692276001
wc2.1_2.5m_bio_14_horn	51.0608	0.015232785604894161
wc2.1_2.5m_bio_14_horn	51.29360000000001	0.014991672709584236
wc2.1_2.5m_bio_14_horn	51.526399999999995	0.014754313975572586
wc2.1_2.5m_bio_14_horn	51.75920000000001	0.01452066283673048
wc2.1_2.5m_bio_14_horn	51.992000000000004	0.01429065689444542
wc2.1_2.5m_bio_14_horn	52.2248	0.01406424306333065
wc2.1_2.5m_bio_14_horn	52.45760000000001	0.013841366395354271
wc2.1_2.5m_bio_14_horn	52.6904	0.013621971942484379
wc2.1_2.5m_bio_14_horn	52.92320000000001	0.01340600848197937
wc2.1_2.5m_bio_14_horn	53.156000000000006	0.013193422928452492
wc2.1_2.5m_bio_14_horn	53.3888	0.012984160333871841
wc2.1_2.5m_bio_14_horn	53.6216	0.012778177857398987
wc2.1_2.5m_bio_14_horn	53.8544	0.012575420551002026
wc2.1_2.5m_bio_14_horn	54.08720000000001	0.012375840917229652
wc2.1_2.5m_bio_14_horn	54.31999999999999	0.012179389595985413
wc2.1_2.5m_bio_14_horn	54.552800000000005	0.011986018158495426
wc2.1_2.5m_bio_14_horn	54.7856	0.011795680969953537
wc2.1_2.5m_bio_14_horn	55.0184	0.01160833053290844
wc2.1_2.5m_bio_14_horn	55.2512	0.011423918418586254
wc2.1_2.5m_bio_14_horn	55.483999999999995	0.011242405511438847
wc2.1_2.5m_bio_14_horn	55.716800000000006	0.011063744314014912
wc2.1_2.5m_bio_14_horn	55.949600000000004	0.010887891054153442
wc2.1_2.5m_bio_14_horn	56.1824	0.010714802891016006
wc2.1_2.5m_bio_14_horn	56.4152	0.010544436983764172
wc2.1_2.5m_bio_14_horn	56.647999999999996	0.01037675142288208
wc2.1_2.5m_bio_14_horn	56.880799999999994	0.010211705230176449
wc2.1_2.5m_bio_14_horn	57.113600000000005	0.010049254633486271
wc2.1_2.5m_bio_14_horn	57.3464	0.009889365173876286
wc2.1_2.5m_bio_14_horn	57.5792	0.00973199401050806
wc2.1_2.5m_bio_14_horn	57.812	0.009577103890478611
wc2.1_2.5m_bio_14_horn	58.044799999999995	0.009424654766917229
wc2.1_2.5m_bio_14_horn	58.27760000000001	0.009274610318243504
wc2.1_2.5m_bio_14_horn	58.510400000000004	0.009126932360231876
wc2.1_2.5m_bio_14_horn	58.74319999999999	0.008981583639979362
wc2.1_2.5m_bio_14_horn	58.976	0.008838527835905552
wc2.1_2.5m_bio_14_horn	59.2088	0.008697732351720333
wc2.1_2.5m_bio_14_horn	59.44160000000001	0.008559159934520721
wc2.1_2.5m_bio_14_horn	59.674400000000006	0.00842277705669403
wc2.1_2.5m_bio_14_horn	59.90719999999999	0.008288549259305
wc2.1_2.5m_bio_14_horn	60.14	0.008156443014740944
wc2.1_2.5m_bio_14_horn	60.3728	0.008026424795389175
wc2.1_2.5m_bio_14_horn	60.60560000000001	0.007898462936282158
wc2.1_2.5m_bio_14_horn	60.83840000000001	0.007772522978484631
wc2.1_2.5m_bio_14_horn	61.07119999999999	0.00764857791364193
wc2.1_2.5m_bio_14_horn	61.304	0.007526594214141369
wc2.1_2.5m_bio_14_horn	61.5368	0.007406541146337986
wc2.1_2.5m_bio_14_horn	61.7696	0.007288389373570681
wc2.1_2.5m_bio_14_horn	62.00240000000001	0.007172108627855778
wc2.1_2.5m_bio_14_horn	62.23519999999999	0.007057669572532177
wc2.1_2.5m_bio_14_horn	62.468	0.00694504426792264
wc2.1_2.5m_bio_14_horn	62.7008	0.006834201514720917
wc2.1_2.5m_bio_14_horn	62.9336	0.006725118029862642
wc2.1_2.5m_bio_14_horn	63.16640000000001	0.0066177635453641415
wc2.1_2.5m_bio_14_horn	63.39919999999999	0.006512111984193325
wc2.1_2.5m_bio_14_horn	63.63199999999999	0.006408136337995529
wc2.1_2.5m_bio_14_horn	63.8648	0.006305810064077377
wc2.1_2.5m_bio_14_horn	64.0976	0.006205106154084206
wc2.1_2.5m_bio_14_horn	64.33040000000001	0.006106003653258085
wc2.1_2.5m_bio_14_horn	64.5632	0.006008470896631479
wc2.1_2.5m_bio_14_horn	64.79599999999999	0.00591249018907547
wc2.1_2.5m_bio_14_horn	65.0288	0.005818030796945095
wc2.1_2.5m_bio_14_horn	65.2616	0.0057250745594501495
wc2.1_2.5m_bio_14_horn	65.4944	0.005633592139929533
wc2.1_2.5m_bio_14_horn	65.7272	0.005543563514947891
wc2.1_2.5m_bio_14_horn	65.96	0.00545496866106987
wc2.1_2.5m_bio_14_horn	66.1928	0.0053677791729569435
wc2.1_2.5m_bio_14_horn	66.4256	0.005281978752464056
wc2.1_2.5m_bio_14_horn	66.6584	0.005197539459913969
wc2.1_2.5m_bio_14_horn	66.8912	0.005114446394145489
wc2.1_2.5m_bio_14_horn	67.124	0.005032672081142664
wc2.1_2.5m_bio_14_horn	67.3568	0.0049522011540830135
wc2.1_2.5m_bio_14_horn	67.5896	0.004873008467257023
wc2.1_2.5m_bio_14_horn	67.8224	0.004795075859874487
wc2.1_2.5m_bio_14_horn	68.0552	0.004718386102467775
wc2.1_2.5m_bio_14_horn	68.288	0.004642914514988661
wc2.1_2.5m_bio_14_horn	68.5208	0.004568647593259811
wc2.1_2.5m_bio_14_horn	68.7536	0.004495560657233
wc2.1_2.5m_bio_14_horn	68.9864	0.004423639737069607
wc2.1_2.5m_bio_14_horn	69.2192	0.004352862481027842
wc2.1_2.5m_bio_14_horn	69.452	0.004283212590962648
wc2.1_2.5m_bio_14_horn	69.6848	0.004214674700051546
wc2.1_2.5m_bio_14_horn	69.91760000000001	0.004147226456552744
wc2.1_2.5m_bio_14_horn	70.1504	0.004080855753272772
wc2.1_2.5m_bio_14_horn	70.38319999999999	0.004015540704131126
wc2.1_2.5m_bio_14_horn	70.616	0.003951269201934338
wc2.1_2.5m_bio_14_horn	70.8488	0.0038880198262631893
wc2.1_2.5m_bio_14_horn	71.08160000000001	0.003825781401246786
wc2.1_2.5m_bio_14_horn	71.3144	0.0037645334377884865
wc2.1_2.5m_bio_14_horn	71.54719999999999	0.0037042624317109585
wc2.1_2.5m_bio_14_horn	71.78	0.0036449546460062265
wc2.1_2.5m_bio_14_horn	72.0128	0.0035865912213921547
wc2.1_2.5m_bio_14_horn	72.2456	0.003529160749167204
wc2.1_2.5m_bio_14_horn	72.47840000000001	0.0034726448357105255
wc2.1_2.5m_bio_14_horn	72.71119999999999	0.0034170327708125114
wc2.1_2.5m_bio_14_horn	72.944	0.0033623066265136003
wc2.1_2.5m_bio_14_horn	73.1768	0.003308453829959035
wc2.1_2.5m_bio_14_horn	73.4096	0.003255462506785989
wc2.1_2.5m_bio_14_horn	73.64240000000001	0.0032033156603574753
wc2.1_2.5m_bio_14_horn	73.87519999999999	0.0031520030461251736
wc2.1_2.5m_bio_14_horn	74.108	0.0031015081331133842
wc2.1_2.5m_bio_14_horn	74.3408	0.0030518213752657175
wc2.1_2.5m_bio_14_horn	74.5736	0.0030029264744371176
wc2.1_2.5m_bio_14_horn	74.80640000000001	0.002954814350232482
wc2.1_2.5m_bio_14_horn	75.0392	0.002907469402998686
wc2.1_2.5m_bio_14_horn	75.27199999999999	0.0028608806896954775
wc2.1_2.5m_bio_14_horn	75.5048	0.0028150377329438925
wc2.1_2.5m_bio_14_horn	75.7376	0.0027699260972440243
wc2.1_2.5m_bio_14_horn	75.97040000000001	0.002725536935031414
wc2.1_2.5m_bio_14_horn	76.2032	0.0026818555779755116
wc2.1_2.5m_bio_14_horn	76.43599999999999	0.002638873877003789
wc2.1_2.5m_bio_14_horn	76.6688	0.002596577862277627
wc2.1_2.5m_bio_14_horn	76.9016	0.0025549582205712795
wc2.1_2.5m_bio_14_horn	77.1344	0.002514005172997713
wc2.1_2.5m_bio_14_horn	77.3672	0.002473705681040883
wc2.1_2.5m_bio_14_horn	77.6	0.0024340518284589052
wc2.1_2.5m_bio_14_horn	77.8328	0.0023950308095663786
wc2.1_2.5m_bio_14_horn	78.0656	0.0023566351737827063
wc2.1_2.5m_bio_14_horn	78.2984	0.002318852348253131
wc2.1_2.5m_bio_14_horn	78.5312	0.002281675348058343
wc2.1_2.5m_bio_14_horn	78.764	0.002245091600343585
wc2.1_2.5m_bio_14_horn	78.9968	0.002209093188866973
wc2.1_2.5m_bio_14_horn	79.2296	0.0021736719645559788
wc2.1_2.5m_bio_14_horn	79.4624	0.00213881628587842
wc2.1_2.5m_bio_14_horn	79.69520000000001	0.0021045194007456303
wc2.1_2.5m_bio_14_horn	79.928	0.002070770366117358
wc2.1_2.5m_bio_14_horn	80.1608	0.0020375624299049377
wc2.1_2.5m_bio_14_horn	80.3936	0.002004884881898761
wc2.1_2.5m_bio_14_horn	80.6264	0.001972730504348874
wc2.1_2.5m_bio_14_horn	80.85920000000002	0.001941091613844037
wc2.1_2.5m_bio_14_horn	81.092	0.0019099583150818944
wc2.1_2.5m_bio_14_horn	81.3248	0.0018793244380503893
wc2.1_2.5m_bio_14_horn	81.55760000000001	0.0018491799710318446
wc2.1_2.5m_bio_14_horn	81.7904	0.001819519093260169
wc2.1_2.5m_bio_14_horn	82.0232	0.0017903322586789727
wc2.1_2.5m_bio_14_horn	82.256	0.0017616136465221643
wc2.1_2.5m_bio_14_horn	82.4888	0.0017333539435639977
wc2.1_2.5m_bio_14_horn	82.72160000000001	0.0017055468633770943
wc2.1_2.5m_bio_14_horn	82.9544	0.0016781860031187534
wc2.1_2.5m_bio_14_horn	83.1872	0.0016512625152245164
wc2.1_2.5m_bio_14_horn	83.42	0.001624771044589579
wc2.1_2.5m_bio_14_horn	83.6528	0.0015987030928954482
wc2.1_2.5m_bio_14_horn	83.8856	0.0015730536542832851
wc2.1_2.5m_bio_14_horn	84.11840000000001	0.0015478141140192747
wc2.1_2.5m_bio_14_horn	84.3512	0.0015229798154905438
wc2.1_2.5m_bio_14_horn	84.584	0.0014985426096245646
wc2.1_2.5m_bio_14_horn	84.8168	0.0014744967920705676
wc2.1_2.5m_bio_14_horn	85.0496	0.0014508371241390705
wc2.1_2.5m_bio_14_horn	85.28240000000001	0.001427555806003511
wc2.1_2.5m_bio_14_horn	85.51520000000001	0.0014046482974663377
wc2.1_2.5m_bio_14_horn	85.74799999999999	0.0013821071479469538
wc2.1_2.5m_bio_14_horn	85.9808	0.0013599279336631298
wc2.1_2.5m_bio_14_horn	86.2136	0.0013381034368649125
wc2.1_2.5m_bio_14_horn	86.44640000000001	0.0013166287681087852
wc2.1_2.5m_bio_14_horn	86.67920000000001	0.0012954989215359092
wc2.1_2.5m_bio_14_horn	86.91199999999999	0.0012747071450576186
wc2.1_2.5m_bio_14_horn	87.1448	0.0012542492477223277
wc2.1_2.5m_bio_14_horn	87.3776	0.0012341185938566923
wc2.1_2.5m_bio_14_horn	87.61040000000001	0.0012143113417550921
wc2.1_2.5m_bio_14_horn	87.84320000000001	0.0011948209721595049
wc2.1_2.5m_bio_14_horn	88.076	0.0011756436433643103
wc2.1_2.5m_bio_14_horn	88.3088	0.0011567731853574514
wc2.1_2.5m_bio_14_horn	88.5416	0.0011382052907720208
wc2.1_2.5m_bio_14_horn	88.7744	0.0011199356522411108
wc2.1_2.5m_bio_14_horn	89.00720000000001	0.00110195844899863
wc2.1_2.5m_bio_14_horn	89.24	0.00108426995575428
wc2.1_2.5m_bio_14_horn	89.4728	0.0010668645845726132
wc2.1_2.5m_bio_14_horn	89.7056	0.0010497388429939747
wc2.1_2.5m_bio_14_horn	89.9384	0.0010328872594982386
wc2.1_2.5m_bio_14_horn	90.17120000000001	0.0010163058759644628
wc2.1_2.5m_bio_14_horn	90.404	9.999909671023488E-4
wc2.1_2.5m_bio_14_horn	90.6368	9.839371778070927E-4
wc2.1_2.5m_bio_14_horn	90.8696	9.681413066573441E-4
wc2.1_2.5m_bio_14_horn	91.1024	9.525983477942646E-4
wc2.1_2.5m_bio_14_horn	91.33520000000001	9.373051580041647E-4
wc2.1_2.5m_bio_14_horn	91.568	9.22256731428206E-4
wc2.1_2.5m_bio_14_horn	91.8008	9.074502158910036E-4
wc2.1_2.5m_bio_14_horn	92.0336	8.928807219490409E-4
wc2.1_2.5m_bio_14_horn	92.2664	8.785449899733067E-4
wc2.1_2.5m_bio_14_horn	92.4992	8.644396439194679E-4
wc2.1_2.5m_bio_14_horn	92.732	8.505600853823125E-4
wc2.1_2.5m_bio_14_horn	92.9648	8.369036950170994E-4
wc2.1_2.5m_bio_14_horn	93.19760000000001	8.234658744186163E-4
wc2.1_2.5m_bio_14_horn	93.4304	8.102441788651049E-4
wc2.1_2.5m_bio_14_horn	93.6632	7.972341263666749E-4
wc2.1_2.5m_bio_14_horn	93.896	7.844328065402806E-4
wc2.1_2.5m_bio_14_horn	94.1288	7.718372507952154E-4
wc2.1_2.5m_bio_14_horn	94.36160000000001	7.594434428028762E-4
wc2.1_2.5m_bio_14_horn	94.59440000000001	7.472488796338439E-4
wc2.1_2.5m_bio_14_horn	94.8272	7.352496031671762E-4
wc2.1_2.5m_bio_14_horn	95.06	7.234432268887758E-4
wc2.1_2.5m_bio_14_horn	95.2928	7.118259673006833E-4
wc2.1_2.5m_bio_14_horn	95.5256	7.003954378888011E-4
wc2.1_2.5m_bio_14_horn	95.75840000000001	6.891480297781527E-4
wc2.1_2.5m_bio_14_horn	95.9912	6.780810654163361E-4
wc2.1_2.5m_bio_14_horn	96.224	6.671921000815928E-4
wc2.1_2.5m_bio_14_horn	96.4568	6.564775248989463E-4
wc2.1_2.5m_bio_14_horn	96.6896	6.459352443926036E-4
wc2.1_2.5m_bio_14_horn	96.92240000000001	6.35561824310571E-4
wc2.1_2.5m_bio_14_horn	97.15520000000001	6.32141251116991E-4
wc2.1_2.5m_bio_14_horn	97.38799999999999	6.32141251116991E-4
wc2.1_2.5m_bio_14_horn	97.6208	6.32141251116991E-4
wc2.1_2.5m_bio_14_horn	97.8536	6.32141251116991E-4
wc2.1_2.5m_bio_14_horn	98.08640000000001	6.32141251116991E-4
wc2.1_2.5m_bio_14_horn	98.31920000000001	6.32141251116991E-4
wc2.1_2.5m_bio_14_horn	98.55199999999999	6.32141251116991E-4
wc2.1_2.5m_bio_14_horn	98.7848	6.32141251116991E-4
wc2.1_2.5m_bio_14_horn	99.0176	6.32141251116991E-4
wc2.1_2.5m_bio_14_horn	99.2504	6.32141251116991E-4
wc2.1_2.5m_bio_14_horn	99.48320000000001	6.32141251116991E-4
wc2.1_2.5m_bio_14_horn	99.716	6.32141251116991E-4
wc2.1_2.5m_bio_14_horn	99.9488	6.32141251116991E-4
wc2.1_2.5m_bio_14_horn	100.1816	6.32141251116991E-4
wc2.1_2.5m_bio_14_horn	100.4144	6.32141251116991E-4
wc2.1_2.5m_bio_14_horn	100.64720000000001	6.32141251116991E-4
wc2.1_2.5m_bio_14_horn	100.88	6.32141251116991E-4
wc2.1_2.5m_bio_14_horn	101.11280000000001	6.32141251116991E-4
wc2.1_2.5m_bio_14_horn	101.3456	6.32141251116991E-4
wc2.1_2.5m_bio_14_horn	101.5784	6.32141251116991E-4
wc2.1_2.5m_bio_14_horn	101.81120000000001	6.32141251116991E-4
wc2.1_2.5m_bio_14_horn	102.044	6.32141251116991E-4
wc2.1_2.5m_bio_14_horn	102.2768	6.32141251116991E-4
wc2.1_2.5m_bio_14_horn	102.5096	6.32141251116991E-4
wc2.1_2.5m_bio_14_horn	102.7424	6.32141251116991E-4
wc2.1_2.5m_bio_14_horn	102.97520000000002	6.32141251116991E-4
wc2.1_2.5m_bio_14_horn	103.208	6.32141251116991E-4
wc2.1_2.5m_bio_14_horn	103.4408	6.32141251116991E-4
wc2.1_2.5m_bio_14_horn	103.67360000000001	6.32141251116991E-4
wc2.1_2.5m_bio_14_horn	103.9064	6.32141251116991E-4
wc2.1_2.5m_bio_14_horn	104.1392	6.32141251116991E-4
wc2.1_2.5m_bio_14_horn	104.372	6.32141251116991E-4
wc2.1_2.5m_bio_14_horn	104.6048	6.32141251116991E-4
wc2.1_2.5m_bio_14_horn	104.83760000000001	6.32141251116991E-4
wc2.1_2.5m_bio_14_horn	105.0704	6.32141251116991E-4
wc2.1_2.5m_bio_14_horn	105.3032	6.32141251116991E-4
wc2.1_2.5m_bio_14_horn	105.536	6.32141251116991E-4
wc2.1_2.5m_bio_14_horn	105.7688	6.32141251116991E-4
wc2.1_2.5m_bio_14_horn	106.0016	6.32141251116991E-4
wc2.1_2.5m_bio_14_horn	106.23440000000001	6.32141251116991E-4
wc2.1_2.5m_bio_14_horn	106.4672	6.32141251116991E-4
wc2.1_2.5m_bio_14_horn	106.7	6.32141251116991E-4
