# Supplementary material for: New records of a lost species and a geographic range expansion for sengis in the Horn of Africa
Source: PeerJ. 2020 Aug 18;8:e9652. doi: 10.7717/peerj.9652 (PMC7441985; doi:10.7717/peerj.9652)
Supplement: Supplemental Information 6 [file peerj-08-9652-s006.zip › Data_S6_Ecological_Niche_Modeling/4_final_Maxent_analysis/output/plots/revoilii_13_wc2.1_2.5m_bio_19_horn.dat]

variable	x	y
wc2.1_2.5m_bio_19_horn	-111.8	0.5729740858078003
wc2.1_2.5m_bio_19_horn	-109.1168	0.5729740858078003
wc2.1_2.5m_bio_19_horn	-106.4336	0.5729740858078003
wc2.1_2.5m_bio_19_horn	-103.7504	0.5729740858078003
wc2.1_2.5m_bio_19_horn	-101.0672	0.5729740858078003
wc2.1_2.5m_bio_19_horn	-98.384	0.5729740858078003
wc2.1_2.5m_bio_19_horn	-95.7008	0.5729740858078003
wc2.1_2.5m_bio_19_horn	-93.0176	0.5729740858078003
wc2.1_2.5m_bio_19_horn	-90.3344	0.5729740858078003
wc2.1_2.5m_bio_19_horn	-87.6512	0.5729740858078003
wc2.1_2.5m_bio_19_horn	-84.96799999999999	0.5729740858078003
wc2.1_2.5m_bio_19_horn	-82.2848	0.5729740858078003
wc2.1_2.5m_bio_19_horn	-79.60159999999999	0.5729740858078003
wc2.1_2.5m_bio_19_horn	-76.91839999999999	0.5729740858078003
wc2.1_2.5m_bio_19_horn	-74.23519999999999	0.5729740858078003
wc2.1_2.5m_bio_19_horn	-71.55199999999999	0.5729740858078003
wc2.1_2.5m_bio_19_horn	-68.8688	0.5729740858078003
wc2.1_2.5m_bio_19_horn	-66.1856	0.5729740858078003
wc2.1_2.5m_bio_19_horn	-63.5024	0.5729740858078003
wc2.1_2.5m_bio_19_horn	-60.8192	0.5729740858078003
wc2.1_2.5m_bio_19_horn	-58.135999999999996	0.5729740858078003
wc2.1_2.5m_bio_19_horn	-55.4528	0.5729740858078003
wc2.1_2.5m_bio_19_horn	-52.769600000000004	0.5729740858078003
wc2.1_2.5m_bio_19_horn	-50.0864	0.5729740858078003
wc2.1_2.5m_bio_19_horn	-47.4032	0.5729740858078003
wc2.1_2.5m_bio_19_horn	-44.72	0.5729740858078003
wc2.1_2.5m_bio_19_horn	-42.0368	0.5729740858078003
wc2.1_2.5m_bio_19_horn	-39.3536	0.5729740858078003
wc2.1_2.5m_bio_19_horn	-36.6704	0.5729740858078003
wc2.1_2.5m_bio_19_horn	-33.987200000000016	0.5729740858078003
wc2.1_2.5m_bio_19_horn	-31.304000000000002	0.5729740858078003
wc2.1_2.5m_bio_19_horn	-28.620800000000003	0.5729740858078003
wc2.1_2.5m_bio_19_horn	-25.937600000000003	0.5729740858078003
wc2.1_2.5m_bio_19_horn	-23.254400000000004	0.5729740858078003
wc2.1_2.5m_bio_19_horn	-20.571200000000005	0.5729740858078003
wc2.1_2.5m_bio_19_horn	-17.88799999999999	0.5729740858078003
wc2.1_2.5m_bio_19_horn	-15.204800000000006	0.5729740858078003
wc2.1_2.5m_bio_19_horn	-12.521600000000007	0.5729740858078003
wc2.1_2.5m_bio_19_horn	-9.838400000000007	0.5729740858078003
wc2.1_2.5m_bio_19_horn	-7.155200000000008	0.5729740858078003
wc2.1_2.5m_bio_19_horn	-4.471999999999994	0.5729740858078003
wc2.1_2.5m_bio_19_horn	-1.7887999999999948	0.5729740858078003
wc2.1_2.5m_bio_19_horn	0.8943999999999903	0.6747669577598572
wc2.1_2.5m_bio_19_horn	3.5775999999999897	0.8798365592956543
wc2.1_2.5m_bio_19_horn	6.260799999999989	0.8446096777915955
wc2.1_2.5m_bio_19_horn	8.943999999999988	0.8004822134971619
wc2.1_2.5m_bio_19_horn	11.627200000000002	0.7466486692428589
wc2.1_2.5m_bio_19_horn	14.310400000000001	0.684023380279541
wc2.1_2.5m_bio_19_horn	16.9936	0.6139224171638489
wc2.1_2.5m_bio_19_horn	19.6768	0.5422561168670654
wc2.1_2.5m_bio_19_horn	22.36	0.5186905264854431
wc2.1_2.5m_bio_19_horn	25.0432	0.5423200726509094
wc2.1_2.5m_bio_19_horn	27.726399999999998	0.5683220624923706
wc2.1_2.5m_bio_19_horn	30.40959999999997	0.5939528346061707
wc2.1_2.5m_bio_19_horn	33.0928	0.6190817952156067
wc2.1_2.5m_bio_19_horn	35.775999999999996	0.6435887813568115
wc2.1_2.5m_bio_19_horn	38.459199999999996	0.6673662662506104
wc2.1_2.5m_bio_19_horn	41.142399999999995	0.6903207302093506
wc2.1_2.5m_bio_19_horn	43.825599999999966	0.7123738527297974
wc2.1_2.5m_bio_19_horn	46.508799999999994	0.7334628701210022
wc2.1_2.5m_bio_19_horn	49.19199999999999	0.753540575504303
wc2.1_2.5m_bio_19_horn	51.87519999999999	0.7725748419761658
wc2.1_2.5m_bio_19_horn	54.55839999999999	0.7905476689338684
wc2.1_2.5m_bio_19_horn	57.24159999999999	0.8074541687965393
wc2.1_2.5m_bio_19_horn	59.92479999999999	0.8077154159545898
wc2.1_2.5m_bio_19_horn	62.60799999999999	0.8062570095062256
wc2.1_2.5m_bio_19_horn	65.29119999999999	0.804790198802948
wc2.1_2.5m_bio_19_horn	67.97439999999999	0.8033150434494019
wc2.1_2.5m_bio_19_horn	70.65759999999999	0.8018314242362976
wc2.1_2.5m_bio_19_horn	73.34079999999999	0.8003394603729248
wc2.1_2.5m_bio_19_horn	76.02400000000002	0.7988390326499939
wc2.1_2.5m_bio_19_horn	78.70719999999999	0.7973302006721497
wc2.1_2.5m_bio_19_horn	81.39039999999999	0.7958129048347473
wc2.1_2.5m_bio_19_horn	84.07359999999998	0.7942872643470764
wc2.1_2.5m_bio_19_horn	86.75679999999998	0.7927531003952026
wc2.1_2.5m_bio_19_horn	89.44000000000001	0.7912105321884155
wc2.1_2.5m_bio_19_horn	92.12319999999998	0.7896595597267151
wc2.1_2.5m_bio_19_horn	94.80640000000001	0.7881001234054565
wc2.1_2.5m_bio_19_horn	97.48959999999998	0.7865322828292847
wc2.1_2.5m_bio_19_horn	100.17279999999998	0.7849559783935547
wc2.1_2.5m_bio_19_horn	102.85600000000001	0.7833712697029114
wc2.1_2.5m_bio_19_horn	105.53919999999998	0.78177809715271
wc2.1_2.5m_bio_19_horn	108.22240000000001	0.7801765203475952
wc2.1_2.5m_bio_19_horn	110.90559999999998	0.7785664796829224
wc2.1_2.5m_bio_19_horn	113.58879999999998	0.7769480347633362
wc2.1_2.5m_bio_19_horn	116.27199999999998	0.7753211855888367
wc2.1_2.5m_bio_19_horn	118.95519999999998	0.7736859321594238
wc2.1_2.5m_bio_19_horn	121.6384	0.7720422744750977
wc2.1_2.5m_bio_19_horn	124.32159999999998	0.7703902125358582
wc2.1_2.5m_bio_19_horn	127.0048	0.7687297463417053
wc2.1_2.5m_bio_19_horn	129.688	0.7670609354972839
wc2.1_2.5m_bio_19_horn	132.3712	0.765383780002594
wc2.1_2.5m_bio_19_horn	135.0544	0.7636982202529907
wc2.1_2.5m_bio_19_horn	137.7376	0.7620043158531189
wc2.1_2.5m_bio_19_horn	140.42079999999999	0.7603021264076233
wc2.1_2.5m_bio_19_horn	143.10399999999998	0.7585915923118591
wc2.1_2.5m_bio_19_horn	145.78719999999998	0.7568727135658264
wc2.1_2.5m_bio_19_horn	148.47039999999998	0.7551456093788147
wc2.1_2.5m_bio_19_horn	151.15359999999998	0.7534102201461792
wc2.1_2.5m_bio_19_horn	153.83679999999998	0.7516665458679199
wc2.1_2.5m_bio_19_horn	156.51999999999998	0.7499146461486816
wc2.1_2.5m_bio_19_horn	159.20319999999992	0.7481545209884644
wc2.1_2.5m_bio_19_horn	161.88639999999998	0.7463862299919128
wc2.1_2.5m_bio_19_horn	164.56959999999998	0.7446097731590271
wc2.1_2.5m_bio_19_horn	167.25279999999998	0.7428250908851624
wc2.1_2.5m_bio_19_horn	169.93599999999998	0.7410323023796082
wc2.1_2.5m_bio_19_horn	172.61919999999992	0.7392314672470093
wc2.1_2.5m_bio_19_horn	175.30239999999998	0.7374224662780762
wc2.1_2.5m_bio_19_horn	177.98559999999998	0.7356054186820984
wc2.1_2.5m_bio_19_horn	180.66879999999998	0.7337803840637207
wc2.1_2.5m_bio_19_horn	183.35199999999998	0.7319473028182983
wc2.1_2.5m_bio_19_horn	186.03519999999992	0.7301062345504761
wc2.1_2.5m_bio_19_horn	188.71839999999997	0.7282572388648987
wc2.1_2.5m_bio_19_horn	191.40159999999997	0.7264003157615662
wc2.1_2.5m_bio_19_horn	194.08479999999997	0.7245355248451233
wc2.1_2.5m_bio_19_horn	196.76799999999997	0.7226628065109253
wc2.1_2.5m_bio_19_horn	199.45119999999991	0.7207823395729065
wc2.1_2.5m_bio_19_horn	202.13439999999997	0.7188940644264221
wc2.1_2.5m_bio_19_horn	204.81759999999997	0.7169979810714722
wc2.1_2.5m_bio_19_horn	207.50079999999997	0.7150942087173462
wc2.1_2.5m_bio_19_horn	210.18399999999997	0.713182806968689
wc2.1_2.5m_bio_19_horn	212.86719999999997	0.7112637162208557
wc2.1_2.5m_bio_19_horn	215.55039999999997	0.7093369960784912
wc2.1_2.5m_bio_19_horn	218.23359999999997	0.7074027061462402
wc2.1_2.5m_bio_19_horn	220.91679999999997	0.7054609060287476
wc2.1_2.5m_bio_19_horn	223.59999999999997	0.703511655330658
wc2.1_2.5m_bio_19_horn	226.28319999999997	0.7015548944473267
wc2.1_2.5m_bio_19_horn	228.96639999999996	0.699590802192688
wc2.1_2.5m_bio_19_horn	231.64959999999996	0.6976193189620972
wc2.1_2.5m_bio_19_horn	234.33279999999996	0.695640504360199
wc2.1_2.5m_bio_19_horn	237.01599999999996	0.693654477596283
wc2.1_2.5m_bio_19_horn	239.69919999999996	0.6916611790657043
wc2.1_2.5m_bio_19_horn	242.38239999999996	0.6896607875823975
wc2.1_2.5m_bio_19_horn	245.06559999999996	0.6876532435417175
wc2.1_2.5m_bio_19_horn	247.74879999999996	0.6856386065483093
wc2.1_2.5m_bio_19_horn	250.43200000000002	0.6836169958114624
wc2.1_2.5m_bio_19_horn	253.11519999999996	0.681588351726532
wc2.1_2.5m_bio_19_horn	255.79839999999996	0.6795528531074524
wc2.1_2.5m_bio_19_horn	258.48159999999996	0.6775104999542236
wc2.1_2.5m_bio_19_horn	261.16479999999996	0.6754613518714905
wc2.1_2.5m_bio_19_horn	263.848	0.6734054684638977
wc2.1_2.5m_bio_19_horn	266.53119999999996	0.6713428497314453
wc2.1_2.5m_bio_19_horn	269.21439999999996	0.6692736148834229
wc2.1_2.5m_bio_19_horn	271.89759999999995	0.6671978235244751
wc2.1_2.5m_bio_19_horn	274.58079999999995	0.6651155352592468
wc2.1_2.5m_bio_19_horn	277.264	0.663026750087738
wc2.1_2.5m_bio_19_horn	279.94719999999995	0.6609316468238831
wc2.1_2.5m_bio_19_horn	282.63039999999995	0.6588301658630371
wc2.1_2.5m_bio_19_horn	285.31359999999995	0.6567224860191345
wc2.1_2.5m_bio_19_horn	287.99679999999995	0.6546085476875305
wc2.1_2.5m_bio_19_horn	290.68	0.6524885296821594
wc2.1_2.5m_bio_19_horn	293.36319999999995	0.6503624320030212
wc2.1_2.5m_bio_19_horn	296.04639999999995	0.6482303142547607
wc2.1_2.5m_bio_19_horn	298.72959999999995	0.6460922360420227
wc2.1_2.5m_bio_19_horn	301.4128	0.6439483761787415
wc2.1_2.5m_bio_19_horn	304.096	0.641798734664917
wc2.1_2.5m_bio_19_horn	306.77919999999995	0.6396433115005493
wc2.1_2.5m_bio_19_horn	309.46239999999995	0.6374822854995728
wc2.1_2.5m_bio_19_horn	312.14559999999994	0.6353157162666321
wc2.1_2.5m_bio_19_horn	314.8288	0.6331436038017273
wc2.1_2.5m_bio_19_horn	317.512	0.630966067314148
wc2.1_2.5m_bio_19_horn	320.19519999999994	0.6287832260131836
wc2.1_2.5m_bio_19_horn	322.87839999999994	0.6265950798988342
wc2.1_2.5m_bio_19_horn	325.56159999999994	0.6244016885757446
wc2.1_2.5m_bio_19_horn	328.2448	0.6222032904624939
wc2.1_2.5m_bio_19_horn	330.92799999999994	0.6199997663497925
wc2.1_2.5m_bio_19_horn	333.61119999999994	0.6177913546562195
wc2.1_2.5m_bio_19_horn	336.29439999999994	0.6155780553817749
wc2.1_2.5m_bio_19_horn	338.97759999999994	0.6133599281311035
wc2.1_2.5m_bio_19_horn	341.6608	0.6111370921134949
wc2.1_2.5m_bio_19_horn	344.34399999999994	0.6089096665382385
wc2.1_2.5m_bio_19_horn	347.02719999999994	0.6066776514053345
wc2.1_2.5m_bio_19_horn	349.71039999999994	0.6044411659240723
wc2.1_2.5m_bio_19_horn	352.3936	0.6022003293037415
wc2.1_2.5m_bio_19_horn	355.0768	0.599955141544342
wc2.1_2.5m_bio_19_horn	357.75999999999993	0.5977058410644531
wc2.1_2.5m_bio_19_horn	360.44319999999993	0.5954523682594299
wc2.1_2.5m_bio_19_horn	363.12639999999993	0.593194842338562
wc2.1_2.5m_bio_19_horn	365.8096	0.5909334421157837
wc2.1_2.5m_bio_19_horn	368.4928	0.5886681079864502
wc2.1_2.5m_bio_19_horn	371.17599999999993	0.5863990783691406
wc2.1_2.5m_bio_19_horn	373.85919999999993	0.584126353263855
wc2.1_2.5m_bio_19_horn	376.54239999999993	0.581849992275238
wc2.1_2.5m_bio_19_horn	379.2256	0.5795702338218689
wc2.1_2.5m_bio_19_horn	381.9088	0.577286958694458
wc2.1_2.5m_bio_19_horn	384.5919999999999	0.5750004649162292
wc2.1_2.5m_bio_19_horn	387.2751999999999	0.5727107524871826
wc2.1_2.5m_bio_19_horn	389.9583999999999	0.5704178810119629
wc2.1_2.5m_bio_19_horn	392.6416	0.5681220293045044
wc2.1_2.5m_bio_19_horn	395.3248	0.5658231973648071
wc2.1_2.5m_bio_19_horn	398.0079999999999	0.5635215640068054
wc2.1_2.5m_bio_19_horn	400.6911999999999	0.561217188835144
wc2.1_2.5m_bio_19_horn	403.3744	0.5589101910591125
wc2.1_2.5m_bio_19_horn	406.0575999999999	0.5566006302833557
wc2.1_2.5m_bio_19_horn	408.7408	0.5542885661125183
wc2.1_2.5m_bio_19_horn	411.4239999999999	0.5519741773605347
wc2.1_2.5m_bio_19_horn	414.1072	0.5496575832366943
wc2.1_2.5m_bio_19_horn	416.7903999999999	0.5473387837409973
wc2.1_2.5m_bio_19_horn	419.4736	0.5450179576873779
wc2.1_2.5m_bio_19_horn	422.1567999999999	0.542695164680481
wc2.1_2.5m_bio_19_horn	424.84	0.540370523929596
wc2.1_2.5m_bio_19_horn	427.5231999999999	0.5380440950393677
wc2.1_2.5m_bio_19_horn	430.20639999999986	0.5357160568237305
wc2.1_2.5m_bio_19_horn	432.8895999999999	0.5333864092826843
wc2.1_2.5m_bio_19_horn	435.5728	0.5310553312301636
wc2.1_2.5m_bio_19_horn	438.25600000000003	0.528722882270813
wc2.1_2.5m_bio_19_horn	440.93919999999997	0.5263891816139221
wc2.1_2.5m_bio_19_horn	443.6223999999999	0.5240543484687805
wc2.1_2.5m_bio_19_horn	446.30559999999997	0.521718442440033
wc2.1_2.5m_bio_19_horn	448.9887999999999	0.5193816423416138
wc2.1_2.5m_bio_19_horn	451.67199999999997	0.517043948173523
wc2.1_2.5m_bio_19_horn	454.3551999999999	0.51470547914505
wc2.1_2.5m_bio_19_horn	457.03839999999985	0.5123664140701294
wc2.1_2.5m_bio_19_horn	459.7215999999999	0.510026752948761
wc2.1_2.5m_bio_19_horn	462.40479999999997	0.5076867341995239
wc2.1_2.5m_bio_19_horn	465.088	0.5053462982177734
wc2.1_2.5m_bio_19_horn	467.77119999999996	0.5030056238174438
wc2.1_2.5m_bio_19_horn	470.4543999999999	0.5006648898124695
wc2.1_2.5m_bio_19_horn	473.13759999999996	0.49832406640052795
wc2.1_2.5m_bio_19_horn	475.8207999999999	0.495983362197876
wc2.1_2.5m_bio_19_horn	478.50399999999996	0.49364280700683594
wc2.1_2.5m_bio_19_horn	481.1871999999999	0.4913025200366974
wc2.1_2.5m_bio_19_horn	483.87039999999985	0.48896265029907227
wc2.1_2.5m_bio_19_horn	486.5536	0.48662322759628296
wc2.1_2.5m_bio_19_horn	489.23679999999996	0.4842844307422638
wc2.1_2.5m_bio_19_horn	491.92	0.48194625973701477
wc2.1_2.5m_bio_19_horn	494.60319999999996	0.4796089231967926
wc2.1_2.5m_bio_19_horn	497.2863999999999	0.47727248072624207
wc2.1_2.5m_bio_19_horn	499.96959999999996	0.4749370217323303
wc2.1_2.5m_bio_19_horn	502.6527999999999	0.4726026654243469
wc2.1_2.5m_bio_19_horn	505.33599999999996	0.47026950120925903
wc2.1_2.5m_bio_19_horn	508.0191999999999	0.4679376482963562
wc2.1_2.5m_bio_19_horn	510.70239999999984	0.4656071662902832
wc2.1_2.5m_bio_19_horn	513.3856000000001	0.463278204202652
wc2.1_2.5m_bio_19_horn	516.0688	0.4609508514404297
wc2.1_2.5m_bio_19_horn	518.7520000000001	0.4586251676082611
wc2.1_2.5m_bio_19_horn	521.4352	0.45630133152008057
wc2.1_2.5m_bio_19_horn	524.1184	0.45397934317588806
wc2.1_2.5m_bio_19_horn	526.8016	0.4516594111919403
wc2.1_2.5m_bio_19_horn	529.4848	0.4493415355682373
wc2.1_2.5m_bio_19_horn	532.168	0.447025865316391
wc2.1_2.5m_bio_19_horn	534.8512	0.4447125196456909
wc2.1_2.5m_bio_19_horn	537.5344	0.4424015283584595
wc2.1_2.5m_bio_19_horn	540.2176000000001	0.440093070268631
wc2.1_2.5m_bio_19_horn	542.9008	0.43778714537620544
wc2.1_2.5m_bio_19_horn	545.5840000000001	0.4354839622974396
wc2.1_2.5m_bio_19_horn	548.2672	0.4331835210323334
wc2.1_2.5m_bio_19_horn	550.9504	0.43088600039482117
wc2.1_2.5m_bio_19_horn	553.6336	0.42859140038490295
wc2.1_2.5m_bio_19_horn	556.3168	0.42629989981651306
wc2.1_2.5m_bio_19_horn	559.0	0.4240115284919739
wc2.1_2.5m_bio_19_horn	561.6831999999999	0.42172640562057495
wc2.1_2.5m_bio_19_horn	564.3664	0.4194446802139282
wc2.1_2.5m_bio_19_horn	567.0496	0.4171663522720337
wc2.1_2.5m_bio_19_horn	569.7328	0.4148916006088257
wc2.1_2.5m_bio_19_horn	572.416	0.4126204252243042
wc2.1_2.5m_bio_19_horn	575.0992	0.41035300493240356
wc2.1_2.5m_bio_19_horn	577.7823999999999	0.4080893397331238
wc2.1_2.5m_bio_19_horn	580.4656	0.40582960844039917
wc2.1_2.5m_bio_19_horn	583.1487999999999	0.40357381105422974
wc2.1_2.5m_bio_19_horn	585.832	0.4013221561908722
wc2.1_2.5m_bio_19_horn	588.5152	0.39907458424568176
wc2.1_2.5m_bio_19_horn	591.1984	0.3968312740325928
wc2.1_2.5m_bio_19_horn	593.8816	0.3945923149585724
wc2.1_2.5m_bio_19_horn	596.5648	0.392357736825943
wc2.1_2.5m_bio_19_horn	599.248	0.3901277184486389
wc2.1_2.5m_bio_19_horn	601.9312	0.38790223002433777
wc2.1_2.5m_bio_19_horn	604.6143999999999	0.3856814503669739
wc2.1_2.5m_bio_19_horn	607.2976	0.38346537947654724
wc2.1_2.5m_bio_19_horn	609.9807999999999	0.3812541961669922
wc2.1_2.5m_bio_19_horn	612.6640000000001	0.37904784083366394
wc2.1_2.5m_bio_19_horn	615.3472	0.3768465220928192
wc2.1_2.5m_bio_19_horn	618.0304	0.3746502995491028
wc2.1_2.5m_bio_19_horn	620.7136	0.37245917320251465
wc2.1_2.5m_bio_19_horn	623.3968	0.37027332186698914
wc2.1_2.5m_bio_19_horn	626.08	0.36809274554252625
wc2.1_2.5m_bio_19_horn	628.7632	0.3659175634384155
wc2.1_2.5m_bio_19_horn	631.4463999999999	0.36374780535697937
wc2.1_2.5m_bio_19_horn	634.1296	0.3615836501121521
wc2.1_2.5m_bio_19_horn	636.8127999999999	0.35942500829696655
wc2.1_2.5m_bio_19_horn	639.4960000000001	0.35727211833000183
wc2.1_2.5m_bio_19_horn	642.1792	0.35512492060661316
wc2.1_2.5m_bio_19_horn	644.8624	0.3529835343360901
wc2.1_2.5m_bio_19_horn	647.5456	0.35084807872772217
wc2.1_2.5m_bio_19_horn	650.2288	0.348718523979187
wc2.1_2.5m_bio_19_horn	652.912	0.34659504890441895
wc2.1_2.5m_bio_19_horn	655.5952	0.3444776237010956
wc2.1_2.5m_bio_19_horn	658.2783999999999	0.34236642718315125
wc2.1_2.5m_bio_19_horn	660.9616	0.3402613699436188
wc2.1_2.5m_bio_19_horn	663.6448	0.3381626605987549
wc2.1_2.5m_bio_19_horn	666.3280000000001	0.3360702395439148
wc2.1_2.5m_bio_19_horn	669.0112	0.33398425579071045
wc2.1_2.5m_bio_19_horn	671.6944	0.331904798746109
wc2.1_2.5m_bio_19_horn	674.3776	0.3298318088054657
wc2.1_2.5m_bio_19_horn	677.0608	0.32776546478271484
wc2.1_2.5m_bio_19_horn	679.744	0.32570573687553406
wc2.1_2.5m_bio_19_horn	682.4272	0.3236527442932129
wc2.1_2.5m_bio_19_horn	685.1103999999999	0.32160651683807373
wc2.1_2.5m_bio_19_horn	687.7936	0.31956711411476135
wc2.1_2.5m_bio_19_horn	690.4768	0.31753456592559814
wc2.1_2.5m_bio_19_horn	693.1600000000001	0.31550899147987366
wc2.1_2.5m_bio_19_horn	695.8432	0.3134903609752655
wc2.1_2.5m_bio_19_horn	698.5264	0.31147876381874084
wc2.1_2.5m_bio_19_horn	701.2096	0.30947431921958923
wc2.1_2.5m_bio_19_horn	703.8928	0.3074769675731659
wc2.1_2.5m_bio_19_horn	706.576	0.3054868280887604
wc2.1_2.5m_bio_19_horn	709.2592	0.3035038709640503
wc2.1_2.5m_bio_19_horn	711.9423999999999	0.30152827501296997
wc2.1_2.5m_bio_19_horn	714.6256000000001	0.29955995082855225
wc2.1_2.5m_bio_19_horn	717.3088	0.29759904742240906
wc2.1_2.5m_bio_19_horn	719.9920000000001	0.29564550518989563
wc2.1_2.5m_bio_19_horn	722.6752	0.2936994731426239
wc2.1_2.5m_bio_19_horn	725.3584	0.2917608916759491
wc2.1_2.5m_bio_19_horn	728.0416	0.28982987999916077
wc2.1_2.5m_bio_19_horn	730.7248	0.2879064679145813
wc2.1_2.5m_bio_19_horn	733.408	0.2859906554222107
wc2.1_2.5m_bio_19_horn	736.0912	0.2840825617313385
wc2.1_2.5m_bio_19_horn	738.7743999999999	0.28218209743499756
wc2.1_2.5m_bio_19_horn	741.4576000000001	0.2802894413471222
wc2.1_2.5m_bio_19_horn	744.1408	0.27840447425842285
wc2.1_2.5m_bio_19_horn	746.8240000000001	0.27652737498283386
wc2.1_2.5m_bio_19_horn	749.5072	0.27465808391571045
wc2.1_2.5m_bio_19_horn	752.1904	0.2727966606616974
wc2.1_2.5m_bio_19_horn	754.8736	0.27094316482543945
wc2.1_2.5m_bio_19_horn	757.5568	0.26909756660461426
wc2.1_2.5m_bio_19_horn	760.2399999999999	0.26725998520851135
wc2.1_2.5m_bio_19_horn	762.9232	0.26543036103248596
wc2.1_2.5m_bio_19_horn	765.6064	0.26360878348350525
wc2.1_2.5m_bio_19_horn	768.2896000000001	0.26179519295692444
wc2.1_2.5m_bio_19_horn	770.9728	0.25998973846435547
wc2.1_2.5m_bio_19_horn	773.656	0.2581923305988312
wc2.1_2.5m_bio_19_horn	776.3392	0.2564030885696411
wc2.1_2.5m_bio_19_horn	779.0224	0.2546219527721405
wc2.1_2.5m_bio_19_horn	781.7056	0.2528489828109741
wc2.1_2.5m_bio_19_horn	784.3888	0.25108420848846436
wc2.1_2.5m_bio_19_horn	787.0719999999999	0.2493276447057724
wc2.1_2.5m_bio_19_horn	789.7552	0.24757932126522064
wc2.1_2.5m_bio_19_horn	792.4384	0.2458392083644867
wc2.1_2.5m_bio_19_horn	795.1216000000001	0.2441074103116989
wc2.1_2.5m_bio_19_horn	797.8048	0.24238383769989014
wc2.1_2.5m_bio_19_horn	800.4879999999999	0.24066860973834991
wc2.1_2.5m_bio_19_horn	803.1712	0.23896163702011108
wc2.1_2.5m_bio_19_horn	805.8543999999999	0.2372630387544632
wc2.1_2.5m_bio_19_horn	808.5376	0.23557274043560028
wc2.1_2.5m_bio_19_horn	811.2207999999999	0.23389078676700592
wc2.1_2.5m_bio_19_horn	813.9039999999999	0.2322172224521637
wc2.1_2.5m_bio_19_horn	816.5872	0.23055200278759003
wc2.1_2.5m_bio_19_horn	819.2704	0.22889520227909088
wc2.1_2.5m_bio_19_horn	821.9536	0.2272467464208603
wc2.1_2.5m_bio_19_horn	824.6368	0.2256067395210266
wc2.1_2.5m_bio_19_horn	827.3199999999999	0.22397509217262268
wc2.1_2.5m_bio_19_horn	830.0032	0.22235189378261566
wc2.1_2.5m_bio_19_horn	832.6863999999999	0.22073706984519958
wc2.1_2.5m_bio_19_horn	835.3696	0.21913067996501923
wc2.1_2.5m_bio_19_horn	838.0527999999999	0.21753275394439697
wc2.1_2.5m_bio_19_horn	840.7359999999999	0.21594321727752686
wc2.1_2.5m_bio_19_horn	843.4192	0.21436214447021484
wc2.1_2.5m_bio_19_horn	846.1024	0.21278947591781616
wc2.1_2.5m_bio_19_horn	848.7856	0.21122527122497559
wc2.1_2.5m_bio_19_horn	851.4688	0.20966948568820953
wc2.1_2.5m_bio_19_horn	854.1519999999999	0.2081221491098404
wc2.1_2.5m_bio_19_horn	856.8352	0.20658323168754578
wc2.1_2.5m_bio_19_horn	859.5183999999999	0.20505276322364807
wc2.1_2.5m_bio_19_horn	862.2016	0.2035306990146637
wc2.1_2.5m_bio_19_horn	864.8847999999999	0.20201706886291504
wc2.1_2.5m_bio_19_horn	867.568	0.2005118876695633
wc2.1_2.5m_bio_19_horn	870.2512	0.1990150809288025
wc2.1_2.5m_bio_19_horn	872.9344	0.1975267380475998
wc2.1_2.5m_bio_19_horn	875.6176	0.19604675471782684
wc2.1_2.5m_bio_19_horn	878.3008	0.1945752203464508
wc2.1_2.5m_bio_19_horn	880.9839999999999	0.19311203062534332
wc2.1_2.5m_bio_19_horn	883.6672	0.19165726006031036
wc2.1_2.5m_bio_19_horn	886.3503999999999	0.19021083414554596
wc2.1_2.5m_bio_19_horn	889.0336	0.1887727826833725
wc2.1_2.5m_bio_19_horn	891.7167999999999	0.18734312057495117
wc2.1_2.5m_bio_19_horn	894.4	0.18592175841331482
wc2.1_2.5m_bio_19_horn	897.0832	0.1845087707042694
wc2.1_2.5m_bio_19_horn	899.7664	0.18310408294200897
wc2.1_2.5m_bio_19_horn	902.4496	0.1817077249288559
wc2.1_2.5m_bio_19_horn	905.1328	0.1803196370601654
wc2.1_2.5m_bio_19_horn	907.8159999999999	0.17893986403942108
wc2.1_2.5m_bio_19_horn	910.4992	0.17756834626197815
wc2.1_2.5m_bio_19_horn	913.1823999999999	0.1762050986289978
wc2.1_2.5m_bio_19_horn	915.8656000000001	0.17485006153583527
wc2.1_2.5m_bio_19_horn	918.5488	0.17350324988365173
wc2.1_2.5m_bio_19_horn	921.232	0.1721646934747696
wc2.1_2.5m_bio_19_horn	923.9151999999999	0.17083428800106049
wc2.1_2.5m_bio_19_horn	926.5983999999999	0.1695120930671692
wc2.1_2.5m_bio_19_horn	929.2816	0.16819801926612854
wc2.1_2.5m_bio_19_horn	931.9648	0.16689211130142212
wc2.1_2.5m_bio_19_horn	934.6479999999999	0.16559429466724396
wc2.1_2.5m_bio_19_horn	937.3312000000001	0.16430461406707764
wc2.1_2.5m_bio_19_horn	940.0144	0.1630229949951172
wc2.1_2.5m_bio_19_horn	942.6976	0.1617494523525238
wc2.1_2.5m_bio_19_horn	945.3807999999999	0.1604839265346527
wc2.1_2.5m_bio_19_horn	948.0640000000001	0.1592264324426651
wc2.1_2.5m_bio_19_horn	950.7472	0.15797695517539978
wc2.1_2.5m_bio_19_horn	953.4304	0.15673543512821198
wc2.1_2.5m_bio_19_horn	956.1135999999999	0.15550188720226288
wc2.1_2.5m_bio_19_horn	958.7967999999998	0.15427625179290771
wc2.1_2.5m_bio_19_horn	961.48	0.15305854380130768
wc2.1_2.5m_bio_19_horn	964.1632	0.151848703622818
wc2.1_2.5m_bio_19_horn	966.8463999999999	0.15064674615859985
wc2.1_2.5m_bio_19_horn	969.5295999999998	0.1494525969028473
wc2.1_2.5m_bio_19_horn	972.2127999999998	0.1482662707567215
wc2.1_2.5m_bio_19_horn	974.896	0.14708775281906128
wc2.1_2.5m_bio_19_horn	977.5791999999999	0.14591698348522186
wc2.1_2.5m_bio_19_horn	980.2623999999998	0.14475396275520325
wc2.1_2.5m_bio_19_horn	982.9456	0.14359863102436066
wc2.1_2.5m_bio_19_horn	985.6288	0.14245101809501648
wc2.1_2.5m_bio_19_horn	988.3120000000001	0.14131101965904236
wc2.1_2.5m_bio_19_horn	990.9952000000001	0.14017869532108307
wc2.1_2.5m_bio_19_horn	993.6784	0.13905394077301025
wc2.1_2.5m_bio_19_horn	996.3616	0.1379368007183075
wc2.1_2.5m_bio_19_horn	999.0447999999999	0.13682717084884644
wc2.1_2.5m_bio_19_horn	1001.7280000000001	0.13572506606578827
wc2.1_2.5m_bio_19_horn	1004.4112	0.134630486369133
wc2.1_2.5m_bio_19_horn	1007.0944	0.13354332745075226
wc2.1_2.5m_bio_19_horn	1009.7775999999999	0.13246364891529083
wc2.1_2.5m_bio_19_horn	1012.4607999999998	0.13139133155345917
wc2.1_2.5m_bio_19_horn	1015.144	0.13032643496990204
wc2.1_2.5m_bio_19_horn	1017.8272	0.1292688399553299
wc2.1_2.5m_bio_19_horn	1020.5103999999999	0.1282186061143875
wc2.1_2.5m_bio_19_horn	1023.1935999999998	0.12717561423778534
wc2.1_2.5m_bio_19_horn	1025.8767999999998	0.12613989412784576
wc2.1_2.5m_bio_19_horn	1028.56	0.1251114010810852
wc2.1_2.5m_bio_19_horn	1031.2432	0.12409014254808426
wc2.1_2.5m_bio_19_horn	1033.9264	0.12307599931955338
wc2.1_2.5m_bio_19_horn	1036.6096	0.12206899374723434
wc2.1_2.5m_bio_19_horn	1039.2928	0.12106908857822418
wc2.1_2.5m_bio_19_horn	1041.976	0.12007629871368408
wc2.1_2.5m_bio_19_horn	1044.6592	0.1190905049443245
wc2.1_2.5m_bio_19_horn	1047.3424	0.11811171472072601
wc2.1_2.5m_bio_19_horn	1050.0256	0.11713989824056625
wc2.1_2.5m_bio_19_horn	1052.7087999999999	0.11617507040500641
wc2.1_2.5m_bio_19_horn	1055.392	0.11521711200475693
wc2.1_2.5m_bio_19_horn	1058.0752	0.11426603049039841
wc2.1_2.5m_bio_19_horn	1060.7584	0.11332178860902786
wc2.1_2.5m_bio_19_horn	1063.4415999999999	0.1123843640089035
wc2.1_2.5m_bio_19_horn	1066.1247999999998	0.11145376414060593
wc2.1_2.5m_bio_19_horn	1068.808	0.11052986234426498
wc2.1_2.5m_bio_19_horn	1071.4912	0.10961268097162247
wc2.1_2.5m_bio_19_horn	1074.1743999999999	0.1087021753191948
wc2.1_2.5m_bio_19_horn	1076.8575999999998	0.10779836028814316
wc2.1_2.5m_bio_19_horn	1079.5407999999998	0.10690111666917801
wc2.1_2.5m_bio_19_horn	1082.224	0.10601045191287994
wc2.1_2.5m_bio_19_horn	1084.9072	0.10512633621692657
wc2.1_2.5m_bio_19_horn	1087.5904	0.10424873232841492
wc2.1_2.5m_bio_19_horn	1090.2736	0.10337765514850616
wc2.1_2.5m_bio_19_horn	1092.9568	0.10251297801733017
wc2.1_2.5m_bio_19_horn	1095.64	0.10165471583604813
wc2.1_2.5m_bio_19_horn	1098.3232	0.10080283135175705
wc2.1_2.5m_bio_19_horn	1101.0064	0.09995732456445694
wc2.1_2.5m_bio_19_horn	1103.6896	0.09911809861660004
wc2.1_2.5m_bio_19_horn	1106.3727999999999	0.09828514605760574
wc2.1_2.5m_bio_19_horn	1109.056	0.09745843708515167
wc2.1_2.5m_bio_19_horn	1111.7392	0.09663793444633484
wc2.1_2.5m_bio_19_horn	1114.4224	0.09582363814115524
wc2.1_2.5m_bio_19_horn	1117.1055999999999	0.09501545131206512
wc2.1_2.5m_bio_19_horn	1119.7887999999998	0.09474741667509079
wc2.1_2.5m_bio_19_horn	1122.472	0.09474741667509079
wc2.1_2.5m_bio_19_horn	1125.1552	0.09474741667509079
wc2.1_2.5m_bio_19_horn	1127.8383999999999	0.09474741667509079
wc2.1_2.5m_bio_19_horn	1130.5215999999998	0.09474741667509079
wc2.1_2.5m_bio_19_horn	1133.2047999999998	0.09474741667509079
wc2.1_2.5m_bio_19_horn	1135.8880000000001	0.09474741667509079
wc2.1_2.5m_bio_19_horn	1138.5712	0.09474741667509079
wc2.1_2.5m_bio_19_horn	1141.2544	0.09474741667509079
wc2.1_2.5m_bio_19_horn	1143.9376	0.09474741667509079
wc2.1_2.5m_bio_19_horn	1146.6208	0.09474741667509079
wc2.1_2.5m_bio_19_horn	1149.304	0.09474741667509079
wc2.1_2.5m_bio_19_horn	1151.9872	0.09474741667509079
wc2.1_2.5m_bio_19_horn	1154.6704	0.09474741667509079
wc2.1_2.5m_bio_19_horn	1157.3536	0.09474741667509079
wc2.1_2.5m_bio_19_horn	1160.0367999999999	0.09474741667509079
wc2.1_2.5m_bio_19_horn	1162.72	0.09474741667509079
wc2.1_2.5m_bio_19_horn	1165.4032	0.09474741667509079
wc2.1_2.5m_bio_19_horn	1168.0864	0.09474741667509079
wc2.1_2.5m_bio_19_horn	1170.7695999999999	0.09474741667509079
wc2.1_2.5m_bio_19_horn	1173.4527999999998	0.09474741667509079
wc2.1_2.5m_bio_19_horn	1176.136	0.09474741667509079
wc2.1_2.5m_bio_19_horn	1178.8192	0.09474741667509079
wc2.1_2.5m_bio_19_horn	1181.5023999999999	0.09474741667509079
wc2.1_2.5m_bio_19_horn	1184.1855999999998	0.09474741667509079
wc2.1_2.5m_bio_19_horn	1186.8688	0.09474741667509079
wc2.1_2.5m_bio_19_horn	1189.5520000000001	0.09474741667509079
wc2.1_2.5m_bio_19_horn	1192.2352	0.09474741667509079
wc2.1_2.5m_bio_19_horn	1194.9184	0.09474741667509079
wc2.1_2.5m_bio_19_horn	1197.6016	0.09474741667509079
wc2.1_2.5m_bio_19_horn	1200.2848	0.09474741667509079
wc2.1_2.5m_bio_19_horn	1202.968	0.09474741667509079
wc2.1_2.5m_bio_19_horn	1205.6512	0.09474741667509079
wc2.1_2.5m_bio_19_horn	1208.3344	0.09474741667509079
wc2.1_2.5m_bio_19_horn	1211.0176	0.09474741667509079
wc2.1_2.5m_bio_19_horn	1213.7007999999998	0.09474741667509079
wc2.1_2.5m_bio_19_horn	1216.384	0.09474741667509079
wc2.1_2.5m_bio_19_horn	1219.0672	0.09474741667509079
wc2.1_2.5m_bio_19_horn	1221.7504	0.09474741667509079
wc2.1_2.5m_bio_19_horn	1224.4335999999998	0.09474741667509079
wc2.1_2.5m_bio_19_horn	1227.1167999999998	0.09474741667509079
wc2.1_2.5m_bio_19_horn	1229.8	0.09474741667509079
