# Supplementary material for: New records of a lost species and a geographic range expansion for sengis in the Horn of Africa
Source: PeerJ. 2020 Aug 18;8:e9652. doi: 10.7717/peerj.9652 (PMC7441985; doi:10.7717/peerj.9652)
Supplement: Supplemental Information 6 [file peerj-08-9652-s006.zip › Data_S6_Ecological_Niche_Modeling/4_final_Maxent_analysis/output/plots/revoilii_13_wc2.1_2.5m_bio_19_horn_only.dat]

variable	x	y
wc2.1_2.5m_bio_19_horn	-111.8	0.06982196122407913
wc2.1_2.5m_bio_19_horn	-109.1168	0.06982196122407913
wc2.1_2.5m_bio_19_horn	-106.4336	0.06982196122407913
wc2.1_2.5m_bio_19_horn	-103.7504	0.06982196122407913
wc2.1_2.5m_bio_19_horn	-101.0672	0.06982196122407913
wc2.1_2.5m_bio_19_horn	-98.384	0.06982196122407913
wc2.1_2.5m_bio_19_horn	-95.7008	0.06982196122407913
wc2.1_2.5m_bio_19_horn	-93.0176	0.06982196122407913
wc2.1_2.5m_bio_19_horn	-90.3344	0.06982196122407913
wc2.1_2.5m_bio_19_horn	-87.6512	0.06982196122407913
wc2.1_2.5m_bio_19_horn	-84.96799999999999	0.06982196122407913
wc2.1_2.5m_bio_19_horn	-82.2848	0.06982196122407913
wc2.1_2.5m_bio_19_horn	-79.60159999999999	0.06982196122407913
wc2.1_2.5m_bio_19_horn	-76.91839999999999	0.06982196122407913
wc2.1_2.5m_bio_19_horn	-74.23519999999999	0.06982196122407913
wc2.1_2.5m_bio_19_horn	-71.55199999999999	0.06982196122407913
wc2.1_2.5m_bio_19_horn	-68.8688	0.06982196122407913
wc2.1_2.5m_bio_19_horn	-66.1856	0.06982196122407913
wc2.1_2.5m_bio_19_horn	-63.5024	0.06982196122407913
wc2.1_2.5m_bio_19_horn	-60.8192	0.06982196122407913
wc2.1_2.5m_bio_19_horn	-58.135999999999996	0.06982196122407913
wc2.1_2.5m_bio_19_horn	-55.4528	0.06982196122407913
wc2.1_2.5m_bio_19_horn	-52.769600000000004	0.06982196122407913
wc2.1_2.5m_bio_19_horn	-50.0864	0.06982196122407913
wc2.1_2.5m_bio_19_horn	-47.4032	0.06982196122407913
wc2.1_2.5m_bio_19_horn	-44.72	0.06982196122407913
wc2.1_2.5m_bio_19_horn	-42.0368	0.06982196122407913
wc2.1_2.5m_bio_19_horn	-39.3536	0.06982196122407913
wc2.1_2.5m_bio_19_horn	-36.6704	0.06982196122407913
wc2.1_2.5m_bio_19_horn	-33.987200000000016	0.06982196122407913
wc2.1_2.5m_bio_19_horn	-31.304000000000002	0.06982196122407913
wc2.1_2.5m_bio_19_horn	-28.620800000000003	0.06982196122407913
wc2.1_2.5m_bio_19_horn	-25.937600000000003	0.06982196122407913
wc2.1_2.5m_bio_19_horn	-23.254400000000004	0.06982196122407913
wc2.1_2.5m_bio_19_horn	-20.571200000000005	0.06982196122407913
wc2.1_2.5m_bio_19_horn	-17.88799999999999	0.06982196122407913
wc2.1_2.5m_bio_19_horn	-15.204800000000006	0.06982196122407913
wc2.1_2.5m_bio_19_horn	-12.521600000000007	0.06982196122407913
wc2.1_2.5m_bio_19_horn	-9.838400000000007	0.06982196122407913
wc2.1_2.5m_bio_19_horn	-7.155200000000008	0.06982196122407913
wc2.1_2.5m_bio_19_horn	-4.471999999999994	0.06982196122407913
wc2.1_2.5m_bio_19_horn	-1.7887999999999948	0.06982196122407913
wc2.1_2.5m_bio_19_horn	0.8943999999999903	0.11489252746105194
wc2.1_2.5m_bio_19_horn	3.5775999999999897	0.39536261558532715
wc2.1_2.5m_bio_19_horn	6.260799999999989	0.5776942372322083
wc2.1_2.5m_bio_19_horn	8.943999999999988	0.6461437940597534
wc2.1_2.5m_bio_19_horn	11.627200000000002	0.6228930354118347
wc2.1_2.5m_bio_19_horn	14.310400000000001	0.5821009278297424
wc2.1_2.5m_bio_19_horn	16.9936	0.5401189923286438
wc2.1_2.5m_bio_19_horn	19.6768	0.49752482771873474
wc2.1_2.5m_bio_19_horn	22.36	0.45493176579475403
wc2.1_2.5m_bio_19_horn	25.0432	0.43483683466911316
wc2.1_2.5m_bio_19_horn	27.726399999999998	0.4310772120952606
wc2.1_2.5m_bio_19_horn	30.40959999999997	0.42729121446609497
wc2.1_2.5m_bio_19_horn	33.0928	0.42347949743270874
wc2.1_2.5m_bio_19_horn	35.775999999999996	0.41964271664619446
wc2.1_2.5m_bio_19_horn	38.459199999999996	0.41578158736228943
wc2.1_2.5m_bio_19_horn	41.142399999999995	0.41189679503440857
wc2.1_2.5m_bio_19_horn	43.825599999999966	0.4079890847206116
wc2.1_2.5m_bio_19_horn	46.508799999999994	0.4040592312812805
wc2.1_2.5m_bio_19_horn	49.19199999999999	0.4001080095767975
wc2.1_2.5m_bio_19_horn	51.87519999999999	0.39613619446754456
wc2.1_2.5m_bio_19_horn	54.55839999999999	0.3921445906162262
wc2.1_2.5m_bio_19_horn	57.24159999999999	0.38813409209251404
wc2.1_2.5m_bio_19_horn	59.92479999999999	0.38410550355911255
wc2.1_2.5m_bio_19_horn	62.60799999999999	0.38005974888801575
wc2.1_2.5m_bio_19_horn	65.29119999999999	0.3759976923465729
wc2.1_2.5m_bio_19_horn	67.97439999999999	0.37192022800445557
wc2.1_2.5m_bio_19_horn	70.65759999999999	0.3678283393383026
wc2.1_2.5m_bio_19_horn	73.34079999999999	0.36372295022010803
wc2.1_2.5m_bio_19_horn	76.02400000000002	0.3596050441265106
wc2.1_2.5m_bio_19_horn	78.70719999999999	0.3554755747318268
wc2.1_2.5m_bio_19_horn	81.39039999999999	0.3513355553150177
wc2.1_2.5m_bio_19_horn	84.07359999999998	0.34718602895736694
wc2.1_2.5m_bio_19_horn	86.75679999999998	0.3430279791355133
wc2.1_2.5m_bio_19_horn	89.44000000000001	0.33886247873306274
wc2.1_2.5m_bio_19_horn	92.12319999999998	0.33469057083129883
wc2.1_2.5m_bio_19_horn	94.80640000000001	0.3305133283138275
wc2.1_2.5m_bio_19_horn	97.48959999999998	0.3263317942619324
wc2.1_2.5m_bio_19_horn	100.17279999999998	0.3221471309661865
wc2.1_2.5m_bio_19_horn	102.85600000000001	0.31796038150787354
wc2.1_2.5m_bio_19_horn	105.53919999999998	0.31377267837524414
wc2.1_2.5m_bio_19_horn	108.22240000000001	0.3095851242542267
wc2.1_2.5m_bio_19_horn	110.90559999999998	0.3053988516330719
wc2.1_2.5m_bio_19_horn	113.58879999999998	0.30121496319770813
wc2.1_2.5m_bio_19_horn	116.27199999999998	0.2970346212387085
wc2.1_2.5m_bio_19_horn	118.95519999999998	0.29285895824432373
wc2.1_2.5m_bio_19_horn	121.6384	0.2886890769004822
wc2.1_2.5m_bio_19_horn	124.32159999999998	0.28452613949775696
wc2.1_2.5m_bio_19_horn	127.0048	0.2803712785243988
wc2.1_2.5m_bio_19_horn	129.688	0.27622565627098083
wc2.1_2.5m_bio_19_horn	132.3712	0.2720903754234314
wc2.1_2.5m_bio_19_horn	135.0544	0.2679665982723236
wc2.1_2.5m_bio_19_horn	137.7376	0.2638553977012634
wc2.1_2.5m_bio_19_horn	140.42079999999999	0.259757936000824
wc2.1_2.5m_bio_19_horn	143.10399999999998	0.255675345659256
wc2.1_2.5m_bio_19_horn	145.78719999999998	0.2516086995601654
wc2.1_2.5m_bio_19_horn	148.47039999999998	0.24755913019180298
wc2.1_2.5m_bio_19_horn	151.15359999999998	0.24352768063545227
wc2.1_2.5m_bio_19_horn	153.83679999999998	0.23951543867588043
wc2.1_2.5m_bio_19_horn	156.51999999999998	0.23552347719669342
wc2.1_2.5m_bio_19_horn	159.20319999999992	0.2315528690814972
wc2.1_2.5m_bio_19_horn	161.88639999999998	0.22760459780693054
wc2.1_2.5m_bio_19_horn	164.56959999999998	0.22367972135543823
wc2.1_2.5m_bio_19_horn	167.25279999999998	0.21977920830249786
wc2.1_2.5m_bio_19_horn	169.93599999999998	0.21590407192707062
wc2.1_2.5m_bio_19_horn	172.61919999999992	0.2120552659034729
wc2.1_2.5m_bio_19_horn	175.30239999999998	0.20823374390602112
wc2.1_2.5m_bio_19_horn	177.98559999999998	0.2044404149055481
wc2.1_2.5m_bio_19_horn	180.66879999999998	0.20067618787288666
wc2.1_2.5m_bio_19_horn	183.35199999999998	0.19694191217422485
wc2.1_2.5m_bio_19_horn	186.03519999999992	0.19323848187923431
wc2.1_2.5m_bio_19_horn	188.71839999999997	0.1895667165517807
wc2.1_2.5m_bio_19_horn	191.40159999999997	0.18592743575572968
wc2.1_2.5m_bio_19_horn	194.08479999999997	0.18232138454914093
wc2.1_2.5m_bio_19_horn	196.76799999999997	0.17874932289123535
wc2.1_2.5m_bio_19_horn	199.45119999999991	0.17521201074123383
wc2.1_2.5m_bio_19_horn	202.13439999999997	0.17171011865139008
wc2.1_2.5m_bio_19_horn	204.81759999999997	0.16824431717395782
wc2.1_2.5m_bio_19_horn	207.50079999999997	0.1648152470588684
wc2.1_2.5m_bio_19_horn	210.18399999999997	0.16142351925373077
wc2.1_2.5m_bio_19_horn	212.86719999999997	0.15806972980499268
wc2.1_2.5m_bio_19_horn	215.55039999999997	0.1547544151544571
wc2.1_2.5m_bio_19_horn	218.23359999999997	0.151478111743927
wc2.1_2.5m_bio_19_horn	220.91679999999997	0.1482413113117218
wc2.1_2.5m_bio_19_horn	223.59999999999997	0.1450444459915161
wc2.1_2.5m_bio_19_horn	226.28319999999997	0.14188797771930695
wc2.1_2.5m_bio_19_horn	228.96639999999996	0.13877229392528534
wc2.1_2.5m_bio_19_horn	231.64959999999996	0.13569776713848114
wc2.1_2.5m_bio_19_horn	234.33279999999996	0.1326647251844406
wc2.1_2.5m_bio_19_horn	237.01599999999996	0.12967348098754883
wc2.1_2.5m_bio_19_horn	239.69919999999996	0.12672431766986847
wc2.1_2.5m_bio_19_horn	242.38239999999996	0.12381746619939804
wc2.1_2.5m_bio_19_horn	245.06559999999996	0.12095316499471664
wc2.1_2.5m_bio_19_horn	247.74879999999996	0.11813157796859741
wc2.1_2.5m_bio_19_horn	250.43200000000002	0.11535285413265228
wc2.1_2.5m_bio_19_horn	253.11519999999996	0.11261714994907379
wc2.1_2.5m_bio_19_horn	255.79839999999996	0.1099245473742485
wc2.1_2.5m_bio_19_horn	258.48159999999996	0.1072751134634018
wc2.1_2.5m_bio_19_horn	261.16479999999996	0.10466888546943665
wc2.1_2.5m_bio_19_horn	263.848	0.10210588574409485
wc2.1_2.5m_bio_19_horn	266.53119999999996	0.09958608448505402
wc2.1_2.5m_bio_19_horn	269.21439999999996	0.09710945934057236
wc2.1_2.5m_bio_19_horn	271.89759999999995	0.09467589855194092
wc2.1_2.5m_bio_19_horn	274.58079999999995	0.09228537231683731
wc2.1_2.5m_bio_19_horn	277.264	0.0899377390742302
wc2.1_2.5m_bio_19_horn	279.94719999999995	0.08763284236192703
wc2.1_2.5m_bio_19_horn	282.63039999999995	0.08537053316831589
wc2.1_2.5m_bio_19_horn	285.31359999999995	0.08315061777830124
wc2.1_2.5m_bio_19_horn	287.99679999999995	0.08097288012504578
wc2.1_2.5m_bio_19_horn	290.68	0.078837089240551
wc2.1_2.5m_bio_19_horn	293.36319999999995	0.0767429992556572
wc2.1_2.5m_bio_19_horn	296.04639999999995	0.0746903344988823
wc2.1_2.5m_bio_19_horn	298.72959999999995	0.07267877459526062
wc2.1_2.5m_bio_19_horn	301.4128	0.07070806622505188
wc2.1_2.5m_bio_19_horn	304.096	0.06877784430980682
wc2.1_2.5m_bio_19_horn	306.77919999999995	0.06688777357339859
wc2.1_2.5m_bio_19_horn	309.46239999999995	0.06503749638795853
wc2.1_2.5m_bio_19_horn	312.14559999999994	0.0632266253232956
wc2.1_2.5m_bio_19_horn	314.8288	0.06145477294921875
wc2.1_2.5m_bio_19_horn	317.512	0.05972154065966606
wc2.1_2.5m_bio_19_horn	320.19519999999994	0.0580265037715435
wc2.1_2.5m_bio_19_horn	322.87839999999994	0.05636923387646675
wc2.1_2.5m_bio_19_horn	325.56159999999994	0.0547492690384388
wc2.1_2.5m_bio_19_horn	328.2448	0.05316619947552681
wc2.1_2.5m_bio_19_horn	330.92799999999994	0.05161954089999199
wc2.1_2.5m_bio_19_horn	333.61119999999994	0.05010882392525673
wc2.1_2.5m_bio_19_horn	336.29439999999994	0.04863356426358223
wc2.1_2.5m_bio_19_horn	338.97759999999994	0.04719327390193939
wc2.1_2.5m_bio_19_horn	341.6608	0.04578746110200882
wc2.1_2.5m_bio_19_horn	344.34399999999994	0.04441562294960022
wc2.1_2.5m_bio_19_horn	347.02719999999994	0.0430772490799427
wc2.1_2.5m_bio_19_horn	349.71039999999994	0.04177183285355568
wc2.1_2.5m_bio_19_horn	352.3936	0.04049885272979736
wc2.1_2.5m_bio_19_horn	355.0768	0.039257775992155075
wc2.1_2.5m_bio_19_horn	357.75999999999993	0.03804810345172882
wc2.1_2.5m_bio_19_horn	360.44319999999993	0.03686929866671562
wc2.1_2.5m_bio_19_horn	363.12639999999993	0.0357208289206028
wc2.1_2.5m_bio_19_horn	365.8096	0.03460216522216797
wc2.1_2.5m_bio_19_horn	368.4928	0.03351277858018875
wc2.1_2.5m_bio_19_horn	371.17599999999993	0.03245213255286217
wc2.1_2.5m_bio_19_horn	373.85919999999993	0.03141969442367554
wc2.1_2.5m_bio_19_horn	376.54239999999993	0.030414938926696777
wc2.1_2.5m_bio_19_horn	379.2256	0.02943732962012291
wc2.1_2.5m_bio_19_horn	381.9088	0.028486331924796104
wc2.1_2.5m_bio_19_horn	384.5919999999999	0.027561435475945473
wc2.1_2.5m_bio_19_horn	387.2751999999999	0.026662105694413185
wc2.1_2.5m_bio_19_horn	389.9583999999999	0.025787821039557457
wc2.1_2.5m_bio_19_horn	392.6416	0.024938061833381653
wc2.1_2.5m_bio_19_horn	395.3248	0.024112312123179436
wc2.1_2.5m_bio_19_horn	398.0079999999999	0.023310059681534767
wc2.1_2.5m_bio_19_horn	400.6911999999999	0.022530794143676758
wc2.1_2.5m_bio_19_horn	403.3744	0.021774014458060265
wc2.1_2.5m_bio_19_horn	406.0575999999999	0.021039217710494995
wc2.1_2.5m_bio_19_horn	408.7408	0.020325904712080956
wc2.1_2.5m_bio_19_horn	411.4239999999999	0.019633598625659943
wc2.1_2.5m_bio_19_horn	414.1072	0.01896180771291256
wc2.1_2.5m_bio_19_horn	416.7903999999999	0.018310055136680603
wc2.1_2.5m_bio_19_horn	419.4736	0.01767786592245102
wc2.1_2.5m_bio_19_horn	422.1567999999999	0.01706477254629135
wc2.1_2.5m_bio_19_horn	424.84	0.01647031493484974
wc2.1_2.5m_bio_19_horn	427.5231999999999	0.01589403674006462
wc2.1_2.5m_bio_19_horn	430.20639999999986	0.015335491858422756
wc2.1_2.5m_bio_19_horn	432.8895999999999	0.014794236049056053
wc2.1_2.5m_bio_19_horn	435.5728	0.014269829727709293
wc2.1_2.5m_bio_19_horn	438.25600000000003	0.0137618537992239
wc2.1_2.5m_bio_19_horn	440.93919999999997	0.013269882649183273
wc2.1_2.5m_bio_19_horn	443.6223999999999	0.012793499045073986
wc2.1_2.5m_bio_19_horn	446.30559999999997	0.012332296930253506
wc2.1_2.5m_bio_19_horn	448.9887999999999	0.011885873973369598
wc2.1_2.5m_bio_19_horn	451.67199999999997	0.011453836224973202
wc2.1_2.5m_bio_19_horn	454.3551999999999	0.01103579718619585
wc2.1_2.5m_bio_19_horn	457.03839999999985	0.010631377808749676
wc2.1_2.5m_bio_19_horn	459.7215999999999	0.010240203700959682
wc2.1_2.5m_bio_19_horn	462.40479999999997	0.009861909784376621
wc2.1_2.5m_bio_19_horn	465.088	0.009496134705841541
wc2.1_2.5m_bio_19_horn	467.77119999999996	0.009142533876001835
wc2.1_2.5m_bio_19_horn	470.4543999999999	0.008800760842859745
wc2.1_2.5m_bio_19_horn	473.13759999999996	0.008470476604998112
wc2.1_2.5m_bio_19_horn	475.8207999999999	0.008151352405548096
wc2.1_2.5m_bio_19_horn	478.50399999999996	0.00784306600689888
wc2.1_2.5m_bio_19_horn	481.1871999999999	0.007545299828052521
wc2.1_2.5m_bio_19_horn	483.87039999999985	0.00725774560123682
wc2.1_2.5m_bio_19_horn	486.5536	0.006980101577937603
wc2.1_2.5m_bio_19_horn	489.23679999999996	0.006712072063237429
wc2.1_2.5m_bio_19_horn	491.92	0.00645336601883173
wc2.1_2.5m_bio_19_horn	494.60319999999996	0.0062037077732384205
wc2.1_2.5m_bio_19_horn	497.2863999999999	0.00596281886100769
wc2.1_2.5m_bio_19_horn	499.96959999999996	0.0057304310612380505
wc2.1_2.5m_bio_19_horn	502.6527999999999	0.005506281740963459
wc2.1_2.5m_bio_19_horn	505.33599999999996	0.005290116183459759
wc2.1_2.5m_bio_19_horn	508.0191999999999	0.005081684794276953
wc2.1_2.5m_bio_19_horn	510.70239999999984	0.004880744032561779
wc2.1_2.5m_bio_19_horn	513.3856000000001	0.004687055479735136
wc2.1_2.5m_bio_19_horn	516.0688	0.0045003946870565414
wc2.1_2.5m_bio_19_horn	518.7520000000001	0.004320527892559767
wc2.1_2.5m_bio_19_horn	521.4352	0.004147245083004236
wc2.1_2.5m_bio_19_horn	524.1184	0.003980324603617191
wc2.1_2.5m_bio_19_horn	526.8016	0.0038195669185370207
wc2.1_2.5m_bio_19_horn	529.4848	0.0036647627130150795
wc2.1_2.5m_bio_19_horn	532.168	0.0035157192032784224
wc2.1_2.5m_bio_19_horn	534.8512	0.0033722487278282642
wc2.1_2.5m_bio_19_horn	537.5344	0.003234158968552947
wc2.1_2.5m_bio_19_horn	540.2176000000001	0.0031012757681310177
wc2.1_2.5m_bio_19_horn	542.9008	0.00297341775149107
wc2.1_2.5m_bio_19_horn	545.5840000000001	0.0028504200745373964
wc2.1_2.5m_bio_19_horn	548.2672	0.0027321118395775557
wc2.1_2.5m_bio_19_horn	550.9504	0.0026183375157415867
wc2.1_2.5m_bio_19_horn	553.6336	0.002508935984224081
wc2.1_2.5m_bio_19_horn	556.3168	0.0024037605617195368
wc2.1_2.5m_bio_19_horn	559.0	0.0023026596754789352
wc2.1_2.5m_bio_19_horn	561.6831999999999	0.002205493161454797
wc2.1_2.5m_bio_19_horn	564.3664	0.0021121245808899403
wc2.1_2.5m_bio_19_horn	567.0496	0.002022415865212679
wc2.1_2.5m_bio_19_horn	569.7328	0.001936241053044796
wc2.1_2.5m_bio_19_horn	572.416	0.0018534701084718108
wc2.1_2.5m_bio_19_horn	575.0992	0.0017739846371114254
wc2.1_2.5m_bio_19_horn	577.7823999999999	0.001697662752121687
wc2.1_2.5m_bio_19_horn	580.4656	0.0016243933932855725
wc2.1_2.5m_bio_19_horn	583.1487999999999	0.0015540622407570481
wc2.1_2.5m_bio_19_horn	585.832	0.0014865651028230786
wc2.1_2.5m_bio_19_horn	588.5152	0.0014217948773875833
wc2.1_2.5m_bio_19_horn	591.1984	0.0013596524950116873
wc2.1_2.5m_bio_19_horn	593.8816	0.0013000419130548835
wc2.1_2.5m_bio_19_horn	596.5648	0.0012428662739694118
wc2.1_2.5m_bio_19_horn	599.248	0.001188037102110684
wc2.1_2.5m_bio_19_horn	601.9312	0.0011354638263583183
wc2.1_2.5m_bio_19_horn	604.6143999999999	0.0010850636754184961
wc2.1_2.5m_bio_19_horn	607.2976	0.0010367520153522491
wc2.1_2.5m_bio_19_horn	609.9807999999999	9.904515463858843E-4
wc2.1_2.5m_bio_19_horn	612.6640000000001	9.460833971388638E-4
wc2.1_2.5m_bio_19_horn	615.3472	9.035744005814195E-4
wc2.1_2.5m_bio_19_horn	618.0304	8.628537761978805E-4
wc2.1_2.5m_bio_19_horn	620.7136	8.238505106419325E-4
wc2.1_2.5m_bio_19_horn	623.3968	7.864995277486742E-4
wc2.1_2.5m_bio_19_horn	626.08	7.507347618229687E-4
wc2.1_2.5m_bio_19_horn	628.7632	7.164955022744834E-4
wc2.1_2.5m_bio_19_horn	631.4463999999999	6.837202236056328E-4
wc2.1_2.5m_bio_19_horn	634.1296	6.523525808006525E-4
wc2.1_2.5m_bio_19_horn	636.8127999999999	6.223352393135428E-4
wc2.1_2.5m_bio_19_horn	639.4960000000001	5.936157540418208E-4
wc2.1_2.5m_bio_19_horn	642.1792	5.661409231834114E-4
wc2.1_2.5m_bio_19_horn	644.8624	5.3986138664186E-4
wc2.1_2.5m_bio_19_horn	647.5456	5.147295305505395E-4
wc2.1_2.5m_bio_19_horn	650.2288	4.906977992504835E-4
wc2.1_2.5m_bio_19_horn	652.912	4.677224496845156E-4
wc2.1_2.5m_bio_19_horn	655.5952	4.4575941865332425E-4
wc2.1_2.5m_bio_19_horn	658.2783999999999	4.247682518325746E-4
wc2.1_2.5m_bio_19_horn	660.9616	4.0470800013281405E-4
wc2.1_2.5m_bio_19_horn	663.6448	3.8554114871658385E-4
wc2.1_2.5m_bio_19_horn	666.3280000000001	3.6722980439662933E-4
wc2.1_2.5m_bio_19_horn	669.0112	3.497388679534197E-4
wc2.1_2.5m_bio_19_horn	671.6944	3.330344334244728E-4
wc2.1_2.5m_bio_19_horn	674.3776	3.170827985741198E-4
wc2.1_2.5m_bio_19_horn	677.0608	3.0185302603058517E-4
wc2.1_2.5m_bio_19_horn	679.744	2.873139164876193E-4
wc2.1_2.5m_bio_19_horn	682.4272	2.734369190875441E-4
wc2.1_2.5m_bio_19_horn	685.1103999999999	2.601932210382074E-4
wc2.1_2.5m_bio_19_horn	687.7936	2.4755639606155455E-4
wc2.1_2.5m_bio_19_horn	690.4768	2.3549990146420896E-4
wc2.1_2.5m_bio_19_horn	693.1600000000001	2.239993045805022E-4
wc2.1_2.5m_bio_19_horn	695.8432	2.1303009998518974E-4
wc2.1_2.5m_bio_19_horn	698.5264	2.0256955758668482E-4
wc2.1_2.5m_bio_19_horn	701.2096	1.9259580585639924E-4
wc2.1_2.5m_bio_19_horn	703.8928	1.8308714788872749E-4
wc2.1_2.5m_bio_19_horn	706.576	1.7402366211172193E-4
wc2.1_2.5m_bio_19_horn	709.2592	1.6538541240151972E-4
wc2.1_2.5m_bio_19_horn	711.9423999999999	1.5715403424110264E-4
wc2.1_2.5m_bio_19_horn	714.6256000000001	1.4931117766536772E-4
wc2.1_2.5m_bio_19_horn	717.3088	1.4183994790073484E-4
wc2.1_2.5m_bio_19_horn	719.9920000000001	1.3472347927745432E-4
wc2.1_2.5m_bio_19_horn	722.6752	1.2794623035006225E-4
wc2.1_2.5m_bio_19_horn	725.3584	1.214926887769252E-4
wc2.1_2.5m_bio_19_horn	728.0416	1.153484481619671E-4
wc2.1_2.5m_bio_19_horn	730.7248	1.094996914616786E-4
wc2.1_2.5m_bio_19_horn	733.408	1.039327762555331E-4
wc2.1_2.5m_bio_19_horn	736.0912	9.863514424068853E-5
wc2.1_2.5m_bio_19_horn	738.7743999999999	9.35942807700485E-5
wc2.1_2.5m_bio_19_horn	741.4576000000001	8.879866800270975E-5
wc2.1_2.5m_bio_19_horn	744.1408	8.423684630542994E-5
wc2.1_2.5m_bio_19_horn	746.8240000000001	7.989825826371089E-5
wc2.1_2.5m_bio_19_horn	749.5072	7.577239739475772E-5
wc2.1_2.5m_bio_19_horn	752.1904	7.18494993634522E-5
wc2.1_2.5m_bio_19_horn	754.8736	6.812022184021771E-5
wc2.1_2.5m_bio_19_horn	757.5568	6.457536073867232E-5
wc2.1_2.5m_bio_19_horn	760.2399999999999	6.120645412011072E-5
wc2.1_2.5m_bio_19_horn	762.9232	5.8005090977530926E-5
wc2.1_2.5m_bio_19_horn	765.6064	5.4963526054052636E-5
wc2.1_2.5m_bio_19_horn	768.2896000000001	5.207407593843527E-5
wc2.1_2.5m_bio_19_horn	770.9728	4.932966476189904E-5
wc2.1_2.5m_bio_19_horn	773.656	4.672327486332506E-5
wc2.1_2.5m_bio_19_horn	776.3392	4.424844155437313E-5
wc2.1_2.5m_bio_19_horn	779.0224	4.189876199234277E-5
wc2.1_2.5m_bio_19_horn	781.7056	3.966829171986319E-5
wc2.1_2.5m_bio_19_horn	784.3888	3.7551337300101295E-5
wc2.1_2.5m_bio_19_horn	787.0719999999999	3.554232534952462E-5
wc2.1_2.5m_bio_19_horn	789.7552	3.3636119042057544E-5
wc2.1_2.5m_bio_19_horn	792.4384	3.182764339726418E-5
wc2.1_2.5m_bio_19_horn	795.1216000000001	3.0112212698441E-5
wc2.1_2.5m_bio_19_horn	797.8048	2.848520853149239E-5
wc2.1_2.5m_bio_19_horn	800.4879999999999	2.6942369004245847E-5
wc2.1_2.5m_bio_19_horn	803.1712	2.547948679421097E-5
wc2.1_2.5m_bio_19_horn	805.8543999999999	2.4092685634968802E-5
wc2.1_2.5m_bio_19_horn	808.5376	2.277814201079309E-5
wc2.1_2.5m_bio_19_horn	811.2207999999999	2.1532301616389304E-5
wc2.1_2.5m_bio_19_horn	813.9039999999999	2.0351773855509236E-5
wc2.1_2.5m_bio_19_horn	816.5872	1.9233248167438433E-5
wc2.1_2.5m_bio_19_horn	819.2704	1.8173668649978936E-5
wc2.1_2.5m_bio_19_horn	821.9536	1.7170033970614895E-5
wc2.1_2.5m_bio_19_horn	824.6368	1.6219570170505904E-5
wc2.1_2.5m_bio_19_horn	827.3199999999999	1.531955240352545E-5
wc2.1_2.5m_bio_19_horn	830.0032	1.4467465007328428E-5
wc2.1_2.5m_bio_19_horn	832.6863999999999	1.3660838703799527E-5
wc2.1_2.5m_bio_19_horn	835.3696	1.2897376109322067E-5
wc2.1_2.5m_bio_19_horn	838.0527999999999	1.2174889889138285E-5
wc2.1_2.5m_bio_19_horn	840.7359999999999	1.1491250006656628E-5
wc2.1_2.5m_bio_19_horn	843.4192	1.0844491043826565E-5
wc2.1_2.5m_bio_19_horn	846.1024	1.0232684871880338E-5
wc2.1_2.5m_bio_19_horn	848.7856	9.65405342867598E-6
wc2.1_2.5m_bio_19_horn	851.4688	9.10685230337549E-6
wc2.1_2.5m_bio_19_horn	854.1519999999999	8.589475328335539E-6
wc2.1_2.5m_bio_19_horn	856.8352	8.100343620753847E-6
wc2.1_2.5m_bio_19_horn	859.5183999999999	7.638005627086386E-6
wc2.1_2.5m_bio_19_horn	862.2016	7.201037078630179E-6
wc2.1_2.5m_bio_19_horn	864.8847999999999	6.788115115341498E-6
wc2.1_2.5m_bio_19_horn	867.568	6.39798236079514E-6
wc2.1_2.5m_bio_19_horn	870.2512	6.029418273101328E-6
wc2.1_2.5m_bio_19_horn	872.9344	5.681296897819266E-6
wc2.1_2.5m_bio_19_horn	875.6176	5.3525172916124575E-6
wc2.1_2.5m_bio_19_horn	878.3008	5.042064458393725E-6
wc2.1_2.5m_bio_19_horn	880.9839999999999	4.748945684696082E-6
wc2.1_2.5m_bio_19_horn	883.6672	4.472246473596897E-6
wc2.1_2.5m_bio_19_horn	886.3503999999999	4.211072791804327E-6
wc2.1_2.5m_bio_19_horn	889.0336	3.964595634897705E-6
wc2.1_2.5m_bio_19_horn	891.7167999999999	3.732026925717946E-6
wc2.1_2.5m_bio_19_horn	894.4	3.512603598210262E-6
wc2.1_2.5m_bio_19_horn	897.0832	3.3056221582228318E-6
wc2.1_2.5m_bio_19_horn	899.7664	3.1103968467505183E-6
wc2.1_2.5m_bio_19_horn	902.4496	2.9262951102282386E-6
wc2.1_2.5m_bio_19_horn	905.1328	2.7527003112481907E-6
wc2.1_2.5m_bio_19_horn	907.8159999999999	2.5890444703691173E-6
wc2.1_2.5m_bio_19_horn	910.4992	2.4347734779439634E-6
wc2.1_2.5m_bio_19_horn	913.1823999999999	2.289377107445034E-6
wc2.1_2.5m_bio_19_horn	915.8656000000001	2.152358320017811E-6
wc2.1_2.5m_bio_19_horn	918.5488	2.023256683969521E-6
wc2.1_2.5m_bio_19_horn	921.232	1.9016347323486116E-6
wc2.1_2.5m_bio_19_horn	923.9151999999999	1.7870706869871356E-6
wc2.1_2.5m_bio_19_horn	926.5983999999999	1.6791755115264095E-6
wc2.1_2.5m_bio_19_horn	929.2816	1.5775710835441714E-6
wc2.1_2.5m_bio_19_horn	931.9648	1.4819089528828044E-6
wc2.1_2.5m_bio_19_horn	934.6479999999999	1.3918505601395736E-6
wc2.1_2.5m_bio_19_horn	937.3312000000001	1.3070838349449332E-6
wc2.1_2.5m_bio_19_horn	940.0144	1.2273056881895172E-6
wc2.1_2.5m_bio_19_horn	942.6976	1.1522369049998815E-6
wc2.1_2.5m_bio_19_horn	945.3807999999999	1.0816066833285731E-6
wc2.1_2.5m_bio_19_horn	948.0640000000001	1.0151635478905519E-6
wc2.1_2.5m_bio_19_horn	950.7472	9.526698363515607E-7
wc2.1_2.5m_bio_19_horn	953.4304	8.938966402638471E-7
wc2.1_2.5m_bio_19_horn	956.1135999999999	8.386330137000186E-7
wc2.1_2.5m_bio_19_horn	958.7967999999998	7.86674490882433E-7
wc2.1_2.5m_bio_19_horn	961.48	7.378328064078232E-7
wc2.1_2.5m_bio_19_horn	964.1632	6.919254929016461E-7
wc2.1_2.5m_bio_19_horn	966.8463999999999	6.487844643743301E-7
wc2.1_2.5m_bio_19_horn	969.5295999999998	6.082470918045146E-7
wc2.1_2.5m_bio_19_horn	972.2127999999998	5.701626264453807E-7
wc2.1_2.5m_bio_19_horn	974.896	5.343886186892632E-7
wc2.1_2.5m_bio_19_horn	977.5791999999999	5.00788303270383E-7
wc2.1_2.5m_bio_19_horn	980.2623999999998	4.6923548779886914E-7
wc2.1_2.5m_bio_19_horn	982.9456	4.3960847051494056E-7
wc2.1_2.5m_bio_19_horn	985.6288	4.1179492882292834E-7
wc2.1_2.5m_bio_19_horn	988.3120000000001	3.856864623230649E-7
wc2.1_2.5m_bio_19_horn	990.9952000000001	3.611832255501213E-7
wc2.1_2.5m_bio_19_horn	993.6784	3.381888120657095E-7
wc2.1_2.5m_bio_19_horn	996.3616	3.1661437560615013E-7
wc2.1_2.5m_bio_19_horn	999.0447999999999	2.963742815609294E-7
wc2.1_2.5m_bio_19_horn	1001.7280000000001	2.7738917651731754E-7
wc2.1_2.5m_bio_19_horn	1004.4112	2.5958422611438436E-7
wc2.1_2.5m_bio_19_horn	1007.0944	2.428876939575275E-7
wc2.1_2.5m_bio_19_horn	1009.7775999999999	2.2723359904830431E-7
wc2.1_2.5m_bio_19_horn	1012.4607999999998	2.1255827675759065E-7
wc2.1_2.5m_bio_19_horn	1015.144	1.9880314994225046E-7
wc2.1_2.5m_bio_19_horn	1017.8272	1.859118015090644E-7
wc2.1_2.5m_bio_19_horn	1020.5103999999999	1.7383229078404838E-7
wc2.1_2.5m_bio_19_horn	1023.1935999999998	1.6251459555860492E-7
wc2.1_2.5m_bio_19_horn	1025.8767999999998	1.5191247371149075E-7
wc2.1_2.5m_bio_19_horn	1028.56	1.4198211317761888E-7
wc2.1_2.5m_bio_19_horn	1031.2432	1.3268268617139256E-7
wc2.1_2.5m_bio_19_horn	1033.9264	1.239745870407205E-7
wc2.1_2.5m_bio_19_horn	1036.6096	1.1582176995261761E-7
wc2.1_2.5m_bio_19_horn	1039.2928	1.0818992990380139E-7
wc2.1_2.5m_bio_19_horn	1041.976	1.0104712089287204E-7
wc2.1_2.5m_bio_19_horn	1044.6592	9.436237036197781E-8
wc2.1_2.5m_bio_19_horn	1047.3424	8.810749108079108E-8
wc2.1_2.5m_bio_19_horn	1050.0256	8.225568848274634E-8
wc2.1_2.5m_bio_19_horn	1052.7087999999999	7.67820225178184E-8
wc2.1_2.5m_bio_19_horn	1055.392	7.166232052213672E-8
wc2.1_2.5m_bio_19_horn	1058.0752	6.687462672516631E-8
wc2.1_2.5m_bio_19_horn	1060.7584	6.23980369596211E-8
wc2.1_2.5m_bio_19_horn	1063.4415999999999	5.821295445684882E-8
wc2.1_2.5m_bio_19_horn	1066.1247999999998	5.4301128926681486E-8
wc2.1_2.5m_bio_19_horn	1068.808	5.064490693484913E-8
wc2.1_2.5m_bio_19_horn	1071.4912	4.7228247979091975E-8
wc2.1_2.5m_bio_19_horn	1074.1743999999999	4.403591447044164E-8
wc2.1_2.5m_bio_19_horn	1076.8575999999998	4.105373818674707E-8
wc2.1_2.5m_bio_19_horn	1079.5407999999998	3.8268030522203844E-8
wc2.1_2.5m_bio_19_horn	1082.224	3.566634632079513E-8
wc2.1_2.5m_bio_19_horn	1084.9072	3.3236883467679945E-8
wc2.1_2.5m_bio_19_horn	1087.5904	3.0968561048894117E-8
wc2.1_2.5m_bio_19_horn	1090.2736	2.8851097511051194E-8
wc2.1_2.5m_bio_19_horn	1092.9568	2.687455769034841E-8
wc2.1_2.5m_bio_19_horn	1095.64	2.5029919470398454E-8
wc2.1_2.5m_bio_19_horn	1098.3232	2.3308626140305932E-8
wc2.1_2.5m_bio_19_horn	1101.0064	2.1702733832285048E-8
wc2.1_2.5m_bio_19_horn	1103.6896	2.0204584672001147E-8
wc2.1_2.5m_bio_19_horn	1106.3727999999999	1.880721534064378E-8
wc2.1_2.5m_bio_19_horn	1109.056	1.750403733069561E-8
wc2.1_2.5m_bio_19_horn	1111.7392	1.6288872473069205E-8
wc2.1_2.5m_bio_19_horn	1114.4224	1.5155993793314337E-8
wc2.1_2.5m_bio_19_horn	1117.1055999999999	1.4099882150730991E-8
wc2.1_2.5m_bio_19_horn	1119.7887999999998	1.3764030803997684E-8
wc2.1_2.5m_bio_19_horn	1122.472	1.3764030803997684E-8
wc2.1_2.5m_bio_19_horn	1125.1552	1.3764030803997684E-8
wc2.1_2.5m_bio_19_horn	1127.8383999999999	1.3764030803997684E-8
wc2.1_2.5m_bio_19_horn	1130.5215999999998	1.3764030803997684E-8
wc2.1_2.5m_bio_19_horn	1133.2047999999998	1.3764030803997684E-8
wc2.1_2.5m_bio_19_horn	1135.8880000000001	1.3764030803997684E-8
wc2.1_2.5m_bio_19_horn	1138.5712	1.3764030803997684E-8
wc2.1_2.5m_bio_19_horn	1141.2544	1.3764030803997684E-8
wc2.1_2.5m_bio_19_horn	1143.9376	1.3764030803997684E-8
wc2.1_2.5m_bio_19_horn	1146.6208	1.3764030803997684E-8
wc2.1_2.5m_bio_19_horn	1149.304	1.3764030803997684E-8
wc2.1_2.5m_bio_19_horn	1151.9872	1.3764030803997684E-8
wc2.1_2.5m_bio_19_horn	1154.6704	1.3764030803997684E-8
wc2.1_2.5m_bio_19_horn	1157.3536	1.3764030803997684E-8
wc2.1_2.5m_bio_19_horn	1160.0367999999999	1.3764030803997684E-8
wc2.1_2.5m_bio_19_horn	1162.72	1.3764030803997684E-8
wc2.1_2.5m_bio_19_horn	1165.4032	1.3764030803997684E-8
wc2.1_2.5m_bio_19_horn	1168.0864	1.3764030803997684E-8
wc2.1_2.5m_bio_19_horn	1170.7695999999999	1.3764030803997684E-8
wc2.1_2.5m_bio_19_horn	1173.4527999999998	1.3764030803997684E-8
wc2.1_2.5m_bio_19_horn	1176.136	1.3764030803997684E-8
wc2.1_2.5m_bio_19_horn	1178.8192	1.3764030803997684E-8
wc2.1_2.5m_bio_19_horn	1181.5023999999999	1.3764030803997684E-8
wc2.1_2.5m_bio_19_horn	1184.1855999999998	1.3764030803997684E-8
wc2.1_2.5m_bio_19_horn	1186.8688	1.3764030803997684E-8
wc2.1_2.5m_bio_19_horn	1189.5520000000001	1.3764030803997684E-8
wc2.1_2.5m_bio_19_horn	1192.2352	1.3764030803997684E-8
wc2.1_2.5m_bio_19_horn	1194.9184	1.3764030803997684E-8
wc2.1_2.5m_bio_19_horn	1197.6016	1.3764030803997684E-8
wc2.1_2.5m_bio_19_horn	1200.2848	1.3764030803997684E-8
wc2.1_2.5m_bio_19_horn	1202.968	1.3764030803997684E-8
wc2.1_2.5m_bio_19_horn	1205.6512	1.3764030803997684E-8
wc2.1_2.5m_bio_19_horn	1208.3344	1.3764030803997684E-8
wc2.1_2.5m_bio_19_horn	1211.0176	1.3764030803997684E-8
wc2.1_2.5m_bio_19_horn	1213.7007999999998	1.3764030803997684E-8
wc2.1_2.5m_bio_19_horn	1216.384	1.3764030803997684E-8
wc2.1_2.5m_bio_19_horn	1219.0672	1.3764030803997684E-8
wc2.1_2.5m_bio_19_horn	1221.7504	1.3764030803997684E-8
wc2.1_2.5m_bio_19_horn	1224.4335999999998	1.3764030803997684E-8
wc2.1_2.5m_bio_19_horn	1227.1167999999998	1.3764030803997684E-8
wc2.1_2.5m_bio_19_horn	1229.8	1.3764030803997684E-8
