# Supplementary material for: New records of a lost species and a geographic range expansion for sengis in the Horn of Africa
Source: PeerJ. 2020 Aug 18;8:e9652. doi: 10.7717/peerj.9652 (PMC7441985; doi:10.7717/peerj.9652)
Supplement: Supplemental Information 6 [file peerj-08-9652-s006.zip › Data_S6_Ecological_Niche_Modeling/4_final_Maxent_analysis/output/plots/revoilii_14_wc2.1_2.5m_bio_04_horn.dat]

variable	x	y
wc2.1_2.5m_bio_04_horn	-34.65794448852539	0.001745356246829033
wc2.1_2.5m_bio_04_horn	-33.01161994628906	0.001745356246829033
wc2.1_2.5m_bio_04_horn	-31.36529540405273	0.001745356246829033
wc2.1_2.5m_bio_04_horn	-29.718970861816402	0.001745356246829033
wc2.1_2.5m_bio_04_horn	-28.072646319580077	0.001745356246829033
wc2.1_2.5m_bio_04_horn	-26.426321777343745	0.001745356246829033
wc2.1_2.5m_bio_04_horn	-24.77999723510742	0.001745356246829033
wc2.1_2.5m_bio_04_horn	-23.133672692871095	0.001745356246829033
wc2.1_2.5m_bio_04_horn	-21.487348150634766	0.001745356246829033
wc2.1_2.5m_bio_04_horn	-19.841023608398437	0.001745356246829033
wc2.1_2.5m_bio_04_horn	-18.194699066162105	0.001745356246829033
wc2.1_2.5m_bio_04_horn	-16.54837452392578	0.001745356246829033
wc2.1_2.5m_bio_04_horn	-14.902049981689451	0.001745356246829033
wc2.1_2.5m_bio_04_horn	-13.255725439453123	0.001745356246829033
wc2.1_2.5m_bio_04_horn	-11.609400897216798	0.001745356246829033
wc2.1_2.5m_bio_04_horn	-9.963076354980469	0.001745356246829033
wc2.1_2.5m_bio_04_horn	-8.31675181274414	0.001745356246829033
wc2.1_2.5m_bio_04_horn	-6.670427270507812	0.001745356246829033
wc2.1_2.5m_bio_04_horn	-5.024102728271483	0.001745356246829033
wc2.1_2.5m_bio_04_horn	-3.377778186035158	0.001745356246829033
wc2.1_2.5m_bio_04_horn	-1.7314536437988224	0.001745356246829033
wc2.1_2.5m_bio_04_horn	-0.08512910156250086	0.001745356246829033
wc2.1_2.5m_bio_04_horn	1.5611954406738278	0.001745356246829033
wc2.1_2.5m_bio_04_horn	3.2075199829101564	0.001745356246829033
wc2.1_2.5m_bio_04_horn	4.853844525146485	0.001745356246829033
wc2.1_2.5m_bio_04_horn	6.5001690673828065	0.001745356246829033
wc2.1_2.5m_bio_04_horn	8.146493609619142	0.001745356246829033
wc2.1_2.5m_bio_04_horn	9.792818151855464	0.001745356246829033
wc2.1_2.5m_bio_04_horn	11.439142694091792	0.001745356246829033
wc2.1_2.5m_bio_04_horn	13.085467236328121	0.001745356246829033
wc2.1_2.5m_bio_04_horn	14.73179177856445	0.001745356246829033
wc2.1_2.5m_bio_04_horn	16.37811632080078	0.001745356246829033
wc2.1_2.5m_bio_04_horn	18.024440863037107	0.001745356246829033
wc2.1_2.5m_bio_04_horn	19.67076540527343	0.001745356246829033
wc2.1_2.5m_bio_04_horn	21.317089947509764	0.001745356246829033
wc2.1_2.5m_bio_04_horn	22.963414489746093	0.001745356246829033
wc2.1_2.5m_bio_04_horn	24.60973903198242	0.001745356246829033
wc2.1_2.5m_bio_04_horn	26.25606357421875	0.001745356246829033
wc2.1_2.5m_bio_04_horn	27.90238811645507	0.001745356246829033
wc2.1_2.5m_bio_04_horn	29.5487126586914	0.001745356246829033
wc2.1_2.5m_bio_04_horn	31.195037200927743	0.001745356246829033
wc2.1_2.5m_bio_04_horn	32.84136174316406	0.001745356246829033
wc2.1_2.5m_bio_04_horn	34.487686285400386	0.001782502862624824
wc2.1_2.5m_bio_04_horn	36.134010827636715	0.0018987447256222367
wc2.1_2.5m_bio_04_horn	37.78033536987304	0.0020225518383085728
wc2.1_2.5m_bio_04_horn	39.42665991210936	0.00215441407635808
wc2.1_2.5m_bio_04_horn	41.0729844543457	0.002294853562489152
wc2.1_2.5m_bio_04_horn	42.71930899658203	0.002444425830617547
wc2.1_2.5m_bio_04_horn	44.36563353881836	0.002603720873594284
wc2.1_2.5m_bio_04_horn	46.01195808105467	0.0027733677998185158
wc2.1_2.5m_bio_04_horn	47.658282623291	0.0029540355317294598
wc2.1_2.5m_bio_04_horn	49.304607165527344	0.0031464353669434786
wc2.1_2.5m_bio_04_horn	50.95093170776367	0.0033513244707137346
wc2.1_2.5m_bio_04_horn	52.59725625	0.0035695077385753393
wc2.1_2.5m_bio_04_horn	54.243580792236315	0.003801841288805008
wc2.1_2.5m_bio_04_horn	55.889905334472644	0.004049235489219427
wc2.1_2.5m_bio_04_horn	57.53622987670897	0.004312658682465553
wc2.1_2.5m_bio_04_horn	59.182554418945315	0.004593140445649624
wc2.1_2.5m_bio_04_horn	60.82887896118163	0.004891773220151663
wc2.1_2.5m_bio_04_horn	62.47520350341796	0.0052097211591899395
wc2.1_2.5m_bio_04_horn	64.12152804565429	0.005548218730837107
wc2.1_2.5m_bio_04_horn	65.76785258789062	0.005908580031245947
wc2.1_2.5m_bio_04_horn	67.41417713012694	0.006292198318988085
wc2.1_2.5m_bio_04_horn	69.06050167236327	0.006700555793941021
wc2.1_2.5m_bio_04_horn	70.7068262145996	0.007135224994271994
wc2.1_2.5m_bio_04_horn	72.35315075683593	0.007597875781357288
wc2.1_2.5m_bio_04_horn	73.99947529907224	0.008090279996395111
wc2.1_2.5m_bio_04_horn	75.64579984130859	0.008614319376647472
wc2.1_2.5m_bio_04_horn	77.29212438354492	0.009171989746391773
wc2.1_2.5m_bio_04_horn	78.93844892578124	0.009765406139194965
wc2.1_2.5m_bio_04_horn	80.58477346801757	0.010396812111139297
wc2.1_2.5m_bio_04_horn	82.23109801025389	0.011068588122725487
wc2.1_2.5m_bio_04_horn	83.87742255249023	0.011783256195485592
wc2.1_2.5m_bio_04_horn	85.52374709472656	0.012543478980660439
wc2.1_2.5m_bio_04_horn	87.17007163696289	0.013352087698876858
wc2.1_2.5m_bio_04_horn	88.8163961791992	0.014212071895599365
wc2.1_2.5m_bio_04_horn	90.46272072143553	0.015126596204936504
wc2.1_2.5m_bio_04_horn	92.10904526367186	0.016099009662866592
wc2.1_2.5m_bio_04_horn	93.75536980590819	0.017132844775915146
wc2.1_2.5m_bio_04_horn	95.40169434814452	0.018231840804219246
wc2.1_2.5m_bio_04_horn	97.04801889038087	0.019399942830204964
wc2.1_2.5m_bio_04_horn	98.69434343261717	0.020641308277845383
wc2.1_2.5m_bio_04_horn	100.3406679748535	0.02196032926440239
wc2.1_2.5m_bio_04_horn	101.98699251708983	0.023361627012491226
wc2.1_2.5m_bio_04_horn	103.63331705932616	0.024850070476531982
wc2.1_2.5m_bio_04_horn	105.27964160156246	0.026430780068039894
wc2.1_2.5m_bio_04_horn	106.92596614379882	0.028109140694141388
wc2.1_2.5m_bio_04_horn	108.57229068603515	0.02989080548286438
wc2.1_2.5m_bio_04_horn	110.21861522827147	0.03178170695900917
wc2.1_2.5m_bio_04_horn	111.8649397705078	0.033788058906793594
wc2.1_2.5m_bio_04_horn	113.5112643127441	0.03591637313365936
wc2.1_2.5m_bio_04_horn	115.15758885498046	0.038173455744981766
wc2.1_2.5m_bio_04_horn	116.80391339721679	0.04056641831994057
wc2.1_2.5m_bio_04_horn	118.45023793945312	0.043102655559778214
wc2.1_2.5m_bio_04_horn	120.09656248168945	0.045789893716573715
wc2.1_2.5m_bio_04_horn	121.74288702392575	0.04863614961504936
wc2.1_2.5m_bio_04_horn	123.3892115661621	0.051649753004312515
wc2.1_2.5m_bio_04_horn	125.03553610839843	0.05483931675553322
wc2.1_2.5m_bio_04_horn	126.68186065063473	0.05821376293897629
wc2.1_2.5m_bio_04_horn	128.3281851928711	0.06178227439522743
wc2.1_2.5m_bio_04_horn	129.9745097351074	0.06555429100990295
wc2.1_2.5m_bio_04_horn	131.62083427734376	0.06953956931829453
wc2.1_2.5m_bio_04_horn	133.26715881958006	0.07374800741672516
wc2.1_2.5m_bio_04_horn	134.91348336181636	0.07818969339132309
wc2.1_2.5m_bio_04_horn	136.55980790405272	0.08287499845027924
wc2.1_2.5m_bio_04_horn	138.20613244628902	0.08781427145004272
wc2.1_2.5m_bio_04_horn	139.85245698852538	0.09301810711622238
wc2.1_2.5m_bio_04_horn	141.49878153076173	0.09849696606397629
wc2.1_2.5m_bio_04_horn	143.14510607299803	0.10426149517297745
wc2.1_2.5m_bio_04_horn	144.7914306152344	0.11032205075025558
wc2.1_2.5m_bio_04_horn	146.4377551574707	0.11668907105922699
wc2.1_2.5m_bio_04_horn	148.084079699707	0.12337252497673035
wc2.1_2.5m_bio_04_horn	149.73040424194335	0.13038234412670135
wc2.1_2.5m_bio_04_horn	151.37672878417965	0.1377277970314026
wc2.1_2.5m_bio_04_horn	153.023053326416	0.1454179584980011
wc2.1_2.5m_bio_04_horn	154.6693778686523	0.1534610092639923
wc2.1_2.5m_bio_04_horn	156.31570241088866	0.1618647426366806
wc2.1_2.5m_bio_04_horn	157.96202695312496	0.17063581943511963
wc2.1_2.5m_bio_04_horn	159.60835149536132	0.17978031933307648
wc2.1_2.5m_bio_04_horn	161.25467603759762	0.1893029510974884
wc2.1_2.5m_bio_04_horn	162.90100057983398	0.19920755922794342
wc2.1_2.5m_bio_04_horn	164.54732512207028	0.2094963639974594
wc2.1_2.5m_bio_04_horn	166.19364966430663	0.22017058730125427
wc2.1_2.5m_bio_04_horn	167.83997420654293	0.23122958838939667
wc2.1_2.5m_bio_04_horn	169.4862987487793	0.24267110228538513
wc2.1_2.5m_bio_04_horn	171.1326232910156	0.2544914484024048
wc2.1_2.5m_bio_04_horn	172.77894783325195	0.26668471097946167
wc2.1_2.5m_bio_04_horn	174.42527237548825	0.27924346923828125
wc2.1_2.5m_bio_04_horn	176.0715969177246	0.2921578884124756
wc2.1_2.5m_bio_04_horn	177.7179214599609	0.30541664361953735
wc2.1_2.5m_bio_04_horn	179.36424600219726	0.3190057575702667
wc2.1_2.5m_bio_04_horn	181.01057054443356	0.33290988206863403
wc2.1_2.5m_bio_04_horn	182.65689508666986	0.33709830045700073
wc2.1_2.5m_bio_04_horn	184.30321962890622	0.3408863842487335
wc2.1_2.5m_bio_04_horn	185.94954417114258	0.3446948826313019
wc2.1_2.5m_bio_04_horn	187.59586871337888	0.34852346777915955
wc2.1_2.5m_bio_04_horn	189.24219325561523	0.3523716628551483
wc2.1_2.5m_bio_04_horn	190.88851779785153	0.3562391400337219
wc2.1_2.5m_bio_04_horn	192.5348423400879	0.36012542247772217
wc2.1_2.5m_bio_04_horn	194.1811668823242	0.3640301823616028
wc2.1_2.5m_bio_04_horn	195.82749142456055	0.3679529130458832
wc2.1_2.5m_bio_04_horn	197.47381596679685	0.3718931972980499
wc2.1_2.5m_bio_04_horn	199.12014050903315	0.3758505880832672
wc2.1_2.5m_bio_04_horn	200.7664650512695	0.37982460856437683
wc2.1_2.5m_bio_04_horn	202.41278959350586	0.38381484150886536
wc2.1_2.5m_bio_04_horn	204.05911413574216	0.3878207504749298
wc2.1_2.5m_bio_04_horn	205.70543867797852	0.3918418884277344
wc2.1_2.5m_bio_04_horn	207.35176322021482	0.39587774872779846
wc2.1_2.5m_bio_04_horn	208.99808776245118	0.39992785453796387
wc2.1_2.5m_bio_04_horn	210.64441230468748	0.4039916694164276
wc2.1_2.5m_bio_04_horn	212.29073684692378	0.4080687463283539
wc2.1_2.5m_bio_04_horn	213.93706138916014	0.41215845942497253
wc2.1_2.5m_bio_04_horn	215.58338593139644	0.41626036167144775
wc2.1_2.5m_bio_04_horn	217.2297104736328	0.4203738570213318
wc2.1_2.5m_bio_04_horn	218.8760350158691	0.4244984984397888
wc2.1_2.5m_bio_04_horn	220.52235955810545	0.4286336600780487
wc2.1_2.5m_bio_04_horn	222.16868410034175	0.43277880549430847
wc2.1_2.5m_bio_04_horn	223.8150086425781	0.43693336844444275
wc2.1_2.5m_bio_04_horn	225.4613331848144	0.44109684228897095
wc2.1_2.5m_bio_04_horn	227.1076577270507	0.44526857137680054
wc2.1_2.5m_bio_04_horn	228.75398226928712	0.4494480788707733
wc2.1_2.5m_bio_04_horn	230.40030681152336	0.45363470911979675
wc2.1_2.5m_bio_04_horn	232.04663135375972	0.4578278958797455
wc2.1_2.5m_bio_04_horn	233.69295589599608	0.46202707290649414
wc2.1_2.5m_bio_04_horn	235.33928043823238	0.4662316143512726
wc2.1_2.5m_bio_04_horn	236.98560498046868	0.4704410135746002
wc2.1_2.5m_bio_04_horn	238.63192952270504	0.47465458512306213
wc2.1_2.5m_bio_04_horn	240.27825406494134	0.47887179255485535
wc2.1_2.5m_bio_04_horn	241.9245786071777	0.48309198021888733
wc2.1_2.5m_bio_04_horn	243.57090314941405	0.4873146414756775
wc2.1_2.5m_bio_04_horn	245.2172276916503	0.49153903126716614
wc2.1_2.5m_bio_04_horn	246.86355223388665	0.49576470255851746
wc2.1_2.5m_bio_04_horn	248.509876776123	0.49999094009399414
wc2.1_2.5m_bio_04_horn	250.15620131835936	0.5042172074317932
wc2.1_2.5m_bio_04_horn	251.80252586059567	0.5084428191184998
wc2.1_2.5m_bio_04_horn	253.44885040283197	0.5126672983169556
wc2.1_2.5m_bio_04_horn	255.09517494506832	0.5168898701667786
wc2.1_2.5m_bio_04_horn	256.7414994873046	0.5211101174354553
wc2.1_2.5m_bio_04_horn	258.387824029541	0.5253273248672485
wc2.1_2.5m_bio_04_horn	260.03414857177734	0.5295409560203552
wc2.1_2.5m_bio_04_horn	261.6804731140136	0.5337503552436829
wc2.1_2.5m_bio_04_horn	263.32679765624994	0.5379549860954285
wc2.1_2.5m_bio_04_horn	264.9731221984863	0.5421541333198547
wc2.1_2.5m_bio_04_horn	266.6194467407226	0.5462208390235901
wc2.1_2.5m_bio_04_horn	268.26577128295895	0.5485115647315979
wc2.1_2.5m_bio_04_horn	269.91209582519525	0.5501755475997925
wc2.1_2.5m_bio_04_horn	271.5584203674316	0.5518383979797363
wc2.1_2.5m_bio_04_horn	273.2047449096679	0.5535000562667847
wc2.1_2.5m_bio_04_horn	274.85106945190427	0.5551605820655823
wc2.1_2.5m_bio_04_horn	276.4973939941406	0.5568198561668396
wc2.1_2.5m_bio_04_horn	278.14371853637687	0.5584778189659119
wc2.1_2.5m_bio_04_horn	279.7900430786132	0.5601344704627991
wc2.1_2.5m_bio_04_horn	281.4363676208496	0.561789870262146
wc2.1_2.5m_bio_04_horn	283.0826921630859	0.5634438395500183
wc2.1_2.5m_bio_04_horn	284.72901670532224	0.565096378326416
wc2.1_2.5m_bio_04_horn	286.37534124755854	0.5667474865913391
wc2.1_2.5m_bio_04_horn	288.02166578979484	0.5683971643447876
wc2.1_2.5m_bio_04_horn	289.6679903320312	0.5700452923774719
wc2.1_2.5m_bio_04_horn	291.31431487426755	0.5716918706893921
wc2.1_2.5m_bio_04_horn	292.9606394165039	0.5733368396759033
wc2.1_2.5m_bio_04_horn	294.60696395874015	0.5749801993370056
wc2.1_2.5m_bio_04_horn	296.2532885009765	0.576621949672699
wc2.1_2.5m_bio_04_horn	297.89961304321287	0.5782619714736938
wc2.1_2.5m_bio_04_horn	299.54593758544917	0.5799002051353455
wc2.1_2.5m_bio_04_horn	301.1922621276855	0.5815367698669434
wc2.1_2.5m_bio_04_horn	302.8385866699218	0.583171546459198
wc2.1_2.5m_bio_04_horn	304.4849112121581	0.5848044753074646
wc2.1_2.5m_bio_04_horn	306.1312357543945	0.5864354968070984
wc2.1_2.5m_bio_04_horn	307.77756029663084	0.5880646705627441
wc2.1_2.5m_bio_04_horn	309.42388483886714	0.5896918773651123
wc2.1_2.5m_bio_04_horn	311.07020938110344	0.5913171768188477
wc2.1_2.5m_bio_04_horn	312.7165339233398	0.5929404497146606
wc2.1_2.5m_bio_04_horn	314.36285846557615	0.5945616960525513
wc2.1_2.5m_bio_04_horn	316.00918300781245	0.5961809158325195
wc2.1_2.5m_bio_04_horn	317.6555075500488	0.5977979898452759
wc2.1_2.5m_bio_04_horn	319.3018320922851	0.5994129776954651
wc2.1_2.5m_bio_04_horn	320.9481566345214	0.6010258197784424
wc2.1_2.5m_bio_04_horn	322.59448117675777	0.602636456489563
wc2.1_2.5m_bio_04_horn	324.2408057189941	0.6042448878288269
wc2.1_2.5m_bio_04_horn	325.8871302612304	0.6058509945869446
wc2.1_2.5m_bio_04_horn	327.5334548034667	0.6074548959732056
wc2.1_2.5m_bio_04_horn	329.1797793457031	0.6090564727783203
wc2.1_2.5m_bio_04_horn	330.8261038879394	0.610655665397644
wc2.1_2.5m_bio_04_horn	332.47242843017574	0.6122525334358215
wc2.1_2.5m_bio_04_horn	334.11875297241204	0.6138468980789185
wc2.1_2.5m_bio_04_horn	335.76507751464834	0.6154389381408691
wc2.1_2.5m_bio_04_horn	337.4114020568847	0.6170284748077393
wc2.1_2.5m_bio_04_horn	339.05772659912105	0.6186155080795288
wc2.1_2.5m_bio_04_horn	340.7040511413574	0.620199978351593
wc2.1_2.5m_bio_04_horn	342.35037568359365	0.6217818856239319
wc2.1_2.5m_bio_04_horn	343.99670022583	0.6233612298965454
wc2.1_2.5m_bio_04_horn	345.64302476806637	0.6249380111694336
wc2.1_2.5m_bio_04_horn	347.28934931030267	0.6265120506286621
wc2.1_2.5m_bio_04_horn	348.935673852539	0.6280834674835205
wc2.1_2.5m_bio_04_horn	350.5819983947753	0.629652202129364
wc2.1_2.5m_bio_04_horn	352.2283229370116	0.6312181949615479
wc2.1_2.5m_bio_04_horn	353.874647479248	0.6327813863754272
wc2.1_2.5m_bio_04_horn	355.52097202148434	0.634341835975647
wc2.1_2.5m_bio_04_horn	357.16729656372064	0.6358994245529175
wc2.1_2.5m_bio_04_horn	358.81362110595694	0.6374542117118835
wc2.1_2.5m_bio_04_horn	360.4599456481933	0.6390060782432556
wc2.1_2.5m_bio_04_horn	362.10627019042965	0.6405550837516785
wc2.1_2.5m_bio_04_horn	363.75259473266595	0.6421011686325073
wc2.1_2.5m_bio_04_horn	365.3989192749023	0.6436443328857422
wc2.1_2.5m_bio_04_horn	367.0452438171386	0.6451845169067383
wc2.1_2.5m_bio_04_horn	368.6915683593749	0.646721601486206
wc2.1_2.5m_bio_04_horn	370.33789290161127	0.6482557654380798
wc2.1_2.5m_bio_04_horn	371.9842174438476	0.6497868299484253
wc2.1_2.5m_bio_04_horn	373.6305419860839	0.6513147950172424
wc2.1_2.5m_bio_04_horn	375.2768665283202	0.6528396606445312
wc2.1_2.5m_bio_04_horn	376.9231910705566	0.6543614268302917
wc2.1_2.5m_bio_04_horn	378.5695156127929	0.6558800339698792
wc2.1_2.5m_bio_04_horn	380.21584015502924	0.6573954820632935
wc2.1_2.5m_bio_04_horn	381.8621646972656	0.6589076519012451
wc2.1_2.5m_bio_04_horn	383.5084892395019	0.6604166626930237
wc2.1_2.5m_bio_04_horn	385.1548137817382	0.6619223952293396
wc2.1_2.5m_bio_04_horn	386.80113832397456	0.6634249091148376
wc2.1_2.5m_bio_04_horn	388.4474628662109	0.6649240255355835
wc2.1_2.5m_bio_04_horn	390.0937874084472	0.6664198637008667
wc2.1_2.5m_bio_04_horn	391.7401119506835	0.6679124236106873
wc2.1_2.5m_bio_04_horn	393.38643649291987	0.6694015264511108
wc2.1_2.5m_bio_04_horn	395.03276103515617	0.670887291431427
wc2.1_2.5m_bio_04_horn	396.6790855773925	0.6723695993423462
wc2.1_2.5m_bio_04_horn	398.3254101196289	0.673848569393158
wc2.1_2.5m_bio_04_horn	399.9717346618651	0.675324022769928
wc2.1_2.5m_bio_04_horn	401.6180592041015	0.676796019077301
wc2.1_2.5m_bio_04_horn	403.26438374633784	0.6782644987106323
wc2.1_2.5m_bio_04_horn	404.9107082885742	0.6797294616699219
wc2.1_2.5m_bio_04_horn	406.5570328308105	0.6802920699119568
wc2.1_2.5m_bio_04_horn	408.2033573730468	0.6786923408508301
wc2.1_2.5m_bio_04_horn	409.84968191528316	0.6734669804573059
wc2.1_2.5m_bio_04_horn	411.49600645751946	0.6681981086730957
wc2.1_2.5m_bio_04_horn	413.1423309997558	0.6628867387771606
wc2.1_2.5m_bio_04_horn	414.78865554199217	0.6575339436531067
wc2.1_2.5m_bio_04_horn	416.4349800842284	0.6521407961845398
wc2.1_2.5m_bio_04_horn	418.08130462646477	0.6467083096504211
wc2.1_2.5m_bio_04_horn	419.7276291687011	0.6412376761436462
wc2.1_2.5m_bio_04_horn	421.3739537109374	0.6357300281524658
wc2.1_2.5m_bio_04_horn	423.0202782531738	0.6301866769790649
wc2.1_2.5m_bio_04_horn	424.6666027954101	0.6246086359024048
wc2.1_2.5m_bio_04_horn	426.31292733764644	0.6189973950386047
wc2.1_2.5m_bio_04_horn	427.95925187988274	0.6133541464805603
wc2.1_2.5m_bio_04_horn	429.6055764221191	0.6076803207397461
wc2.1_2.5m_bio_04_horn	431.25190096435546	0.6019774079322815
wc2.1_2.5m_bio_04_horn	432.8982255065917	0.5962465405464172
wc2.1_2.5m_bio_04_horn	434.54455004882806	0.5904892683029175
wc2.1_2.5m_bio_04_horn	436.1908745910644	0.5847070813179016
wc2.1_2.5m_bio_04_horn	437.8371991333007	0.5789015889167786
wc2.1_2.5m_bio_04_horn	439.48352367553707	0.5730741024017334
wc2.1_2.5m_bio_04_horn	441.1298482177734	0.567226231098175
wc2.1_2.5m_bio_04_horn	442.7761727600097	0.5613595843315125
wc2.1_2.5m_bio_04_horn	444.42249730224603	0.5554758310317993
wc2.1_2.5m_bio_04_horn	446.0688218444824	0.5495764017105103
wc2.1_2.5m_bio_04_horn	447.71514638671863	0.5436630249023438
wc2.1_2.5m_bio_04_horn	449.361470928955	0.537737250328064
wc2.1_2.5m_bio_04_horn	451.00779547119134	0.5318009257316589
wc2.1_2.5m_bio_04_horn	452.6541200134277	0.5258554816246033
wc2.1_2.5m_bio_04_horn	454.300444555664	0.5199027061462402
wc2.1_2.5m_bio_04_horn	455.9467690979003	0.5139442682266235
wc2.1_2.5m_bio_04_horn	457.59309364013666	0.5079819560050964
wc2.1_2.5m_bio_04_horn	459.23941818237296	0.5020172595977783
wc2.1_2.5m_bio_04_horn	460.8857427246093	0.49605199694633484
wc2.1_2.5m_bio_04_horn	462.5320672668457	0.4900878667831421
wc2.1_2.5m_bio_04_horn	464.1783918090819	0.48412656784057617
wc2.1_2.5m_bio_04_horn	465.8247163513183	0.47816985845565796
wc2.1_2.5m_bio_04_horn	467.47104089355463	0.4722192883491516
wc2.1_2.5m_bio_04_horn	469.11736543579093	0.4662765562534332
wc2.1_2.5m_bio_04_horn	470.7636899780273	0.4603433907032013
wc2.1_2.5m_bio_04_horn	472.4100145202636	0.4544215798377991
wc2.1_2.5m_bio_04_horn	474.05633906249994	0.4485124945640564
wc2.1_2.5m_bio_04_horn	475.70266360473624	0.44261792302131653
wc2.1_2.5m_bio_04_horn	477.34898814697254	0.4367394745349884
wc2.1_2.5m_bio_04_horn	478.9953126892089	0.4308788478374481
wc2.1_2.5m_bio_04_horn	480.64163723144526	0.4250374138355255
wc2.1_2.5m_bio_04_horn	482.2879617736816	0.4192168414592743
wc2.1_2.5m_bio_04_horn	483.93428631591786	0.41341865062713623
wc2.1_2.5m_bio_04_horn	485.5806108581542	0.40764448046684265
wc2.1_2.5m_bio_04_horn	487.2269354003906	0.4018956124782562
wc2.1_2.5m_bio_04_horn	488.8732599426268	0.3961735963821411
wc2.1_2.5m_bio_04_horn	490.5195844848632	0.39047983288764954
wc2.1_2.5m_bio_04_horn	492.16590902709964	0.3848157525062561
wc2.1_2.5m_bio_04_horn	493.8122335693359	0.3791828453540802
wc2.1_2.5m_bio_04_horn	495.45855811157213	0.37358221411705017
wc2.1_2.5m_bio_04_horn	497.1048826538086	0.36801525950431824
wc2.1_2.5m_bio_04_horn	498.75120719604485	0.36248326301574707
wc2.1_2.5m_bio_04_horn	500.3975317382811	0.35698753595352173
wc2.1_2.5m_bio_04_horn	502.04385628051756	0.3515290915966034
wc2.1_2.5m_bio_04_horn	503.6901808227538	0.34610921144485474
wc2.1_2.5m_bio_04_horn	505.33650536499016	0.3407289683818817
wc2.1_2.5m_bio_04_horn	506.9828299072265	0.33538955450057983
wc2.1_2.5m_bio_04_horn	508.62915444946276	0.33009183406829834
wc2.1_2.5m_bio_04_horn	510.2754789916991	0.3248368799686432
wc2.1_2.5m_bio_04_horn	511.9218035339355	0.3196256756782532
wc2.1_2.5m_bio_04_horn	513.5681280761719	0.3144592344760895
wc2.1_2.5m_bio_04_horn	515.2144526184081	0.30933815240859985
wc2.1_2.5m_bio_04_horn	516.8607771606445	0.3042636215686798
wc2.1_2.5m_bio_04_horn	518.5071017028808	0.2992362678050995
wc2.1_2.5m_bio_04_horn	520.1534262451171	0.29425668716430664
wc2.1_2.5m_bio_04_horn	521.7997507873536	0.28932592272758484
wc2.1_2.5m_bio_04_horn	523.4460753295898	0.2844444811344147
wc2.1_2.5m_bio_04_horn	525.092399871826	0.27961283922195435
wc2.1_2.5m_bio_04_horn	526.7387244140625	0.2748318910598755
wc2.1_2.5m_bio_04_horn	528.3850489562988	0.2701019048690796
wc2.1_2.5m_bio_04_horn	530.0313734985352	0.26542365550994873
wc2.1_2.5m_bio_04_horn	531.6776980407715	0.26079750061035156
wc2.1_2.5m_bio_04_horn	533.3240225830077	0.2562237083911896
wc2.1_2.5m_bio_04_horn	534.9703471252442	0.2517029643058777
wc2.1_2.5m_bio_04_horn	536.6166716674804	0.24723529815673828
wc2.1_2.5m_bio_04_horn	538.2629962097168	0.2428213655948639
wc2.1_2.5m_bio_04_horn	539.9093207519531	0.23846127092838287
wc2.1_2.5m_bio_04_horn	541.5556452941894	0.2341551035642624
wc2.1_2.5m_bio_04_horn	543.2019698364257	0.22990337014198303
wc2.1_2.5m_bio_04_horn	544.8482943786621	0.225706085562706
wc2.1_2.5m_bio_04_horn	546.4946189208985	0.22156323492527008
wc2.1_2.5m_bio_04_horn	548.1409434631347	0.21747522056102753
wc2.1_2.5m_bio_04_horn	549.7872680053711	0.21344180405139923
wc2.1_2.5m_bio_04_horn	551.4335925476074	0.20946331322193146
wc2.1_2.5m_bio_04_horn	553.0799170898437	0.20553959906101227
wc2.1_2.5m_bio_04_horn	554.7262416320801	0.20167049765586853
wc2.1_2.5m_bio_04_horn	556.3725661743164	0.19785623252391815
wc2.1_2.5m_bio_04_horn	558.0188907165526	0.1940964162349701
wc2.1_2.5m_bio_04_horn	559.6652152587891	0.19039124250411987
wc2.1_2.5m_bio_04_horn	561.3115398010253	0.18674039840698242
wc2.1_2.5m_bio_04_horn	562.9578643432617	0.18314358592033386
wc2.1_2.5m_bio_04_horn	564.604188885498	0.17960089445114136
wc2.1_2.5m_bio_04_horn	566.2505134277343	0.17611195147037506
wc2.1_2.5m_bio_04_horn	567.8968379699706	0.17267639935016632
wc2.1_2.5m_bio_04_horn	569.543162512207	0.16929422318935394
wc2.1_2.5m_bio_04_horn	571.1894870544434	0.16596487164497375
wc2.1_2.5m_bio_04_horn	572.8358115966797	0.16268830001354218
wc2.1_2.5m_bio_04_horn	574.482136138916	0.1594640463590622
wc2.1_2.5m_bio_04_horn	576.1284606811523	0.1562916487455368
wc2.1_2.5m_bio_04_horn	577.7747852233887	0.15317097306251526
wc2.1_2.5m_bio_04_horn	579.421109765625	0.15010152757167816
wc2.1_2.5m_bio_04_horn	581.0674343078613	0.14708279073238373
wc2.1_2.5m_bio_04_horn	582.7137588500976	0.14411458373069763
wc2.1_2.5m_bio_04_horn	584.360083392334	0.14119625091552734
wc2.1_2.5m_bio_04_horn	586.0064079345702	0.13832756876945496
wc2.1_2.5m_bio_04_horn	587.6527324768067	0.1355079710483551
wc2.1_2.5m_bio_04_horn	589.299057019043	0.13273689150810242
wc2.1_2.5m_bio_04_horn	590.9453815612792	0.1300140619277954
wc2.1_2.5m_bio_04_horn	592.5917061035157	0.12733879685401917
wc2.1_2.5m_bio_04_horn	594.2380306457519	0.12471076846122742
wc2.1_2.5m_bio_04_horn	595.8843551879883	0.12212938815355301
wc2.1_2.5m_bio_04_horn	597.5306797302246	0.11959405243396759
wc2.1_2.5m_bio_04_horn	599.1770042724609	0.1171044185757637
wc2.1_2.5m_bio_04_horn	600.8233288146972	0.1146598607301712
wc2.1_2.5m_bio_04_horn	602.4696533569336	0.11225976049900055
wc2.1_2.5m_bio_04_horn	604.1159778991699	0.1099037453532219
wc2.1_2.5m_bio_04_horn	605.7623024414062	0.10759110003709793
wc2.1_2.5m_bio_04_horn	607.4086269836425	0.10532144457101822
wc2.1_2.5m_bio_04_horn	609.0549515258789	0.10309413075447083
wc2.1_2.5m_bio_04_horn	610.7012760681151	0.10090853273868561
wc2.1_2.5m_bio_04_horn	612.3476006103516	0.09876424819231033
wc2.1_2.5m_bio_04_horn	613.9939251525878	0.09666062146425247
wc2.1_2.5m_bio_04_horn	615.6402496948241	0.09459702670574188
wc2.1_2.5m_bio_04_horn	617.2865742370606	0.09257305413484573
wc2.1_2.5m_bio_04_horn	618.9328987792968	0.09058797359466553
wc2.1_2.5m_bio_04_horn	620.5792233215333	0.08864136785268784
wc2.1_2.5m_bio_04_horn	622.2255478637695	0.08673261106014252
wc2.1_2.5m_bio_04_horn	623.8718724060058	0.08486105501651764
wc2.1_2.5m_bio_04_horn	625.5181969482422	0.08302628993988037
wc2.1_2.5m_bio_04_horn	627.1645214904785	0.08122759312391281
wc2.1_2.5m_bio_04_horn	628.8108460327148	0.07946456223726273
wc2.1_2.5m_bio_04_horn	630.4571705749512	0.07773655652999878
wc2.1_2.5m_bio_04_horn	632.1034951171874	0.07604295760393143
wc2.1_2.5m_bio_04_horn	633.7498196594238	0.07438334822654724
wc2.1_2.5m_bio_04_horn	635.3961442016601	0.07275710254907608
wc2.1_2.5m_bio_04_horn	637.0424687438965	0.0711636170744896
wc2.1_2.5m_bio_04_horn	638.6887932861327	0.06960247457027435
wc2.1_2.5m_bio_04_horn	640.3351178283691	0.06807301193475723
wc2.1_2.5m_bio_04_horn	641.9814423706055	0.06657480448484421
wc2.1_2.5m_bio_04_horn	643.6277669128417	0.06510727107524872
wc2.1_2.5m_bio_04_horn	645.2740914550782	0.06366982311010361
wc2.1_2.5m_bio_04_horn	646.9204159973144	0.06226205453276634
wc2.1_2.5m_bio_04_horn	648.5667405395507	0.06088338419795036
wc2.1_2.5m_bio_04_horn	650.2130650817871	0.0595332570374012
wc2.1_2.5m_bio_04_horn	651.8593896240234	0.05821126326918602
wc2.1_2.5m_bio_04_horn	653.5057141662597	0.056916799396276474
wc2.1_2.5m_bio_04_horn	655.1520387084961	0.055649466812610626
wc2.1_2.5m_bio_04_horn	656.7983632507323	0.0544087253510952
wc2.1_2.5m_bio_04_horn	658.4446877929687	0.053194042295217514
wc2.1_2.5m_bio_04_horn	660.091012335205	0.05200503394007683
wc2.1_2.5m_bio_04_horn	661.7373368774414	0.05084113031625748
wc2.1_2.5m_bio_04_horn	663.3836614196778	0.04970195144414902
wc2.1_2.5m_bio_04_horn	665.029985961914	0.04858699068427086
wc2.1_2.5m_bio_04_horn	666.6763105041504	0.047495752573013306
wc2.1_2.5m_bio_04_horn	668.3226350463867	0.04642786458134651
wc2.1_2.5m_bio_04_horn	669.9689595886231	0.045382846146821976
wc2.1_2.5m_bio_04_horn	671.6152841308593	0.0443602129817009
wc2.1_2.5m_bio_04_horn	673.2616086730957	0.04335961863398552
wc2.1_2.5m_bio_04_horn	674.907933215332	0.04238055273890495
wc2.1_2.5m_bio_04_horn	676.5542577575683	0.04142267629504204
wc2.1_2.5m_bio_04_horn	678.2005822998048	0.040485531091690063
wc2.1_2.5m_bio_04_horn	679.846906842041	0.03956867754459381
wc2.1_2.5m_bio_04_horn	681.4932313842772	0.038671787828207016
wc2.1_2.5m_bio_04_horn	683.1395559265137	0.03779442608356476
wc2.1_2.5m_bio_04_horn	684.78588046875	0.03693617135286331
wc2.1_2.5m_bio_04_horn	686.4322050109863	0.03609670698642731
wc2.1_2.5m_bio_04_horn	688.0785295532227	0.035275593400001526
wc2.1_2.5m_bio_04_horn	689.7248540954589	0.0344725176692009
wc2.1_2.5m_bio_04_horn	691.3711786376953	0.03368708863854408
wc2.1_2.5m_bio_04_horn	693.0175031799316	0.032918915152549744
wc2.1_2.5m_bio_04_horn	694.663827722168	0.0321677029132843
wc2.1_2.5m_bio_04_horn	696.3101522644042	0.03143304958939552
wc2.1_2.5m_bio_04_horn	697.9564768066406	0.030714670196175575
wc2.1_2.5m_bio_04_horn	699.6028013488769	0.03001219779253006
wc2.1_2.5m_bio_04_horn	701.2491258911132	0.029325280338525772
wc2.1_2.5m_bio_04_horn	702.8954504333495	0.028653645887970924
wc2.1_2.5m_bio_04_horn	704.5417749755859	0.02799694985151291
wc2.1_2.5m_bio_04_horn	706.1880995178221	0.027354856953024864
wc2.1_2.5m_bio_04_horn	707.8344240600586	0.026727108284831047
wc2.1_2.5m_bio_04_horn	709.4807486022949	0.02611335553228855
wc2.1_2.5m_bio_04_horn	711.1270731445312	0.02551335096359253
wc2.1_2.5m_bio_04_horn	712.7733976867676	0.02492677792906761
wc2.1_2.5m_bio_04_horn	714.4197222290038	0.024353332817554474
wc2.1_2.5m_bio_04_horn	716.0660467712403	0.023792779073119164
wc2.1_2.5m_bio_04_horn	717.7123713134765	0.023244820535182953
wc2.1_2.5m_bio_04_horn	719.3586958557128	0.02270916849374771
wc2.1_2.5m_bio_04_horn	721.0050203979492	0.022533318027853966
wc2.1_2.5m_bio_04_horn	722.6513449401855	0.022533318027853966
wc2.1_2.5m_bio_04_horn	724.2976694824218	0.022533318027853966
wc2.1_2.5m_bio_04_horn	725.9439940246582	0.022533318027853966
wc2.1_2.5m_bio_04_horn	727.5903185668944	0.022533318027853966
wc2.1_2.5m_bio_04_horn	729.2366431091308	0.022533318027853966
wc2.1_2.5m_bio_04_horn	730.8829676513672	0.022533318027853966
wc2.1_2.5m_bio_04_horn	732.5292921936035	0.022533318027853966
wc2.1_2.5m_bio_04_horn	734.1756167358398	0.022533318027853966
wc2.1_2.5m_bio_04_horn	735.8219412780761	0.022533318027853966
wc2.1_2.5m_bio_04_horn	737.4682658203125	0.022533318027853966
wc2.1_2.5m_bio_04_horn	739.1145903625487	0.022533318027853966
wc2.1_2.5m_bio_04_horn	740.7609149047852	0.022533318027853966
wc2.1_2.5m_bio_04_horn	742.4072394470214	0.022533318027853966
wc2.1_2.5m_bio_04_horn	744.0535639892577	0.022533318027853966
wc2.1_2.5m_bio_04_horn	745.6998885314941	0.022533318027853966
wc2.1_2.5m_bio_04_horn	747.3462130737304	0.022533318027853966
wc2.1_2.5m_bio_04_horn	748.9925376159667	0.022533318027853966
wc2.1_2.5m_bio_04_horn	750.6388621582031	0.022533318027853966
wc2.1_2.5m_bio_04_horn	752.2851867004393	0.022533318027853966
wc2.1_2.5m_bio_04_horn	753.9315112426758	0.022533318027853966
wc2.1_2.5m_bio_04_horn	755.577835784912	0.022533318027853966
wc2.1_2.5m_bio_04_horn	757.2241603271484	0.022533318027853966
wc2.1_2.5m_bio_04_horn	758.8704848693848	0.022533318027853966
wc2.1_2.5m_bio_04_horn	760.516809411621	0.022533318027853966
wc2.1_2.5m_bio_04_horn	762.1631339538574	0.022533318027853966
wc2.1_2.5m_bio_04_horn	763.8094584960937	0.022533318027853966
wc2.1_2.5m_bio_04_horn	765.4557830383301	0.022533318027853966
wc2.1_2.5m_bio_04_horn	767.1021075805663	0.022533318027853966
wc2.1_2.5m_bio_04_horn	768.7484321228027	0.022533318027853966
wc2.1_2.5m_bio_04_horn	770.394756665039	0.022533318027853966
wc2.1_2.5m_bio_04_horn	772.0410812072753	0.022533318027853966
wc2.1_2.5m_bio_04_horn	773.6874057495118	0.022533318027853966
wc2.1_2.5m_bio_04_horn	775.333730291748	0.022533318027853966
wc2.1_2.5m_bio_04_horn	776.9800548339842	0.022533318027853966
wc2.1_2.5m_bio_04_horn	778.6263793762207	0.022533318027853966
wc2.1_2.5m_bio_04_horn	780.272703918457	0.022533318027853966
wc2.1_2.5m_bio_04_horn	781.9190284606933	0.022533318027853966
wc2.1_2.5m_bio_04_horn	783.5653530029297	0.022533318027853966
wc2.1_2.5m_bio_04_horn	785.2116775451659	0.022533318027853966
wc2.1_2.5m_bio_04_horn	786.8580020874023	0.022533318027853966
wc2.1_2.5m_bio_04_horn	788.5043266296386	0.022533318027853966
