# Supplementary material for: New records of a lost species and a geographic range expansion for sengis in the Horn of Africa
Source: PeerJ. 2020 Aug 18;8:e9652. doi: 10.7717/peerj.9652 (PMC7441985; doi:10.7717/peerj.9652)
Supplement: Supplemental Information 6 [file peerj-08-9652-s006.zip › Data_S6_Ecological_Niche_Modeling/4_final_Maxent_analysis/output/plots/revoilii_14_wc2.1_2.5m_bio_04_horn_only.dat]

variable	x	y
wc2.1_2.5m_bio_04_horn	-34.65794448852539	0.0011863650288432837
wc2.1_2.5m_bio_04_horn	-33.01161994628906	0.0011863650288432837
wc2.1_2.5m_bio_04_horn	-31.36529540405273	0.0011863650288432837
wc2.1_2.5m_bio_04_horn	-29.718970861816402	0.0011863650288432837
wc2.1_2.5m_bio_04_horn	-28.072646319580077	0.0011863650288432837
wc2.1_2.5m_bio_04_horn	-26.426321777343745	0.0011863650288432837
wc2.1_2.5m_bio_04_horn	-24.77999723510742	0.0011863650288432837
wc2.1_2.5m_bio_04_horn	-23.133672692871095	0.0011863650288432837
wc2.1_2.5m_bio_04_horn	-21.487348150634766	0.0011863650288432837
wc2.1_2.5m_bio_04_horn	-19.841023608398437	0.0011863650288432837
wc2.1_2.5m_bio_04_horn	-18.194699066162105	0.0011863650288432837
wc2.1_2.5m_bio_04_horn	-16.54837452392578	0.0011863650288432837
wc2.1_2.5m_bio_04_horn	-14.902049981689451	0.0011863650288432837
wc2.1_2.5m_bio_04_horn	-13.255725439453123	0.0011863650288432837
wc2.1_2.5m_bio_04_horn	-11.609400897216798	0.0011863650288432837
wc2.1_2.5m_bio_04_horn	-9.963076354980469	0.0011863650288432837
wc2.1_2.5m_bio_04_horn	-8.31675181274414	0.0011863650288432837
wc2.1_2.5m_bio_04_horn	-6.670427270507812	0.0011863650288432837
wc2.1_2.5m_bio_04_horn	-5.024102728271483	0.0011863650288432837
wc2.1_2.5m_bio_04_horn	-3.377778186035158	0.0011863650288432837
wc2.1_2.5m_bio_04_horn	-1.7314536437988224	0.0011863650288432837
wc2.1_2.5m_bio_04_horn	-0.08512910156250086	0.0011863650288432837
wc2.1_2.5m_bio_04_horn	1.5611954406738278	0.0011863650288432837
wc2.1_2.5m_bio_04_horn	3.2075199829101564	0.0011863650288432837
wc2.1_2.5m_bio_04_horn	4.853844525146485	0.0011863650288432837
wc2.1_2.5m_bio_04_horn	6.5001690673828065	0.0011863650288432837
wc2.1_2.5m_bio_04_horn	8.146493609619142	0.0011863650288432837
wc2.1_2.5m_bio_04_horn	9.792818151855464	0.0011863650288432837
wc2.1_2.5m_bio_04_horn	11.439142694091792	0.0011863650288432837
wc2.1_2.5m_bio_04_horn	13.085467236328121	0.0011863650288432837
wc2.1_2.5m_bio_04_horn	14.73179177856445	0.0011863650288432837
wc2.1_2.5m_bio_04_horn	16.37811632080078	0.0011863650288432837
wc2.1_2.5m_bio_04_horn	18.024440863037107	0.0011863650288432837
wc2.1_2.5m_bio_04_horn	19.67076540527343	0.0011863650288432837
wc2.1_2.5m_bio_04_horn	21.317089947509764	0.0011863650288432837
wc2.1_2.5m_bio_04_horn	22.963414489746093	0.0011863650288432837
wc2.1_2.5m_bio_04_horn	24.60973903198242	0.0011863650288432837
wc2.1_2.5m_bio_04_horn	26.25606357421875	0.0011863650288432837
wc2.1_2.5m_bio_04_horn	27.90238811645507	0.0011863650288432837
wc2.1_2.5m_bio_04_horn	29.5487126586914	0.0011863650288432837
wc2.1_2.5m_bio_04_horn	31.195037200927743	0.0011863650288432837
wc2.1_2.5m_bio_04_horn	32.84136174316406	0.0011863650288432837
wc2.1_2.5m_bio_04_horn	34.487686285400386	0.001213009818457067
wc2.1_2.5m_bio_04_horn	36.134010827636715	0.0012965836795046926
wc2.1_2.5m_bio_04_horn	37.78033536987304	0.0013859076425433159
wc2.1_2.5m_bio_04_horn	39.42665991210936	0.0014813762390986085
wc2.1_2.5m_bio_04_horn	41.0729844543457	0.001583410776220262
wc2.1_2.5m_bio_04_horn	42.71930899658203	0.001692461664788425
wc2.1_2.5m_bio_04_horn	44.36563353881836	0.0018090090015903115
wc2.1_2.5m_bio_04_horn	46.01195808105467	0.001933566527441144
wc2.1_2.5m_bio_04_horn	47.658282623291	0.0020666825585067272
wc2.1_2.5m_bio_04_horn	49.304607165527344	0.0022089427802711725
wc2.1_2.5m_bio_04_horn	50.95093170776367	0.0023609723430126905
wc2.1_2.5m_bio_04_horn	52.59725625	0.002523438772186637
wc2.1_2.5m_bio_04_horn	54.243580792236315	0.002697054762393236
wc2.1_2.5m_bio_04_horn	55.889905334472644	0.0028825814370065928
wc2.1_2.5m_bio_04_horn	57.53622987670897	0.0030808306764811277
wc2.1_2.5m_bio_04_horn	59.182554418945315	0.003292669774964452
wc2.1_2.5m_bio_04_horn	60.82887896118163	0.0035190233029425144
wc2.1_2.5m_bio_04_horn	62.47520350341796	0.0037608786951750517
wc2.1_2.5m_bio_04_horn	64.12152804565429	0.004019289277493954
wc2.1_2.5m_bio_04_horn	65.76785258789062	0.00429537845775485
wc2.1_2.5m_bio_04_horn	67.41417713012694	0.004590345546603203
wc2.1_2.5m_bio_04_horn	69.06050167236327	0.0049054683186113834
wc2.1_2.5m_bio_04_horn	70.7068262145996	0.005242109764367342
wc2.1_2.5m_bio_04_horn	72.35315075683593	0.005601723678410053
wc2.1_2.5m_bio_04_horn	73.99947529907224	0.005985858850181103
wc2.1_2.5m_bio_04_horn	75.64579984130859	0.006396166980266571
wc2.1_2.5m_bio_04_horn	77.29212438354492	0.006834405940026045
wc2.1_2.5m_bio_04_horn	78.93844892578124	0.0073024514131248
wc2.1_2.5m_bio_04_horn	80.58477346801757	0.007802297826856375
wc2.1_2.5m_bio_04_horn	82.23109801025389	0.008336071856319904
wc2.1_2.5m_bio_04_horn	83.87742255249023	0.008906036615371704
wc2.1_2.5m_bio_04_horn	85.52374709472656	0.00951459538191557
wc2.1_2.5m_bio_04_horn	87.17007163696289	0.010164311155676842
wc2.1_2.5m_bio_04_horn	88.8163961791992	0.010857907123863697
wc2.1_2.5m_bio_04_horn	90.46272072143553	0.011598278768360615
wc2.1_2.5m_bio_04_horn	92.10904526367186	0.012388501316308975
wc2.1_2.5m_bio_04_horn	93.75536980590819	0.013231843709945679
wc2.1_2.5m_bio_04_horn	95.40169434814452	0.014131775125861168
wc2.1_2.5m_bio_04_horn	97.04801889038087	0.015091976150870323
wc2.1_2.5m_bio_04_horn	98.69434343261717	0.016116352751851082
wc2.1_2.5m_bio_04_horn	100.3406679748535	0.017209045588970184
wc2.1_2.5m_bio_04_horn	101.98699251708983	0.01837443932890892
wc2.1_2.5m_bio_04_horn	103.63331705932616	0.019617177546024323
wc2.1_2.5m_bio_04_horn	105.27964160156246	0.020942173898220062
wc2.1_2.5m_bio_04_horn	106.92596614379882	0.022354625165462494
wc2.1_2.5m_bio_04_horn	108.57229068603515	0.023860016837716103
wc2.1_2.5m_bio_04_horn	110.21861522827147	0.025464141741394997
wc2.1_2.5m_bio_04_horn	111.8649397705078	0.027173113077878952
wc2.1_2.5m_bio_04_horn	113.5112643127441	0.028993364423513412
wc2.1_2.5m_bio_04_horn	115.15758885498046	0.03093167394399643
wc2.1_2.5m_bio_04_horn	116.80391339721679	0.03299517184495926
wc2.1_2.5m_bio_04_horn	118.45023793945312	0.03519131988286972
wc2.1_2.5m_bio_04_horn	120.09656248168945	0.03752797096967697
wc2.1_2.5m_bio_04_horn	121.74288702392575	0.04001333564519882
wc2.1_2.5m_bio_04_horn	123.3892115661621	0.042656004428863525
wc2.1_2.5m_bio_04_horn	125.03553610839843	0.04546494036912918
wc2.1_2.5m_bio_04_horn	126.68186065063473	0.04844948649406433
wc2.1_2.5m_bio_04_horn	128.3281851928711	0.05161936208605766
wc2.1_2.5m_bio_04_horn	129.9745097351074	0.054984625428915024
wc2.1_2.5m_bio_04_horn	131.62083427734376	0.05855577439069748
wc2.1_2.5m_bio_04_horn	133.26715881958006	0.06234356388449669
wc2.1_2.5m_bio_04_horn	134.91348336181636	0.06635905802249908
wc2.1_2.5m_bio_04_horn	136.55980790405272	0.07061375677585602
wc2.1_2.5m_bio_04_horn	138.20613244628902	0.0751192569732666
wc2.1_2.5m_bio_04_horn	139.85245698852538	0.07988756150007248
wc2.1_2.5m_bio_04_horn	141.49878153076173	0.08493070304393768
wc2.1_2.5m_bio_04_horn	143.14510607299803	0.09026102721691132
wc2.1_2.5m_bio_04_horn	144.7914306152344	0.09589077532291412
wc2.1_2.5m_bio_04_horn	146.4377551574707	0.10183241218328476
wc2.1_2.5m_bio_04_horn	148.084079699707	0.10809813439846039
wc2.1_2.5m_bio_04_horn	149.73040424194335	0.11470021307468414
wc2.1_2.5m_bio_04_horn	151.37672878417965	0.12165044993162155
wc2.1_2.5m_bio_04_horn	153.023053326416	0.12896054983139038
wc2.1_2.5m_bio_04_horn	154.6693778686523	0.1366415172815323
wc2.1_2.5m_bio_04_horn	156.31570241088866	0.14470404386520386
wc2.1_2.5m_bio_04_horn	157.96202695312496	0.15315783023834229
wc2.1_2.5m_bio_04_horn	159.60835149536132	0.1620120257139206
wc2.1_2.5m_bio_04_horn	161.25467603759762	0.17127446830272675
wc2.1_2.5m_bio_04_horn	162.90100057983398	0.18095220625400543
wc2.1_2.5m_bio_04_horn	164.54732512207028	0.19105061888694763
wc2.1_2.5m_bio_04_horn	166.19364966430663	0.20157399773597717
wc2.1_2.5m_bio_04_horn	167.83997420654293	0.21252474188804626
wc2.1_2.5m_bio_04_horn	169.4862987487793	0.22390346229076385
wc2.1_2.5m_bio_04_horn	171.1326232910156	0.23570914566516876
wc2.1_2.5m_bio_04_horn	172.77894783325195	0.247938334941864
wc2.1_2.5m_bio_04_horn	174.42527237548825	0.26058581471443176
wc2.1_2.5m_bio_04_horn	176.0715969177246	0.2736435532569885
wc2.1_2.5m_bio_04_horn	177.7179214599609	0.287101686000824
wc2.1_2.5m_bio_04_horn	179.36424600219726	0.3009473383426666
wc2.1_2.5m_bio_04_horn	181.01057054443356	0.3151656687259674
wc2.1_2.5m_bio_04_horn	182.65689508666986	0.3297387361526489
wc2.1_2.5m_bio_04_horn	184.30321962890622	0.3417567014694214
wc2.1_2.5m_bio_04_horn	185.94954417114258	0.3468729555606842
wc2.1_2.5m_bio_04_horn	187.59586871337888	0.3520248830318451
wc2.1_2.5m_bio_04_horn	189.24219325561523	0.3572114408016205
wc2.1_2.5m_bio_04_horn	190.88851779785153	0.36243173480033875
wc2.1_2.5m_bio_04_horn	192.5348423400879	0.36768460273742676
wc2.1_2.5m_bio_04_horn	194.1811668823242	0.3729691207408905
wc2.1_2.5m_bio_04_horn	195.82749142456055	0.3782840967178345
wc2.1_2.5m_bio_04_horn	197.47381596679685	0.3836285471916199
wc2.1_2.5m_bio_04_horn	199.12014050903315	0.3890012502670288
wc2.1_2.5m_bio_04_horn	200.7664650512695	0.3944009840488434
wc2.1_2.5m_bio_04_horn	202.41278959350586	0.39982667565345764
wc2.1_2.5m_bio_04_horn	204.05911413574216	0.4052770137786865
wc2.1_2.5m_bio_04_horn	205.70543867797852	0.4107508659362793
wc2.1_2.5m_bio_04_horn	207.35176322021482	0.41624686121940613
wc2.1_2.5m_bio_04_horn	208.99808776245118	0.4217637777328491
wc2.1_2.5m_bio_04_horn	210.64441230468748	0.42730024456977844
wc2.1_2.5m_bio_04_horn	212.29073684692378	0.4328550398349762
wc2.1_2.5m_bio_04_horn	213.93706138916014	0.4384267330169678
wc2.1_2.5m_bio_04_horn	215.58338593139644	0.4440140426158905
wc2.1_2.5m_bio_04_horn	217.2297104736328	0.449615478515625
wc2.1_2.5m_bio_04_horn	218.8760350158691	0.455229789018631
wc2.1_2.5m_bio_04_horn	220.52235955810545	0.4608554244041443
wc2.1_2.5m_bio_04_horn	222.16868410034175	0.46649113297462463
wc2.1_2.5m_bio_04_horn	223.8150086425781	0.4721353352069855
wc2.1_2.5m_bio_04_horn	225.4613331848144	0.47778674960136414
wc2.1_2.5m_bio_04_horn	227.1076577270507	0.4834437668323517
wc2.1_2.5m_bio_04_horn	228.75398226928712	0.48910510540008545
wc2.1_2.5m_bio_04_horn	230.40030681152336	0.49476924538612366
wc2.1_2.5m_bio_04_horn	232.04663135375972	0.5004346370697021
wc2.1_2.5m_bio_04_horn	233.69295589599608	0.5060999989509583
wc2.1_2.5m_bio_04_horn	235.33928043823238	0.5117637515068054
wc2.1_2.5m_bio_04_horn	236.98560498046868	0.5174245238304138
wc2.1_2.5m_bio_04_horn	238.63192952270504	0.5230808258056641
wc2.1_2.5m_bio_04_horn	240.27825406494134	0.5287311673164368
wc2.1_2.5m_bio_04_horn	241.9245786071777	0.5343741774559021
wc2.1_2.5m_bio_04_horn	243.57090314941405	0.5400084257125854
wc2.1_2.5m_bio_04_horn	245.2172276916503	0.5456324219703674
wc2.1_2.5m_bio_04_horn	246.86355223388665	0.551244854927063
wc2.1_2.5m_bio_04_horn	248.509876776123	0.5568442344665527
wc2.1_2.5m_bio_04_horn	250.15620131835936	0.5624292492866516
wc2.1_2.5m_bio_04_horn	251.80252586059567	0.5679984092712402
wc2.1_2.5m_bio_04_horn	253.44885040283197	0.5735504627227783
wc2.1_2.5m_bio_04_horn	255.09517494506832	0.579084038734436
wc2.1_2.5m_bio_04_horn	256.7414994873046	0.5845977663993835
wc2.1_2.5m_bio_04_horn	258.387824029541	0.5900905132293701
wc2.1_2.5m_bio_04_horn	260.03414857177734	0.5955607891082764
wc2.1_2.5m_bio_04_horn	261.6804731140136	0.6010075211524963
wc2.1_2.5m_bio_04_horn	263.32679765624994	0.6064292788505554
wc2.1_2.5m_bio_04_horn	264.9731221984863	0.6118249297142029
wc2.1_2.5m_bio_04_horn	266.6194467407226	0.6156031489372253
wc2.1_2.5m_bio_04_horn	268.26577128295895	0.6156031489372253
wc2.1_2.5m_bio_04_horn	269.91209582519525	0.6156031489372253
wc2.1_2.5m_bio_04_horn	271.5584203674316	0.6156031489372253
wc2.1_2.5m_bio_04_horn	273.2047449096679	0.6156031489372253
wc2.1_2.5m_bio_04_horn	274.85106945190427	0.6156031489372253
wc2.1_2.5m_bio_04_horn	276.4973939941406	0.6156031489372253
wc2.1_2.5m_bio_04_horn	278.14371853637687	0.6156031489372253
wc2.1_2.5m_bio_04_horn	279.7900430786132	0.6156031489372253
wc2.1_2.5m_bio_04_horn	281.4363676208496	0.6156031489372253
wc2.1_2.5m_bio_04_horn	283.0826921630859	0.6156031489372253
wc2.1_2.5m_bio_04_horn	284.72901670532224	0.6156031489372253
wc2.1_2.5m_bio_04_horn	286.37534124755854	0.6156031489372253
wc2.1_2.5m_bio_04_horn	288.02166578979484	0.6156031489372253
wc2.1_2.5m_bio_04_horn	289.6679903320312	0.6156031489372253
wc2.1_2.5m_bio_04_horn	291.31431487426755	0.6156031489372253
wc2.1_2.5m_bio_04_horn	292.9606394165039	0.6156031489372253
wc2.1_2.5m_bio_04_horn	294.60696395874015	0.6156031489372253
wc2.1_2.5m_bio_04_horn	296.2532885009765	0.6156031489372253
wc2.1_2.5m_bio_04_horn	297.89961304321287	0.6156031489372253
wc2.1_2.5m_bio_04_horn	299.54593758544917	0.6156031489372253
wc2.1_2.5m_bio_04_horn	301.1922621276855	0.6156031489372253
wc2.1_2.5m_bio_04_horn	302.8385866699218	0.6156031489372253
wc2.1_2.5m_bio_04_horn	304.4849112121581	0.6156031489372253
wc2.1_2.5m_bio_04_horn	306.1312357543945	0.6156031489372253
wc2.1_2.5m_bio_04_horn	307.77756029663084	0.6156031489372253
wc2.1_2.5m_bio_04_horn	309.42388483886714	0.6156031489372253
wc2.1_2.5m_bio_04_horn	311.07020938110344	0.6156031489372253
wc2.1_2.5m_bio_04_horn	312.7165339233398	0.6156031489372253
wc2.1_2.5m_bio_04_horn	314.36285846557615	0.6156031489372253
wc2.1_2.5m_bio_04_horn	316.00918300781245	0.6156031489372253
wc2.1_2.5m_bio_04_horn	317.6555075500488	0.6156031489372253
wc2.1_2.5m_bio_04_horn	319.3018320922851	0.6156031489372253
wc2.1_2.5m_bio_04_horn	320.9481566345214	0.6156031489372253
wc2.1_2.5m_bio_04_horn	322.59448117675777	0.6156031489372253
wc2.1_2.5m_bio_04_horn	324.2408057189941	0.6156031489372253
wc2.1_2.5m_bio_04_horn	325.8871302612304	0.6156031489372253
wc2.1_2.5m_bio_04_horn	327.5334548034667	0.6156031489372253
wc2.1_2.5m_bio_04_horn	329.1797793457031	0.6156031489372253
wc2.1_2.5m_bio_04_horn	330.8261038879394	0.6156031489372253
wc2.1_2.5m_bio_04_horn	332.47242843017574	0.6156031489372253
wc2.1_2.5m_bio_04_horn	334.11875297241204	0.6156031489372253
wc2.1_2.5m_bio_04_horn	335.76507751464834	0.6156031489372253
wc2.1_2.5m_bio_04_horn	337.4114020568847	0.6156031489372253
wc2.1_2.5m_bio_04_horn	339.05772659912105	0.6156031489372253
wc2.1_2.5m_bio_04_horn	340.7040511413574	0.6156031489372253
wc2.1_2.5m_bio_04_horn	342.35037568359365	0.6156031489372253
wc2.1_2.5m_bio_04_horn	343.99670022583	0.6156031489372253
wc2.1_2.5m_bio_04_horn	345.64302476806637	0.6156031489372253
wc2.1_2.5m_bio_04_horn	347.28934931030267	0.6156031489372253
wc2.1_2.5m_bio_04_horn	348.935673852539	0.6156031489372253
wc2.1_2.5m_bio_04_horn	350.5819983947753	0.6156031489372253
wc2.1_2.5m_bio_04_horn	352.2283229370116	0.6156031489372253
wc2.1_2.5m_bio_04_horn	353.874647479248	0.6156031489372253
wc2.1_2.5m_bio_04_horn	355.52097202148434	0.6156031489372253
wc2.1_2.5m_bio_04_horn	357.16729656372064	0.6156031489372253
wc2.1_2.5m_bio_04_horn	358.81362110595694	0.6156031489372253
wc2.1_2.5m_bio_04_horn	360.4599456481933	0.6156031489372253
wc2.1_2.5m_bio_04_horn	362.10627019042965	0.6156031489372253
wc2.1_2.5m_bio_04_horn	363.75259473266595	0.6156031489372253
wc2.1_2.5m_bio_04_horn	365.3989192749023	0.6156031489372253
wc2.1_2.5m_bio_04_horn	367.0452438171386	0.6156031489372253
wc2.1_2.5m_bio_04_horn	368.6915683593749	0.6156031489372253
wc2.1_2.5m_bio_04_horn	370.33789290161127	0.6156031489372253
wc2.1_2.5m_bio_04_horn	371.9842174438476	0.6156031489372253
wc2.1_2.5m_bio_04_horn	373.6305419860839	0.6156031489372253
wc2.1_2.5m_bio_04_horn	375.2768665283202	0.6156031489372253
wc2.1_2.5m_bio_04_horn	376.9231910705566	0.6156031489372253
wc2.1_2.5m_bio_04_horn	378.5695156127929	0.6156031489372253
wc2.1_2.5m_bio_04_horn	380.21584015502924	0.6156031489372253
wc2.1_2.5m_bio_04_horn	381.8621646972656	0.6156031489372253
wc2.1_2.5m_bio_04_horn	383.5084892395019	0.6156031489372253
wc2.1_2.5m_bio_04_horn	385.1548137817382	0.6156031489372253
wc2.1_2.5m_bio_04_horn	386.80113832397456	0.6156031489372253
wc2.1_2.5m_bio_04_horn	388.4474628662109	0.6156031489372253
wc2.1_2.5m_bio_04_horn	390.0937874084472	0.6156031489372253
wc2.1_2.5m_bio_04_horn	391.7401119506835	0.6156031489372253
wc2.1_2.5m_bio_04_horn	393.38643649291987	0.6156031489372253
wc2.1_2.5m_bio_04_horn	395.03276103515617	0.6156031489372253
wc2.1_2.5m_bio_04_horn	396.6790855773925	0.6156031489372253
wc2.1_2.5m_bio_04_horn	398.3254101196289	0.6156031489372253
wc2.1_2.5m_bio_04_horn	399.9717346618651	0.6156031489372253
wc2.1_2.5m_bio_04_horn	401.6180592041015	0.6156031489372253
wc2.1_2.5m_bio_04_horn	403.26438374633784	0.6156031489372253
wc2.1_2.5m_bio_04_horn	404.9107082885742	0.6156031489372253
wc2.1_2.5m_bio_04_horn	406.5570328308105	0.6156031489372253
wc2.1_2.5m_bio_04_horn	408.2033573730468	0.6114953756332397
wc2.1_2.5m_bio_04_horn	409.84968191528316	0.6015092730522156
wc2.1_2.5m_bio_04_horn	411.49600645751946	0.591437816619873
wc2.1_2.5m_bio_04_horn	413.1423309997558	0.5812890529632568
wc2.1_2.5m_bio_04_horn	414.78865554199217	0.5710709691047668
wc2.1_2.5m_bio_04_horn	416.4349800842284	0.5607921481132507
wc2.1_2.5m_bio_04_horn	418.08130462646477	0.550460696220398
wc2.1_2.5m_bio_04_horn	419.7276291687011	0.5400855541229248
wc2.1_2.5m_bio_04_horn	421.3739537109374	0.5296755433082581
wc2.1_2.5m_bio_04_horn	423.0202782531738	0.5192398428916931
wc2.1_2.5m_bio_04_horn	424.6666027954101	0.5087871551513672
wc2.1_2.5m_bio_04_horn	426.31292733764644	0.49832674860954285
wc2.1_2.5m_bio_04_horn	427.95925187988274	0.4878678023815155
wc2.1_2.5m_bio_04_horn	429.6055764221191	0.47741949558258057
wc2.1_2.5m_bio_04_horn	431.25190096435546	0.4669910967350006
wc2.1_2.5m_bio_04_horn	432.8982255065917	0.45659124851226807
wc2.1_2.5m_bio_04_horn	434.54455004882806	0.44622913002967834
wc2.1_2.5m_bio_04_horn	436.1908745910644	0.4359135329723358
wc2.1_2.5m_bio_04_horn	437.8371991333007	0.42565327882766724
wc2.1_2.5m_bio_04_horn	439.48352367553707	0.41545647382736206
wc2.1_2.5m_bio_04_horn	441.1298482177734	0.405331552028656
wc2.1_2.5m_bio_04_horn	442.7761727600097	0.39528653025627136
wc2.1_2.5m_bio_04_horn	444.42249730224603	0.38532933592796326
wc2.1_2.5m_bio_04_horn	446.0688218444824	0.3754670023918152
wc2.1_2.5m_bio_04_horn	447.71514638671863	0.3657069504261017
wc2.1_2.5m_bio_04_horn	449.361470928955	0.35605594515800476
wc2.1_2.5m_bio_04_horn	451.00779547119134	0.34652066230773926
wc2.1_2.5m_bio_04_horn	452.6541200134277	0.3371068835258484
wc2.1_2.5m_bio_04_horn	454.300444555664	0.3278205692768097
wc2.1_2.5m_bio_04_horn	455.9467690979003	0.31866708397865295
wc2.1_2.5m_bio_04_horn	457.59309364013666	0.30965158343315125
wc2.1_2.5m_bio_04_horn	459.23941818237296	0.30077841877937317
wc2.1_2.5m_bio_04_horn	460.8857427246093	0.29205194115638733
wc2.1_2.5m_bio_04_horn	462.5320672668457	0.28347599506378174
wc2.1_2.5m_bio_04_horn	464.1783918090819	0.27505403757095337
wc2.1_2.5m_bio_04_horn	465.8247163513183	0.2667892873287201
wc2.1_2.5m_bio_04_horn	467.47104089355463	0.25868409872055054
wc2.1_2.5m_bio_04_horn	469.11736543579093	0.2507409453392029
wc2.1_2.5m_bio_04_horn	470.7636899780273	0.24296176433563232
wc2.1_2.5m_bio_04_horn	472.4100145202636	0.23534825444221497
wc2.1_2.5m_bio_04_horn	474.05633906249994	0.22790135443210602
wc2.1_2.5m_bio_04_horn	475.70266360473624	0.22062212228775024
wc2.1_2.5m_bio_04_horn	477.34898814697254	0.21351107954978943
wc2.1_2.5m_bio_04_horn	478.9953126892089	0.2065686285495758
wc2.1_2.5m_bio_04_horn	480.64163723144526	0.1997944414615631
wc2.1_2.5m_bio_04_horn	482.2879617736816	0.19318832457065582
wc2.1_2.5m_bio_04_horn	483.93428631591786	0.1867496520280838
wc2.1_2.5m_bio_04_horn	485.5806108581542	0.18047767877578735
wc2.1_2.5m_bio_04_horn	487.2269354003906	0.17437107861042023
wc2.1_2.5m_bio_04_horn	488.8732599426268	0.16842864453792572
wc2.1_2.5m_bio_04_horn	490.5195844848632	0.16264881193637848
wc2.1_2.5m_bio_04_horn	492.16590902709964	0.1570298820734024
wc2.1_2.5m_bio_04_horn	493.8122335693359	0.15157002210617065
wc2.1_2.5m_bio_04_horn	495.45855811157213	0.14626695215702057
wc2.1_2.5m_bio_04_horn	497.1048826538086	0.141118586063385
wc2.1_2.5m_bio_04_horn	498.75120719604485	0.13612252473831177
wc2.1_2.5m_bio_04_horn	500.3975317382811	0.13127639889717102
wc2.1_2.5m_bio_04_horn	502.04385628051756	0.12657742202281952
wc2.1_2.5m_bio_04_horn	503.6901808227538	0.12202303856611252
wc2.1_2.5m_bio_04_horn	505.33650536499016	0.11761044710874557
wc2.1_2.5m_bio_04_horn	506.9828299072265	0.11333690583705902
wc2.1_2.5m_bio_04_horn	508.62915444946276	0.10919936001300812
wc2.1_2.5m_bio_04_horn	510.2754789916991	0.10519494116306305
wc2.1_2.5m_bio_04_horn	511.9218035339355	0.10132066160440445
wc2.1_2.5m_bio_04_horn	513.5681280761719	0.09757358580827713
wc2.1_2.5m_bio_04_horn	515.2144526184081	0.09395045787096024
wc2.1_2.5m_bio_04_horn	516.8607771606445	0.09044851362705231
wc2.1_2.5m_bio_04_horn	518.5071017028808	0.08706455677747726
wc2.1_2.5m_bio_04_horn	520.1534262451171	0.08379542082548141
wc2.1_2.5m_bio_04_horn	521.7997507873536	0.08063831180334091
wc2.1_2.5m_bio_04_horn	523.4460753295898	0.07759007811546326
wc2.1_2.5m_bio_04_horn	525.092399871826	0.07464760541915894
wc2.1_2.5m_bio_04_horn	526.7387244140625	0.07180813699960709
wc2.1_2.5m_bio_04_horn	528.3850489562988	0.06906851381063461
wc2.1_2.5m_bio_04_horn	530.0313734985352	0.06642603129148483
wc2.1_2.5m_bio_04_horn	531.6776980407715	0.06387770920991898
wc2.1_2.5m_bio_04_horn	533.3240225830077	0.06142063066363335
wc2.1_2.5m_bio_04_horn	534.9703471252442	0.05905218794941902
wc2.1_2.5m_bio_04_horn	536.6166716674804	0.056769467890262604
wc2.1_2.5m_bio_04_horn	538.2629962097168	0.054569948464632034
wc2.1_2.5m_bio_04_horn	539.9093207519531	0.052450913935899734
wc2.1_2.5m_bio_04_horn	541.5556452941894	0.050409700721502304
wc2.1_2.5m_bio_04_horn	543.2019698364257	0.04844393581151962
wc2.1_2.5m_bio_04_horn	544.8482943786621	0.046551067382097244
wc2.1_2.5m_bio_04_horn	546.4946189208985	0.04472861811518669
wc2.1_2.5m_bio_04_horn	548.1409434631347	0.04297436401247978
wc2.1_2.5m_bio_04_horn	549.7872680053711	0.04128587990999222
wc2.1_2.5m_bio_04_horn	551.4335925476074	0.039661042392253876
wc2.1_2.5m_bio_04_horn	553.0799170898437	0.03809761255979538
wc2.1_2.5m_bio_04_horn	554.7262416320801	0.03659341111779213
wc2.1_2.5m_bio_04_horn	556.3725661743164	0.03514648228883743
wc2.1_2.5m_bio_04_horn	558.0188907165526	0.03375471010804176
wc2.1_2.5m_bio_04_horn	559.6652152587891	0.032416246831417084
wc2.1_2.5m_bio_04_horn	561.3115398010253	0.031129147857427597
wc2.1_2.5m_bio_04_horn	562.9578643432617	0.02989153005182743
wc2.1_2.5m_bio_04_horn	564.604188885498	0.028701702132821083
wc2.1_2.5m_bio_04_horn	566.2505134277343	0.027557890862226486
wc2.1_2.5m_bio_04_horn	567.8968379699706	0.0264583807438612
wc2.1_2.5m_bio_04_horn	569.543162512207	0.025401629507541656
wc2.1_2.5m_bio_04_horn	571.1894870544434	0.02438599243760109
wc2.1_2.5m_bio_04_horn	572.8358115966797	0.023410024121403694
wc2.1_2.5m_bio_04_horn	574.482136138916	0.022472215816378593
wc2.1_2.5m_bio_04_horn	576.1284606811523	0.021571112796664238
wc2.1_2.5m_bio_04_horn	577.7747852233887	0.020705409348011017
wc2.1_2.5m_bio_04_horn	579.421109765625	0.019873743876814842
wc2.1_2.5m_bio_04_horn	581.0674343078613	0.019074803218245506
wc2.1_2.5m_bio_04_horn	582.7137588500976	0.018307408317923546
wc2.1_2.5m_bio_04_horn	584.360083392334	0.01757030561566353
wc2.1_2.5m_bio_04_horn	586.0064079345702	0.016862398013472557
wc2.1_2.5m_bio_04_horn	587.6527324768067	0.016182541847229004
wc2.1_2.5m_bio_04_horn	589.299057019043	0.015529640018939972
wc2.1_2.5m_bio_04_horn	590.9453815612792	0.014902702532708645
wc2.1_2.5m_bio_04_horn	592.5917061035157	0.014300686307251453
wc2.1_2.5m_bio_04_horn	594.2380306457519	0.013722671195864677
wc2.1_2.5m_bio_04_horn	595.8843551879883	0.013167706318199635
wc2.1_2.5m_bio_04_horn	597.5306797302246	0.012634878978133202
wc2.1_2.5m_bio_04_horn	599.1770042724609	0.012123364955186844
wc2.1_2.5m_bio_04_horn	600.8233288146972	0.011632315814495087
wc2.1_2.5m_bio_04_horn	602.4696533569336	0.011160914786159992
wc2.1_2.5m_bio_04_horn	604.1159778991699	0.010708427056670189
wc2.1_2.5m_bio_04_horn	605.7623024414062	0.010274076834321022
wc2.1_2.5m_bio_04_horn	607.4086269836425	0.009857184253633022
wc2.1_2.5m_bio_04_horn	609.0549515258789	0.00945704709738493
wc2.1_2.5m_bio_04_horn	610.7012760681151	0.009072989225387573
wc2.1_2.5m_bio_04_horn	612.3476006103516	0.008704405277967453
wc2.1_2.5m_bio_04_horn	613.9939251525878	0.008350668475031853
wc2.1_2.5m_bio_04_horn	615.6402496948241	0.008011178113520145
wc2.1_2.5m_bio_04_horn	617.2865742370606	0.007685394957661629
wc2.1_2.5m_bio_04_horn	618.9328987792968	0.007372749969363213
wc2.1_2.5m_bio_04_horn	620.5792233215333	0.007072743494063616
wc2.1_2.5m_bio_04_horn	622.2255478637695	0.006784861907362938
wc2.1_2.5m_bio_04_horn	623.8718724060058	0.006508610676974058
wc2.1_2.5m_bio_04_horn	625.5181969482422	0.006243546027690172
wc2.1_2.5m_bio_04_horn	627.1645214904785	0.005989202298223972
wc2.1_2.5m_bio_04_horn	628.8108460327148	0.005745168309658766
wc2.1_2.5m_bio_04_horn	630.4571705749512	0.005511022638529539
wc2.1_2.5m_bio_04_horn	632.1034951171874	0.005286361090838909
wc2.1_2.5m_bio_04_horn	633.7498196594238	0.005070819053798914
wc2.1_2.5m_bio_04_horn	635.3961442016601	0.004864022135734558
wc2.1_2.5m_bio_04_horn	637.0424687438965	0.004665612243115902
wc2.1_2.5m_bio_04_horn	638.6887932861327	0.004475266207009554
wc2.1_2.5m_bio_04_horn	640.3351178283691	0.004292645491659641
wc2.1_2.5m_bio_04_horn	641.9814423706055	0.004117452539503574
wc2.1_2.5m_bio_04_horn	643.6277669128417	0.003949381411075592
wc2.1_2.5m_bio_04_horn	645.2740914550782	0.003788138972595334
wc2.1_2.5m_bio_04_horn	646.9204159973144	0.0036334609612822533
wc2.1_2.5m_bio_04_horn	648.5667405395507	0.003485076827928424
wc2.1_2.5m_bio_04_horn	650.2130650817871	0.003342726966366172
wc2.1_2.5m_bio_04_horn	651.8593896240234	0.0032061776146292686
wc2.1_2.5m_bio_04_horn	653.5057141662597	0.0030751843005418777
wc2.1_2.5m_bio_04_horn	655.1520387084961	0.0029495316557586193
wc2.1_2.5m_bio_04_horn	656.7983632507323	0.002828998723998666
wc2.1_2.5m_bio_04_horn	658.4446877929687	0.002713373862206936
wc2.1_2.5m_bio_04_horn	660.091012335205	0.0026024661492556334
wc2.1_2.5m_bio_04_horn	661.7373368774414	0.002496076747775078
wc2.1_2.5m_bio_04_horn	663.3836614196778	0.002394029637798667
wc2.1_2.5m_bio_04_horn	665.029985961914	0.0022961450740695
wc2.1_2.5m_bio_04_horn	666.6763105041504	0.0022022505290806293
wc2.1_2.5m_bio_04_horn	668.3226350463867	0.0021121904719620943
wc2.1_2.5m_bio_04_horn	669.9689595886231	0.002025806112214923
wc2.1_2.5m_bio_04_horn	671.6152841308593	0.0019429447129368782
wc2.1_2.5m_bio_04_horn	673.2616086730957	0.001863469136878848
wc2.1_2.5m_bio_04_horn	674.907933215332	0.00178723584394902
wc2.1_2.5m_bio_04_horn	676.5542577575683	0.0017141186399385333
wc2.1_2.5m_bio_04_horn	678.2005822998048	0.0016439877217635512
wc2.1_2.5m_bio_04_horn	679.846906842041	0.001576719107106328
wc2.1_2.5m_bio_04_horn	681.4932313842772	0.0015122011536732316
wc2.1_2.5m_bio_04_horn	683.1395559265137	0.0014503194252029061
wc2.1_2.5m_bio_04_horn	684.78588046875	0.0013909643748775125
wc2.1_2.5m_bio_04_horn	686.4322050109863	0.0013340371660888195
wc2.1_2.5m_bio_04_horn	688.0785295532227	0.0012794348876923323
wc2.1_2.5m_bio_04_horn	689.7248540954589	0.001227066619321704
wc2.1_2.5m_bio_04_horn	691.3711786376953	0.0011768393451347947
wc2.1_2.5m_bio_04_horn	693.0175031799316	0.0011286638909950852
wc2.1_2.5m_bio_04_horn	694.663827722168	0.0010824600467458367
wc2.1_2.5m_bio_04_horn	696.3101522644042	0.0010381442261859775
wc2.1_2.5m_bio_04_horn	697.9564768066406	9.956422727555037E-4
wc2.1_2.5m_bio_04_horn	699.6028013488769	9.548787493258715E-4
wc2.1_2.5m_bio_04_horn	701.2491258911132	9.157812455669045E-4
wc2.1_2.5m_bio_04_horn	702.8954504333495	8.782845106907189E-4
wc2.1_2.5m_bio_04_horn	704.5417749755859	8.423217805102468E-4
wc2.1_2.5m_bio_04_horn	706.1880995178221	8.078292012214661E-4
wc2.1_2.5m_bio_04_horn	707.8344240600586	7.747491472400725E-4
wc2.1_2.5m_bio_04_horn	709.4807486022949	7.430215482600033E-4
wc2.1_2.5m_bio_04_horn	711.1270731445312	7.125934353098273E-4
wc2.1_2.5m_bio_04_horn	712.7733976867676	6.834105588495731E-4
wc2.1_2.5m_bio_04_horn	714.4197222290038	6.554209976457059E-4
wc2.1_2.5m_bio_04_horn	716.0660467712403	6.285780109465122E-4
wc2.1_2.5m_bio_04_horn	717.7123713134765	6.028337520547211E-4
wc2.1_2.5m_bio_04_horn	719.3586958557128	5.781423533335328E-4
wc2.1_2.5m_bio_04_horn	721.0050203979492	5.701389163732529E-4
wc2.1_2.5m_bio_04_horn	722.6513449401855	5.701389163732529E-4
wc2.1_2.5m_bio_04_horn	724.2976694824218	5.701389163732529E-4
wc2.1_2.5m_bio_04_horn	725.9439940246582	5.701389163732529E-4
wc2.1_2.5m_bio_04_horn	727.5903185668944	5.701389163732529E-4
wc2.1_2.5m_bio_04_horn	729.2366431091308	5.701389163732529E-4
wc2.1_2.5m_bio_04_horn	730.8829676513672	5.701389163732529E-4
wc2.1_2.5m_bio_04_horn	732.5292921936035	5.701389163732529E-4
wc2.1_2.5m_bio_04_horn	734.1756167358398	5.701389163732529E-4
wc2.1_2.5m_bio_04_horn	735.8219412780761	5.701389163732529E-4
wc2.1_2.5m_bio_04_horn	737.4682658203125	5.701389163732529E-4
wc2.1_2.5m_bio_04_horn	739.1145903625487	5.701389163732529E-4
wc2.1_2.5m_bio_04_horn	740.7609149047852	5.701389163732529E-4
wc2.1_2.5m_bio_04_horn	742.4072394470214	5.701389163732529E-4
wc2.1_2.5m_bio_04_horn	744.0535639892577	5.701389163732529E-4
wc2.1_2.5m_bio_04_horn	745.6998885314941	5.701389163732529E-4
wc2.1_2.5m_bio_04_horn	747.3462130737304	5.701389163732529E-4
wc2.1_2.5m_bio_04_horn	748.9925376159667	5.701389163732529E-4
wc2.1_2.5m_bio_04_horn	750.6388621582031	5.701389163732529E-4
wc2.1_2.5m_bio_04_horn	752.2851867004393	5.701389163732529E-4
wc2.1_2.5m_bio_04_horn	753.9315112426758	5.701389163732529E-4
wc2.1_2.5m_bio_04_horn	755.577835784912	5.701389163732529E-4
wc2.1_2.5m_bio_04_horn	757.2241603271484	5.701389163732529E-4
wc2.1_2.5m_bio_04_horn	758.8704848693848	5.701389163732529E-4
wc2.1_2.5m_bio_04_horn	760.516809411621	5.701389163732529E-4
wc2.1_2.5m_bio_04_horn	762.1631339538574	5.701389163732529E-4
wc2.1_2.5m_bio_04_horn	763.8094584960937	5.701389163732529E-4
wc2.1_2.5m_bio_04_horn	765.4557830383301	5.701389163732529E-4
wc2.1_2.5m_bio_04_horn	767.1021075805663	5.701389163732529E-4
wc2.1_2.5m_bio_04_horn	768.7484321228027	5.701389163732529E-4
wc2.1_2.5m_bio_04_horn	770.394756665039	5.701389163732529E-4
wc2.1_2.5m_bio_04_horn	772.0410812072753	5.701389163732529E-4
wc2.1_2.5m_bio_04_horn	773.6874057495118	5.701389163732529E-4
wc2.1_2.5m_bio_04_horn	775.333730291748	5.701389163732529E-4
wc2.1_2.5m_bio_04_horn	776.9800548339842	5.701389163732529E-4
wc2.1_2.5m_bio_04_horn	778.6263793762207	5.701389163732529E-4
wc2.1_2.5m_bio_04_horn	780.272703918457	5.701389163732529E-4
wc2.1_2.5m_bio_04_horn	781.9190284606933	5.701389163732529E-4
wc2.1_2.5m_bio_04_horn	783.5653530029297	5.701389163732529E-4
wc2.1_2.5m_bio_04_horn	785.2116775451659	5.701389163732529E-4
wc2.1_2.5m_bio_04_horn	786.8580020874023	5.701389163732529E-4
wc2.1_2.5m_bio_04_horn	788.5043266296386	5.701389163732529E-4
