# Supplementary material for: New records of a lost species and a geographic range expansion for sengis in the Horn of Africa
Source: PeerJ. 2020 Aug 18;8:e9652. doi: 10.7717/peerj.9652 (PMC7441985; doi:10.7717/peerj.9652)
Supplement: Supplemental Information 6 [file peerj-08-9652-s006.zip › Data_S6_Ecological_Niche_Modeling/4_final_Maxent_analysis/output/plots/revoilii_14_wc2.1_2.5m_bio_05_horn.dat]

variable	x	y
wc2.1_2.5m_bio_05_horn	10.077599811553956	0.9606333374977112
wc2.1_2.5m_bio_05_horn	10.15503341369629	0.9606333374977112
wc2.1_2.5m_bio_05_horn	10.232467015838624	0.9606333374977112
wc2.1_2.5m_bio_05_horn	10.309900617980958	0.9606333374977112
wc2.1_2.5m_bio_05_horn	10.387334220123291	0.9606333374977112
wc2.1_2.5m_bio_05_horn	10.464767822265626	0.9606333374977112
wc2.1_2.5m_bio_05_horn	10.54220142440796	0.9606333374977112
wc2.1_2.5m_bio_05_horn	10.619635026550293	0.9606333374977112
wc2.1_2.5m_bio_05_horn	10.697068628692628	0.9606333374977112
wc2.1_2.5m_bio_05_horn	10.774502230834962	0.9606333374977112
wc2.1_2.5m_bio_05_horn	10.851935832977295	0.9606333374977112
wc2.1_2.5m_bio_05_horn	10.92936943511963	0.9606333374977112
wc2.1_2.5m_bio_05_horn	11.006803037261964	0.9606333374977112
wc2.1_2.5m_bio_05_horn	11.084236639404297	0.9606333374977112
wc2.1_2.5m_bio_05_horn	11.161670241546632	0.9606333374977112
wc2.1_2.5m_bio_05_horn	11.239103843688966	0.9606333374977112
wc2.1_2.5m_bio_05_horn	11.3165374458313	0.9606333374977112
wc2.1_2.5m_bio_05_horn	11.393971047973633	0.9606333374977112
wc2.1_2.5m_bio_05_horn	11.471404650115968	0.9606333374977112
wc2.1_2.5m_bio_05_horn	11.548838252258301	0.9606333374977112
wc2.1_2.5m_bio_05_horn	11.626271854400635	0.9606333374977112
wc2.1_2.5m_bio_05_horn	11.70370545654297	0.9606333374977112
wc2.1_2.5m_bio_05_horn	11.781139058685303	0.9606333374977112
wc2.1_2.5m_bio_05_horn	11.858572660827639	0.9606333374977112
wc2.1_2.5m_bio_05_horn	11.936006262969972	0.9606333374977112
wc2.1_2.5m_bio_05_horn	12.013439865112305	0.9606333374977112
wc2.1_2.5m_bio_05_horn	12.090873467254639	0.9606333374977112
wc2.1_2.5m_bio_05_horn	12.168307069396974	0.9606333374977112
wc2.1_2.5m_bio_05_horn	12.245740671539307	0.9606333374977112
wc2.1_2.5m_bio_05_horn	12.32317427368164	0.9606333374977112
wc2.1_2.5m_bio_05_horn	12.400607875823976	0.9606333374977112
wc2.1_2.5m_bio_05_horn	12.47804147796631	0.9606333374977112
wc2.1_2.5m_bio_05_horn	12.555475080108643	0.9606333374977112
wc2.1_2.5m_bio_05_horn	12.632908682250978	0.9606333374977112
wc2.1_2.5m_bio_05_horn	12.710342284393311	0.9606333374977112
wc2.1_2.5m_bio_05_horn	12.787775886535645	0.9606333374977112
wc2.1_2.5m_bio_05_horn	12.86520948867798	0.9606333374977112
wc2.1_2.5m_bio_05_horn	12.942643090820313	0.9606333374977112
wc2.1_2.5m_bio_05_horn	13.020076692962647	0.9606333374977112
wc2.1_2.5m_bio_05_horn	13.097510295104982	0.9606333374977112
wc2.1_2.5m_bio_05_horn	13.174943897247315	0.9606333374977112
wc2.1_2.5m_bio_05_horn	13.252377499389649	0.9606333374977112
wc2.1_2.5m_bio_05_horn	13.329811101531984	0.9605078101158142
wc2.1_2.5m_bio_05_horn	13.407244703674317	0.9601290225982666
wc2.1_2.5m_bio_05_horn	13.48467830581665	0.959746778011322
wc2.1_2.5m_bio_05_horn	13.562111907958986	0.9593610167503357
wc2.1_2.5m_bio_05_horn	13.63954551010132	0.9589716792106628
wc2.1_2.5m_bio_05_horn	13.716979112243653	0.9585787653923035
wc2.1_2.5m_bio_05_horn	13.794412714385988	0.9581822752952576
wc2.1_2.5m_bio_05_horn	13.871846316528321	0.9577821493148804
wc2.1_2.5m_bio_05_horn	13.949279918670655	0.9573783874511719
wc2.1_2.5m_bio_05_horn	14.02671352081299	0.9569709300994873
wc2.1_2.5m_bio_05_horn	14.104147122955323	0.9565597176551819
wc2.1_2.5m_bio_05_horn	14.181580725097657	0.9561448097229004
wc2.1_2.5m_bio_05_horn	14.259014327239992	0.9557260870933533
wc2.1_2.5m_bio_05_horn	14.336447929382325	0.9553036093711853
wc2.1_2.5m_bio_05_horn	14.413881531524659	0.9548771977424622
wc2.1_2.5m_bio_05_horn	14.491315133666994	0.9544469714164734
wc2.1_2.5m_bio_05_horn	14.568748735809327	0.9540128111839294
wc2.1_2.5m_bio_05_horn	14.646182337951661	0.9535747766494751
wc2.1_2.5m_bio_05_horn	14.723615940093996	0.953132688999176
wc2.1_2.5m_bio_05_horn	14.80104954223633	0.9526866674423218
wc2.1_2.5m_bio_05_horn	14.878483144378663	0.9522365927696228
wc2.1_2.5m_bio_05_horn	14.955916746520998	0.9517824649810791
wc2.1_2.5m_bio_05_horn	15.033350348663332	0.9513242244720459
wc2.1_2.5m_bio_05_horn	15.110783950805665	0.9508618116378784
wc2.1_2.5m_bio_05_horn	15.188217552948	0.9503952860832214
wc2.1_2.5m_bio_05_horn	15.265651155090334	0.9499245882034302
wc2.1_2.5m_bio_05_horn	15.343084757232667	0.9494495987892151
wc2.1_2.5m_bio_05_horn	15.420518359375002	0.948970377445221
wc2.1_2.5m_bio_05_horn	15.497951961517336	0.948486864566803
wc2.1_2.5m_bio_05_horn	15.575385563659669	0.9479990005493164
wc2.1_2.5m_bio_05_horn	15.652819165802004	0.9475067853927612
wc2.1_2.5m_bio_05_horn	15.730252767944338	0.9470101594924927
wc2.1_2.5m_bio_05_horn	15.807686370086671	0.9465091228485107
wc2.1_2.5m_bio_05_horn	15.885119972229006	0.9460036158561707
wc2.1_2.5m_bio_05_horn	15.96255357437134	0.9454935789108276
wc2.1_2.5m_bio_05_horn	16.039987176513673	0.9449790716171265
wc2.1_2.5m_bio_05_horn	16.117420778656008	0.9444599151611328
wc2.1_2.5m_bio_05_horn	16.19485438079834	0.9439361691474915
wc2.1_2.5m_bio_05_horn	16.272287982940675	0.9434078335762024
wc2.1_2.5m_bio_05_horn	16.34972158508301	0.9428747296333313
wc2.1_2.5m_bio_05_horn	16.427155187225345	0.9423369765281677
wc2.1_2.5m_bio_05_horn	16.504588789367677	0.9417944550514221
wc2.1_2.5m_bio_05_horn	16.582022391510012	0.9412471652030945
wc2.1_2.5m_bio_05_horn	16.659455993652344	0.94069504737854
wc2.1_2.5m_bio_05_horn	16.73688959579468	0.940138041973114
wc2.1_2.5m_bio_05_horn	16.814323197937014	0.9395762085914612
wc2.1_2.5m_bio_05_horn	16.89175680007935	0.9390093684196472
wc2.1_2.5m_bio_05_horn	16.96919040222168	0.9384375810623169
wc2.1_2.5m_bio_05_horn	17.046624004364016	0.9378607869148254
wc2.1_2.5m_bio_05_horn	17.124057606506348	0.9372789859771729
wc2.1_2.5m_bio_05_horn	17.201491208648683	0.9366920590400696
wc2.1_2.5m_bio_05_horn	17.27892481079102	0.9361000657081604
wc2.1_2.5m_bio_05_horn	17.35635841293335	0.9355028867721558
wc2.1_2.5m_bio_05_horn	17.433792015075685	0.9349004626274109
wc2.1_2.5m_bio_05_horn	17.51122561721802	0.9342929124832153
wc2.1_2.5m_bio_05_horn	17.588659219360352	0.93367999792099
wc2.1_2.5m_bio_05_horn	17.666092821502687	0.9330618381500244
wc2.1_2.5m_bio_05_horn	17.743526423645022	0.932438313961029
wc2.1_2.5m_bio_05_horn	17.820960025787354	0.9318093657493591
wc2.1_2.5m_bio_05_horn	17.89839362792969	0.9311750531196594
wc2.1_2.5m_bio_05_horn	17.975827230072024	0.9305352568626404
wc2.1_2.5m_bio_05_horn	18.053260832214356	0.929889976978302
wc2.1_2.5m_bio_05_horn	18.13069443435669	0.9292391538619995
wc2.1_2.5m_bio_05_horn	18.208128036499026	0.9285827279090881
wc2.1_2.5m_bio_05_horn	18.28556163864136	0.9279206991195679
wc2.1_2.5m_bio_05_horn	18.362995240783693	0.927253007888794
wc2.1_2.5m_bio_05_horn	18.44042884292603	0.9265796542167664
wc2.1_2.5m_bio_05_horn	18.51786244506836	0.9259005188941956
wc2.1_2.5m_bio_05_horn	18.595296047210695	0.9252156615257263
wc2.1_2.5m_bio_05_horn	18.67272964935303	0.9245249629020691
wc2.1_2.5m_bio_05_horn	18.750163251495366	0.9238283634185791
wc2.1_2.5m_bio_05_horn	18.827596853637697	0.9231259226799011
wc2.1_2.5m_bio_05_horn	18.90503045578003	0.9224175810813904
wc2.1_2.5m_bio_05_horn	18.982464057922364	0.9217032194137573
wc2.1_2.5m_bio_05_horn	19.0598976600647	0.920982837677002
wc2.1_2.5m_bio_05_horn	19.137331262207034	0.9202564358711243
wc2.1_2.5m_bio_05_horn	19.21476486434937	0.9195238947868347
wc2.1_2.5m_bio_05_horn	19.2921984664917	0.9187852144241333
wc2.1_2.5m_bio_05_horn	19.369632068634036	0.91804039478302
wc2.1_2.5m_bio_05_horn	19.447065670776368	0.9172893762588501
wc2.1_2.5m_bio_05_horn	19.524499272918703	0.916532039642334
wc2.1_2.5m_bio_05_horn	19.60193287506104	0.9157684445381165
wc2.1_2.5m_bio_05_horn	19.67936647720337	0.9149985313415527
wc2.1_2.5m_bio_05_horn	19.756800079345705	0.9142221808433533
wc2.1_2.5m_bio_05_horn	19.834233681488037	0.9134394526481628
wc2.1_2.5m_bio_05_horn	19.911667283630372	0.9126502871513367
wc2.1_2.5m_bio_05_horn	19.989100885772707	0.9118545651435852
wc2.1_2.5m_bio_05_horn	20.066534487915042	0.9110523462295532
wc2.1_2.5m_bio_05_horn	20.143968090057378	0.9102435111999512
wc2.1_2.5m_bio_05_horn	20.22140169219971	0.909428060054779
wc2.1_2.5m_bio_05_horn	20.298835294342044	0.9086059331893921
wc2.1_2.5m_bio_05_horn	20.376268896484376	0.9077771306037903
wc2.1_2.5m_bio_05_horn	20.45370249862671	0.9069415926933289
wc2.1_2.5m_bio_05_horn	20.531136100769046	0.9060992002487183
wc2.1_2.5m_bio_05_horn	20.608569702911378	0.9052500128746033
wc2.1_2.5m_bio_05_horn	20.686003305053713	0.9043940305709839
wc2.1_2.5m_bio_05_horn	20.763436907196045	0.903531014919281
wc2.1_2.5m_bio_05_horn	20.84087050933838	0.902661144733429
wc2.1_2.5m_bio_05_horn	20.918304111480715	0.9017842411994934
wc2.1_2.5m_bio_05_horn	20.99573771362305	0.9009003043174744
wc2.1_2.5m_bio_05_horn	21.073171315765386	0.900009274482727
wc2.1_2.5m_bio_05_horn	21.150604917907717	0.8991112112998962
wc2.1_2.5m_bio_05_horn	21.22803852005005	0.8982058763504028
wc2.1_2.5m_bio_05_horn	21.305472122192384	0.8972934484481812
wc2.1_2.5m_bio_05_horn	21.38290572433472	0.8963737487792969
wc2.1_2.5m_bio_05_horn	21.460339326477055	0.89544677734375
wc2.1_2.5m_bio_05_horn	21.537772928619386	0.8945124745368958
wc2.1_2.5m_bio_05_horn	21.61520653076172	0.8935708403587341
wc2.1_2.5m_bio_05_horn	21.692640132904053	0.8926217555999756
wc2.1_2.5m_bio_05_horn	21.770073735046388	0.8916652798652649
wc2.1_2.5m_bio_05_horn	21.847507337188723	0.8907012939453125
wc2.1_2.5m_bio_05_horn	21.92494093933106	0.8897298574447632
wc2.1_2.5m_bio_05_horn	22.002374541473394	0.8887507915496826
wc2.1_2.5m_bio_05_horn	22.079808143615725	0.8877641558647156
wc2.1_2.5m_bio_05_horn	22.157241745758057	0.8867698907852173
wc2.1_2.5m_bio_05_horn	22.234675347900392	0.885767936706543
wc2.1_2.5m_bio_05_horn	22.312108950042727	0.8847582936286926
wc2.1_2.5m_bio_05_horn	22.389542552185063	0.8837409019470215
wc2.1_2.5m_bio_05_horn	22.466976154327394	0.8827157020568848
wc2.1_2.5m_bio_05_horn	22.544409756469726	0.8816826343536377
wc2.1_2.5m_bio_05_horn	22.62184335861206	0.880641758441925
wc2.1_2.5m_bio_05_horn	22.699276960754396	0.8795929551124573
wc2.1_2.5m_bio_05_horn	22.77671056289673	0.8785362243652344
wc2.1_2.5m_bio_05_horn	22.854144165039067	0.8774714469909668
wc2.1_2.5m_bio_05_horn	22.9315777671814	0.8763987421989441
wc2.1_2.5m_bio_05_horn	23.009011369323733	0.8753178715705872
wc2.1_2.5m_bio_05_horn	23.086444971466065	0.8742290139198303
wc2.1_2.5m_bio_05_horn	23.1638785736084	0.8731319308280945
wc2.1_2.5m_bio_05_horn	23.241312175750735	0.8720267415046692
wc2.1_2.5m_bio_05_horn	23.31874577789307	0.8709133267402649
wc2.1_2.5m_bio_05_horn	23.396179380035406	0.8697916865348816
wc2.1_2.5m_bio_05_horn	23.473612982177734	0.8686617612838745
wc2.1_2.5m_bio_05_horn	23.55104658432007	0.8675235509872437
wc2.1_2.5m_bio_05_horn	23.628480186462404	0.8663769364356995
wc2.1_2.5m_bio_05_horn	23.70591378860474	0.8652219772338867
wc2.1_2.5m_bio_05_horn	23.783347390747075	0.8640586137771606
wc2.1_2.5m_bio_05_horn	23.860780992889406	0.8628867864608765
wc2.1_2.5m_bio_05_horn	23.93821459503174	0.8617064356803894
wc2.1_2.5m_bio_05_horn	24.015648197174073	0.8605176210403442
wc2.1_2.5m_bio_05_horn	24.09308179931641	0.8593202233314514
wc2.1_2.5m_bio_05_horn	24.170515401458744	0.8581142425537109
wc2.1_2.5m_bio_05_horn	24.24794900360108	0.8568996787071228
wc2.1_2.5m_bio_05_horn	24.325382605743414	0.8556764125823975
wc2.1_2.5m_bio_05_horn	24.402816207885746	0.8544445037841797
wc2.1_2.5m_bio_05_horn	24.480249810028077	0.8532038927078247
wc2.1_2.5m_bio_05_horn	24.557683412170412	0.8519545197486877
wc2.1_2.5m_bio_05_horn	24.635117014312748	0.8506963849067688
wc2.1_2.5m_bio_05_horn	24.712550616455083	0.8494294285774231
wc2.1_2.5m_bio_05_horn	24.789984218597414	0.8481536507606506
wc2.1_2.5m_bio_05_horn	24.86741782073975	0.8468689918518066
wc2.1_2.5m_bio_05_horn	24.94485142288208	0.8455754518508911
wc2.1_2.5m_bio_05_horn	25.022285025024416	0.844273030757904
wc2.1_2.5m_bio_05_horn	25.09971862716675	0.8429616093635559
wc2.1_2.5m_bio_05_horn	25.177152229309087	0.8416412472724915
wc2.1_2.5m_bio_05_horn	25.254585831451422	0.8403118848800659
wc2.1_2.5m_bio_05_horn	25.332019433593754	0.8389735221862793
wc2.1_2.5m_bio_05_horn	25.409453035736085	0.8376260995864868
wc2.1_2.5m_bio_05_horn	25.48688663787842	0.8362695574760437
wc2.1_2.5m_bio_05_horn	25.564320240020756	0.8349039554595947
wc2.1_2.5m_bio_05_horn	25.64175384216309	0.8335292339324951
wc2.1_2.5m_bio_05_horn	25.719187444305422	0.8321453332901001
wc2.1_2.5m_bio_05_horn	25.796621046447754	0.8307523131370544
wc2.1_2.5m_bio_05_horn	25.87405464859009	0.8293500542640686
wc2.1_2.5m_bio_05_horn	25.951488250732424	0.8279386162757874
wc2.1_2.5m_bio_05_horn	26.02892185287476	0.8265179395675659
wc2.1_2.5m_bio_05_horn	26.10635545501709	0.8250880241394043
wc2.1_2.5m_bio_05_horn	26.183789057159427	0.8236488103866577
wc2.1_2.5m_bio_05_horn	26.26122265930176	0.8222002983093262
wc2.1_2.5m_bio_05_horn	26.338656261444093	0.8207425475120544
wc2.1_2.5m_bio_05_horn	26.41608986358643	0.8192753791809082
wc2.1_2.5m_bio_05_horn	26.493523465728764	0.817798912525177
wc2.1_2.5m_bio_05_horn	26.570957067871095	0.8163130879402161
wc2.1_2.5m_bio_05_horn	26.64839067001343	0.8148179054260254
wc2.1_2.5m_bio_05_horn	26.725824272155766	0.8133133053779602
wc2.1_2.5m_bio_05_horn	26.8032578742981	0.8117993474006653
wc2.1_2.5m_bio_05_horn	26.880691476440433	0.8102759122848511
wc2.1_2.5m_bio_05_horn	26.958125078582764	0.8087431192398071
wc2.1_2.5m_bio_05_horn	27.0355586807251	0.8072007894515991
wc2.1_2.5m_bio_05_horn	27.112992282867435	0.8056491017341614
wc2.1_2.5m_bio_05_horn	27.19042588500977	0.8040879368782043
wc2.1_2.5m_bio_05_horn	27.2678594871521	0.8025172352790833
wc2.1_2.5m_bio_05_horn	27.345293089294437	0.8009371757507324
wc2.1_2.5m_bio_05_horn	27.42272669143677	0.7993475794792175
wc2.1_2.5m_bio_05_horn	27.500160293579107	0.7977485060691833
wc2.1_2.5m_bio_05_horn	27.57759389572144	0.7961398959159851
wc2.1_2.5m_bio_05_horn	27.655027497863774	0.7945218086242676
wc2.1_2.5m_bio_05_horn	27.732461100006105	0.7928942441940308
wc2.1_2.5m_bio_05_horn	27.809894702148444	0.7912572026252747
wc2.1_2.5m_bio_05_horn	27.887328304290776	0.7896105647087097
wc2.1_2.5m_bio_05_horn	27.964761906433107	0.7879545092582703
wc2.1_2.5m_bio_05_horn	28.042195508575443	0.786288857460022
wc2.1_2.5m_bio_05_horn	28.119629110717774	0.7846137881278992
wc2.1_2.5m_bio_05_horn	28.197062712860113	0.7829291224479675
wc2.1_2.5m_bio_05_horn	28.274496315002445	0.7812350392341614
wc2.1_2.5m_bio_05_horn	28.35192991714478	0.7795314192771912
wc2.1_2.5m_bio_05_horn	28.42936351928711	0.7778183221817017
wc2.1_2.5m_bio_05_horn	28.506797121429447	0.7760956883430481
wc2.1_2.5m_bio_05_horn	28.584230723571782	0.77436363697052
wc2.1_2.5m_bio_05_horn	28.661664325714117	0.7726220488548279
wc2.1_2.5m_bio_05_horn	28.73909792785645	0.7708710432052612
wc2.1_2.5m_bio_05_horn	28.816531529998784	0.7691105604171753
wc2.1_2.5m_bio_05_horn	28.893965132141116	0.7673406600952148
wc2.1_2.5m_bio_05_horn	28.97139873428345	0.7655612826347351
wc2.1_2.5m_bio_05_horn	29.048832336425786	0.7637725472450256
wc2.1_2.5m_bio_05_horn	29.126265938568118	0.7619743943214417
wc2.1_2.5m_bio_05_horn	29.203699540710453	0.7601668238639832
wc2.1_2.5m_bio_05_horn	29.281133142852784	0.7583498954772949
wc2.1_2.5m_bio_05_horn	29.358566744995123	0.756523609161377
wc2.1_2.5m_bio_05_horn	29.436000347137455	0.7546879649162292
wc2.1_2.5m_bio_05_horn	29.51343394927979	0.7528430223464966
wc2.1_2.5m_bio_05_horn	29.59086755142212	0.750988781452179
wc2.1_2.5m_bio_05_horn	29.668301153564457	0.7484652996063232
wc2.1_2.5m_bio_05_horn	29.745734755706792	0.7456415295600891
wc2.1_2.5m_bio_05_horn	29.823168357849127	0.7427969574928284
wc2.1_2.5m_bio_05_horn	29.90060195999146	0.7399316430091858
wc2.1_2.5m_bio_05_horn	29.97803556213379	0.7370458245277405
wc2.1_2.5m_bio_05_horn	30.055469164276126	0.7341393232345581
wc2.1_2.5m_bio_05_horn	30.13290276641846	0.7312125563621521
wc2.1_2.5m_bio_05_horn	30.210336368560796	0.7282654047012329
wc2.1_2.5m_bio_05_horn	30.287769970703128	0.7252952456474304
wc2.1_2.5m_bio_05_horn	30.365203572845463	0.7222915291786194
wc2.1_2.5m_bio_05_horn	30.442637174987794	0.719267725944519
wc2.1_2.5m_bio_05_horn	30.520070777130133	0.7162238955497742
wc2.1_2.5m_bio_05_horn	30.597504379272465	0.7131602168083191
wc2.1_2.5m_bio_05_horn	30.6749379814148	0.7100768685340881
wc2.1_2.5m_bio_05_horn	30.75237158355713	0.7069740295410156
wc2.1_2.5m_bio_05_horn	30.829805185699467	0.7038517594337463
wc2.1_2.5m_bio_05_horn	30.907238787841802	0.7007104158401489
wc2.1_2.5m_bio_05_horn	30.984672389984134	0.6975499391555786
wc2.1_2.5m_bio_05_horn	31.06210599212647	0.6943707466125488
wc2.1_2.5m_bio_05_horn	31.1395395942688	0.6911728382110596
wc2.1_2.5m_bio_05_horn	31.216973196411136	0.6879565715789795
wc2.1_2.5m_bio_05_horn	31.29440679855347	0.6847220659255981
wc2.1_2.5m_bio_05_horn	31.371840400695806	0.6814696192741394
wc2.1_2.5m_bio_05_horn	31.449274002838138	0.678199291229248
wc2.1_2.5m_bio_05_horn	31.526707604980473	0.6749114990234375
wc2.1_2.5m_bio_05_horn	31.604141207122805	0.6716062426567078
wc2.1_2.5m_bio_05_horn	31.681574809265143	0.6682840585708618
wc2.1_2.5m_bio_05_horn	31.759008411407475	0.6649448871612549
wc2.1_2.5m_bio_05_horn	31.83644201354981	0.6615891456604004
wc2.1_2.5m_bio_05_horn	31.91387561569214	0.658217191696167
wc2.1_2.5m_bio_05_horn	31.991309217834473	0.6548290252685547
wc2.1_2.5m_bio_05_horn	32.06874281997681	0.6514251232147217
wc2.1_2.5m_bio_05_horn	32.14617642211914	0.6480058431625366
wc2.1_2.5m_bio_05_horn	32.223610024261475	0.6445711255073547
wc2.1_2.5m_bio_05_horn	32.30104362640381	0.6411214470863342
wc2.1_2.5m_bio_05_horn	32.378477228546146	0.6376571655273438
wc2.1_2.5m_bio_05_horn	32.45591083068848	0.634178638458252
wc2.1_2.5m_bio_05_horn	32.533344432830816	0.6306859254837036
wc2.1_2.5m_bio_05_horn	32.61077803497315	0.6271794438362122
wc2.1_2.5m_bio_05_horn	32.68821163711549	0.6236595511436462
wc2.1_2.5m_bio_05_horn	32.76564523925782	0.6201267242431641
wc2.1_2.5m_bio_05_horn	32.84307884140016	0.6165809035301208
wc2.1_2.5m_bio_05_horn	32.920512443542485	0.6130226850509644
wc2.1_2.5m_bio_05_horn	32.99794604568481	0.6094523668289185
wc2.1_2.5m_bio_05_horn	33.07537964782715	0.6058704853057861
wc2.1_2.5m_bio_05_horn	33.15281324996948	0.6022769808769226
wc2.1_2.5m_bio_05_horn	33.23024685211182	0.5986723899841309
wc2.1_2.5m_bio_05_horn	33.307680454254154	0.5950571298599243
wc2.1_2.5m_bio_05_horn	33.38511405639649	0.5914316773414612
wc2.1_2.5m_bio_05_horn	33.462547658538824	0.5877960920333862
wc2.1_2.5m_bio_05_horn	33.53998126068116	0.5841509103775024
wc2.1_2.5m_bio_05_horn	33.617414862823495	0.5804964900016785
wc2.1_2.5m_bio_05_horn	33.69484846496583	0.5768334269523621
wc2.1_2.5m_bio_05_horn	33.77228206710816	0.5731616616249084
wc2.1_2.5m_bio_05_horn	33.849715669250486	0.5694818496704102
wc2.1_2.5m_bio_05_horn	33.92714927139283	0.5657943487167358
wc2.1_2.5m_bio_05_horn	34.004582873535156	0.5620997548103333
wc2.1_2.5m_bio_05_horn	34.08201647567749	0.5583980083465576
wc2.1_2.5m_bio_05_horn	34.15945007781983	0.5546898245811462
wc2.1_2.5m_bio_05_horn	34.23688367996216	0.550975501537323
wc2.1_2.5m_bio_05_horn	34.3143172821045	0.5472556948661804
wc2.1_2.5m_bio_05_horn	34.39175088424683	0.5435304045677185
wc2.1_2.5m_bio_05_horn	34.46918448638917	0.539800226688385
wc2.1_2.5m_bio_05_horn	34.5466180885315	0.5360656380653381
wc2.1_2.5m_bio_05_horn	34.62405169067383	0.5323271155357361
wc2.1_2.5m_bio_05_horn	34.70148529281617	0.5285848379135132
wc2.1_2.5m_bio_05_horn	34.7789188949585	0.5248392820358276
wc2.1_2.5m_bio_05_horn	34.85635249710083	0.5210909843444824
wc2.1_2.5m_bio_05_horn	34.933786099243164	0.5173404812812805
wc2.1_2.5m_bio_05_horn	35.0112197013855	0.5135878324508667
wc2.1_2.5m_bio_05_horn	35.088653303527835	0.5098336338996887
wc2.1_2.5m_bio_05_horn	35.16608690567017	0.5060783624649048
wc2.1_2.5m_bio_05_horn	35.243520507812505	0.5023225545883179
wc2.1_2.5m_bio_05_horn	35.32095410995484	0.49856629967689514
wc2.1_2.5m_bio_05_horn	35.398387712097175	0.49481022357940674
wc2.1_2.5m_bio_05_horn	35.47582131423951	0.4910547137260437
wc2.1_2.5m_bio_05_horn	35.553254916381846	0.48730042576789856
wc2.1_2.5m_bio_05_horn	35.630688518524174	0.4835473597049713
wc2.1_2.5m_bio_05_horn	35.70812212066651	0.4797961711883545
wc2.1_2.5m_bio_05_horn	35.78555572280884	0.47604724764823914
wc2.1_2.5m_bio_05_horn	35.86298932495117	0.4723012149333954
wc2.1_2.5m_bio_05_horn	35.94042292709351	0.46855810284614563
wc2.1_2.5m_bio_05_horn	36.01785652923584	0.4648185074329376
wc2.1_2.5m_bio_05_horn	36.09529013137818	0.46108290553092957
wc2.1_2.5m_bio_05_horn	36.17272373352051	0.45735183358192444
wc2.1_2.5m_bio_05_horn	36.25015733566285	0.453625351190567
wc2.1_2.5m_bio_05_horn	36.327590937805184	0.44990405440330505
wc2.1_2.5m_bio_05_horn	36.40502453994752	0.446188360452652
wc2.1_2.5m_bio_05_horn	36.48245814208985	0.4424786865711212
wc2.1_2.5m_bio_05_horn	36.55989174423218	0.43877559900283813
wc2.1_2.5m_bio_05_horn	36.63732534637452	0.4350791275501251
wc2.1_2.5m_bio_05_horn	36.71475894851685	0.43138983845710754
wc2.1_2.5m_bio_05_horn	36.79219255065918	0.4277081787586212
wc2.1_2.5m_bio_05_horn	36.869626152801516	0.4240346848964691
wc2.1_2.5m_bio_05_horn	36.94705975494385	0.42036935687065125
wc2.1_2.5m_bio_05_horn	37.024493357086186	0.41671282052993774
wc2.1_2.5m_bio_05_horn	37.10192695922852	0.4130654036998749
wc2.1_2.5m_bio_05_horn	37.179360561370856	0.4094277024269104
wc2.1_2.5m_bio_05_horn	37.25679416351319	0.4057997167110443
wc2.1_2.5m_bio_05_horn	37.33422776565553	0.4021819531917572
wc2.1_2.5m_bio_05_horn	37.41166136779786	0.3985748291015625
wc2.1_2.5m_bio_05_horn	37.48909496994019	0.3949788510799408
wc2.1_2.5m_bio_05_horn	37.566528572082525	0.3913940191268921
wc2.1_2.5m_bio_05_horn	37.64396217422485	0.38782089948654175
wc2.1_2.5m_bio_05_horn	37.721395776367196	0.38425976037979126
wc2.1_2.5m_bio_05_horn	37.798829378509524	0.3807111978530884
wc2.1_2.5m_bio_05_horn	37.87626298065186	0.37717512249946594
wc2.1_2.5m_bio_05_horn	37.953696582794194	0.3736521005630493
wc2.1_2.5m_bio_05_horn	38.03113018493653	0.3701424300670624
wc2.1_2.5m_bio_05_horn	38.108563787078864	0.36664658784866333
wc2.1_2.5m_bio_05_horn	38.1859973892212	0.3631645739078522
wc2.1_2.5m_bio_05_horn	38.263430991363535	0.3596968352794647
wc2.1_2.5m_bio_05_horn	38.34086459350586	0.35624366998672485
wc2.1_2.5m_bio_05_horn	38.4182981956482	0.35280558466911316
wc2.1_2.5m_bio_05_horn	38.49573179779053	0.3493824899196625
wc2.1_2.5m_bio_05_horn	38.57316539993287	0.3459748327732086
wc2.1_2.5m_bio_05_horn	38.6505990020752	0.34258294105529785
wc2.1_2.5m_bio_05_horn	38.72803260421753	0.3392072319984436
wc2.1_2.5m_bio_05_horn	38.80546620635987	0.3358475863933563
wc2.1_2.5m_bio_05_horn	38.8828998085022	0.3325045108795166
wc2.1_2.5m_bio_05_horn	38.96033341064454	0.32917821407318115
wc2.1_2.5m_bio_05_horn	39.03776701278687	0.325869083404541
wc2.1_2.5m_bio_05_horn	39.11520061492921	0.3225770890712738
wc2.1_2.5m_bio_05_horn	39.192634217071536	0.31930258870124817
wc2.1_2.5m_bio_05_horn	39.27006781921388	0.3160458207130432
wc2.1_2.5m_bio_05_horn	39.347501421356206	0.3128071427345276
wc2.1_2.5m_bio_05_horn	39.42493502349854	0.3095864951610565
wc2.1_2.5m_bio_05_horn	39.50236862564087	0.30638423562049866
wc2.1_2.5m_bio_05_horn	39.579802227783205	0.30320054292678833
wc2.1_2.5m_bio_05_horn	39.65723582992554	0.3000357747077942
wc2.1_2.5m_bio_05_horn	39.734669432067875	0.2968898117542267
wc2.1_2.5m_bio_05_horn	39.81210303421021	0.2937629818916321
wc2.1_2.5m_bio_05_horn	39.889536636352545	0.2906554639339447
wc2.1_2.5m_bio_05_horn	39.96697023849488	0.2875676155090332
wc2.1_2.5m_bio_05_horn	40.044403840637216	0.28449922800064087
wc2.1_2.5m_bio_05_horn	40.12183744277955	0.28145068883895874
wc2.1_2.5m_bio_05_horn	40.19927104492188	0.2784220576286316
wc2.1_2.5m_bio_05_horn	40.276704647064214	0.2754136919975281
wc2.1_2.5m_bio_05_horn	40.35413824920654	0.27242544293403625
wc2.1_2.5m_bio_05_horn	40.431571851348885	0.26945751905441284
wc2.1_2.5m_bio_05_horn	40.50900545349121	0.26651009917259216
wc2.1_2.5m_bio_05_horn	40.58643905563355	0.2635834217071533
wc2.1_2.5m_bio_05_horn	40.66387265777588	0.2606773376464844
wc2.1_2.5m_bio_05_horn	40.74130625991822	0.25779205560684204
wc2.1_2.5m_bio_05_horn	40.81873986206055	0.25492772459983826
wc2.1_2.5m_bio_05_horn	40.89617346420289	0.25208452343940735
wc2.1_2.5m_bio_05_horn	40.973607066345224	0.24926230311393738
wc2.1_2.5m_bio_05_horn	41.05104066848755	0.24646125733852386
wc2.1_2.5m_bio_05_horn	41.12847427062989	0.24368147552013397
wc2.1_2.5m_bio_05_horn	41.20590787277222	0.24092303216457367
wc2.1_2.5m_bio_05_horn	41.28334147491456	0.2381860911846161
wc2.1_2.5m_bio_05_horn	41.360775077056886	0.2354704886674881
wc2.1_2.5m_bio_05_horn	41.43820867919922	0.23277637362480164
wc2.1_2.5m_bio_05_horn	41.515642281341556	0.23010380566120148
wc2.1_2.5m_bio_05_horn	41.59307588348389	0.22745294868946075
wc2.1_2.5m_bio_05_horn	41.670509485626226	0.22482359409332275
wc2.1_2.5m_bio_05_horn	41.74794308776856	0.22221589088439941
wc2.1_2.5m_bio_05_horn	41.8253766899109	0.21962986886501312
wc2.1_2.5m_bio_05_horn	41.902810292053225	0.21706566214561462
wc2.1_2.5m_bio_05_horn	41.98024389419557	0.21452303230762482
wc2.1_2.5m_bio_05_horn	42.057677496337895	0.21200212836265564
wc2.1_2.5m_bio_05_horn	42.13511109848022	0.2095029503107071
wc2.1_2.5m_bio_05_horn	42.21254470062256	0.20702560245990753
wc2.1_2.5m_bio_05_horn	42.289978302764894	0.20456986129283905
wc2.1_2.5m_bio_05_horn	42.36741190490723	0.2021358162164688
wc2.1_2.5m_bio_05_horn	42.444845507049564	0.19972346723079681
wc2.1_2.5m_bio_05_horn	42.5222791091919	0.19733288884162903
wc2.1_2.5m_bio_05_horn	42.599712711334234	0.19496385753154755
wc2.1_2.5m_bio_05_horn	42.67714631347657	0.19261643290519714
wc2.1_2.5m_bio_05_horn	42.754579915618905	0.19029058516025543
wc2.1_2.5m_bio_05_horn	42.83201351776124	0.18798640370368958
wc2.1_2.5m_bio_05_horn	42.909447119903575	0.18570362031459808
wc2.1_2.5m_bio_05_horn	42.98688072204591	0.18344227969646454
wc2.1_2.5m_bio_05_horn	43.06431432418823	0.18120235204696655
wc2.1_2.5m_bio_05_horn	43.14174792633057	0.1789838969707489
wc2.1_2.5m_bio_05_horn	43.2191815284729	0.1767866164445877
wc2.1_2.5m_bio_05_horn	43.29661513061524	0.17461058497428894
wc2.1_2.5m_bio_05_horn	43.37404873275757	0.17245572805404663
wc2.1_2.5m_bio_05_horn	43.45148233489991	0.17032207548618317
wc2.1_2.5m_bio_05_horn	43.52891593704224	0.16820935904979706
wc2.1_2.5m_bio_05_horn	43.60634953918458	0.1661175936460495
wc2.1_2.5m_bio_05_horn	43.68378314132691	0.16404670476913452
wc2.1_2.5m_bio_05_horn	43.76121674346925	0.1619967371225357
wc2.1_2.5m_bio_05_horn	43.83865034561157	0.1599673628807068
wc2.1_2.5m_bio_05_horn	43.91608394775392	0.15795862674713135
wc2.1_2.5m_bio_05_horn	43.99351754989624	0.15597043931484222
wc2.1_2.5m_bio_05_horn	44.070951152038575	0.15400278568267822
wc2.1_2.5m_bio_05_horn	44.14838475418091	0.15205539762973785
wc2.1_2.5m_bio_05_horn	44.225818356323245	0.15012826025485992
wc2.1_2.5m_bio_05_horn	44.30325195846558	0.14822128415107727
wc2.1_2.5m_bio_05_horn	44.380685560607915	0.1463344395160675
wc2.1_2.5m_bio_05_horn	44.45811916275025	0.14446745812892914
wc2.1_2.5m_bio_05_horn	44.535552764892586	0.14262031018733978
wc2.1_2.5m_bio_05_horn	44.61298636703492	0.14079290628433228
wc2.1_2.5m_bio_05_horn	44.690419969177256	0.13898518681526184
wc2.1_2.5m_bio_05_horn	44.76785357131959	0.13719689846038818
wc2.1_2.5m_bio_05_horn	44.84528717346191	0.13542801141738892
wc2.1_2.5m_bio_05_horn	44.92272077560426	0.1336783766746521
wc2.1_2.5m_bio_05_horn	45.00015437774658	0.13194799423217773
wc2.1_2.5m_bio_05_horn	45.07758797988892	0.13023655116558075
wc2.1_2.5m_bio_05_horn	45.15502158203125	0.12854403257369995
wc2.1_2.5m_bio_05_horn	45.23245518417359	0.1268702894449234
wc2.1_2.5m_bio_05_horn	45.30988878631592	0.1252152919769287
wc2.1_2.5m_bio_05_horn	45.38732238845826	0.123578742146492
wc2.1_2.5m_bio_05_horn	45.464755990600594	0.1219606101512909
wc2.1_2.5m_bio_05_horn	45.54218959274293	0.12036074697971344
wc2.1_2.5m_bio_05_horn	45.619623194885264	0.11983152478933334
wc2.1_2.5m_bio_05_horn	45.6970567970276	0.11983152478933334
wc2.1_2.5m_bio_05_horn	45.77449039916992	0.11983152478933334
wc2.1_2.5m_bio_05_horn	45.851924001312256	0.11983152478933334
wc2.1_2.5m_bio_05_horn	45.929357603454605	0.11983152478933334
wc2.1_2.5m_bio_05_horn	46.006791205596926	0.11983152478933334
wc2.1_2.5m_bio_05_horn	46.08422480773926	0.11983152478933334
wc2.1_2.5m_bio_05_horn	46.161658409881596	0.11983152478933334
wc2.1_2.5m_bio_05_horn	46.23909201202393	0.11983152478933334
wc2.1_2.5m_bio_05_horn	46.31652561416627	0.11983152478933334
wc2.1_2.5m_bio_05_horn	46.3939592163086	0.11983152478933334
wc2.1_2.5m_bio_05_horn	46.47139281845094	0.11983152478933334
wc2.1_2.5m_bio_05_horn	46.54882642059327	0.11983152478933334
wc2.1_2.5m_bio_05_horn	46.62626002273561	0.11983152478933334
wc2.1_2.5m_bio_05_horn	46.70369362487794	0.11983152478933334
wc2.1_2.5m_bio_05_horn	46.781127227020264	0.11983152478933334
wc2.1_2.5m_bio_05_horn	46.8585608291626	0.11983152478933334
wc2.1_2.5m_bio_05_horn	46.935994431304934	0.11983152478933334
wc2.1_2.5m_bio_05_horn	47.01342803344727	0.11983152478933334
wc2.1_2.5m_bio_05_horn	47.090861635589604	0.11983152478933334
wc2.1_2.5m_bio_05_horn	47.16829523773194	0.11983152478933334
wc2.1_2.5m_bio_05_horn	47.245728839874275	0.11983152478933334
wc2.1_2.5m_bio_05_horn	47.32316244201661	0.11983152478933334
wc2.1_2.5m_bio_05_horn	47.400596044158945	0.11983152478933334
wc2.1_2.5m_bio_05_horn	47.47802964630128	0.11983152478933334
wc2.1_2.5m_bio_05_horn	47.555463248443615	0.11983152478933334
wc2.1_2.5m_bio_05_horn	47.63289685058595	0.11983152478933334
wc2.1_2.5m_bio_05_horn	47.71033045272827	0.11983152478933334
wc2.1_2.5m_bio_05_horn	47.78776405487061	0.11983152478933334
wc2.1_2.5m_bio_05_horn	47.86519765701294	0.11983152478933334
wc2.1_2.5m_bio_05_horn	47.94263125915528	0.11983152478933334
wc2.1_2.5m_bio_05_horn	48.02006486129761	0.11983152478933334
wc2.1_2.5m_bio_05_horn	48.09749846343995	0.11983152478933334
wc2.1_2.5m_bio_05_horn	48.17493206558228	0.11983152478933334
wc2.1_2.5m_bio_05_horn	48.25236566772462	0.11983152478933334
wc2.1_2.5m_bio_05_horn	48.32979926986695	0.11983152478933334
wc2.1_2.5m_bio_05_horn	48.40723287200929	0.11983152478933334
wc2.1_2.5m_bio_05_horn	48.48466647415161	0.11983152478933334
wc2.1_2.5m_bio_05_horn	48.56210007629396	0.11983152478933334
wc2.1_2.5m_bio_05_horn	48.639533678436294	0.11983152478933334
wc2.1_2.5m_bio_05_horn	48.716967280578615	0.11983152478933334
wc2.1_2.5m_bio_05_horn	48.79440088272095	0.11983152478933334
