# Supplementary material for: New records of a lost species and a geographic range expansion for sengis in the Horn of Africa
Source: PeerJ. 2020 Aug 18;8:e9652. doi: 10.7717/peerj.9652 (PMC7441985; doi:10.7717/peerj.9652)
Supplement: Supplemental Information 6 [file peerj-08-9652-s006.zip › Data_S6_Ecological_Niche_Modeling/4_final_Maxent_analysis/output/plots/revoilii_14_wc2.1_2.5m_bio_05_horn_only.dat]

variable	x	y
wc2.1_2.5m_bio_05_horn	10.077599811553956	0.2539435923099518
wc2.1_2.5m_bio_05_horn	10.15503341369629	0.2539435923099518
wc2.1_2.5m_bio_05_horn	10.232467015838624	0.2539435923099518
wc2.1_2.5m_bio_05_horn	10.309900617980958	0.2539435923099518
wc2.1_2.5m_bio_05_horn	10.387334220123291	0.2539435923099518
wc2.1_2.5m_bio_05_horn	10.464767822265626	0.2539435923099518
wc2.1_2.5m_bio_05_horn	10.54220142440796	0.2539435923099518
wc2.1_2.5m_bio_05_horn	10.619635026550293	0.2539435923099518
wc2.1_2.5m_bio_05_horn	10.697068628692628	0.2539435923099518
wc2.1_2.5m_bio_05_horn	10.774502230834962	0.2539435923099518
wc2.1_2.5m_bio_05_horn	10.851935832977295	0.2539435923099518
wc2.1_2.5m_bio_05_horn	10.92936943511963	0.2539435923099518
wc2.1_2.5m_bio_05_horn	11.006803037261964	0.2539435923099518
wc2.1_2.5m_bio_05_horn	11.084236639404297	0.2539435923099518
wc2.1_2.5m_bio_05_horn	11.161670241546632	0.2539435923099518
wc2.1_2.5m_bio_05_horn	11.239103843688966	0.2539435923099518
wc2.1_2.5m_bio_05_horn	11.3165374458313	0.2539435923099518
wc2.1_2.5m_bio_05_horn	11.393971047973633	0.2539435923099518
wc2.1_2.5m_bio_05_horn	11.471404650115968	0.2539435923099518
wc2.1_2.5m_bio_05_horn	11.548838252258301	0.2539435923099518
wc2.1_2.5m_bio_05_horn	11.626271854400635	0.2539435923099518
wc2.1_2.5m_bio_05_horn	11.70370545654297	0.2539435923099518
wc2.1_2.5m_bio_05_horn	11.781139058685303	0.2539435923099518
wc2.1_2.5m_bio_05_horn	11.858572660827639	0.2539435923099518
wc2.1_2.5m_bio_05_horn	11.936006262969972	0.2539435923099518
wc2.1_2.5m_bio_05_horn	12.013439865112305	0.2539435923099518
wc2.1_2.5m_bio_05_horn	12.090873467254639	0.2539435923099518
wc2.1_2.5m_bio_05_horn	12.168307069396974	0.2539435923099518
wc2.1_2.5m_bio_05_horn	12.245740671539307	0.2539435923099518
wc2.1_2.5m_bio_05_horn	12.32317427368164	0.2539435923099518
wc2.1_2.5m_bio_05_horn	12.400607875823976	0.2539435923099518
wc2.1_2.5m_bio_05_horn	12.47804147796631	0.2539435923099518
wc2.1_2.5m_bio_05_horn	12.555475080108643	0.2539435923099518
wc2.1_2.5m_bio_05_horn	12.632908682250978	0.2539435923099518
wc2.1_2.5m_bio_05_horn	12.710342284393311	0.2539435923099518
wc2.1_2.5m_bio_05_horn	12.787775886535645	0.2539435923099518
wc2.1_2.5m_bio_05_horn	12.86520948867798	0.2539435923099518
wc2.1_2.5m_bio_05_horn	12.942643090820313	0.2539435923099518
wc2.1_2.5m_bio_05_horn	13.020076692962647	0.2539435923099518
wc2.1_2.5m_bio_05_horn	13.097510295104982	0.2539435923099518
wc2.1_2.5m_bio_05_horn	13.174943897247315	0.2539435923099518
wc2.1_2.5m_bio_05_horn	13.252377499389649	0.2539435923099518
wc2.1_2.5m_bio_05_horn	13.329811101531984	0.2543797492980957
wc2.1_2.5m_bio_05_horn	13.407244703674317	0.25569114089012146
wc2.1_2.5m_bio_05_horn	13.48467830581665	0.25700700283050537
wc2.1_2.5m_bio_05_horn	13.562111907958986	0.2583272457122803
wc2.1_2.5m_bio_05_horn	13.63954551010132	0.25965192914009094
wc2.1_2.5m_bio_05_horn	13.716979112243653	0.2609809935092926
wc2.1_2.5m_bio_05_horn	13.794412714385988	0.26231446862220764
wc2.1_2.5m_bio_05_horn	13.871846316528321	0.26365232467651367
wc2.1_2.5m_bio_05_horn	13.949279918670655	0.2649945318698883
wc2.1_2.5m_bio_05_horn	14.02671352081299	0.26634112000465393
wc2.1_2.5m_bio_05_horn	14.104147122955323	0.26769205927848816
wc2.1_2.5m_bio_05_horn	14.181580725097657	0.2690473198890686
wc2.1_2.5m_bio_05_horn	14.259014327239992	0.27040693163871765
wc2.1_2.5m_bio_05_horn	14.336447929382325	0.2717708647251129
wc2.1_2.5m_bio_05_horn	14.413881531524659	0.2731390595436096
wc2.1_2.5m_bio_05_horn	14.491315133666994	0.27451157569885254
wc2.1_2.5m_bio_05_horn	14.568748735809327	0.2758883833885193
wc2.1_2.5m_bio_05_horn	14.646182337951661	0.2772694230079651
wc2.1_2.5m_bio_05_horn	14.723615940093996	0.2786547541618347
wc2.1_2.5m_bio_05_horn	14.80104954223633	0.280044287443161
wc2.1_2.5m_bio_05_horn	14.878483144378663	0.28143808245658875
wc2.1_2.5m_bio_05_horn	14.955916746520998	0.28283607959747314
wc2.1_2.5m_bio_05_horn	15.033350348663332	0.2842382490634918
wc2.1_2.5m_bio_05_horn	15.110783950805665	0.28564462065696716
wc2.1_2.5m_bio_05_horn	15.188217552948	0.2870551645755768
wc2.1_2.5m_bio_05_horn	15.265651155090334	0.2884698510169983
wc2.1_2.5m_bio_05_horn	15.343084757232667	0.2898886799812317
wc2.1_2.5m_bio_05_horn	15.420518359375002	0.2913116216659546
wc2.1_2.5m_bio_05_horn	15.497951961517336	0.292738676071167
wc2.1_2.5m_bio_05_horn	15.575385563659669	0.2941698133945465
wc2.1_2.5m_bio_05_horn	15.652819165802004	0.29560503363609314
wc2.1_2.5m_bio_05_horn	15.730252767944338	0.2970443069934845
wc2.1_2.5m_bio_05_horn	15.807686370086671	0.2984876334667206
wc2.1_2.5m_bio_05_horn	15.885119972229006	0.2999349534511566
wc2.1_2.5m_bio_05_horn	15.96255357437134	0.301386296749115
wc2.1_2.5m_bio_05_horn	16.039987176513673	0.3028416037559509
wc2.1_2.5m_bio_05_horn	16.117420778656008	0.30430087447166443
wc2.1_2.5m_bio_05_horn	16.19485438079834	0.3057641088962555
wc2.1_2.5m_bio_05_horn	16.272287982940675	0.30723124742507935
wc2.1_2.5m_bio_05_horn	16.34972158508301	0.30870234966278076
wc2.1_2.5m_bio_05_horn	16.427155187225345	0.3101772964000702
wc2.1_2.5m_bio_05_horn	16.504588789367677	0.31165611743927
wc2.1_2.5m_bio_05_horn	16.582022391510012	0.31313878297805786
wc2.1_2.5m_bio_05_horn	16.659455993652344	0.3146253228187561
wc2.1_2.5m_bio_05_horn	16.73688959579468	0.3161156177520752
wc2.1_2.5m_bio_05_horn	16.814323197937014	0.3176097273826599
wc2.1_2.5m_bio_05_horn	16.89175680007935	0.3191075921058655
wc2.1_2.5m_bio_05_horn	16.96919040222168	0.3206092119216919
wc2.1_2.5m_bio_05_horn	17.046624004364016	0.3221145570278168
wc2.1_2.5m_bio_05_horn	17.124057606506348	0.3236235976219177
wc2.1_2.5m_bio_05_horn	17.201491208648683	0.32513630390167236
wc2.1_2.5m_bio_05_horn	17.27892481079102	0.3266527056694031
wc2.1_2.5m_bio_05_horn	17.35635841293335	0.3281726837158203
wc2.1_2.5m_bio_05_horn	17.433792015075685	0.32969632744789124
wc2.1_2.5m_bio_05_horn	17.51122561721802	0.3312235176563263
wc2.1_2.5m_bio_05_horn	17.588659219360352	0.33275431394577026
wc2.1_2.5m_bio_05_horn	17.666092821502687	0.3342885971069336
wc2.1_2.5m_bio_05_horn	17.743526423645022	0.33582642674446106
wc2.1_2.5m_bio_05_horn	17.820960025787354	0.3373677134513855
wc2.1_2.5m_bio_05_horn	17.89839362792969	0.3389125168323517
wc2.1_2.5m_bio_05_horn	17.975827230072024	0.34046074748039246
wc2.1_2.5m_bio_05_horn	18.053260832214356	0.34201234579086304
wc2.1_2.5m_bio_05_horn	18.13069443435669	0.3435674011707306
wc2.1_2.5m_bio_05_horn	18.208128036499026	0.3451257348060608
wc2.1_2.5m_bio_05_horn	18.28556163864136	0.3466874659061432
wc2.1_2.5m_bio_05_horn	18.362995240783693	0.34825247526168823
wc2.1_2.5m_bio_05_horn	18.44042884292603	0.3498207926750183
wc2.1_2.5m_bio_05_horn	18.51786244506836	0.35139232873916626
wc2.1_2.5m_bio_05_horn	18.595296047210695	0.35296714305877686
wc2.1_2.5m_bio_05_horn	18.67272964935303	0.35454511642456055
wc2.1_2.5m_bio_05_horn	18.750163251495366	0.3561262786388397
wc2.1_2.5m_bio_05_horn	18.827596853637697	0.3577105700969696
wc2.1_2.5m_bio_05_horn	18.90503045578003	0.3592979907989502
wc2.1_2.5m_bio_05_horn	18.982464057922364	0.3608884811401367
wc2.1_2.5m_bio_05_horn	19.0598976600647	0.3624820411205292
wc2.1_2.5m_bio_05_horn	19.137331262207034	0.3640786111354828
wc2.1_2.5m_bio_05_horn	19.21476486434937	0.36567822098731995
wc2.1_2.5m_bio_05_horn	19.2921984664917	0.3672807514667511
wc2.1_2.5m_bio_05_horn	19.369632068634036	0.368886262178421
wc2.1_2.5m_bio_05_horn	19.447065670776368	0.37049463391304016
wc2.1_2.5m_bio_05_horn	19.524499272918703	0.3721059560775757
wc2.1_2.5m_bio_05_horn	19.60193287506104	0.37372004985809326
wc2.1_2.5m_bio_05_horn	19.67936647720337	0.37533700466156006
wc2.1_2.5m_bio_05_horn	19.756800079345705	0.3769567310810089
wc2.1_2.5m_bio_05_horn	19.834233681488037	0.3785792291164398
wc2.1_2.5m_bio_05_horn	19.911667283630372	0.3802044093608856
wc2.1_2.5m_bio_05_horn	19.989100885772707	0.3818323314189911
wc2.1_2.5m_bio_05_horn	20.066534487915042	0.3834628462791443
wc2.1_2.5m_bio_05_horn	20.143968090057378	0.3850960433483124
wc2.1_2.5m_bio_05_horn	20.22140169219971	0.3867318034172058
wc2.1_2.5m_bio_05_horn	20.298835294342044	0.388370156288147
wc2.1_2.5m_bio_05_horn	20.376268896484376	0.3900109827518463
wc2.1_2.5m_bio_05_horn	20.45370249862671	0.3916543424129486
wc2.1_2.5m_bio_05_horn	20.531136100769046	0.3933001458644867
wc2.1_2.5m_bio_05_horn	20.608569702911378	0.39494839310646057
wc2.1_2.5m_bio_05_horn	20.686003305053713	0.3965989947319031
wc2.1_2.5m_bio_05_horn	20.763436907196045	0.398252010345459
wc2.1_2.5m_bio_05_horn	20.84087050933838	0.39990729093551636
wc2.1_2.5m_bio_05_horn	20.918304111480715	0.40156489610671997
wc2.1_2.5m_bio_05_horn	20.99573771362305	0.40322473645210266
wc2.1_2.5m_bio_05_horn	21.073171315765386	0.40488681197166443
wc2.1_2.5m_bio_05_horn	21.150604917907717	0.4065510630607605
wc2.1_2.5m_bio_05_horn	21.22803852005005	0.40821748971939087
wc2.1_2.5m_bio_05_horn	21.305472122192384	0.409885972738266
wc2.1_2.5m_bio_05_horn	21.38290572433472	0.41155657172203064
wc2.1_2.5m_bio_05_horn	21.460339326477055	0.41322919726371765
wc2.1_2.5m_bio_05_horn	21.537772928619386	0.414903849363327
wc2.1_2.5m_bio_05_horn	21.61520653076172	0.4165804386138916
wc2.1_2.5m_bio_05_horn	21.692640132904053	0.41825899481773376
wc2.1_2.5m_bio_05_horn	21.770073735046388	0.41993939876556396
wc2.1_2.5m_bio_05_horn	21.847507337188723	0.421621710062027
wc2.1_2.5m_bio_05_horn	21.92494093933106	0.42330580949783325
wc2.1_2.5m_bio_05_horn	22.002374541473394	0.4249917268753052
wc2.1_2.5m_bio_05_horn	22.079808143615725	0.4266793429851532
wc2.1_2.5m_bio_05_horn	22.157241745758057	0.4283687174320221
wc2.1_2.5m_bio_05_horn	22.234675347900392	0.4300597310066223
wc2.1_2.5m_bio_05_horn	22.312108950042727	0.43175238370895386
wc2.1_2.5m_bio_05_horn	22.389542552185063	0.43344661593437195
wc2.1_2.5m_bio_05_horn	22.466976154327394	0.435142457485199
wc2.1_2.5m_bio_05_horn	22.544409756469726	0.4368398189544678
wc2.1_2.5m_bio_05_horn	22.62184335861206	0.4385385811328888
wc2.1_2.5m_bio_05_horn	22.699276960754396	0.4402388632297516
wc2.1_2.5m_bio_05_horn	22.77671056289673	0.4419404864311218
wc2.1_2.5m_bio_05_horn	22.854144165039067	0.4436435401439667
wc2.1_2.5m_bio_05_horn	22.9315777671814	0.4453478753566742
wc2.1_2.5m_bio_05_horn	23.009011369323733	0.4470535218715668
wc2.1_2.5m_bio_05_horn	23.086444971466065	0.44876036047935486
wc2.1_2.5m_bio_05_horn	23.1638785736084	0.4504684805870056
wc2.1_2.5m_bio_05_horn	23.241312175750735	0.4521777033805847
wc2.1_2.5m_bio_05_horn	23.31874577789307	0.4538881182670593
wc2.1_2.5m_bio_05_horn	23.396179380035406	0.4555995464324951
wc2.1_2.5m_bio_05_horn	23.473612982177734	0.45731210708618164
wc2.1_2.5m_bio_05_horn	23.55104658432007	0.45902562141418457
wc2.1_2.5m_bio_05_horn	23.628480186462404	0.4607401192188263
wc2.1_2.5m_bio_05_horn	23.70591378860474	0.46245554089546204
wc2.1_2.5m_bio_05_horn	23.783347390747075	0.4641718864440918
wc2.1_2.5m_bio_05_horn	23.860780992889406	0.465889036655426
wc2.1_2.5m_bio_05_horn	23.93821459503174	0.4676070213317871
wc2.1_2.5m_bio_05_horn	24.015648197174073	0.4693257510662079
wc2.1_2.5m_bio_05_horn	24.09308179931641	0.47104525566101074
wc2.1_2.5m_bio_05_horn	24.170515401458744	0.47276538610458374
wc2.1_2.5m_bio_05_horn	24.24794900360108	0.47448620200157166
wc2.1_2.5m_bio_05_horn	24.325382605743414	0.4762076139450073
wc2.1_2.5m_bio_05_horn	24.402816207885746	0.47792959213256836
wc2.1_2.5m_bio_05_horn	24.480249810028077	0.47965207695961
wc2.1_2.5m_bio_05_horn	24.557683412170412	0.4813750982284546
wc2.1_2.5m_bio_05_horn	24.635117014312748	0.48309850692749023
wc2.1_2.5m_bio_05_horn	24.712550616455083	0.4848223626613617
wc2.1_2.5m_bio_05_horn	24.789984218597414	0.48654651641845703
wc2.1_2.5m_bio_05_horn	24.86741782073975	0.4882710576057434
wc2.1_2.5m_bio_05_horn	24.94485142288208	0.4899958372116089
wc2.1_2.5m_bio_05_horn	25.022285025024416	0.49172088503837585
wc2.1_2.5m_bio_05_horn	25.09971862716675	0.49344608187675476
wc2.1_2.5m_bio_05_horn	25.177152229309087	0.4951714873313904
wc2.1_2.5m_bio_05_horn	25.254585831451422	0.49689698219299316
wc2.1_2.5m_bio_05_horn	25.332019433593754	0.4986225664615631
wc2.1_2.5m_bio_05_horn	25.409453035736085	0.5003481507301331
wc2.1_2.5m_bio_05_horn	25.48688663787842	0.5020737648010254
wc2.1_2.5m_bio_05_horn	25.564320240020756	0.503799319267273
wc2.1_2.5m_bio_05_horn	25.64175384216309	0.5055248141288757
wc2.1_2.5m_bio_05_horn	25.719187444305422	0.5072500705718994
wc2.1_2.5m_bio_05_horn	25.796621046447754	0.5089752674102783
wc2.1_2.5m_bio_05_horn	25.87405464859009	0.5107001662254333
wc2.1_2.5m_bio_05_horn	25.951488250732424	0.512424886226654
wc2.1_2.5m_bio_05_horn	26.02892185287476	0.5141492486000061
wc2.1_2.5m_bio_05_horn	26.10635545501709	0.5158733129501343
wc2.1_2.5m_bio_05_horn	26.183789057159427	0.5175970196723938
wc2.1_2.5m_bio_05_horn	26.26122265930176	0.5193202495574951
wc2.1_2.5m_bio_05_horn	26.338656261444093	0.521043062210083
wc2.1_2.5m_bio_05_horn	26.41608986358643	0.5227653384208679
wc2.1_2.5m_bio_05_horn	26.493523465728764	0.5244870781898499
wc2.1_2.5m_bio_05_horn	26.570957067871095	0.5262082815170288
wc2.1_2.5m_bio_05_horn	26.64839067001343	0.5279288291931152
wc2.1_2.5m_bio_05_horn	26.725824272155766	0.5296487212181091
wc2.1_2.5m_bio_05_horn	26.8032578742981	0.5313678979873657
wc2.1_2.5m_bio_05_horn	26.880691476440433	0.533086359500885
wc2.1_2.5m_bio_05_horn	26.958125078582764	0.5348039865493774
wc2.1_2.5m_bio_05_horn	27.0355586807251	0.5365208387374878
wc2.1_2.5m_bio_05_horn	27.112992282867435	0.5382367968559265
wc2.1_2.5m_bio_05_horn	27.19042588500977	0.5399518609046936
wc2.1_2.5m_bio_05_horn	27.2678594871521	0.5416659712791443
wc2.1_2.5m_bio_05_horn	27.345293089294437	0.5433791279792786
wc2.1_2.5m_bio_05_horn	27.42272669143677	0.5450912117958069
wc2.1_2.5m_bio_05_horn	27.500160293579107	0.5468022227287292
wc2.1_2.5m_bio_05_horn	27.57759389572144	0.5485122203826904
wc2.1_2.5m_bio_05_horn	27.655027497863774	0.5502209663391113
wc2.1_2.5m_bio_05_horn	27.732461100006105	0.5519285798072815
wc2.1_2.5m_bio_05_horn	27.809894702148444	0.5536349415779114
wc2.1_2.5m_bio_05_horn	27.887328304290776	0.555340051651001
wc2.1_2.5m_bio_05_horn	27.964761906433107	0.5570438504219055
wc2.1_2.5m_bio_05_horn	28.042195508575443	0.558746337890625
wc2.1_2.5m_bio_05_horn	28.119629110717774	0.5604474544525146
wc2.1_2.5m_bio_05_horn	28.197062712860113	0.5621471405029297
wc2.1_2.5m_bio_05_horn	28.274496315002445	0.5638453364372253
wc2.1_2.5m_bio_05_horn	28.35192991714478	0.5655420422554016
wc2.1_2.5m_bio_05_horn	28.42936351928711	0.5672372579574585
wc2.1_2.5m_bio_05_horn	28.506797121429447	0.5689308643341064
wc2.1_2.5m_bio_05_horn	28.584230723571782	0.5706228613853455
wc2.1_2.5m_bio_05_horn	28.661664325714117	0.5723131895065308
wc2.1_2.5m_bio_05_horn	28.73909792785645	0.5740018486976624
wc2.1_2.5m_bio_05_horn	28.816531529998784	0.5756888389587402
wc2.1_2.5m_bio_05_horn	28.893965132141116	0.5773739814758301
wc2.1_2.5m_bio_05_horn	28.97139873428345	0.5790573954582214
wc2.1_2.5m_bio_05_horn	29.048832336425786	0.58073890209198
wc2.1_2.5m_bio_05_horn	29.126265938568118	0.5824186205863953
wc2.1_2.5m_bio_05_horn	29.203699540710453	0.584096372127533
wc2.1_2.5m_bio_05_horn	29.281133142852784	0.5857721567153931
wc2.1_2.5m_bio_05_horn	29.358566744995123	0.5874459743499756
wc2.1_2.5m_bio_05_horn	29.436000347137455	0.5891178250312805
wc2.1_2.5m_bio_05_horn	29.51343394927979	0.5907875895500183
wc2.1_2.5m_bio_05_horn	29.59086755142212	0.592455267906189
wc2.1_2.5m_bio_05_horn	29.668301153564457	0.5941207408905029
wc2.1_2.5m_bio_05_horn	29.745734755706792	0.5957841873168945
wc2.1_2.5m_bio_05_horn	29.823168357849127	0.5974453091621399
wc2.1_2.5m_bio_05_horn	29.90060195999146	0.5991042852401733
wc2.1_2.5m_bio_05_horn	29.97803556213379	0.6007609367370605
wc2.1_2.5m_bio_05_horn	30.055469164276126	0.6024153232574463
wc2.1_2.5m_bio_05_horn	30.13290276641846	0.604067325592041
wc2.1_2.5m_bio_05_horn	30.210336368560796	0.6057170629501343
wc2.1_2.5m_bio_05_horn	30.287769970703128	0.6072143316268921
wc2.1_2.5m_bio_05_horn	30.365203572845463	0.6073439121246338
wc2.1_2.5m_bio_05_horn	30.442637174987794	0.6073439121246338
wc2.1_2.5m_bio_05_horn	30.520070777130133	0.6073439121246338
wc2.1_2.5m_bio_05_horn	30.597504379272465	0.6073439121246338
wc2.1_2.5m_bio_05_horn	30.6749379814148	0.6073439121246338
wc2.1_2.5m_bio_05_horn	30.75237158355713	0.6073439121246338
wc2.1_2.5m_bio_05_horn	30.829805185699467	0.6073439121246338
wc2.1_2.5m_bio_05_horn	30.907238787841802	0.606019914150238
wc2.1_2.5m_bio_05_horn	30.984672389984134	0.6044464111328125
wc2.1_2.5m_bio_05_horn	31.06210599212647	0.6028707027435303
wc2.1_2.5m_bio_05_horn	31.1395395942688	0.6012929081916809
wc2.1_2.5m_bio_05_horn	31.216973196411136	0.5997129678726196
wc2.1_2.5m_bio_05_horn	31.29440679855347	0.5979093909263611
wc2.1_2.5m_bio_05_horn	31.371840400695806	0.5959972143173218
wc2.1_2.5m_bio_05_horn	31.449274002838138	0.5940820574760437
wc2.1_2.5m_bio_05_horn	31.526707604980473	0.5921640992164612
wc2.1_2.5m_bio_05_horn	31.604141207122805	0.5902432799339294
wc2.1_2.5m_bio_05_horn	31.681574809265143	0.588319718837738
wc2.1_2.5m_bio_05_horn	31.759008411407475	0.5863934755325317
wc2.1_2.5m_bio_05_horn	31.83644201354981	0.5844644904136658
wc2.1_2.5m_bio_05_horn	31.91387561569214	0.582533061504364
wc2.1_2.5m_bio_05_horn	31.991309217834473	0.5805989503860474
wc2.1_2.5m_bio_05_horn	32.06874281997681	0.5786624550819397
wc2.1_2.5m_bio_05_horn	32.14617642211914	0.576723575592041
wc2.1_2.5m_bio_05_horn	32.223610024261475	0.5747822523117065
wc2.1_2.5m_bio_05_horn	32.30104362640381	0.5728386044502258
wc2.1_2.5m_bio_05_horn	32.378477228546146	0.5708926916122437
wc2.1_2.5m_bio_05_horn	32.45591083068848	0.5689446926116943
wc2.1_2.5m_bio_05_horn	32.533344432830816	0.5669944882392883
wc2.1_2.5m_bio_05_horn	32.61077803497315	0.5650421977043152
wc2.1_2.5m_bio_05_horn	32.68821163711549	0.5630878806114197
wc2.1_2.5m_bio_05_horn	32.76564523925782	0.5611317157745361
wc2.1_2.5m_bio_05_horn	32.84307884140016	0.5591735243797302
wc2.1_2.5m_bio_05_horn	32.920512443542485	0.5572134852409363
wc2.1_2.5m_bio_05_horn	32.99794604568481	0.5552517175674438
wc2.1_2.5m_bio_05_horn	33.07537964782715	0.5532882809638977
wc2.1_2.5m_bio_05_horn	33.15281324996948	0.5513230562210083
wc2.1_2.5m_bio_05_horn	33.23024685211182	0.5493562817573547
wc2.1_2.5m_bio_05_horn	33.307680454254154	0.547387957572937
wc2.1_2.5m_bio_05_horn	33.38511405639649	0.5454182028770447
wc2.1_2.5m_bio_05_horn	33.462547658538824	0.543446958065033
wc2.1_2.5m_bio_05_horn	33.53998126068116	0.5414743423461914
wc2.1_2.5m_bio_05_horn	33.617414862823495	0.5395004153251648
wc2.1_2.5m_bio_05_horn	33.69484846496583	0.5375254154205322
wc2.1_2.5m_bio_05_horn	33.77228206710816	0.5355490446090698
wc2.1_2.5m_bio_05_horn	33.849715669250486	0.5335716009140015
wc2.1_2.5m_bio_05_horn	33.92714927139283	0.5315931439399719
wc2.1_2.5m_bio_05_horn	34.004582873535156	0.529613733291626
wc2.1_2.5m_bio_05_horn	34.08201647567749	0.5276333093643188
wc2.1_2.5m_bio_05_horn	34.15945007781983	0.5256519913673401
wc2.1_2.5m_bio_05_horn	34.23688367996216	0.5236698985099792
wc2.1_2.5m_bio_05_horn	34.3143172821045	0.5216871500015259
wc2.1_2.5m_bio_05_horn	34.39175088424683	0.5197036266326904
wc2.1_2.5m_bio_05_horn	34.46918448638917	0.5177194476127625
wc2.1_2.5m_bio_05_horn	34.5466180885315	0.5157347321510315
wc2.1_2.5m_bio_05_horn	34.62405169067383	0.5137495994567871
wc2.1_2.5m_bio_05_horn	34.70148529281617	0.5117639899253845
wc2.1_2.5m_bio_05_horn	34.7789188949585	0.5097779631614685
wc2.1_2.5m_bio_05_horn	34.85635249710083	0.5077916383743286
wc2.1_2.5m_bio_05_horn	34.933786099243164	0.5058051943778992
wc2.1_2.5m_bio_05_horn	35.0112197013855	0.5038183927536011
wc2.1_2.5m_bio_05_horn	35.088653303527835	0.5018315315246582
wc2.1_2.5m_bio_05_horn	35.16608690567017	0.49984461069107056
wc2.1_2.5m_bio_05_horn	35.243520507812505	0.4978577792644501
wc2.1_2.5m_bio_05_horn	35.32095410995484	0.4958709180355072
wc2.1_2.5m_bio_05_horn	35.398387712097175	0.4938841760158539
wc2.1_2.5m_bio_05_horn	35.47582131423951	0.4918976426124573
wc2.1_2.5m_bio_05_horn	35.553254916381846	0.4899114668369293
wc2.1_2.5m_bio_05_horn	35.630688518524174	0.4879254996776581
wc2.1_2.5m_bio_05_horn	35.70812212066651	0.4859399199485779
wc2.1_2.5m_bio_05_horn	35.78555572280884	0.4839547872543335
wc2.1_2.5m_bio_05_horn	35.86298932495117	0.48197025060653687
wc2.1_2.5m_bio_05_horn	35.94042292709351	0.47998619079589844
wc2.1_2.5m_bio_05_horn	36.01785652923584	0.47800275683403015
wc2.1_2.5m_bio_05_horn	36.09529013137818	0.47602003812789917
wc2.1_2.5m_bio_05_horn	36.17272373352051	0.47403815388679504
wc2.1_2.5m_bio_05_horn	36.25015733566285	0.4720569849014282
wc2.1_2.5m_bio_05_horn	36.327590937805184	0.47007670998573303
wc2.1_2.5m_bio_05_horn	36.40502453994752	0.46809735894203186
wc2.1_2.5m_bio_05_horn	36.48245814208985	0.46611902117729187
wc2.1_2.5m_bio_05_horn	36.55989174423218	0.464141845703125
wc2.1_2.5m_bio_05_horn	36.63732534637452	0.4621656835079193
wc2.1_2.5m_bio_05_horn	36.71475894851685	0.4601907432079315
wc2.1_2.5m_bio_05_horn	36.79219255065918	0.4582170248031616
wc2.1_2.5m_bio_05_horn	36.869626152801516	0.45624470710754395
wc2.1_2.5m_bio_05_horn	36.94705975494385	0.45427370071411133
wc2.1_2.5m_bio_05_horn	37.024493357086186	0.45230409502983093
wc2.1_2.5m_bio_05_horn	37.10192695922852	0.4503359794616699
wc2.1_2.5m_bio_05_horn	37.179360561370856	0.4483695328235626
wc2.1_2.5m_bio_05_horn	37.25679416351319	0.4464046061038971
wc2.1_2.5m_bio_05_horn	37.33422776565553	0.4444413483142853
wc2.1_2.5m_bio_05_horn	37.41166136779786	0.44247981905937195
wc2.1_2.5m_bio_05_horn	37.48909496994019	0.44052016735076904
wc2.1_2.5m_bio_05_horn	37.566528572082525	0.438562273979187
wc2.1_2.5m_bio_05_horn	37.64396217422485	0.4366062879562378
wc2.1_2.5m_bio_05_horn	37.721395776367196	0.43465229868888855
wc2.1_2.5m_bio_05_horn	37.798829378509524	0.43270042538642883
wc2.1_2.5m_bio_05_horn	37.87626298065186	0.4307505190372467
wc2.1_2.5m_bio_05_horn	37.953696582794194	0.4288027882575989
wc2.1_2.5m_bio_05_horn	38.03113018493653	0.42685723304748535
wc2.1_2.5m_bio_05_horn	38.108563787078864	0.4243902266025543
wc2.1_2.5m_bio_05_horn	38.1859973892212	0.4218025803565979
wc2.1_2.5m_bio_05_horn	38.263430991363535	0.4192192256450653
wc2.1_2.5m_bio_05_horn	38.34086459350586	0.4166402816772461
wc2.1_2.5m_bio_05_horn	38.4182981956482	0.41406601667404175
wc2.1_2.5m_bio_05_horn	38.49573179779053	0.40822604298591614
wc2.1_2.5m_bio_05_horn	38.57316539993287	0.4001600444316864
wc2.1_2.5m_bio_05_horn	38.6505990020752	0.39214780926704407
wc2.1_2.5m_bio_05_horn	38.72803260421753	0.38419362902641296
wc2.1_2.5m_bio_05_horn	38.80546620635987	0.37630054354667664
wc2.1_2.5m_bio_05_horn	38.8828998085022	0.36847254633903503
wc2.1_2.5m_bio_05_horn	38.96033341064454	0.36071324348449707
wc2.1_2.5m_bio_05_horn	39.03776701278687	0.3530263900756836
wc2.1_2.5m_bio_05_horn	39.11520061492921	0.3454144299030304
wc2.1_2.5m_bio_05_horn	39.192634217071536	0.3378809094429016
wc2.1_2.5m_bio_05_horn	39.27006781921388	0.33042871952056885
wc2.1_2.5m_bio_05_horn	39.347501421356206	0.32306107878685
wc2.1_2.5m_bio_05_horn	39.42493502349854	0.3157798945903778
wc2.1_2.5m_bio_05_horn	39.50236862564087	0.3085879981517792
wc2.1_2.5m_bio_05_horn	39.579802227783205	0.3014877140522003
wc2.1_2.5m_bio_05_horn	39.65723582992554	0.2944815754890442
wc2.1_2.5m_bio_05_horn	39.734669432067875	0.28757089376449585
wc2.1_2.5m_bio_05_horn	39.81210303421021	0.2807578146457672
wc2.1_2.5m_bio_05_horn	39.889536636352545	0.27404409646987915
wc2.1_2.5m_bio_05_horn	39.96697023849488	0.2674315273761749
wc2.1_2.5m_bio_05_horn	40.044403840637216	0.26092085242271423
wc2.1_2.5m_bio_05_horn	40.12183744277955	0.25451362133026123
wc2.1_2.5m_bio_05_horn	40.19927104492188	0.24821089208126068
wc2.1_2.5m_bio_05_horn	40.276704647064214	0.2420138567686081
wc2.1_2.5m_bio_05_horn	40.35413824920654	0.235922709107399
wc2.1_2.5m_bio_05_horn	40.431571851348885	0.2299383580684662
wc2.1_2.5m_bio_05_horn	40.50900545349121	0.2240612804889679
wc2.1_2.5m_bio_05_horn	40.58643905563355	0.21829211711883545
wc2.1_2.5m_bio_05_horn	40.66387265777588	0.2126305252313614
wc2.1_2.5m_bio_05_horn	40.74130625991822	0.20707687735557556
wc2.1_2.5m_bio_05_horn	40.81873986206055	0.20163112878799438
wc2.1_2.5m_bio_05_horn	40.89617346420289	0.1962933987379074
wc2.1_2.5m_bio_05_horn	40.973607066345224	0.19106291234493256
wc2.1_2.5m_bio_05_horn	41.05104066848755	0.18593955039978027
wc2.1_2.5m_bio_05_horn	41.12847427062989	0.18092283606529236
wc2.1_2.5m_bio_05_horn	41.20590787277222	0.17601221799850464
wc2.1_2.5m_bio_05_horn	41.28334147491456	0.1712072640657425
wc2.1_2.5m_bio_05_horn	41.360775077056886	0.16650673747062683
wc2.1_2.5m_bio_05_horn	41.43820867919922	0.1619100570678711
wc2.1_2.5m_bio_05_horn	41.515642281341556	0.15741629898548126
wc2.1_2.5m_bio_05_horn	41.59307588348389	0.15302471816539764
wc2.1_2.5m_bio_05_horn	41.670509485626226	0.14873380959033966
wc2.1_2.5m_bio_05_horn	41.74794308776856	0.14454269409179688
wc2.1_2.5m_bio_05_horn	41.8253766899109	0.14045017957687378
wc2.1_2.5m_bio_05_horn	41.902810292053225	0.13645526766777039
wc2.1_2.5m_bio_05_horn	41.98024389419557	0.1325562596321106
wc2.1_2.5m_bio_05_horn	42.057677496337895	0.12875205278396606
wc2.1_2.5m_bio_05_horn	42.13511109848022	0.12504127621650696
wc2.1_2.5m_bio_05_horn	42.21254470062256	0.12142273038625717
wc2.1_2.5m_bio_05_horn	42.289978302764894	0.11789461970329285
wc2.1_2.5m_bio_05_horn	42.36741190490723	0.11445566266775131
wc2.1_2.5m_bio_05_horn	42.444845507049564	0.11110439151525497
wc2.1_2.5m_bio_05_horn	42.5222791091919	0.10783945024013519
wc2.1_2.5m_bio_05_horn	42.599712711334234	0.10465899854898453
wc2.1_2.5m_bio_05_horn	42.67714631347657	0.10156167298555374
wc2.1_2.5m_bio_05_horn	42.754579915618905	0.09854592382907867
wc2.1_2.5m_bio_05_horn	42.83201351776124	0.09561033546924591
wc2.1_2.5m_bio_05_horn	42.909447119903575	0.09275305271148682
wc2.1_2.5m_bio_05_horn	42.98688072204591	0.08997266739606857
wc2.1_2.5m_bio_05_horn	43.06431432418823	0.08726761490106583
wc2.1_2.5m_bio_05_horn	43.14174792633057	0.08463644981384277
wc2.1_2.5m_bio_05_horn	43.2191815284729	0.08207736164331436
wc2.1_2.5m_bio_05_horn	43.29661513061524	0.07958891987800598
wc2.1_2.5m_bio_05_horn	43.37404873275757	0.07716958224773407
wc2.1_2.5m_bio_05_horn	43.45148233489991	0.07481792569160461
wc2.1_2.5m_bio_05_horn	43.52891593704224	0.07253218442201614
wc2.1_2.5m_bio_05_horn	43.60634953918458	0.07031096518039703
wc2.1_2.5m_bio_05_horn	43.68378314132691	0.0681527778506279
wc2.1_2.5m_bio_05_horn	43.76121674346925	0.06605622917413712
wc2.1_2.5m_bio_05_horn	43.83865034561157	0.06401964277029037
wc2.1_2.5m_bio_05_horn	43.91608394775392	0.06204167380928993
wc2.1_2.5m_bio_05_horn	43.99351754989624	0.06012089550495148
wc2.1_2.5m_bio_05_horn	44.070951152038575	0.05825597792863846
wc2.1_2.5m_bio_05_horn	44.14838475418091	0.056445349007844925
wc2.1_2.5m_bio_05_horn	44.225818356323245	0.054687727242708206
wc2.1_2.5m_bio_05_horn	44.30325195846558	0.05298176035284996
wc2.1_2.5m_bio_05_horn	44.380685560607915	0.0513262040913105
wc2.1_2.5m_bio_05_horn	44.45811916275025	0.04971958324313164
wc2.1_2.5m_bio_05_horn	44.535552764892586	0.048160701990127563
wc2.1_2.5m_bio_05_horn	44.61298636703492	0.0466482974588871
wc2.1_2.5m_bio_05_horn	44.690419969177256	0.04518120363354683
wc2.1_2.5m_bio_05_horn	44.76785357131959	0.04375806078314781
wc2.1_2.5m_bio_05_horn	44.84528717346191	0.04237775877118111
wc2.1_2.5m_bio_05_horn	44.92272077560426	0.041039127856492996
wc2.1_2.5m_bio_05_horn	45.00015437774658	0.039741091430187225
wc2.1_2.5m_bio_05_horn	45.07758797988892	0.03848239779472351
wc2.1_2.5m_bio_05_horn	45.15502158203125	0.037262026220560074
wc2.1_2.5m_bio_05_horn	45.23245518417359	0.03607890382409096
wc2.1_2.5m_bio_05_horn	45.30988878631592	0.03493203967809677
wc2.1_2.5m_bio_05_horn	45.38732238845826	0.033820297569036484
wc2.1_2.5m_bio_05_horn	45.464755990600594	0.032742734998464584
wc2.1_2.5m_bio_05_horn	45.54218959274293	0.03169838339090347
wc2.1_2.5m_bio_05_horn	45.619623194885264	0.03135749325156212
wc2.1_2.5m_bio_05_horn	45.6970567970276	0.03135749325156212
wc2.1_2.5m_bio_05_horn	45.77449039916992	0.03135749325156212
wc2.1_2.5m_bio_05_horn	45.851924001312256	0.03135749325156212
wc2.1_2.5m_bio_05_horn	45.929357603454605	0.03135749325156212
wc2.1_2.5m_bio_05_horn	46.006791205596926	0.03135749325156212
wc2.1_2.5m_bio_05_horn	46.08422480773926	0.03135749325156212
wc2.1_2.5m_bio_05_horn	46.161658409881596	0.03135749325156212
wc2.1_2.5m_bio_05_horn	46.23909201202393	0.03135749325156212
wc2.1_2.5m_bio_05_horn	46.31652561416627	0.03135749325156212
wc2.1_2.5m_bio_05_horn	46.3939592163086	0.03135749325156212
wc2.1_2.5m_bio_05_horn	46.47139281845094	0.03135749325156212
wc2.1_2.5m_bio_05_horn	46.54882642059327	0.03135749325156212
wc2.1_2.5m_bio_05_horn	46.62626002273561	0.03135749325156212
wc2.1_2.5m_bio_05_horn	46.70369362487794	0.03135749325156212
wc2.1_2.5m_bio_05_horn	46.781127227020264	0.03135749325156212
wc2.1_2.5m_bio_05_horn	46.8585608291626	0.03135749325156212
wc2.1_2.5m_bio_05_horn	46.935994431304934	0.03135749325156212
wc2.1_2.5m_bio_05_horn	47.01342803344727	0.03135749325156212
wc2.1_2.5m_bio_05_horn	47.090861635589604	0.03135749325156212
wc2.1_2.5m_bio_05_horn	47.16829523773194	0.03135749325156212
wc2.1_2.5m_bio_05_horn	47.245728839874275	0.03135749325156212
wc2.1_2.5m_bio_05_horn	47.32316244201661	0.03135749325156212
wc2.1_2.5m_bio_05_horn	47.400596044158945	0.03135749325156212
wc2.1_2.5m_bio_05_horn	47.47802964630128	0.03135749325156212
wc2.1_2.5m_bio_05_horn	47.555463248443615	0.03135749325156212
wc2.1_2.5m_bio_05_horn	47.63289685058595	0.03135749325156212
wc2.1_2.5m_bio_05_horn	47.71033045272827	0.03135749325156212
wc2.1_2.5m_bio_05_horn	47.78776405487061	0.03135749325156212
wc2.1_2.5m_bio_05_horn	47.86519765701294	0.03135749325156212
wc2.1_2.5m_bio_05_horn	47.94263125915528	0.03135749325156212
wc2.1_2.5m_bio_05_horn	48.02006486129761	0.03135749325156212
wc2.1_2.5m_bio_05_horn	48.09749846343995	0.03135749325156212
wc2.1_2.5m_bio_05_horn	48.17493206558228	0.03135749325156212
wc2.1_2.5m_bio_05_horn	48.25236566772462	0.03135749325156212
wc2.1_2.5m_bio_05_horn	48.32979926986695	0.03135749325156212
wc2.1_2.5m_bio_05_horn	48.40723287200929	0.03135749325156212
wc2.1_2.5m_bio_05_horn	48.48466647415161	0.03135749325156212
wc2.1_2.5m_bio_05_horn	48.56210007629396	0.03135749325156212
wc2.1_2.5m_bio_05_horn	48.639533678436294	0.03135749325156212
wc2.1_2.5m_bio_05_horn	48.716967280578615	0.03135749325156212
wc2.1_2.5m_bio_05_horn	48.79440088272095	0.03135749325156212
