# Supplementary material for: New records of a lost species and a geographic range expansion for sengis in the Horn of Africa
Source: PeerJ. 2020 Aug 18;8:e9652. doi: 10.7717/peerj.9652 (PMC7441985; doi:10.7717/peerj.9652)
Supplement: Supplemental Information 6 [file peerj-08-9652-s006.zip › Data_S6_Ecological_Niche_Modeling/4_final_Maxent_analysis/output/plots/revoilii_14_wc2.1_2.5m_bio_13_horn.dat]

variable	x	y
wc2.1_2.5m_bio_13_horn	-48.2	0.29357394576072693
wc2.1_2.5m_bio_13_horn	-47.019200000000005	0.29357394576072693
wc2.1_2.5m_bio_13_horn	-45.8384	0.29357394576072693
wc2.1_2.5m_bio_13_horn	-44.6576	0.29357394576072693
wc2.1_2.5m_bio_13_horn	-43.476800000000004	0.29357394576072693
wc2.1_2.5m_bio_13_horn	-42.296	0.29357394576072693
wc2.1_2.5m_bio_13_horn	-41.1152	0.29357394576072693
wc2.1_2.5m_bio_13_horn	-39.9344	0.29357394576072693
wc2.1_2.5m_bio_13_horn	-38.753600000000006	0.29357394576072693
wc2.1_2.5m_bio_13_horn	-37.5728	0.29357394576072693
wc2.1_2.5m_bio_13_horn	-36.392	0.29357394576072693
wc2.1_2.5m_bio_13_horn	-35.2112	0.29357394576072693
wc2.1_2.5m_bio_13_horn	-34.0304	0.29357394576072693
wc2.1_2.5m_bio_13_horn	-32.8496	0.29357394576072693
wc2.1_2.5m_bio_13_horn	-31.668799999999997	0.29357394576072693
wc2.1_2.5m_bio_13_horn	-30.488	0.29357394576072693
wc2.1_2.5m_bio_13_horn	-29.3072	0.29357394576072693
wc2.1_2.5m_bio_13_horn	-28.1264	0.29357394576072693
wc2.1_2.5m_bio_13_horn	-26.945600000000002	0.29357394576072693
wc2.1_2.5m_bio_13_horn	-25.764799999999997	0.29357394576072693
wc2.1_2.5m_bio_13_horn	-24.584	0.29357394576072693
wc2.1_2.5m_bio_13_horn	-23.4032	0.29357394576072693
wc2.1_2.5m_bio_13_horn	-22.222399999999997	0.29357394576072693
wc2.1_2.5m_bio_13_horn	-21.0416	0.29357394576072693
wc2.1_2.5m_bio_13_horn	-19.860799999999998	0.29357394576072693
wc2.1_2.5m_bio_13_horn	-18.68	0.29357394576072693
wc2.1_2.5m_bio_13_horn	-17.4992	0.29357394576072693
wc2.1_2.5m_bio_13_horn	-16.318399999999997	0.29357394576072693
wc2.1_2.5m_bio_13_horn	-15.137599999999992	0.29357394576072693
wc2.1_2.5m_bio_13_horn	-13.956800000000001	0.29357394576072693
wc2.1_2.5m_bio_13_horn	-12.775999999999996	0.29357394576072693
wc2.1_2.5m_bio_13_horn	-11.595199999999998	0.29357394576072693
wc2.1_2.5m_bio_13_horn	-10.4144	0.29357394576072693
wc2.1_2.5m_bio_13_horn	-9.233599999999996	0.29357394576072693
wc2.1_2.5m_bio_13_horn	-8.052799999999998	0.29357394576072693
wc2.1_2.5m_bio_13_horn	-6.871999999999993	0.29357394576072693
wc2.1_2.5m_bio_13_horn	-5.691200000000002	0.29357394576072693
wc2.1_2.5m_bio_13_horn	-4.510399999999997	0.29357394576072693
wc2.1_2.5m_bio_13_horn	-3.329599999999992	0.29357394576072693
wc2.1_2.5m_bio_13_horn	-2.1488000000000014	0.29357394576072693
wc2.1_2.5m_bio_13_horn	-0.9679999999999964	0.29357394576072693
wc2.1_2.5m_bio_13_horn	0.21280000000000854	0.29357394576072693
wc2.1_2.5m_bio_13_horn	1.3936000000000064	0.29617008566856384
wc2.1_2.5m_bio_13_horn	2.5744000000000042	0.30398955941200256
wc2.1_2.5m_bio_13_horn	3.755200000000009	0.311850905418396
wc2.1_2.5m_bio_13_horn	4.936000000000007	0.31974807381629944
wc2.1_2.5m_bio_13_horn	6.116800000000005	0.3276749551296234
wc2.1_2.5m_bio_13_horn	7.297600000000003	0.33562543988227844
wc2.1_2.5m_bio_13_horn	8.478400000000008	0.34359341859817505
wc2.1_2.5m_bio_13_horn	9.659200000000006	0.35157278180122375
wc2.1_2.5m_bio_13_horn	10.840000000000003	0.35955753922462463
wc2.1_2.5m_bio_13_horn	12.020800000000008	0.36754167079925537
wc2.1_2.5m_bio_13_horn	13.201600000000006	0.3755192756652832
wc2.1_2.5m_bio_13_horn	14.382400000000004	0.38348451256752014
wc2.1_2.5m_bio_13_horn	15.563200000000009	0.39143165946006775
wc2.1_2.5m_bio_13_horn	16.744	0.39935508370399475
wc2.1_2.5m_bio_13_horn	17.92480000000002	0.407249391078949
wc2.1_2.5m_bio_13_horn	19.10560000000001	0.41510918736457825
wc2.1_2.5m_bio_13_horn	20.2864	0.4229293167591095
wc2.1_2.5m_bio_13_horn	21.467200000000005	0.4307047426700592
wc2.1_2.5m_bio_13_horn	22.64800000000001	0.43843069672584534
wc2.1_2.5m_bio_13_horn	23.828800000000015	0.44610244035720825
wc2.1_2.5m_bio_13_horn	25.009600000000006	0.45371556282043457
wc2.1_2.5m_bio_13_horn	26.19040000000001	0.46126577258110046
wc2.1_2.5m_bio_13_horn	27.3712	0.4687490165233612
wc2.1_2.5m_bio_13_horn	28.552000000000007	0.476161390542984
wc2.1_2.5m_bio_13_horn	29.73280000000001	0.4834992587566376
wc2.1_2.5m_bio_13_horn	30.913600000000002	0.49075913429260254
wc2.1_2.5m_bio_13_horn	32.09440000000001	0.49793779850006104
wc2.1_2.5m_bio_13_horn	33.27520000000001	0.5050321817398071
wc2.1_2.5m_bio_13_horn	34.45600000000002	0.5120394825935364
wc2.1_2.5m_bio_13_horn	35.63680000000001	0.5189570188522339
wc2.1_2.5m_bio_13_horn	36.8176	0.5257824659347534
wc2.1_2.5m_bio_13_horn	37.998400000000004	0.532513439655304
wc2.1_2.5m_bio_13_horn	39.17920000000001	0.5391480326652527
wc2.1_2.5m_bio_13_horn	40.360000000000014	0.5456843972206116
wc2.1_2.5m_bio_13_horn	41.54080000000002	0.5521208047866821
wc2.1_2.5m_bio_13_horn	42.721600000000024	0.5584558844566345
wc2.1_2.5m_bio_13_horn	43.9024	0.5646882653236389
wc2.1_2.5m_bio_13_horn	45.083200000000005	0.5708168148994446
wc2.1_2.5m_bio_13_horn	46.26400000000001	0.5768406391143799
wc2.1_2.5m_bio_13_horn	47.444800000000015	0.5827589631080627
wc2.1_2.5m_bio_13_horn	48.62560000000002	0.5885710120201111
wc2.1_2.5m_bio_13_horn	49.80640000000001	0.5942763686180115
wc2.1_2.5m_bio_13_horn	50.987200000000016	0.59987473487854
wc2.1_2.5m_bio_13_horn	52.168000000000006	0.6053656935691833
wc2.1_2.5m_bio_13_horn	53.34880000000001	0.6107493042945862
wc2.1_2.5m_bio_13_horn	54.529600000000016	0.616025447845459
wc2.1_2.5m_bio_13_horn	55.71040000000002	0.6211943626403809
wc2.1_2.5m_bio_13_horn	56.89120000000001	0.6262561678886414
wc2.1_2.5m_bio_13_horn	58.07200000000002	0.6312112212181091
wc2.1_2.5m_bio_13_horn	59.25280000000001	0.6360599398612976
wc2.1_2.5m_bio_13_horn	60.43360000000001	0.640802800655365
wc2.1_2.5m_bio_13_horn	61.61440000000002	0.645440399646759
wc2.1_2.5m_bio_13_horn	62.79520000000001	0.6499733328819275
wc2.1_2.5m_bio_13_horn	63.97600000000001	0.6544023752212524
wc2.1_2.5m_bio_13_horn	65.15680000000002	0.6555966734886169
wc2.1_2.5m_bio_13_horn	66.33760000000002	0.6536106467247009
wc2.1_2.5m_bio_13_horn	67.51840000000001	0.6512963771820068
wc2.1_2.5m_bio_13_horn	68.6992	0.6488974094390869
wc2.1_2.5m_bio_13_horn	69.88000000000001	0.6464130878448486
wc2.1_2.5m_bio_13_horn	71.06080000000001	0.6438427567481995
wc2.1_2.5m_bio_13_horn	72.24160000000002	0.6411857604980469
wc2.1_2.5m_bio_13_horn	73.42240000000002	0.6384414434432983
wc2.1_2.5m_bio_13_horn	74.60320000000002	0.6356092095375061
wc2.1_2.5m_bio_13_horn	75.784	0.6326884627342224
wc2.1_2.5m_bio_13_horn	76.96480000000001	0.6288434267044067
wc2.1_2.5m_bio_13_horn	78.14560000000002	0.6236086487770081
wc2.1_2.5m_bio_13_horn	79.32640000000002	0.6182644963264465
wc2.1_2.5m_bio_13_horn	80.50720000000003	0.6128107905387878
wc2.1_2.5m_bio_13_horn	81.688	0.6072474718093872
wc2.1_2.5m_bio_13_horn	82.86880000000001	0.6015745401382446
wc2.1_2.5m_bio_13_horn	84.04960000000004	0.5957922339439392
wc2.1_2.5m_bio_13_horn	85.23040000000002	0.58990079164505
wc2.1_2.5m_bio_13_horn	86.41120000000002	0.5839007496833801
wc2.1_2.5m_bio_13_horn	87.59200000000003	0.5777926445007324
wc2.1_2.5m_bio_13_horn	88.7728	0.5715773105621338
wc2.1_2.5m_bio_13_horn	89.95360000000004	0.5652555823326111
wc2.1_2.5m_bio_13_horn	91.13440000000001	0.558828592300415
wc2.1_2.5m_bio_13_horn	92.31520000000002	0.5522977113723755
wc2.1_2.5m_bio_13_horn	93.49600000000002	0.5456642508506775
wc2.1_2.5m_bio_13_horn	94.67680000000003	0.5389299988746643
wc2.1_2.5m_bio_13_horn	95.85760000000003	0.5320966839790344
wc2.1_2.5m_bio_13_horn	97.03840000000001	0.5251664519309998
wc2.1_2.5m_bio_13_horn	98.21920000000001	0.5181414484977722
wc2.1_2.5m_bio_13_horn	99.40000000000002	0.5110241770744324
wc2.1_2.5m_bio_13_horn	100.58080000000002	0.5038173198699951
wc2.1_2.5m_bio_13_horn	101.76160000000003	0.49652379751205444
wc2.1_2.5m_bio_13_horn	102.9424	0.4891466200351715
wc2.1_2.5m_bio_13_horn	104.12320000000001	0.4816891551017761
wc2.1_2.5m_bio_13_horn	105.30400000000002	0.4741549491882324
wc2.1_2.5m_bio_13_horn	106.48480000000002	0.46654772758483887
wc2.1_2.5m_bio_13_horn	107.66560000000003	0.4588714838027954
wc2.1_2.5m_bio_13_horn	108.84640000000003	0.4511304497718811
wc2.1_2.5m_bio_13_horn	110.02720000000001	0.4433289170265198
wc2.1_2.5m_bio_13_horn	111.20800000000001	0.4354715049266815
wc2.1_2.5m_bio_13_horn	112.38880000000002	0.42756304144859314
wc2.1_2.5m_bio_13_horn	113.56960000000002	0.4196085035800934
wc2.1_2.5m_bio_13_horn	114.75040000000003	0.4116131067276001
wc2.1_2.5m_bio_13_horn	115.9312	0.40358206629753113
wc2.1_2.5m_bio_13_horn	117.11200000000004	0.39552098512649536
wc2.1_2.5m_bio_13_horn	118.29280000000001	0.3874354660511017
wc2.1_2.5m_bio_13_horn	119.47360000000002	0.3793312907218933
wc2.1_2.5m_bio_13_horn	120.65440000000002	0.37121444940567017
wc2.1_2.5m_bio_13_horn	121.8352	0.3630909323692322
wc2.1_2.5m_bio_13_horn	123.01600000000003	0.35496678948402405
wc2.1_2.5m_bio_13_horn	124.19680000000001	0.3468482792377472
wc2.1_2.5m_bio_13_horn	125.37760000000004	0.33874163031578064
wc2.1_2.5m_bio_13_horn	126.55840000000002	0.3306531608104706
wc2.1_2.5m_bio_13_horn	127.73920000000003	0.3225892186164856
wc2.1_2.5m_bio_13_horn	128.92000000000002	0.3145560324192047
wc2.1_2.5m_bio_13_horn	130.1008	0.3065599203109741
wc2.1_2.5m_bio_13_horn	131.28160000000003	0.29860720038414
wc2.1_2.5m_bio_13_horn	132.4624	0.29070407152175903
wc2.1_2.5m_bio_13_horn	133.64320000000004	0.28285664319992065
wc2.1_2.5m_bio_13_horn	134.824	0.2750709652900696
wc2.1_2.5m_bio_13_horn	136.0048	0.26735299825668335
wc2.1_2.5m_bio_13_horn	137.18560000000002	0.25970861315727234
wc2.1_2.5m_bio_13_horn	138.3664	0.2521432340145111
wc2.1_2.5m_bio_13_horn	139.54720000000003	0.24466244876384735
wc2.1_2.5m_bio_13_horn	140.728	0.23727156221866608
wc2.1_2.5m_bio_13_horn	141.90880000000004	0.229975625872612
wc2.1_2.5m_bio_13_horn	143.08960000000002	0.2227795422077179
wc2.1_2.5m_bio_13_horn	144.2704	0.21568791568279266
wc2.1_2.5m_bio_13_horn	145.45120000000003	0.20870517194271088
wc2.1_2.5m_bio_13_horn	146.632	0.20183542370796204
wc2.1_2.5m_bio_13_horn	147.81280000000004	0.19508257508277893
wc2.1_2.5m_bio_13_horn	148.99360000000001	0.18845021724700928
wc2.1_2.5m_bio_13_horn	150.17440000000005	0.18194176256656647
wc2.1_2.5m_bio_13_horn	151.35520000000002	0.17556007206439972
wc2.1_2.5m_bio_13_horn	152.536	0.16930797696113586
wc2.1_2.5m_bio_13_horn	153.71680000000003	0.16318796575069427
wc2.1_2.5m_bio_13_horn	154.8976	0.15720216929912567
wc2.1_2.5m_bio_13_horn	156.07840000000004	0.15135246515274048
wc2.1_2.5m_bio_13_horn	157.25920000000002	0.14564044773578644
wc2.1_2.5m_bio_13_horn	158.44000000000005	0.14006738364696503
wc2.1_2.5m_bio_13_horn	159.62080000000003	0.13463428616523743
wc2.1_2.5m_bio_13_horn	160.8016	0.12934187054634094
wc2.1_2.5m_bio_13_horn	161.98240000000004	0.12419059872627258
wc2.1_2.5m_bio_13_horn	163.16320000000002	0.11918070912361145
wc2.1_2.5m_bio_13_horn	164.34400000000005	0.11431198567152023
wc2.1_2.5m_bio_13_horn	165.52480000000003	0.10958418250083923
wc2.1_2.5m_bio_13_horn	166.7056	0.10499671846628189
wc2.1_2.5m_bio_13_horn	167.88640000000004	0.10054881125688553
wc2.1_2.5m_bio_13_horn	169.0672	0.09623944014310837
wc2.1_2.5m_bio_13_horn	170.24800000000005	0.09206737577915192
wc2.1_2.5m_bio_13_horn	171.42880000000002	0.08803121745586395
wc2.1_2.5m_bio_13_horn	172.60960000000006	0.08412935584783554
wc2.1_2.5m_bio_13_horn	173.79040000000003	0.0803600326180458
wc2.1_2.5m_bio_13_horn	174.9712	0.07672131061553955
wc2.1_2.5m_bio_13_horn	176.15200000000004	0.073211170732975
wc2.1_2.5m_bio_13_horn	177.33280000000002	0.06982731074094772
wc2.1_2.5m_bio_13_horn	178.51360000000005	0.06656745821237564
wc2.1_2.5m_bio_13_horn	179.69440000000003	0.06342917680740356
wc2.1_2.5m_bio_13_horn	180.87520000000006	0.060409944504499435
wc2.1_2.5m_bio_13_horn	182.05600000000004	0.05750713497400284
wc2.1_2.5m_bio_13_horn	183.23680000000002	0.05471807345747948
wc2.1_2.5m_bio_13_horn	184.41760000000005	0.05204000696539879
wc2.1_2.5m_bio_13_horn	185.59840000000003	0.04947013780474663
wc2.1_2.5m_bio_13_horn	186.77920000000006	0.04700562730431557
wc2.1_2.5m_bio_13_horn	187.96000000000004	0.044643595814704895
wc2.1_2.5m_bio_13_horn	189.14080000000007	0.04238118603825569
wc2.1_2.5m_bio_13_horn	190.32160000000005	0.04021542891860008
wc2.1_2.5m_bio_13_horn	191.50240000000002	0.03814344108104706
wc2.1_2.5m_bio_13_horn	192.68320000000006	0.03616231307387352
wc2.1_2.5m_bio_13_horn	193.86400000000003	0.034269142895936966
wc2.1_2.5m_bio_13_horn	195.04480000000007	0.032461050897836685
wc2.1_2.5m_bio_13_horn	196.22560000000004	0.03073517233133316
wc2.1_2.5m_bio_13_horn	197.40640000000002	0.02908867783844471
wc2.1_2.5m_bio_13_horn	198.58720000000005	0.02751876786351204
wc2.1_2.5m_bio_13_horn	199.76800000000003	0.02602268196642399
wc2.1_2.5m_bio_13_horn	200.94880000000006	0.02459770254790783
wc2.1_2.5m_bio_13_horn	202.12960000000004	0.023241177201271057
wc2.1_2.5m_bio_13_horn	203.31040000000007	0.021950451657176018
wc2.1_2.5m_bio_13_horn	204.49120000000005	0.020722974091768265
wc2.1_2.5m_bio_13_horn	205.67200000000003	0.019556235522031784
wc2.1_2.5m_bio_13_horn	206.85280000000006	0.01844778098165989
wc2.1_2.5m_bio_13_horn	208.03360000000004	0.017395218834280968
wc2.1_2.5m_bio_13_horn	209.21440000000007	0.016396215185523033
wc2.1_2.5m_bio_13_horn	210.39520000000005	0.015448502264916897
wc2.1_2.5m_bio_13_horn	211.57600000000002	0.014549873769283295
wc2.1_2.5m_bio_13_horn	212.75680000000006	0.01369818951934576
wc2.1_2.5m_bio_13_horn	213.93760000000003	0.012891372665762901
wc2.1_2.5m_bio_13_horn	215.1184	0.012127422727644444
wc2.1_2.5m_bio_13_horn	216.2992000000001	0.011404371820390224
wc2.1_2.5m_bio_13_horn	217.48000000000008	0.010720350779592991
wc2.1_2.5m_bio_13_horn	218.66080000000005	0.010073542594909668
wc2.1_2.5m_bio_13_horn	219.84160000000003	0.009462193585932255
wc2.1_2.5m_bio_13_horn	221.02240000000006	0.008884614333510399
wc2.1_2.5m_bio_13_horn	222.2032000000001	0.008339177817106247
wc2.1_2.5m_bio_13_horn	223.38400000000007	0.00782431848347187
wc2.1_2.5m_bio_13_horn	224.56480000000005	0.0073385294526815414
wc2.1_2.5m_bio_13_horn	225.74560000000002	0.006880365777760744
wc2.1_2.5m_bio_13_horn	226.92640000000006	0.006448438391089439
wc2.1_2.5m_bio_13_horn	228.1072000000001	0.006041421089321375
wc2.1_2.5m_bio_13_horn	229.28800000000007	0.005658027250319719
wc2.1_2.5m_bio_13_horn	230.46880000000004	0.00529703963547945
wc2.1_2.5m_bio_13_horn	231.64960000000002	0.004957288503646851
wc2.1_2.5m_bio_13_horn	232.83040000000005	0.004637655336409807
wc2.1_2.5m_bio_13_horn	234.0112000000001	0.0043370709754526615
wc2.1_2.5m_bio_13_horn	235.19200000000006	0.00405451375991106
wc2.1_2.5m_bio_13_horn	236.37280000000004	0.0037890092935413122
wc2.1_2.5m_bio_13_horn	237.55360000000007	0.0035396283492445946
wc2.1_2.5m_bio_13_horn	238.73440000000005	0.00330548407509923
wc2.1_2.5m_bio_13_horn	239.91520000000008	0.00308573292568326
wc2.1_2.5m_bio_13_horn	241.09600000000006	0.0028795732650905848
wc2.1_2.5m_bio_13_horn	242.27680000000004	0.002686235588043928
wc2.1_2.5m_bio_13_horn	243.45760000000007	0.0025049950927495956
wc2.1_2.5m_bio_13_horn	244.63840000000005	0.0023351607378572226
wc2.1_2.5m_bio_13_horn	245.81920000000008	0.0021760764066129923
wc2.1_2.5m_bio_13_horn	247.00000000000006	0.0020271188113838434
wc2.1_2.5m_bio_13_horn	248.18080000000003	0.0018876965623348951
wc2.1_2.5m_bio_13_horn	249.36160000000007	0.0017572493525221944
wc2.1_2.5m_bio_13_horn	250.54240000000004	0.001635245862416923
wc2.1_2.5m_bio_13_horn	251.72320000000008	0.0015211827121675014
wc2.1_2.5m_bio_13_horn	252.90400000000005	0.001414583413861692
wc2.1_2.5m_bio_13_horn	254.08480000000003	0.001314998371526599
wc2.1_2.5m_bio_13_horn	255.26560000000006	0.0012219985947012901
wc2.1_2.5m_bio_13_horn	256.44640000000004	0.0011351812863722444
wc2.1_2.5m_bio_13_horn	257.6272000000001	0.001054168795235455
wc2.1_2.5m_bio_13_horn	258.80800000000005	9.78597323410213E-4
wc2.1_2.5m_bio_13_horn	259.9888000000001	9.081311873160303E-4
wc2.1_2.5m_bio_13_horn	261.16960000000006	8.424482075497508E-4
wc2.1_2.5m_bio_13_horn	262.35040000000004	7.812448311597109E-4
wc2.1_2.5m_bio_13_horn	263.53120000000007	7.24239565897733E-4
wc2.1_2.5m_bio_13_horn	264.71200000000005	6.711612804792821E-4
wc2.1_2.5m_bio_13_horn	265.8928000000001	6.217602058313787E-4
wc2.1_2.5m_bio_13_horn	267.07360000000006	5.757961189374328E-4
wc2.1_2.5m_bio_13_horn	268.25440000000003	5.330477142706513E-4
wc2.1_2.5m_bio_13_horn	269.43520000000007	4.933026502840221E-4
wc2.1_2.5m_bio_13_horn	270.61600000000004	4.563652037177235E-4
wc2.1_2.5m_bio_13_horn	271.7968000000001	4.220478585921228E-4
wc2.1_2.5m_bio_13_horn	272.97760000000005	3.9017805829644203E-4
wc2.1_2.5m_bio_13_horn	274.15840000000003	3.605911915656179E-4
wc2.1_2.5m_bio_13_horn	275.33920000000006	3.3313300809822977E-4
wc2.1_2.5m_bio_13_horn	276.5200000000001	3.076609573327005E-4
wc2.1_2.5m_bio_13_horn	277.7008000000001	2.8403871692717075E-4
wc2.1_2.5m_bio_13_horn	278.88160000000005	2.621409948915243E-4
wc2.1_2.5m_bio_13_horn	280.0624	2.4184820358641446E-4
wc2.1_2.5m_bio_13_horn	281.24320000000006	2.23050476051867E-4
wc2.1_2.5m_bio_13_horn	282.4240000000001	2.0564306760206819E-4
wc2.1_2.5m_bio_13_horn	283.60480000000007	1.8952977552544326E-4
wc2.1_2.5m_bio_13_horn	284.78560000000004	1.7461899551562965E-4
wc2.1_2.5m_bio_13_horn	285.9664	1.6082669026218355E-4
wc2.1_2.5m_bio_13_horn	287.14720000000005	1.480731734773144E-4
wc2.1_2.5m_bio_13_horn	288.3280000000001	1.3628417218569666E-4
wc2.1_2.5m_bio_13_horn	289.50880000000006	1.2539123417809606E-4
wc2.1_2.5m_bio_13_horn	290.68960000000004	1.153293123934418E-4
wc2.1_2.5m_bio_13_horn	291.8704	1.0603883856674656E-4
wc2.1_2.5m_bio_13_horn	293.0512000000001	9.746329305926338E-5
wc2.1_2.5m_bio_13_horn	294.2320000000001	8.955090743256733E-5
wc2.1_2.5m_bio_13_horn	295.41280000000006	8.225262718042359E-5
wc2.1_2.5m_bio_13_horn	296.59360000000004	7.552355236839503E-5
wc2.1_2.5m_bio_13_horn	297.77440000000007	6.932118412805721E-5
wc2.1_2.5m_bio_13_horn	298.9552000000001	6.360663246596232E-5
wc2.1_2.5m_bio_13_horn	300.1360000000001	5.834327021148056E-5
wc2.1_2.5m_bio_13_horn	301.31680000000006	5.3497082262765616E-5
wc2.1_2.5m_bio_13_horn	302.49760000000003	4.903682565782219E-5
wc2.1_2.5m_bio_13_horn	303.67840000000007	4.493301821639761E-5
wc2.1_2.5m_bio_13_horn	304.8592000000001	4.115871342946775E-5
wc2.1_2.5m_bio_13_horn	306.0400000000001	3.7688510929001495E-5
wc2.1_2.5m_bio_13_horn	307.22080000000005	3.449921132414602E-5
wc2.1_2.5m_bio_13_horn	308.40160000000003	3.1568968552164733E-5
wc2.1_2.5m_bio_13_horn	309.5824000000001	2.8877831937279552E-5
wc2.1_2.5m_bio_13_horn	310.7632000000001	2.6407045879750513E-5
wc2.1_2.5m_bio_13_horn	311.9440000000001	2.413949005131144E-5
wc2.1_2.5m_bio_13_horn	313.12480000000005	2.2059131879359484E-5
wc2.1_2.5m_bio_13_horn	314.3056	2.0151146600255743E-5
wc2.1_2.5m_bio_13_horn	315.4864000000001	1.8401962734060362E-5
wc2.1_2.5m_bio_13_horn	316.6672000000001	1.679885281191673E-5
wc2.1_2.5m_bio_13_horn	317.84800000000007	1.5330211681430228E-5
wc2.1_2.5m_bio_13_horn	319.02880000000005	1.398516815243056E-5
wc2.1_2.5m_bio_13_horn	320.2096	1.275382237508893E-5
wc2.1_2.5m_bio_13_horn	321.3904000000001	1.1626903869910166E-5
wc2.1_2.5m_bio_13_horn	322.5712000000001	1.0595974345051218E-5
wc2.1_2.5m_bio_13_horn	323.75200000000007	9.653143933974206E-6
wc2.1_2.5m_bio_13_horn	324.93280000000004	8.791232176008634E-6
wc2.1_2.5m_bio_13_horn	326.1136	8.003553375601768E-6
wc2.1_2.5m_bio_13_horn	327.2944000000001	7.283950253622606E-6
wc2.1_2.5m_bio_13_horn	328.4752000000001	6.626805770792998E-6
wc2.1_2.5m_bio_13_horn	329.65600000000006	6.02687987338868E-6
wc2.1_2.5m_bio_13_horn	330.83680000000004	5.479412266140571E-6
wc2.1_2.5m_bio_13_horn	332.0176000000001	4.979967343388125E-6
wc2.1_2.5m_bio_13_horn	333.1984000000001	4.524516043602489E-6
wc2.1_2.5m_bio_13_horn	334.3792000000001	4.109309429622954E-6
wc2.1_2.5m_bio_13_horn	335.56000000000006	3.73094394490181E-6
wc2.1_2.5m_bio_13_horn	336.74080000000004	3.386254547876888E-6
wc2.1_2.5m_bio_13_horn	337.92160000000007	3.072371328016743E-6
wc2.1_2.5m_bio_13_horn	339.1024000000001	2.786633785945014E-6
wc2.1_2.5m_bio_13_horn	340.2832000000001	2.526603566366248E-6
wc2.1_2.5m_bio_13_horn	341.46400000000006	2.2900635485711973E-6
wc2.1_2.5m_bio_13_horn	342.64480000000003	2.0749562281707767E-6
wc2.1_2.5m_bio_13_horn	343.82560000000007	1.8794188463289174E-6
wc2.1_2.5m_bio_13_horn	345.0064000000001	1.7017243862937903E-6
wc2.1_2.5m_bio_13_horn	346.1872000000001	1.5403098814203986E-6
wc2.1_2.5m_bio_13_horn	347.36800000000005	1.393727757204033E-6
wc2.1_2.5m_bio_13_horn	348.5488000000001	1.2606690233951667E-6
wc2.1_2.5m_bio_13_horn	349.72960000000006	1.139922005677363E-6
wc2.1_2.5m_bio_13_horn	350.9104000000001	1.0303920134902E-6
wc2.1_2.5m_bio_13_horn	352.0912000000001	9.31069166654197E-7
wc2.1_2.5m_bio_13_horn	353.27200000000005	8.41031692289107E-7
wc2.1_2.5m_bio_13_horn	354.4528000000001	7.594445037284459E-7
wc2.1_2.5m_bio_13_horn	355.63360000000006	6.855366905256233E-7
wc2.1_2.5m_bio_13_horn	356.8144000000001	6.186123755469453E-7
wc2.1_2.5m_bio_13_horn	357.99520000000007	5.580299671237299E-7
wc2.1_2.5m_bio_13_horn	359.17600000000004	5.032104581914609E-7
wc2.1_2.5m_bio_13_horn	360.3568000000001	4.536206006378052E-7
wc2.1_2.5m_bio_13_horn	361.53760000000005	4.0877955598261906E-7
wc2.1_2.5m_bio_13_horn	362.7184000000001	3.682447129449429E-7
wc2.1_2.5m_bio_13_horn	363.89920000000006	3.3161728651975864E-7
wc2.1_2.5m_bio_13_horn	365.0800000000001	2.9853131877644046E-7
wc2.1_2.5m_bio_13_horn	366.2608000000001	2.686541620278149E-7
wc2.1_2.5m_bio_13_horn	367.4416000000001	2.4168548407033086E-7
wc2.1_2.5m_bio_13_horn	368.6224000000001	2.1734943800311157E-7
wc2.1_2.5m_bio_13_horn	369.80320000000006	1.9539783124855603E-7
wc2.1_2.5m_bio_13_horn	370.9840000000001	1.7560299170327198E-7
wc2.1_2.5m_bio_13_horn	372.16480000000007	1.577601693725228E-7
wc2.1_2.5m_bio_13_horn	373.3456000000001	1.4168169570893951E-7
wc2.1_2.5m_bio_13_horn	374.5264000000001	1.2719893049961684E-7
wc2.1_2.5m_bio_13_horn	375.70720000000006	1.1415740885922787E-7
wc2.1_2.5m_bio_13_horn	376.8880000000001	1.0241841863489753E-7
wc2.1_2.5m_bio_13_horn	378.06880000000007	9.185528426769451E-8
wc2.1_2.5m_bio_13_horn	379.2496000000001	8.235331705463977E-8
wc2.1_2.5m_bio_13_horn	380.4304000000001	7.380936040135566E-8
wc2.1_2.5m_bio_13_horn	381.61120000000005	6.612910397052474E-8
wc2.1_2.5m_bio_13_horn	382.7920000000001	5.9228018045587305E-8
wc2.1_2.5m_bio_13_horn	383.97280000000006	5.3028902158303026E-8
wc2.1_2.5m_bio_13_horn	385.1536000000001	4.7462592078773014E-8
wc2.1_2.5m_bio_13_horn	386.3344000000001	4.2465977401207056E-8
wc2.1_2.5m_bio_13_horn	387.5152000000001	3.798255576725751E-8
wc2.1_2.5m_bio_13_horn	388.6960000000001	3.3960812828581766E-8
wc2.1_2.5m_bio_13_horn	389.87680000000006	3.035465923062475E-8
wc2.1_2.5m_bio_13_horn	391.0576000000001	2.7122190715545003E-8
wc2.1_2.5m_bio_13_horn	392.23840000000007	2.4225627726082166E-8
wc2.1_2.5m_bio_13_horn	393.4192000000001	2.1631104019093073E-8
wc2.1_2.5m_bio_13_horn	394.6000000000001	1.930781756698252E-8
wc2.1_2.5m_bio_13_horn	395.78080000000006	1.7228245496880845E-8
wc2.1_2.5m_bio_13_horn	396.9616000000001	1.5367378480846128E-8
wc2.1_2.5m_bio_13_horn	398.14240000000007	1.370288238433659E-8
wc2.1_2.5m_bio_13_horn	399.3232000000001	1.2214477429495219E-8
wc2.1_2.5m_bio_13_horn	400.5040000000001	1.0884068757377463E-8
wc2.1_2.5m_bio_13_horn	401.68480000000005	9.695238389895167E-9
wc2.1_2.5m_bio_13_horn	402.8656000000001	8.633344705799573E-9
wc2.1_2.5m_bio_13_horn	404.0464000000001	7.685140523960854E-9
wc2.1_2.5m_bio_13_horn	405.2272000000001	6.838728694447127E-9
wc2.1_2.5m_bio_13_horn	406.4080000000001	6.0834839388235196E-9
wc2.1_2.5m_bio_13_horn	407.58880000000005	5.409786840715469E-9
wc2.1_2.5m_bio_13_horn	408.7696000000001	4.8090731397110176E-9
wc2.1_2.5m_bio_13_horn	409.9504000000001	4.2735952554551204E-9
wc2.1_2.5m_bio_13_horn	411.1312000000001	3.796460479321695E-9
wc2.1_2.5m_bio_13_horn	412.31200000000007	3.37143757356273E-9
wc2.1_2.5m_bio_13_horn	413.49280000000005	2.992986969374556E-9
wc2.1_2.5m_bio_13_horn	414.6736000000001	2.656105557719002E-9
wc2.1_2.5m_bio_13_horn	415.8544000000001	2.356347117427049E-9
wc2.1_2.5m_bio_13_horn	417.0352000000001	2.0897068520042694E-9
wc2.1_2.5m_bio_13_horn	418.21600000000007	1.8526022937948028E-9
wc2.1_2.5m_bio_13_horn	419.39680000000004	1.6418463255618576E-9
wc2.1_2.5m_bio_13_horn	420.57760000000013	1.4545664672738212E-9
wc2.1_2.5m_bio_13_horn	421.7584000000001	1.2882144240222715E-9
wc2.1_2.5m_bio_13_horn	422.9392000000001	1.1404951427707033E-9
wc2.1_2.5m_bio_13_horn	424.12000000000006	1.009374361871096E-9
wc2.1_2.5m_bio_13_horn	425.30080000000004	8.930212680446914E-10
wc2.1_2.5m_bio_13_horn	426.4816000000001	7.898140474971171E-10
wc2.1_2.5m_bio_13_horn	427.6624000000001	6.982945333078305E-10
wc2.1_2.5m_bio_13_horn	428.8432000000001	6.171715916103437E-10
wc2.1_2.5m_bio_13_horn	430.02400000000006	5.452872042788215E-10
wc2.1_2.5m_bio_13_horn	431.20480000000003	4.81609974123387E-10
wc2.1_2.5m_bio_13_horn	432.3856000000001	4.252252994163541E-10
wc2.1_2.5m_bio_13_horn	433.5664000000001	3.753128918759785E-10
wc2.1_2.5m_bio_13_horn	434.7472000000001	3.311474150446969E-10
wc2.1_2.5m_bio_13_horn	435.92800000000005	2.920787500748645E-10
wc2.1_2.5m_bio_13_horn	437.10880000000003	2.5753252308469143E-10
wc2.1_2.5m_bio_13_horn	438.2896000000001	2.2699428448014203E-10
wc2.1_2.5m_bio_13_horn	439.4704000000001	2.0000981426626652E-10
wc2.1_2.5m_bio_13_horn	440.6512000000001	1.761726042825984E-10
wc2.1_2.5m_bio_13_horn	441.83200000000005	1.5512399698103252E-10
wc2.1_2.5m_bio_13_horn	443.0128000000001	1.3654372077454013E-10
wc2.1_2.5m_bio_13_horn	444.1936000000001	1.2014761407996843E-10
wc2.1_2.5m_bio_13_horn	445.3744000000001	1.05684704043707E-10
wc2.1_2.5m_bio_13_horn	446.55520000000007	9.293082969819011E-11
wc2.1_2.5m_bio_13_horn	447.73600000000005	8.168852400070037E-11
wc2.1_2.5m_bio_13_horn	448.91680000000014	7.178156680165415E-11
wc2.1_2.5m_bio_13_horn	450.0976000000001	6.30548321889357E-11
wc2.1_2.5m_bio_13_horn	451.2784000000001	5.5370000251464546E-11
wc2.1_2.5m_bio_13_horn	452.45920000000007	4.860536625961309E-11
wc2.1_2.5m_bio_13_horn	453.64000000000004	4.265250999613279E-11
wc2.1_2.5m_bio_13_horn	454.82080000000013	3.741610146712482E-11
wc2.1_2.5m_bio_13_horn	456.0016000000001	3.2811389022446846E-11
wc2.1_2.5m_bio_13_horn	457.1824000000001	2.8763474241300102E-11
wc2.1_2.5m_bio_13_horn	458.36320000000006	2.5206448039938323E-11
wc2.1_2.5m_bio_13_horn	459.5440000000001	2.2081704520449108E-11
wc2.1_2.5m_bio_13_horn	460.72480000000013	1.9337803927599317E-11
wc2.1_2.5m_bio_13_horn	461.9056000000001	1.6929039767243914E-11
wc2.1_2.5m_bio_13_horn	463.0864000000001	1.481532431457655E-11
wc2.1_2.5m_bio_13_horn	464.26720000000006	1.2961061043870181E-11
wc2.1_2.5m_bio_13_horn	465.44800000000004	1.1335054422856317E-11
wc2.1_2.5m_bio_13_horn	466.6288000000001	9.909626071114008E-12
wc2.1_2.5m_bio_13_horn	467.8096000000001	8.660531493343004E-12
wc2.1_2.5m_bio_13_horn	468.9904000000001	7.566306955975044E-12
wc2.1_2.5m_bio_13_horn	470.17120000000006	6.6080595856332636E-12
wc2.1_2.5m_bio_13_horn	471.35200000000003	5.7692266762499056E-12
wc2.1_2.5m_bio_13_horn	472.5328000000001	5.035143309239931E-12
wc2.1_2.5m_bio_13_horn	473.7136000000001	4.392985107626313E-12
wc2.1_2.5m_bio_13_horn	474.8944000000001	3.831406546195293E-12
wc2.1_2.5m_bio_13_horn	476.07520000000005	3.340491295036885E-12
wc2.1_2.5m_bio_13_horn	477.25600000000014	2.91147488062915E-12
wc2.1_2.5m_bio_13_horn	478.4368	2.5367019682726033E-12
wc2.1_2.5m_bio_13_horn	479.6176000000001	2.209410389017452E-12
wc2.1_2.5m_bio_13_horn	480.7984000000002	1.923698396757989E-12
wc2.1_2.5m_bio_13_horn	481.97920000000005	1.6743634473695423E-12
wc2.1_2.5m_bio_13_horn	483.16000000000014	1.4568439770518138E-12
wc2.1_2.5m_bio_13_horn	484.3408	1.2671557596613536E-12
wc2.1_2.5m_bio_13_horn	485.5216000000001	1.1017867391008296E-12
wc2.1_2.5m_bio_13_horn	486.7024000000002	9.576764294777496E-13
wc2.1_2.5m_bio_13_horn	487.88320000000004	8.321287994599025E-13
wc2.1_2.5m_bio_13_horn	489.06400000000014	7.2279644292364E-13
wc2.1_2.5m_bio_13_horn	490.2448000000001	6.276131415787478E-13
wc2.1_2.5m_bio_13_horn	491.4256000000001	5.447806919120501E-13
wc2.1_2.5m_bio_13_horn	492.6064000000002	4.727177850549769E-13
wc2.1_2.5m_bio_13_horn	493.78720000000004	4.5084809908828294E-13
wc2.1_2.5m_bio_13_horn	494.96800000000013	4.5084809908828294E-13
wc2.1_2.5m_bio_13_horn	496.1488000000001	4.5084809908828294E-13
wc2.1_2.5m_bio_13_horn	497.3296000000001	4.5084809908828294E-13
wc2.1_2.5m_bio_13_horn	498.5104000000002	4.5084809908828294E-13
wc2.1_2.5m_bio_13_horn	499.69120000000004	4.5084809908828294E-13
wc2.1_2.5m_bio_13_horn	500.8720000000001	4.5084809908828294E-13
wc2.1_2.5m_bio_13_horn	502.0528000000001	4.5084809908828294E-13
wc2.1_2.5m_bio_13_horn	503.2336000000001	4.5084809908828294E-13
wc2.1_2.5m_bio_13_horn	504.41440000000017	4.5084809908828294E-13
wc2.1_2.5m_bio_13_horn	505.59520000000003	4.5084809908828294E-13
wc2.1_2.5m_bio_13_horn	506.7760000000001	4.5084809908828294E-13
wc2.1_2.5m_bio_13_horn	507.9568000000001	4.5084809908828294E-13
wc2.1_2.5m_bio_13_horn	509.1376000000001	4.5084809908828294E-13
wc2.1_2.5m_bio_13_horn	510.31840000000017	4.5084809908828294E-13
wc2.1_2.5m_bio_13_horn	511.49920000000003	4.5084809908828294E-13
wc2.1_2.5m_bio_13_horn	512.6800000000001	4.5084809908828294E-13
wc2.1_2.5m_bio_13_horn	513.8608	4.5084809908828294E-13
wc2.1_2.5m_bio_13_horn	515.0416	4.5084809908828294E-13
wc2.1_2.5m_bio_13_horn	516.2224000000001	4.5084809908828294E-13
wc2.1_2.5m_bio_13_horn	517.4032	4.5084809908828294E-13
wc2.1_2.5m_bio_13_horn	518.5840000000001	4.5084809908828294E-13
wc2.1_2.5m_bio_13_horn	519.7648	4.5084809908828294E-13
wc2.1_2.5m_bio_13_horn	520.9456	4.5084809908828294E-13
wc2.1_2.5m_bio_13_horn	522.1264000000001	4.5084809908828294E-13
wc2.1_2.5m_bio_13_horn	523.3072000000001	4.5084809908828294E-13
wc2.1_2.5m_bio_13_horn	524.488	4.5084809908828294E-13
wc2.1_2.5m_bio_13_horn	525.6688	4.5084809908828294E-13
wc2.1_2.5m_bio_13_horn	526.8496	4.5084809908828294E-13
wc2.1_2.5m_bio_13_horn	528.0304000000001	4.5084809908828294E-13
wc2.1_2.5m_bio_13_horn	529.2112000000001	4.5084809908828294E-13
wc2.1_2.5m_bio_13_horn	530.392	4.5084809908828294E-13
wc2.1_2.5m_bio_13_horn	531.5728	4.5084809908828294E-13
wc2.1_2.5m_bio_13_horn	532.7536	4.5084809908828294E-13
wc2.1_2.5m_bio_13_horn	533.9344000000001	4.5084809908828294E-13
wc2.1_2.5m_bio_13_horn	535.1152000000001	4.5084809908828294E-13
wc2.1_2.5m_bio_13_horn	536.296	4.5084809908828294E-13
wc2.1_2.5m_bio_13_horn	537.4768	4.5084809908828294E-13
wc2.1_2.5m_bio_13_horn	538.6576	4.5084809908828294E-13
wc2.1_2.5m_bio_13_horn	539.8384000000001	4.5084809908828294E-13
wc2.1_2.5m_bio_13_horn	541.0192000000001	4.5084809908828294E-13
wc2.1_2.5m_bio_13_horn	542.2	4.5084809908828294E-13
