# Supplementary material for: New records of a lost species and a geographic range expansion for sengis in the Horn of Africa
Source: PeerJ. 2020 Aug 18;8:e9652. doi: 10.7717/peerj.9652 (PMC7441985; doi:10.7717/peerj.9652)
Supplement: Supplemental Information 6 [file peerj-08-9652-s006.zip › Data_S6_Ecological_Niche_Modeling/4_final_Maxent_analysis/output/plots/revoilii_14_wc2.1_2.5m_bio_13_horn_only.dat]

variable	x	y
wc2.1_2.5m_bio_13_horn	-48.2	0.20152737200260162
wc2.1_2.5m_bio_13_horn	-47.019200000000005	0.20152737200260162
wc2.1_2.5m_bio_13_horn	-45.8384	0.20152737200260162
wc2.1_2.5m_bio_13_horn	-44.6576	0.20152737200260162
wc2.1_2.5m_bio_13_horn	-43.476800000000004	0.20152737200260162
wc2.1_2.5m_bio_13_horn	-42.296	0.20152737200260162
wc2.1_2.5m_bio_13_horn	-41.1152	0.20152737200260162
wc2.1_2.5m_bio_13_horn	-39.9344	0.20152737200260162
wc2.1_2.5m_bio_13_horn	-38.753600000000006	0.20152737200260162
wc2.1_2.5m_bio_13_horn	-37.5728	0.20152737200260162
wc2.1_2.5m_bio_13_horn	-36.392	0.20152737200260162
wc2.1_2.5m_bio_13_horn	-35.2112	0.20152737200260162
wc2.1_2.5m_bio_13_horn	-34.0304	0.20152737200260162
wc2.1_2.5m_bio_13_horn	-32.8496	0.20152737200260162
wc2.1_2.5m_bio_13_horn	-31.668799999999997	0.20152737200260162
wc2.1_2.5m_bio_13_horn	-30.488	0.20152737200260162
wc2.1_2.5m_bio_13_horn	-29.3072	0.20152737200260162
wc2.1_2.5m_bio_13_horn	-28.1264	0.20152737200260162
wc2.1_2.5m_bio_13_horn	-26.945600000000002	0.20152737200260162
wc2.1_2.5m_bio_13_horn	-25.764799999999997	0.20152737200260162
wc2.1_2.5m_bio_13_horn	-24.584	0.20152737200260162
wc2.1_2.5m_bio_13_horn	-23.4032	0.20152737200260162
wc2.1_2.5m_bio_13_horn	-22.222399999999997	0.20152737200260162
wc2.1_2.5m_bio_13_horn	-21.0416	0.20152737200260162
wc2.1_2.5m_bio_13_horn	-19.860799999999998	0.20152737200260162
wc2.1_2.5m_bio_13_horn	-18.68	0.20152737200260162
wc2.1_2.5m_bio_13_horn	-17.4992	0.20152737200260162
wc2.1_2.5m_bio_13_horn	-16.318399999999997	0.20152737200260162
wc2.1_2.5m_bio_13_horn	-15.137599999999992	0.20152737200260162
wc2.1_2.5m_bio_13_horn	-13.956800000000001	0.20152737200260162
wc2.1_2.5m_bio_13_horn	-12.775999999999996	0.20152737200260162
wc2.1_2.5m_bio_13_horn	-11.595199999999998	0.20152737200260162
wc2.1_2.5m_bio_13_horn	-10.4144	0.20152737200260162
wc2.1_2.5m_bio_13_horn	-9.233599999999996	0.20152737200260162
wc2.1_2.5m_bio_13_horn	-8.052799999999998	0.20152737200260162
wc2.1_2.5m_bio_13_horn	-6.871999999999993	0.20152737200260162
wc2.1_2.5m_bio_13_horn	-5.691200000000002	0.20152737200260162
wc2.1_2.5m_bio_13_horn	-4.510399999999997	0.20152737200260162
wc2.1_2.5m_bio_13_horn	-3.329599999999992	0.20152737200260162
wc2.1_2.5m_bio_13_horn	-2.1488000000000014	0.20152737200260162
wc2.1_2.5m_bio_13_horn	-0.9679999999999964	0.20152737200260162
wc2.1_2.5m_bio_13_horn	0.21280000000000854	0.20152737200260162
wc2.1_2.5m_bio_13_horn	1.3936000000000064	0.2048548012971878
wc2.1_2.5m_bio_13_horn	2.5744000000000042	0.21499216556549072
wc2.1_2.5m_bio_13_horn	3.755200000000009	0.22535136342048645
wc2.1_2.5m_bio_13_horn	4.936000000000007	0.23591755330562592
wc2.1_2.5m_bio_13_horn	6.116800000000005	0.24667486548423767
wc2.1_2.5m_bio_13_horn	7.297600000000003	0.25760650634765625
wc2.1_2.5m_bio_13_horn	8.478400000000008	0.26869484782218933
wc2.1_2.5m_bio_13_horn	9.659200000000006	0.2799215614795685
wc2.1_2.5m_bio_13_horn	10.840000000000003	0.2912677526473999
wc2.1_2.5m_bio_13_horn	12.020800000000008	0.3027140498161316
wc2.1_2.5m_bio_13_horn	13.201600000000006	0.31424081325531006
wc2.1_2.5m_bio_13_horn	14.382400000000004	0.3258281946182251
wc2.1_2.5m_bio_13_horn	15.563200000000009	0.33745628595352173
wc2.1_2.5m_bio_13_horn	16.744	0.3491052985191345
wc2.1_2.5m_bio_13_horn	17.92480000000002	0.36075568199157715
wc2.1_2.5m_bio_13_horn	19.10560000000001	0.3723881244659424
wc2.1_2.5m_bio_13_horn	20.2864	0.383983850479126
wc2.1_2.5m_bio_13_horn	21.467200000000005	0.3955245614051819
wc2.1_2.5m_bio_13_horn	22.64800000000001	0.40699273347854614
wc2.1_2.5m_bio_13_horn	23.828800000000015	0.41837140917778015
wc2.1_2.5m_bio_13_horn	25.009600000000006	0.42964455485343933
wc2.1_2.5m_bio_13_horn	26.19040000000001	0.4407968819141388
wc2.1_2.5m_bio_13_horn	27.3712	0.4518141746520996
wc2.1_2.5m_bio_13_horn	28.552000000000007	0.46268296241760254
wc2.1_2.5m_bio_13_horn	29.73280000000001	0.47339093685150146
wc2.1_2.5m_bio_13_horn	30.913600000000002	0.4839266836643219
wc2.1_2.5m_bio_13_horn	32.09440000000001	0.4942797124385834
wc2.1_2.5m_bio_13_horn	33.27520000000001	0.5044407844543457
wc2.1_2.5m_bio_13_horn	34.45600000000002	0.5144013166427612
wc2.1_2.5m_bio_13_horn	35.63680000000001	0.5241538882255554
wc2.1_2.5m_bio_13_horn	36.8176	0.5336920619010925
wc2.1_2.5m_bio_13_horn	37.998400000000004	0.5430101156234741
wc2.1_2.5m_bio_13_horn	39.17920000000001	0.5521033406257629
wc2.1_2.5m_bio_13_horn	40.360000000000014	0.5609678030014038
wc2.1_2.5m_bio_13_horn	41.54080000000002	0.5696003437042236
wc2.1_2.5m_bio_13_horn	42.721600000000024	0.577998697757721
wc2.1_2.5m_bio_13_horn	43.9024	0.5861610174179077
wc2.1_2.5m_bio_13_horn	45.083200000000005	0.5940862894058228
wc2.1_2.5m_bio_13_horn	46.26400000000001	0.6017740368843079
wc2.1_2.5m_bio_13_horn	47.444800000000015	0.6092243790626526
wc2.1_2.5m_bio_13_horn	48.62560000000002	0.6164378523826599
wc2.1_2.5m_bio_13_horn	49.80640000000001	0.623415470123291
wc2.1_2.5m_bio_13_horn	50.987200000000016	0.6301586627960205
wc2.1_2.5m_bio_13_horn	52.168000000000006	0.6366692185401917
wc2.1_2.5m_bio_13_horn	53.34880000000001	0.6429492235183716
wc2.1_2.5m_bio_13_horn	54.529600000000016	0.6490010023117065
wc2.1_2.5m_bio_13_horn	55.71040000000002	0.6548271775245667
wc2.1_2.5m_bio_13_horn	56.89120000000001	0.6604305505752563
wc2.1_2.5m_bio_13_horn	58.07200000000002	0.6658140420913696
wc2.1_2.5m_bio_13_horn	59.25280000000001	0.6709808111190796
wc2.1_2.5m_bio_13_horn	60.43360000000001	0.6759339570999146
wc2.1_2.5m_bio_13_horn	61.61440000000002	0.6806767582893372
wc2.1_2.5m_bio_13_horn	62.79520000000001	0.6852125525474548
wc2.1_2.5m_bio_13_horn	63.97600000000001	0.6895446181297302
wc2.1_2.5m_bio_13_horn	65.15680000000002	0.686245322227478
wc2.1_2.5m_bio_13_horn	66.33760000000002	0.6767230033874512
wc2.1_2.5m_bio_13_horn	67.51840000000001	0.6668769717216492
wc2.1_2.5m_bio_13_horn	68.6992	0.6567054390907288
wc2.1_2.5m_bio_13_horn	69.88000000000001	0.6462079882621765
wc2.1_2.5m_bio_13_horn	71.06080000000001	0.6353850364685059
wc2.1_2.5m_bio_13_horn	72.24160000000002	0.6242386698722839
wc2.1_2.5m_bio_13_horn	73.42240000000002	0.6127722263336182
wc2.1_2.5m_bio_13_horn	74.60320000000002	0.6009904146194458
wc2.1_2.5m_bio_13_horn	75.784	0.5888999104499817
wc2.1_2.5m_bio_13_horn	76.96480000000001	0.576508641242981
wc2.1_2.5m_bio_13_horn	78.14560000000002	0.5638266205787659
wc2.1_2.5m_bio_13_horn	79.32640000000002	0.550865650177002
wc2.1_2.5m_bio_13_horn	80.50720000000003	0.5376393795013428
wc2.1_2.5m_bio_13_horn	81.688	0.5241633653640747
wc2.1_2.5m_bio_13_horn	82.86880000000001	0.510455310344696
wc2.1_2.5m_bio_13_horn	84.04960000000004	0.49653443694114685
wc2.1_2.5m_bio_13_horn	85.23040000000002	0.48242220282554626
wc2.1_2.5m_bio_13_horn	86.41120000000002	0.4681417942047119
wc2.1_2.5m_bio_13_horn	87.59200000000003	0.45371803641319275
wc2.1_2.5m_bio_13_horn	88.7728	0.43917763233184814
wc2.1_2.5m_bio_13_horn	89.95360000000004	0.42454826831817627
wc2.1_2.5m_bio_13_horn	91.13440000000001	0.4098593294620514
wc2.1_2.5m_bio_13_horn	92.31520000000002	0.3951411545276642
wc2.1_2.5m_bio_13_horn	93.49600000000002	0.3804248869419098
wc2.1_2.5m_bio_13_horn	94.67680000000003	0.36574235558509827
wc2.1_2.5m_bio_13_horn	95.85760000000003	0.35112571716308594
wc2.1_2.5m_bio_13_horn	97.03840000000001	0.3366070091724396
wc2.1_2.5m_bio_13_horn	98.21920000000001	0.32221826910972595
wc2.1_2.5m_bio_13_horn	99.40000000000002	0.3079909086227417
wc2.1_2.5m_bio_13_horn	100.58080000000002	0.29395559430122375
wc2.1_2.5m_bio_13_horn	101.76160000000003	0.2801419794559479
wc2.1_2.5m_bio_13_horn	102.9424	0.2665781080722809
wc2.1_2.5m_bio_13_horn	104.12320000000001	0.25329071283340454
wc2.1_2.5m_bio_13_horn	105.30400000000002	0.2403046041727066
wc2.1_2.5m_bio_13_horn	106.48480000000002	0.22764262557029724
wc2.1_2.5m_bio_13_horn	107.66560000000003	0.2153254598379135
wc2.1_2.5m_bio_13_horn	108.84640000000003	0.2033715397119522
wc2.1_2.5m_bio_13_horn	110.02720000000001	0.1917966902256012
wc2.1_2.5m_bio_13_horn	111.20800000000001	0.18061454594135284
wc2.1_2.5m_bio_13_horn	112.38880000000002	0.1698361188173294
wc2.1_2.5m_bio_13_horn	113.56960000000002	0.15947002172470093
wc2.1_2.5m_bio_13_horn	114.75040000000003	0.14952242374420166
wc2.1_2.5m_bio_13_horn	115.9312	0.1399969756603241
wc2.1_2.5m_bio_13_horn	117.11200000000004	0.1308952271938324
wc2.1_2.5m_bio_13_horn	118.29280000000001	0.12221653014421463
wc2.1_2.5m_bio_13_horn	119.47360000000002	0.11395815759897232
wc2.1_2.5m_bio_13_horn	120.65440000000002	0.10611555725336075
wc2.1_2.5m_bio_13_horn	121.8352	0.0986824706196785
wc2.1_2.5m_bio_13_horn	123.01600000000003	0.09165097028017044
wc2.1_2.5m_bio_13_horn	124.19680000000001	0.08501188457012177
wc2.1_2.5m_bio_13_horn	125.37760000000004	0.07875482738018036
wc2.1_2.5m_bio_13_horn	126.55840000000002	0.07286834716796875
wc2.1_2.5m_bio_13_horn	127.73920000000003	0.0673401951789856
wc2.1_2.5m_bio_13_horn	128.92000000000002	0.062157317996025085
wc2.1_2.5m_bio_13_horn	130.1008	0.057306237518787384
wc2.1_2.5m_bio_13_horn	131.28160000000003	0.052773039788007736
wc2.1_2.5m_bio_13_horn	132.4624	0.04854355379939079
wc2.1_2.5m_bio_13_horn	133.64320000000004	0.04460348188877106
wc2.1_2.5m_bio_13_horn	134.824	0.04093848913908005
wc2.1_2.5m_bio_13_horn	136.0048	0.037534330040216446
wc2.1_2.5m_bio_13_horn	137.18560000000002	0.03437695652246475
wc2.1_2.5m_bio_13_horn	138.3664	0.031452447175979614
wc2.1_2.5m_bio_13_horn	139.54720000000003	0.028747310861945152
wc2.1_2.5m_bio_13_horn	140.728	0.026248378679156303
wc2.1_2.5m_bio_13_horn	141.90880000000004	0.023942895233631134
wc2.1_2.5m_bio_13_horn	143.08960000000002	0.02181854471564293
wc2.1_2.5m_bio_13_horn	144.2704	0.019863495603203773
wc2.1_2.5m_bio_13_horn	145.45120000000003	0.01806640811264515
wc2.1_2.5m_bio_13_horn	146.632	0.016416452825069427
wc2.1_2.5m_bio_13_horn	147.81280000000004	0.014903323724865913
wc2.1_2.5m_bio_13_horn	148.99360000000001	0.013517233543097973
wc2.1_2.5m_bio_13_horn	150.17440000000005	0.01224893145263195
wc2.1_2.5m_bio_13_horn	151.35520000000002	0.011089635081589222
wc2.1_2.5m_bio_13_horn	152.536	0.010031118057668209
wc2.1_2.5m_bio_13_horn	153.71680000000003	0.009065629914402962
wc2.1_2.5m_bio_13_horn	154.8976	0.008185899816453457
wc2.1_2.5m_bio_13_horn	156.07840000000004	0.007385124918073416
wc2.1_2.5m_bio_13_horn	157.25920000000002	0.006656946148723364
wc2.1_2.5m_bio_13_horn	158.44000000000005	0.005995434708893299
wc2.1_2.5m_bio_13_horn	159.62080000000003	0.005395072046667337
wc2.1_2.5m_bio_13_horn	160.8016	0.004850729368627071
wc2.1_2.5m_bio_13_horn	161.98240000000004	0.004357648082077503
wc2.1_2.5m_bio_13_horn	163.16320000000002	0.003911426290869713
wc2.1_2.5m_bio_13_horn	164.34400000000005	0.0035079759545624256
wc2.1_2.5m_bio_13_horn	165.52480000000003	0.003143538720905781
wc2.1_2.5m_bio_13_horn	166.7056	0.002814643085002899
wc2.1_2.5m_bio_13_horn	167.88640000000004	0.0025180913507938385
wc2.1_2.5m_bio_13_horn	169.0672	0.002250943798571825
wc2.1_2.5m_bio_13_horn	170.24800000000005	0.002010499592870474
wc2.1_2.5m_bio_13_horn	171.42880000000002	0.001794281299225986
wc2.1_2.5m_bio_13_horn	172.60960000000006	0.0016000197501853108
wc2.1_2.5m_bio_13_horn	173.79040000000003	0.0014256380964070559
wc2.1_2.5m_bio_13_horn	174.9712	0.0012692385353147984
wc2.1_2.5m_bio_13_horn	176.15200000000004	0.0011290900874882936
wc2.1_2.5m_bio_13_horn	177.33280000000002	0.0010036093881353736
wc2.1_2.5m_bio_13_horn	178.51360000000005	8.913594065234065E-4
wc2.1_2.5m_bio_13_horn	179.69440000000003	7.910312851890922E-4
wc2.1_2.5m_bio_13_horn	180.87520000000006	7.014352595433593E-4
wc2.1_2.5m_bio_13_horn	182.05600000000004	6.214914610609412E-4
wc2.1_2.5m_bio_13_horn	183.23680000000002	5.50220487639308E-4
wc2.1_2.5m_bio_13_horn	184.41760000000005	4.8673522542230785E-4
wc2.1_2.5m_bio_13_horn	185.59840000000003	4.302328743506223E-4
wc2.1_2.5m_bio_13_horn	186.77920000000006	3.799876431003213E-4
wc2.1_2.5m_bio_13_horn	187.96000000000004	3.353441716171801E-4
wc2.1_2.5m_bio_13_horn	189.14080000000007	2.957116230390966E-4
wc2.1_2.5m_bio_13_horn	190.32160000000005	2.605560584925115E-4
wc2.1_2.5m_bio_13_horn	191.50240000000002	2.293982106493786E-4
wc2.1_2.5m_bio_13_horn	192.68320000000006	2.0180651335977018E-4
wc2.1_2.5m_bio_13_horn	193.86400000000003	1.7739309987518936E-4
wc2.1_2.5m_bio_13_horn	195.04480000000007	1.558098301757127E-4
wc2.1_2.5m_bio_13_horn	196.22560000000004	1.3674446381628513E-4
wc2.1_2.5m_bio_13_horn	197.40640000000002	1.19917189294938E-4
wc2.1_2.5m_bio_13_horn	198.58720000000005	1.0507758997846395E-4
wc2.1_2.5m_bio_13_horn	199.76800000000003	9.200169006362557E-5
wc2.1_2.5m_bio_13_horn	200.94880000000006	8.048939344007522E-5
wc2.1_2.5m_bio_13_horn	202.12960000000004	7.036220631562173E-5
wc2.1_2.5m_bio_13_horn	203.31040000000007	6.146059604361653E-5
wc2.1_2.5m_bio_13_horn	204.49120000000005	5.364280514186248E-5
wc2.1_2.5m_bio_13_horn	205.67200000000003	4.6782512072240934E-5
wc2.1_2.5m_bio_13_horn	206.85280000000006	4.0767405153019354E-5
wc2.1_2.5m_bio_13_horn	208.03360000000004	3.549769098754041E-5
wc2.1_2.5m_bio_13_horn	209.21440000000007	3.088478842983022E-5
wc2.1_2.5m_bio_13_horn	210.39520000000005	2.6850151698454283E-5
wc2.1_2.5m_bio_13_horn	211.57600000000002	2.3324182620854117E-5
wc2.1_2.5m_bio_13_horn	212.75680000000006	2.024527930188924E-5
wc2.1_2.5m_bio_13_horn	213.93760000000003	1.7558957551955245E-5
wc2.1_2.5m_bio_13_horn	215.1184	1.521710873930715E-5
wc2.1_2.5m_bio_13_horn	216.2992000000001	1.3177179425838403E-5
wc2.1_2.5m_bio_13_horn	217.48000000000008	1.1401722986192908E-5
wc2.1_2.5m_bio_13_horn	218.66080000000005	9.857713848759886E-6
wc2.1_2.5m_bio_13_horn	219.84160000000003	8.516078196407761E-6
wc2.1_2.5m_bio_13_horn	221.02240000000006	7.351244221354136E-6
wc2.1_2.5m_bio_13_horn	222.2032000000001	6.3407374000234995E-6
wc2.1_2.5m_bio_13_horn	223.38400000000007	5.46482760910294E-6
wc2.1_2.5m_bio_13_horn	224.56480000000005	4.706205800175667E-6
wc2.1_2.5m_bio_13_horn	225.74560000000002	4.04970296585816E-6
wc2.1_2.5m_bio_13_horn	226.92640000000006	3.482035026536323E-6
wc2.1_2.5m_bio_13_horn	228.1072000000001	2.9915879622421926E-6
wc2.1_2.5m_bio_13_horn	229.28800000000007	2.5681911210995167E-6
wc2.1_2.5m_bio_13_horn	230.46880000000004	2.202980795118492E-6
wc2.1_2.5m_bio_13_horn	231.64960000000002	1.8882167296396801E-6
wc2.1_2.5m_bio_13_horn	232.83040000000005	1.6171518382179784E-6
wc2.1_2.5m_bio_13_horn	234.0112000000001	1.3839089660905302E-6
wc2.1_2.5m_bio_13_horn	235.19200000000006	1.183374138236104E-6
wc2.1_2.5m_bio_13_horn	236.37280000000004	1.0111007213708945E-6
wc2.1_2.5m_bio_13_horn	237.55360000000007	8.632260914964718E-7
wc2.1_2.5m_bio_13_horn	238.73440000000005	7.36397851142101E-7
wc2.1_2.5m_bio_13_horn	239.91520000000008	6.277088573369838E-7
wc2.1_2.5m_bio_13_horn	241.09600000000006	5.346415719031938E-7
wc2.1_2.5m_bio_13_horn	242.27680000000004	4.5501332124331384E-7
wc2.1_2.5m_bio_13_horn	243.45760000000007	3.8693968917868915E-7
wc2.1_2.5m_bio_13_horn	244.63840000000005	3.2879128752938414E-7
wc2.1_2.5m_bio_13_horn	245.81920000000008	2.7916121325688437E-7
wc2.1_2.5m_bio_13_horn	247.00000000000006	2.3683598726620403E-7
wc2.1_2.5m_bio_13_horn	248.18080000000003	2.0076967643944954E-7
wc2.1_2.5m_bio_13_horn	249.36160000000007	1.7006163943733554E-7
wc2.1_2.5m_bio_13_horn	250.54240000000004	1.439369867739515E-7
wc2.1_2.5m_bio_13_horn	251.72320000000008	1.2172962726708647E-7
wc2.1_2.5m_bio_13_horn	252.90400000000005	1.0286744611676113E-7
wc2.1_2.5m_bio_13_horn	254.08480000000003	8.685971408795012E-8
wc2.1_2.5m_bio_13_horn	255.26560000000006	7.328510065462979E-8
wc2.1_2.5m_bio_13_horn	256.44640000000004	6.178311906523959E-8
wc2.1_2.5m_bio_13_horn	257.6272000000001	5.204556430271623E-8
wc2.1_2.5m_bio_13_horn	258.80800000000005	4.380800788794659E-8
wc2.1_2.5m_bio_13_horn	259.9888000000001	3.684537830395129E-8
wc2.1_2.5m_bio_13_horn	261.16960000000006	3.0964947939082776E-8
wc2.1_2.5m_bio_13_horn	262.35040000000004	2.6002407338410194E-8
wc2.1_2.5m_bio_13_horn	263.53120000000007	2.1818081563651504E-8
wc2.1_2.5m_bio_13_horn	264.71200000000005	1.829259765884217E-8
wc2.1_2.5m_bio_13_horn	265.8928000000001	1.5324770785696273E-8
wc2.1_2.5m_bio_13_horn	267.07360000000006	1.2828279771781581E-8
wc2.1_2.5m_bio_13_horn	268.25440000000003	1.0730072830256177E-8
wc2.1_2.5m_bio_13_horn	269.43520000000007	8.967941056425843E-9
wc2.1_2.5m_bio_13_horn	270.61600000000004	7.489324715947987E-9
wc2.1_2.5m_bio_13_horn	271.7968000000001	6.249543549330383E-9
wc2.1_2.5m_bio_13_horn	272.97760000000005	5.210913034403575E-9
wc2.1_2.5m_bio_13_horn	274.15840000000003	4.341473847091493E-9
wc2.1_2.5m_bio_13_horn	275.33920000000006	3.61423424521945E-9
wc2.1_2.5m_bio_13_horn	276.5200000000001	3.0064590816891723E-9
wc2.1_2.5m_bio_13_horn	277.7008000000001	2.498906415127067E-9
wc2.1_2.5m_bio_13_horn	278.88160000000005	2.0754133966960353E-9
wc2.1_2.5m_bio_13_horn	280.0624	1.7223245052377933E-9
wc2.1_2.5m_bio_13_horn	281.24320000000006	1.4281875682087275E-9
wc2.1_2.5m_bio_13_horn	282.4240000000001	1.1833445334730186E-9
wc2.1_2.5m_bio_13_horn	283.60480000000007	9.797089806085069E-10
wc2.1_2.5m_bio_13_horn	284.78560000000004	8.104732440727958E-10
wc2.1_2.5m_bio_13_horn	285.9664	6.699466537085641E-10
wc2.1_2.5m_bio_13_horn	287.14720000000005	5.533495328613469E-10
wc2.1_2.5m_bio_13_horn	288.3280000000001	4.566827194185663E-10
wc2.1_2.5m_bio_13_horn	289.50880000000006	3.7660802254535497E-10
wc2.1_2.5m_bio_13_horn	290.68960000000004	3.103274581750526E-10
wc2.1_2.5m_bio_13_horn	291.8704	2.5551172289084434E-10
wc2.1_2.5m_bio_13_horn	293.0512000000001	2.1021179241742516E-10
wc2.1_2.5m_bio_13_horn	294.2320000000001	1.7280780972850351E-10
wc2.1_2.5m_bio_13_horn	295.41280000000006	1.419466766350297E-10
wc2.1_2.5m_bio_13_horn	296.59360000000004	1.165056801033515E-10
wc2.1_2.5m_bio_13_horn	297.77440000000007	9.554866620131719E-11
wc2.1_2.5m_bio_13_horn	298.9552000000001	7.830006781839316E-11
wc2.1_2.5m_bio_13_horn	300.1360000000001	6.41146857827124E-11
wc2.1_2.5m_bio_13_horn	301.31680000000006	5.24576007632227E-11
wc2.1_2.5m_bio_13_horn	302.49760000000003	4.2886385415163986E-11
wc2.1_2.5m_bio_13_horn	303.67840000000007	3.503369816471036E-11
wc2.1_2.5m_bio_13_horn	304.8592000000001	2.8596481085885195E-11
wc2.1_2.5m_bio_13_horn	306.0400000000001	2.332355662770791E-11
wc2.1_2.5m_bio_13_horn	307.22080000000005	1.9008026055922222E-11
wc2.1_2.5m_bio_13_horn	308.40160000000003	1.5478712062089173E-11
wc2.1_2.5m_bio_13_horn	309.5824000000001	1.2594841836133241E-11
wc2.1_2.5m_bio_13_horn	310.7632000000001	1.0240145537077083E-11
wc2.1_2.5m_bio_13_horn	311.9440000000001	8.31916306676117E-12
wc2.1_2.5m_bio_13_horn	313.12480000000005	6.753221679783872E-12
wc2.1_2.5m_bio_13_horn	314.3056	5.477695120409409E-12
wc2.1_2.5m_bio_13_horn	315.4864000000001	4.439610137851879E-12
wc2.1_2.5m_bio_13_horn	316.6672000000001	3.5954006698951657E-12
wc2.1_2.5m_bio_13_horn	317.84800000000007	2.9094435194387813E-12
wc2.1_2.5m_bio_13_horn	319.02880000000005	2.352491248677757E-12
wc2.1_2.5m_bio_13_horn	320.2096	1.9006679910504864E-12
wc2.1_2.5m_bio_13_horn	321.3904000000001	1.534404873125561E-12
wc2.1_2.5m_bio_13_horn	322.5712000000001	1.237752738844633E-12
wc2.1_2.5m_bio_13_horn	323.75200000000007	9.976614803383632E-13
wc2.1_2.5m_bio_13_horn	324.93280000000004	8.035126925799718E-13
wc2.1_2.5m_bio_13_horn	326.1136	6.46636336056744E-13
wc2.1_2.5m_bio_13_horn	327.2944000000001	5.199754472481888E-13
wc2.1_2.5m_bio_13_horn	328.4752000000001	4.177974969026693E-13
wc2.1_2.5m_bio_13_horn	329.65600000000006	3.3543176916617234E-13
wc2.1_2.5m_bio_13_horn	330.83680000000004	2.6909328714949665E-13
wc2.1_2.5m_bio_13_horn	332.0176000000001	2.1570330970607093E-13
wc2.1_2.5m_bio_13_horn	333.1984000000001	1.7277109918504424E-13
wc2.1_2.5m_bio_13_horn	334.3792000000001	1.3827404932859055E-13
wc2.1_2.5m_bio_13_horn	335.56000000000006	1.1057847752694513E-13
wc2.1_2.5m_bio_13_horn	336.74080000000004	8.836002405015336E-14
wc2.1_2.5m_bio_13_horn	337.92160000000007	7.055070910073555E-14
wc2.1_2.5m_bio_13_horn	339.1024000000001	5.628656584875588E-14
wc2.1_2.5m_bio_13_horn	340.2832000000001	4.4870757229167196E-14
wc2.1_2.5m_bio_13_horn	341.46400000000006	3.574229332100297E-14
wc2.1_2.5m_bio_13_horn	342.64480000000003	2.844832320560674E-14
wc2.1_2.5m_bio_13_horn	343.82560000000007	2.2625142793888768E-14
wc2.1_2.5m_bio_13_horn	345.0064000000001	1.797964819291297E-14
wc2.1_2.5m_bio_13_horn	346.1872000000001	1.4276819947068274E-14
wc2.1_2.5m_bio_13_horn	347.36800000000005	1.1327575738572047E-14
wc2.1_2.5m_bio_13_horn	348.5488000000001	8.980549085684051E-15
wc2.1_2.5m_bio_13_horn	349.72960000000006	7.114166196517824E-15
wc2.1_2.5m_bio_13_horn	350.9104000000001	5.631260110045564E-15
wc2.1_2.5m_bio_13_horn	352.0912000000001	4.453946146767236E-15
wc2.1_2.5m_bio_13_horn	353.27200000000005	3.5199745848397013E-15
wc2.1_2.5m_bio_13_horn	354.4528000000001	2.7796781650930467E-15
wc2.1_2.5m_bio_13_horn	355.63360000000006	2.193333583399887E-15
wc2.1_2.5m_bio_13_horn	356.8144000000001	1.7293199351689167E-15
wc2.1_2.5m_bio_13_horn	357.99520000000007	1.3623890740666164E-15
wc2.1_2.5m_bio_13_horn	359.17600000000004	1.072475636605479E-15
wc2.1_2.5m_bio_13_horn	360.3568000000001	8.435849937633833E-16
wc2.1_2.5m_bio_13_horn	361.53760000000005	6.630263155894139E-16
wc2.1_2.5m_bio_13_horn	362.7184000000001	5.207002694347803E-16
wc2.1_2.5m_bio_13_horn	363.89920000000006	4.0860657617310635E-16
wc2.1_2.5m_bio_13_horn	365.0800000000001	3.2039132402968237E-16
wc2.1_2.5m_bio_13_horn	366.2608000000001	2.5102165499016013E-16
wc2.1_2.5m_bio_13_horn	367.4416000000001	1.9651795680543268E-16
wc2.1_2.5m_bio_13_horn	368.6224000000001	1.5372634200106806E-16
wc2.1_2.5m_bio_13_horn	369.80320000000006	1.2015862482472715E-16
wc2.1_2.5m_bio_13_horn	370.9840000000001	9.384619482787255E-17
wc2.1_2.5m_bio_13_horn	372.16480000000007	7.323841923421236E-17
wc2.1_2.5m_bio_13_horn	373.3456000000001	5.711054134157606E-17
wc2.1_2.5m_bio_13_horn	374.5264000000001	4.44994052795967E-17
wc2.1_2.5m_bio_13_horn	375.70720000000006	3.4645523588330154E-17
wc2.1_2.5m_bio_13_horn	376.8880000000001	2.6952603270882863E-17
wc2.1_2.5m_bio_13_horn	378.06880000000007	2.095135333289022E-17
wc2.1_2.5m_bio_13_horn	379.2496000000001	1.627340543216398E-17
wc2.1_2.5m_bio_13_horn	380.4304000000001	1.263006195439457E-17
wc2.1_2.5m_bio_13_horn	381.61120000000005	9.794617509099574E-18
wc2.1_2.5m_bio_13_horn	382.7920000000001	7.589796537660918E-18
wc2.1_2.5m_bio_13_horn	383.97280000000006	5.87662194382173E-18
wc2.1_2.5m_bio_13_horn	385.1536000000001	4.546592446633429E-18
wc2.1_2.5m_bio_13_horn	386.3344000000001	3.514789270821015E-18
wc2.1_2.5m_bio_13_horn	387.5152000000001	2.715021010177688E-18
wc2.1_2.5m_bio_13_horn	388.6960000000001	2.0955694376744897E-18
wc2.1_2.5m_bio_13_horn	389.87680000000006	1.6161870466318863E-18
wc2.1_2.5m_bio_13_horn	391.0576000000001	1.2454864687065532E-18
wc2.1_2.5m_bio_13_horn	392.23840000000007	9.59050055998961E-19
wc2.1_2.5m_bio_13_horn	393.4192000000001	7.379115910390346E-19
wc2.1_2.5m_bio_13_horn	394.6000000000001	5.673123105424497E-19
wc2.1_2.5m_bio_13_horn	395.78080000000006	4.358137025048815E-19
wc2.1_2.5m_bio_13_horn	396.9616000000001	3.3452949485264357E-19
wc2.1_2.5m_bio_13_horn	398.14240000000007	2.565834902499475E-19
wc2.1_2.5m_bio_13_horn	399.3232000000001	1.9664270019129905E-19
wc2.1_2.5m_bio_13_horn	400.5040000000001	1.505871060666335E-19
wc2.1_2.5m_bio_13_horn	401.68480000000005	1.1522654367197232E-19
wc2.1_2.5m_bio_13_horn	402.8656000000001	8.810044795300289E-20
wc2.1_2.5m_bio_13_horn	404.0464000000001	6.730719530495116E-20
wc2.1_2.5m_bio_13_horn	405.2272000000001	5.1380659790855164E-20
wc2.1_2.5m_bio_13_horn	406.4080000000001	3.9192117921969355E-20
wc2.1_2.5m_bio_13_horn	407.58880000000005	2.9871191516954684E-20
wc2.1_2.5m_bio_13_horn	408.7696000000001	2.274925530016548E-20
wc2.1_2.5m_bio_13_horn	409.9504000000001	1.7311576748395015E-20
wc2.1_2.5m_bio_13_horn	411.1312000000001	1.3163365335050315E-20
wc2.1_2.5m_bio_13_horn	412.31200000000007	1.000119683272144E-20
wc2.1_2.5m_bio_13_horn	413.49280000000005	7.592729616715454E-21
wc2.1_2.5m_bio_13_horn	414.6736000000001	5.75968283901374E-21
wc2.1_2.5m_bio_13_horn	415.8544000000001	4.3657631456204135E-21
wc2.1_2.5m_bio_13_horn	417.0352000000001	3.306584018692012E-21
wc2.1_2.5m_bio_13_horn	418.21600000000007	2.5023823058411228E-21
wc2.1_2.5m_bio_13_horn	419.39680000000004	1.892294396869392E-21
wc2.1_2.5m_bio_13_horn	420.57760000000013	1.429810264495339E-21
wc2.1_2.5m_bio_13_horn	421.7584000000001	1.0795159358214501E-21
wc2.1_2.5m_bio_13_horn	422.9392000000001	8.143936947721489E-22
wc2.1_2.5m_bio_13_horn	424.12000000000006	6.139043801658667E-22
wc2.1_2.5m_bio_13_horn	425.30080000000004	4.624041103238272E-22
wc2.1_2.5m_bio_13_horn	426.4816000000001	3.480195315022702E-22
wc2.1_2.5m_bio_13_horn	427.6624000000001	2.617219854905345E-22
wc2.1_2.5m_bio_13_horn	428.8432000000001	1.9666983942981935E-22
wc2.1_2.5m_bio_13_horn	430.02400000000006	1.4767030597098072E-22
wc2.1_2.5m_bio_13_horn	431.20480000000003	1.1079066737688943E-22
wc2.1_2.5m_bio_13_horn	432.3856000000001	8.305661511227466E-23
wc2.1_2.5m_bio_13_horn	433.5664000000001	6.221567992457902E-23
wc2.1_2.5m_bio_13_horn	434.7472000000001	4.6567885495712966E-23
wc2.1_2.5m_bio_13_horn	435.92800000000005	3.4827937597356275E-23
wc2.1_2.5m_bio_13_horn	437.10880000000003	2.6027358007056354E-23
wc2.1_2.5m_bio_13_horn	438.2896000000001	1.9435107746223081E-23
wc2.1_2.5m_bio_13_horn	439.4704000000001	1.450123243478163E-23
wc2.1_2.5m_bio_13_horn	440.6512000000001	1.0811285852373317E-23
wc2.1_2.5m_bio_13_horn	441.83200000000005	8.053987430102461E-24
wc2.1_2.5m_bio_13_horn	443.0128000000001	5.995181952055025E-24
wc2.1_2.5m_bio_13_horn	444.1936000000001	4.4591108141173126E-24
wc2.1_2.5m_bio_13_horn	445.3744000000001	3.314021623342933E-24
wc2.1_2.5m_bio_13_horn	446.55520000000007	2.4610296791863E-24
wc2.1_2.5m_bio_13_horn	447.73600000000005	1.826163100134387E-24
wc2.1_2.5m_bio_13_horn	448.91680000000014	1.3539938565808108E-24
wc2.1_2.5m_bio_13_horn	450.0976000000001	1.0031248948022881E-24
wc2.1_2.5m_bio_13_horn	451.2784000000001	7.42587754331138E-25
wc2.1_2.5m_bio_13_horn	452.45920000000007	5.492900605850191E-25
wc2.1_2.5m_bio_13_horn	453.64000000000004	4.0598512015640766E-25
wc2.1_2.5m_bio_13_horn	454.82080000000013	2.9983318643289346E-25
wc2.1_2.5m_bio_13_horn	456.0016000000001	2.212621472348149E-25
wc2.1_2.5m_bio_13_horn	457.1824000000001	1.6315069632575744E-25
wc2.1_2.5m_bio_13_horn	458.36320000000006	1.2020762313966095E-25
wc2.1_2.5m_bio_13_horn	459.5440000000001	8.849717736086138E-26
wc2.1_2.5m_bio_13_horn	460.72480000000013	6.510106667810675E-26
wc2.1_2.5m_bio_13_horn	461.9056000000001	4.7852120702919826E-26
wc2.1_2.5m_bio_13_horn	463.0864000000001	3.51459689174041E-26
wc2.1_2.5m_bio_13_horn	464.26720000000006	2.5793136958234586E-26
wc2.1_2.5m_bio_13_horn	465.44800000000004	1.8914468620677624E-26
wc2.1_2.5m_bio_13_horn	466.6288000000001	1.3859209124708276E-26
wc2.1_2.5m_bio_13_horn	467.8096000000001	1.0147148638736985E-26
wc2.1_2.5m_bio_13_horn	468.9904000000001	7.423478481713134E-27
wc2.1_2.5m_bio_13_horn	470.17120000000006	5.4265672336675404E-27
wc2.1_2.5m_bio_13_horn	471.35200000000003	3.963731766640082E-27
wc2.1_2.5m_bio_13_horn	472.5328000000001	2.8929276212914062E-27
wc2.1_2.5m_bio_13_horn	473.7136000000001	2.1097562983121032E-27
wc2.1_2.5m_bio_13_horn	474.8944000000001	1.5373800299724247E-27
wc2.1_2.5m_bio_13_horn	476.07520000000005	1.119416157888965E-27
wc2.1_2.5m_bio_13_horn	477.25600000000014	8.14434462284055E-28
wc2.1_2.5m_bio_13_horn	478.4368	5.9208233538240005E-28
wc2.1_2.5m_bio_13_horn	479.6176000000001	4.30092945538973E-28
wc2.1_2.5m_bio_13_horn	480.7984000000002	3.121791606224526E-28
wc2.1_2.5m_bio_13_horn	481.97920000000005	2.264140335249891E-28
wc2.1_2.5m_bio_13_horn	483.16000000000014	1.64080504391732E-28
wc2.1_2.5m_bio_13_horn	484.3408	1.188152164269908E-28
wc2.1_2.5m_bio_13_horn	485.5216000000001	8.59688844670486E-29
wc2.1_2.5m_bio_13_horn	486.7024000000002	6.215441764842909E-29
wc2.1_2.5m_bio_13_horn	487.88320000000004	4.4901088593726483E-29
wc2.1_2.5m_bio_13_horn	489.06400000000014	3.2411803044036446E-29
wc2.1_2.5m_bio_13_horn	490.2448000000001	2.3377802828814474E-29
wc2.1_2.5m_bio_13_horn	491.4256000000001	1.6848671613160848E-29
wc2.1_2.5m_bio_13_horn	492.6064000000002	1.2133378962181968E-29
wc2.1_2.5m_bio_13_horn	493.78720000000004	1.0873771877987722E-29
wc2.1_2.5m_bio_13_horn	494.96800000000013	1.0873771877987722E-29
wc2.1_2.5m_bio_13_horn	496.1488000000001	1.0873771877987722E-29
wc2.1_2.5m_bio_13_horn	497.3296000000001	1.0873771877987722E-29
wc2.1_2.5m_bio_13_horn	498.5104000000002	1.0873771877987722E-29
wc2.1_2.5m_bio_13_horn	499.69120000000004	1.0873771877987722E-29
wc2.1_2.5m_bio_13_horn	500.8720000000001	1.0873771877987722E-29
wc2.1_2.5m_bio_13_horn	502.0528000000001	1.0873771877987722E-29
wc2.1_2.5m_bio_13_horn	503.2336000000001	1.0873771877987722E-29
wc2.1_2.5m_bio_13_horn	504.41440000000017	1.0873771877987722E-29
wc2.1_2.5m_bio_13_horn	505.59520000000003	1.0873771877987722E-29
wc2.1_2.5m_bio_13_horn	506.7760000000001	1.0873771877987722E-29
wc2.1_2.5m_bio_13_horn	507.9568000000001	1.0873771877987722E-29
wc2.1_2.5m_bio_13_horn	509.1376000000001	1.0873771877987722E-29
wc2.1_2.5m_bio_13_horn	510.31840000000017	1.0873771877987722E-29
wc2.1_2.5m_bio_13_horn	511.49920000000003	1.0873771877987722E-29
wc2.1_2.5m_bio_13_horn	512.6800000000001	1.0873771877987722E-29
wc2.1_2.5m_bio_13_horn	513.8608	1.0873771877987722E-29
wc2.1_2.5m_bio_13_horn	515.0416	1.0873771877987722E-29
wc2.1_2.5m_bio_13_horn	516.2224000000001	1.0873771877987722E-29
wc2.1_2.5m_bio_13_horn	517.4032	1.0873771877987722E-29
wc2.1_2.5m_bio_13_horn	518.5840000000001	1.0873771877987722E-29
wc2.1_2.5m_bio_13_horn	519.7648	1.0873771877987722E-29
wc2.1_2.5m_bio_13_horn	520.9456	1.0873771877987722E-29
wc2.1_2.5m_bio_13_horn	522.1264000000001	1.0873771877987722E-29
wc2.1_2.5m_bio_13_horn	523.3072000000001	1.0873771877987722E-29
wc2.1_2.5m_bio_13_horn	524.488	1.0873771877987722E-29
wc2.1_2.5m_bio_13_horn	525.6688	1.0873771877987722E-29
wc2.1_2.5m_bio_13_horn	526.8496	1.0873771877987722E-29
wc2.1_2.5m_bio_13_horn	528.0304000000001	1.0873771877987722E-29
wc2.1_2.5m_bio_13_horn	529.2112000000001	1.0873771877987722E-29
wc2.1_2.5m_bio_13_horn	530.392	1.0873771877987722E-29
wc2.1_2.5m_bio_13_horn	531.5728	1.0873771877987722E-29
wc2.1_2.5m_bio_13_horn	532.7536	1.0873771877987722E-29
wc2.1_2.5m_bio_13_horn	533.9344000000001	1.0873771877987722E-29
wc2.1_2.5m_bio_13_horn	535.1152000000001	1.0873771877987722E-29
wc2.1_2.5m_bio_13_horn	536.296	1.0873771877987722E-29
wc2.1_2.5m_bio_13_horn	537.4768	1.0873771877987722E-29
wc2.1_2.5m_bio_13_horn	538.6576	1.0873771877987722E-29
wc2.1_2.5m_bio_13_horn	539.8384000000001	1.0873771877987722E-29
wc2.1_2.5m_bio_13_horn	541.0192000000001	1.0873771877987722E-29
wc2.1_2.5m_bio_13_horn	542.2	1.0873771877987722E-29
