# Supplementary material for: New records of a lost species and a geographic range expansion for sengis in the Horn of Africa
Source: PeerJ. 2020 Aug 18;8:e9652. doi: 10.7717/peerj.9652 (PMC7441985; doi:10.7717/peerj.9652)
Supplement: Supplemental Information 6 [file peerj-08-9652-s006.zip › Data_S6_Ecological_Niche_Modeling/4_final_Maxent_analysis/output/plots/revoilii_14_wc2.1_2.5m_bio_19_horn.dat]

variable	x	y
wc2.1_2.5m_bio_19_horn	-111.8	0.6004233360290527
wc2.1_2.5m_bio_19_horn	-109.1168	0.6004233360290527
wc2.1_2.5m_bio_19_horn	-106.4336	0.6004233360290527
wc2.1_2.5m_bio_19_horn	-103.7504	0.6004233360290527
wc2.1_2.5m_bio_19_horn	-101.0672	0.6004233360290527
wc2.1_2.5m_bio_19_horn	-98.384	0.6004233360290527
wc2.1_2.5m_bio_19_horn	-95.7008	0.6004233360290527
wc2.1_2.5m_bio_19_horn	-93.0176	0.6004233360290527
wc2.1_2.5m_bio_19_horn	-90.3344	0.6004233360290527
wc2.1_2.5m_bio_19_horn	-87.6512	0.6004233360290527
wc2.1_2.5m_bio_19_horn	-84.96799999999999	0.6004233360290527
wc2.1_2.5m_bio_19_horn	-82.2848	0.6004233360290527
wc2.1_2.5m_bio_19_horn	-79.60159999999999	0.6004233360290527
wc2.1_2.5m_bio_19_horn	-76.91839999999999	0.6004233360290527
wc2.1_2.5m_bio_19_horn	-74.23519999999999	0.6004233360290527
wc2.1_2.5m_bio_19_horn	-71.55199999999999	0.6004233360290527
wc2.1_2.5m_bio_19_horn	-68.8688	0.6004233360290527
wc2.1_2.5m_bio_19_horn	-66.1856	0.6004233360290527
wc2.1_2.5m_bio_19_horn	-63.5024	0.6004233360290527
wc2.1_2.5m_bio_19_horn	-60.8192	0.6004233360290527
wc2.1_2.5m_bio_19_horn	-58.135999999999996	0.6004233360290527
wc2.1_2.5m_bio_19_horn	-55.4528	0.6004233360290527
wc2.1_2.5m_bio_19_horn	-52.769600000000004	0.6004233360290527
wc2.1_2.5m_bio_19_horn	-50.0864	0.6004233360290527
wc2.1_2.5m_bio_19_horn	-47.4032	0.6004233360290527
wc2.1_2.5m_bio_19_horn	-44.72	0.6004233360290527
wc2.1_2.5m_bio_19_horn	-42.0368	0.6004233360290527
wc2.1_2.5m_bio_19_horn	-39.3536	0.6004233360290527
wc2.1_2.5m_bio_19_horn	-36.6704	0.6004233360290527
wc2.1_2.5m_bio_19_horn	-33.987200000000016	0.6004233360290527
wc2.1_2.5m_bio_19_horn	-31.304000000000002	0.6004233360290527
wc2.1_2.5m_bio_19_horn	-28.620800000000003	0.6004233360290527
wc2.1_2.5m_bio_19_horn	-25.937600000000003	0.6004233360290527
wc2.1_2.5m_bio_19_horn	-23.254400000000004	0.6004233360290527
wc2.1_2.5m_bio_19_horn	-20.571200000000005	0.6004233360290527
wc2.1_2.5m_bio_19_horn	-17.88799999999999	0.6004233360290527
wc2.1_2.5m_bio_19_horn	-15.204800000000006	0.6004233360290527
wc2.1_2.5m_bio_19_horn	-12.521600000000007	0.6004233360290527
wc2.1_2.5m_bio_19_horn	-9.838400000000007	0.6004233360290527
wc2.1_2.5m_bio_19_horn	-7.155200000000008	0.6004233360290527
wc2.1_2.5m_bio_19_horn	-4.471999999999994	0.6004233360290527
wc2.1_2.5m_bio_19_horn	-1.7887999999999948	0.6004233360290527
wc2.1_2.5m_bio_19_horn	0.8943999999999903	0.6966781616210938
wc2.1_2.5m_bio_19_horn	3.5775999999999897	0.88675457239151
wc2.1_2.5m_bio_19_horn	6.260799999999989	0.8488903045654297
wc2.1_2.5m_bio_19_horn	8.943999999999988	0.8012040257453918
wc2.1_2.5m_bio_19_horn	11.627200000000002	0.7430247068405151
wc2.1_2.5m_bio_19_horn	14.310400000000001	0.6747310757637024
wc2.1_2.5m_bio_19_horn	16.9936	0.5981047749519348
wc2.1_2.5m_bio_19_horn	19.6768	0.5431128740310669
wc2.1_2.5m_bio_19_horn	22.36	0.5650898218154907
wc2.1_2.5m_bio_19_horn	25.0432	0.5868138670921326
wc2.1_2.5m_bio_19_horn	27.726399999999998	0.6082051992416382
wc2.1_2.5m_bio_19_horn	30.40959999999997	0.6291887760162354
wc2.1_2.5m_bio_19_horn	33.0928	0.649695873260498
wc2.1_2.5m_bio_19_horn	35.775999999999996	0.6696643233299255
wc2.1_2.5m_bio_19_horn	38.459199999999996	0.6890392303466797
wc2.1_2.5m_bio_19_horn	41.142399999999995	0.7077736854553223
wc2.1_2.5m_bio_19_horn	43.825599999999966	0.7258285284042358
wc2.1_2.5m_bio_19_horn	46.508799999999994	0.7431727051734924
wc2.1_2.5m_bio_19_horn	49.19199999999999	0.7597827911376953
wc2.1_2.5m_bio_19_horn	51.87519999999999	0.7756429314613342
wc2.1_2.5m_bio_19_horn	54.55839999999999	0.7907443046569824
wc2.1_2.5m_bio_19_horn	57.24159999999999	0.8050846457481384
wc2.1_2.5m_bio_19_horn	59.92479999999999	0.8052064776420593
wc2.1_2.5m_bio_19_horn	62.60799999999999	0.8038507103919983
wc2.1_2.5m_bio_19_horn	65.29119999999999	0.802487850189209
wc2.1_2.5m_bio_19_horn	67.97439999999999	0.8011178374290466
wc2.1_2.5m_bio_19_horn	70.65759999999999	0.799740731716156
wc2.1_2.5m_bio_19_horn	73.34079999999999	0.7983564138412476
wc2.1_2.5m_bio_19_horn	76.02400000000002	0.7969650030136108
wc2.1_2.5m_bio_19_horn	78.70719999999999	0.7955664396286011
wc2.1_2.5m_bio_19_horn	81.39039999999999	0.7941607236862183
wc2.1_2.5m_bio_19_horn	84.07359999999998	0.7927479147911072
wc2.1_2.5m_bio_19_horn	86.75679999999998	0.7913278937339783
wc2.1_2.5m_bio_19_horn	89.44000000000001	0.7899007201194763
wc2.1_2.5m_bio_19_horn	92.12319999999998	0.7884664535522461
wc2.1_2.5m_bio_19_horn	94.80640000000001	0.787024974822998
wc2.1_2.5m_bio_19_horn	97.48959999999998	0.785576343536377
wc2.1_2.5m_bio_19_horn	100.17279999999998	0.7841206192970276
wc2.1_2.5m_bio_19_horn	102.85600000000001	0.7826576828956604
wc2.1_2.5m_bio_19_horn	105.53919999999998	0.7811876535415649
wc2.1_2.5m_bio_19_horn	108.22240000000001	0.7797104716300964
wc2.1_2.5m_bio_19_horn	110.90559999999998	0.7782260775566101
wc2.1_2.5m_bio_19_horn	113.58879999999998	0.7767346501350403
wc2.1_2.5m_bio_19_horn	116.27199999999998	0.7752360105514526
wc2.1_2.5m_bio_19_horn	118.95519999999998	0.7737302780151367
wc2.1_2.5m_bio_19_horn	121.6384	0.7722173929214478
wc2.1_2.5m_bio_19_horn	124.32159999999998	0.7706974148750305
wc2.1_2.5m_bio_19_horn	127.0048	0.769170343875885
wc2.1_2.5m_bio_19_horn	129.688	0.7676361203193665
wc2.1_2.5m_bio_19_horn	132.3712	0.7660948634147644
wc2.1_2.5m_bio_19_horn	135.0544	0.7645464539527893
wc2.1_2.5m_bio_19_horn	137.7376	0.7629910111427307
wc2.1_2.5m_bio_19_horn	140.42079999999999	0.7614284753799438
wc2.1_2.5m_bio_19_horn	143.10399999999998	0.7598589062690735
wc2.1_2.5m_bio_19_horn	145.78719999999998	0.7582822442054749
wc2.1_2.5m_bio_19_horn	148.47039999999998	0.7566986083984375
wc2.1_2.5m_bio_19_horn	151.15359999999998	0.7551078796386719
wc2.1_2.5m_bio_19_horn	153.83679999999998	0.7535101771354675
wc2.1_2.5m_bio_19_horn	156.51999999999998	0.7519055008888245
wc2.1_2.5m_bio_19_horn	159.20319999999992	0.7502937912940979
wc2.1_2.5m_bio_19_horn	161.88639999999998	0.7486751079559326
wc2.1_2.5m_bio_19_horn	164.56959999999998	0.7470495104789734
wc2.1_2.5m_bio_19_horn	167.25279999999998	0.7454169392585754
wc2.1_2.5m_bio_19_horn	169.93599999999998	0.7437774538993835
wc2.1_2.5m_bio_19_horn	172.61919999999992	0.7421310544013977
wc2.1_2.5m_bio_19_horn	175.30239999999998	0.7404778003692627
wc2.1_2.5m_bio_19_horn	177.98559999999998	0.7388176321983337
wc2.1_2.5m_bio_19_horn	180.66879999999998	0.7371506690979004
wc2.1_2.5m_bio_19_horn	183.35199999999998	0.7354768514633179
wc2.1_2.5m_bio_19_horn	186.03519999999992	0.7337961792945862
wc2.1_2.5m_bio_19_horn	188.71839999999997	0.7321087718009949
wc2.1_2.5m_bio_19_horn	191.40159999999997	0.730414628982544
wc2.1_2.5m_bio_19_horn	194.08479999999997	0.7287136912345886
wc2.1_2.5m_bio_19_horn	196.76799999999997	0.7270060181617737
wc2.1_2.5m_bio_19_horn	199.45119999999991	0.7252916693687439
wc2.1_2.5m_bio_19_horn	202.13439999999997	0.7235706448554993
wc2.1_2.5m_bio_19_horn	204.81759999999997	0.7218429446220398
wc2.1_2.5m_bio_19_horn	207.50079999999997	0.720108687877655
wc2.1_2.5m_bio_19_horn	210.18399999999997	0.7183678150177002
wc2.1_2.5m_bio_19_horn	212.86719999999997	0.7166203260421753
wc2.1_2.5m_bio_19_horn	215.55039999999997	0.7148663401603699
wc2.1_2.5m_bio_19_horn	218.23359999999997	0.7131058573722839
wc2.1_2.5m_bio_19_horn	220.91679999999997	0.7113388776779175
wc2.1_2.5m_bio_19_horn	223.59999999999997	0.7095654606819153
wc2.1_2.5m_bio_19_horn	226.28319999999997	0.7077856063842773
wc2.1_2.5m_bio_19_horn	228.96639999999996	0.7059993743896484
wc2.1_2.5m_bio_19_horn	231.64959999999996	0.7042067646980286
wc2.1_2.5m_bio_19_horn	234.33279999999996	0.7024078369140625
wc2.1_2.5m_bio_19_horn	237.01599999999996	0.700602650642395
wc2.1_2.5m_bio_19_horn	239.69919999999996	0.6987911462783813
wc2.1_2.5m_bio_19_horn	242.38239999999996	0.6969735026359558
wc2.1_2.5m_bio_19_horn	245.06559999999996	0.6951496005058289
wc2.1_2.5m_bio_19_horn	247.74879999999996	0.6933196187019348
wc2.1_2.5m_bio_19_horn	250.43200000000002	0.6914834976196289
wc2.1_2.5m_bio_19_horn	253.11519999999996	0.6896412968635559
wc2.1_2.5m_bio_19_horn	255.79839999999996	0.6877930760383606
wc2.1_2.5m_bio_19_horn	258.48159999999996	0.685938835144043
wc2.1_2.5m_bio_19_horn	261.16479999999996	0.6840786933898926
wc2.1_2.5m_bio_19_horn	263.848	0.6822125911712646
wc2.1_2.5m_bio_19_horn	266.53119999999996	0.6803406476974487
wc2.1_2.5m_bio_19_horn	269.21439999999996	0.6784628033638
wc2.1_2.5m_bio_19_horn	271.89759999999995	0.6765792369842529
wc2.1_2.5m_bio_19_horn	274.58079999999995	0.6746898889541626
wc2.1_2.5m_bio_19_horn	277.264	0.6727948784828186
wc2.1_2.5m_bio_19_horn	279.94719999999995	0.670894205570221
wc2.1_2.5m_bio_19_horn	282.63039999999995	0.6689879298210144
wc2.1_2.5m_bio_19_horn	285.31359999999995	0.6670761108398438
wc2.1_2.5m_bio_19_horn	287.99679999999995	0.665158748626709
wc2.1_2.5m_bio_19_horn	290.68	0.6632359027862549
wc2.1_2.5m_bio_19_horn	293.36319999999995	0.661307692527771
wc2.1_2.5m_bio_19_horn	296.04639999999995	0.6593740582466125
wc2.1_2.5m_bio_19_horn	298.72959999999995	0.6574350595474243
wc2.1_2.5m_bio_19_horn	301.4128	0.6554908752441406
wc2.1_2.5m_bio_19_horn	304.096	0.6535414457321167
wc2.1_2.5m_bio_19_horn	306.77919999999995	0.6515868306159973
wc2.1_2.5m_bio_19_horn	309.46239999999995	0.649627149105072
wc2.1_2.5m_bio_19_horn	312.14559999999994	0.647662341594696
wc2.1_2.5m_bio_19_horn	314.8288	0.6456925868988037
wc2.1_2.5m_bio_19_horn	317.512	0.6437178254127502
wc2.1_2.5m_bio_19_horn	320.19519999999994	0.64173823595047
wc2.1_2.5m_bio_19_horn	322.87839999999994	0.6397537589073181
wc2.1_2.5m_bio_19_horn	325.56159999999994	0.6377644538879395
wc2.1_2.5m_bio_19_horn	328.2448	0.6357704401016235
wc2.1_2.5m_bio_19_horn	330.92799999999994	0.6337717771530151
wc2.1_2.5m_bio_19_horn	333.61119999999994	0.6317684650421143
wc2.1_2.5m_bio_19_horn	336.29439999999994	0.6297606229782104
wc2.1_2.5m_bio_19_horn	338.97759999999994	0.6277483105659485
wc2.1_2.5m_bio_19_horn	341.6608	0.6257315278053284
wc2.1_2.5m_bio_19_horn	344.34399999999994	0.6237103939056396
wc2.1_2.5m_bio_19_horn	347.02719999999994	0.6216849088668823
wc2.1_2.5m_bio_19_horn	349.71039999999994	0.619655191898346
wc2.1_2.5m_bio_19_horn	352.3936	0.6176212430000305
wc2.1_2.5m_bio_19_horn	355.0768	0.6155831813812256
wc2.1_2.5m_bio_19_horn	357.75999999999993	0.6135410666465759
wc2.1_2.5m_bio_19_horn	360.44319999999993	0.6114949584007263
wc2.1_2.5m_bio_19_horn	363.12639999999993	0.6094449162483215
wc2.1_2.5m_bio_19_horn	365.8096	0.6073909997940063
wc2.1_2.5m_bio_19_horn	368.4928	0.6053332686424255
wc2.1_2.5m_bio_19_horn	371.17599999999993	0.6032717823982239
wc2.1_2.5m_bio_19_horn	373.85919999999993	0.6012066602706909
wc2.1_2.5m_bio_19_horn	376.54239999999993	0.5991379022598267
wc2.1_2.5m_bio_19_horn	379.2256	0.5970656275749207
wc2.1_2.5m_bio_19_horn	381.9088	0.5949898362159729
wc2.1_2.5m_bio_19_horn	384.5919999999999	0.592910647392273
wc2.1_2.5m_bio_19_horn	387.2751999999999	0.5908281803131104
wc2.1_2.5m_bio_19_horn	389.9583999999999	0.5887424349784851
wc2.1_2.5m_bio_19_horn	392.6416	0.586653470993042
wc2.1_2.5m_bio_19_horn	395.3248	0.5845614075660706
wc2.1_2.5m_bio_19_horn	398.0079999999999	0.5824662446975708
wc2.1_2.5m_bio_19_horn	400.6911999999999	0.580368161201477
wc2.1_2.5m_bio_19_horn	403.3744	0.5782671570777893
wc2.1_2.5m_bio_19_horn	406.0575999999999	0.5761632919311523
wc2.1_2.5m_bio_19_horn	408.7408	0.5740566253662109
wc2.1_2.5m_bio_19_horn	411.4239999999999	0.5719473361968994
wc2.1_2.5m_bio_19_horn	414.1072	0.569835364818573
wc2.1_2.5m_bio_19_horn	416.7903999999999	0.567720890045166
wc2.1_2.5m_bio_19_horn	419.4736	0.5656039714813232
wc2.1_2.5m_bio_19_horn	422.1567999999999	0.5634846091270447
wc2.1_2.5m_bio_19_horn	424.84	0.5613629221916199
wc2.1_2.5m_bio_19_horn	427.5231999999999	0.5592390298843384
wc2.1_2.5m_bio_19_horn	430.20639999999986	0.5571129322052002
wc2.1_2.5m_bio_19_horn	432.8895999999999	0.5549848079681396
wc2.1_2.5m_bio_19_horn	435.5728	0.5528545379638672
wc2.1_2.5m_bio_19_horn	438.25600000000003	0.5507224202156067
wc2.1_2.5m_bio_19_horn	440.93919999999997	0.5485884547233582
wc2.1_2.5m_bio_19_horn	443.6223999999999	0.5464526414871216
wc2.1_2.5m_bio_19_horn	446.30559999999997	0.5443151593208313
wc2.1_2.5m_bio_19_horn	448.9887999999999	0.5421760082244873
wc2.1_2.5m_bio_19_horn	451.67199999999997	0.5400353074073792
wc2.1_2.5m_bio_19_horn	454.3551999999999	0.5378931164741516
wc2.1_2.5m_bio_19_horn	457.03839999999985	0.5357495546340942
wc2.1_2.5m_bio_19_horn	459.7215999999999	0.5336046814918518
wc2.1_2.5m_bio_19_horn	462.40479999999997	0.5314585566520691
wc2.1_2.5m_bio_19_horn	465.088	0.5293112397193909
wc2.1_2.5m_bio_19_horn	467.77119999999996	0.5271628499031067
wc2.1_2.5m_bio_19_horn	470.4543999999999	0.5250134468078613
wc2.1_2.5m_bio_19_horn	473.13759999999996	0.5228631496429443
wc2.1_2.5m_bio_19_horn	475.8207999999999	0.5207119584083557
wc2.1_2.5m_bio_19_horn	478.50399999999996	0.5185600519180298
wc2.1_2.5m_bio_19_horn	481.1871999999999	0.5164074301719666
wc2.1_2.5m_bio_19_horn	483.87039999999985	0.5142541527748108
wc2.1_2.5m_bio_19_horn	486.5536	0.5121003985404968
wc2.1_2.5m_bio_19_horn	489.23679999999996	0.5099462270736694
wc2.1_2.5m_bio_19_horn	491.92	0.5077915787696838
wc2.1_2.5m_bio_19_horn	494.60319999999996	0.5056367516517639
wc2.1_2.5m_bio_19_horn	497.2863999999999	0.5034816265106201
wc2.1_2.5m_bio_19_horn	499.96959999999996	0.5013264417648315
wc2.1_2.5m_bio_19_horn	502.6527999999999	0.4991711974143982
wc2.1_2.5m_bio_19_horn	505.33599999999996	0.49701595306396484
wc2.1_2.5m_bio_19_horn	508.0191999999999	0.49486085772514343
wc2.1_2.5m_bio_19_horn	510.70239999999984	0.49270591139793396
wc2.1_2.5m_bio_19_horn	513.3856000000001	0.490551233291626
wc2.1_2.5m_bio_19_horn	516.0688	0.4883969724178314
wc2.1_2.5m_bio_19_horn	518.7520000000001	0.4862430691719055
wc2.1_2.5m_bio_19_horn	521.4352	0.484089732170105
wc2.1_2.5m_bio_19_horn	524.1184	0.4819369316101074
wc2.1_2.5m_bio_19_horn	526.8016	0.47978487610816956
wc2.1_2.5m_bio_19_horn	529.4848	0.4776334762573242
wc2.1_2.5m_bio_19_horn	532.168	0.4754829406738281
wc2.1_2.5m_bio_19_horn	534.8512	0.47333335876464844
wc2.1_2.5m_bio_19_horn	537.5344	0.47118470072746277
wc2.1_2.5m_bio_19_horn	540.2176000000001	0.46903717517852783
wc2.1_2.5m_bio_19_horn	542.9008	0.46689075231552124
wc2.1_2.5m_bio_19_horn	545.5840000000001	0.46474558115005493
wc2.1_2.5m_bio_19_horn	548.2672	0.4626016616821289
wc2.1_2.5m_bio_19_horn	550.9504	0.4604592025279999
wc2.1_2.5m_bio_19_horn	553.6336	0.45831814408302307
wc2.1_2.5m_bio_19_horn	556.3168	0.4561786651611328
wc2.1_2.5m_bio_19_horn	559.0	0.4540407657623291
wc2.1_2.5m_bio_19_horn	561.6831999999999	0.4519045352935791
wc2.1_2.5m_bio_19_horn	564.3664	0.44977015256881714
wc2.1_2.5m_bio_19_horn	567.0496	0.44763752818107605
wc2.1_2.5m_bio_19_horn	569.7328	0.4455069303512573
wc2.1_2.5m_bio_19_horn	572.416	0.4433782398700714
wc2.1_2.5m_bio_19_horn	575.0992	0.4412516951560974
wc2.1_2.5m_bio_19_horn	577.7823999999999	0.43912726640701294
wc2.1_2.5m_bio_19_horn	580.4656	0.43700510263442993
wc2.1_2.5m_bio_19_horn	583.1487999999999	0.434885174036026
wc2.1_2.5m_bio_19_horn	585.832	0.43276768922805786
wc2.1_2.5m_bio_19_horn	588.5152	0.4306526184082031
wc2.1_2.5m_bio_19_horn	591.1984	0.42854008078575134
wc2.1_2.5m_bio_19_horn	593.8816	0.4264301657676697
wc2.1_2.5m_bio_19_horn	596.5648	0.4243229031562805
wc2.1_2.5m_bio_19_horn	599.248	0.4222184121608734
wc2.1_2.5m_bio_19_horn	601.9312	0.42011672258377075
wc2.1_2.5m_bio_19_horn	604.6143999999999	0.4180179536342621
wc2.1_2.5m_bio_19_horn	607.2976	0.4159221053123474
wc2.1_2.5m_bio_19_horn	609.9807999999999	0.41382932662963867
wc2.1_2.5m_bio_19_horn	612.6640000000001	0.41173961758613586
wc2.1_2.5m_bio_19_horn	615.3472	0.40965309739112854
wc2.1_2.5m_bio_19_horn	618.0304	0.40756985545158386
wc2.1_2.5m_bio_19_horn	620.7136	0.40548989176750183
wc2.1_2.5m_bio_19_horn	623.3968	0.4034133851528168
wc2.1_2.5m_bio_19_horn	626.08	0.4013402462005615
wc2.1_2.5m_bio_19_horn	628.7632	0.3992707133293152
wc2.1_2.5m_bio_19_horn	631.4463999999999	0.3972046971321106
wc2.1_2.5m_bio_19_horn	634.1296	0.39514240622520447
wc2.1_2.5m_bio_19_horn	636.8127999999999	0.393083781003952
wc2.1_2.5m_bio_19_horn	639.4960000000001	0.3910290002822876
wc2.1_2.5m_bio_19_horn	642.1792	0.3889780342578888
wc2.1_2.5m_bio_19_horn	644.8624	0.3869309723377228
wc2.1_2.5m_bio_19_horn	647.5456	0.3848879635334015
wc2.1_2.5m_bio_19_horn	650.2288	0.38284894824028015
wc2.1_2.5m_bio_19_horn	652.912	0.3808141052722931
wc2.1_2.5m_bio_19_horn	655.5952	0.37878337502479553
wc2.1_2.5m_bio_19_horn	658.2783999999999	0.3767569363117218
wc2.1_2.5m_bio_19_horn	660.9616	0.3747347593307495
wc2.1_2.5m_bio_19_horn	663.6448	0.3727169930934906
wc2.1_2.5m_bio_19_horn	666.3280000000001	0.3707036077976227
wc2.1_2.5m_bio_19_horn	669.0112	0.3686946928501129
wc2.1_2.5m_bio_19_horn	671.6944	0.36669036746025085
wc2.1_2.5m_bio_19_horn	674.3776	0.3646906018257141
wc2.1_2.5m_bio_19_horn	677.0608	0.3626955449581146
wc2.1_2.5m_bio_19_horn	679.744	0.3607051372528076
wc2.1_2.5m_bio_19_horn	682.4272	0.3587195873260498
wc2.1_2.5m_bio_19_horn	685.1103999999999	0.356738805770874
wc2.1_2.5m_bio_19_horn	687.7936	0.3547629415988922
wc2.1_2.5m_bio_19_horn	690.4768	0.35279199481010437
wc2.1_2.5m_bio_19_horn	693.1600000000001	0.35082608461380005
wc2.1_2.5m_bio_19_horn	695.8432	0.34886518120765686
wc2.1_2.5m_bio_19_horn	698.5264	0.34690937399864197
wc2.1_2.5m_bio_19_horn	701.2096	0.3449587821960449
wc2.1_2.5m_bio_19_horn	703.8928	0.34301334619522095
wc2.1_2.5m_bio_19_horn	706.576	0.3410731852054596
wc2.1_2.5m_bio_19_horn	709.2592	0.33913832902908325
wc2.1_2.5m_bio_19_horn	711.9423999999999	0.3372088670730591
wc2.1_2.5m_bio_19_horn	714.6256000000001	0.3352847397327423
wc2.1_2.5m_bio_19_horn	717.3088	0.33336615562438965
wc2.1_2.5m_bio_19_horn	719.9920000000001	0.33145299553871155
wc2.1_2.5m_bio_19_horn	722.6752	0.3295454680919647
wc2.1_2.5m_bio_19_horn	725.3584	0.3276434540748596
wc2.1_2.5m_bio_19_horn	728.0416	0.3257471024990082
wc2.1_2.5m_bio_19_horn	730.7248	0.32385650277137756
wc2.1_2.5m_bio_19_horn	733.408	0.3219715654850006
wc2.1_2.5m_bio_19_horn	736.0912	0.32009246945381165
wc2.1_2.5m_bio_19_horn	738.7743999999999	0.3182191252708435
wc2.1_2.5m_bio_19_horn	741.4576000000001	0.3163517117500305
wc2.1_2.5m_bio_19_horn	744.1408	0.3144901394844055
wc2.1_2.5m_bio_19_horn	746.8240000000001	0.31263455748558044
wc2.1_2.5m_bio_19_horn	749.5072	0.3107849359512329
wc2.1_2.5m_bio_19_horn	752.1904	0.3089413046836853
wc2.1_2.5m_bio_19_horn	754.8736	0.30710381269454956
wc2.1_2.5m_bio_19_horn	757.5568	0.3052723705768585
wc2.1_2.5m_bio_19_horn	760.2399999999999	0.30344709753990173
wc2.1_2.5m_bio_19_horn	762.9232	0.3016279637813568
wc2.1_2.5m_bio_19_horn	765.6064	0.2998150885105133
wc2.1_2.5m_bio_19_horn	768.2896000000001	0.29800841212272644
wc2.1_2.5m_bio_19_horn	770.9728	0.29620805382728577
wc2.1_2.5m_bio_19_horn	773.656	0.2944139838218689
wc2.1_2.5m_bio_19_horn	776.3392	0.292626291513443
wc2.1_2.5m_bio_19_horn	779.0224	0.29084494709968567
wc2.1_2.5m_bio_19_horn	781.7056	0.2890700101852417
wc2.1_2.5m_bio_19_horn	784.3888	0.28730157017707825
wc2.1_2.5m_bio_19_horn	787.0719999999999	0.28553953766822815
wc2.1_2.5m_bio_19_horn	789.7552	0.28378406167030334
wc2.1_2.5m_bio_19_horn	792.4384	0.28203508257865906
wc2.1_2.5m_bio_19_horn	795.1216000000001	0.28029271960258484
wc2.1_2.5m_bio_19_horn	797.8048	0.2785568833351135
wc2.1_2.5m_bio_19_horn	800.4879999999999	0.27682769298553467
wc2.1_2.5m_bio_19_horn	803.1712	0.2751051187515259
wc2.1_2.5m_bio_19_horn	805.8543999999999	0.2733892500400543
wc2.1_2.5m_bio_19_horn	808.5376	0.2716800272464752
wc2.1_2.5m_bio_19_horn	811.2207999999999	0.26997753977775574
wc2.1_2.5m_bio_19_horn	813.9039999999999	0.2682817876338959
wc2.1_2.5m_bio_19_horn	816.5872	0.266592800617218
wc2.1_2.5m_bio_19_horn	819.2704	0.26491060853004456
wc2.1_2.5m_bio_19_horn	821.9536	0.2632352113723755
wc2.1_2.5m_bio_19_horn	824.6368	0.2615666389465332
wc2.1_2.5m_bio_19_horn	827.3199999999999	0.2599049210548401
wc2.1_2.5m_bio_19_horn	830.0032	0.25825005769729614
wc2.1_2.5m_bio_19_horn	832.6863999999999	0.25660207867622375
wc2.1_2.5m_bio_19_horn	835.3696	0.2549609839916229
wc2.1_2.5m_bio_19_horn	838.0527999999999	0.2533268332481384
wc2.1_2.5m_bio_19_horn	840.7359999999999	0.2516995966434479
wc2.1_2.5m_bio_19_horn	843.4192	0.25007936358451843
wc2.1_2.5m_bio_19_horn	846.1024	0.24846602976322174
wc2.1_2.5m_bio_19_horn	848.7856	0.24685972929000854
wc2.1_2.5m_bio_19_horn	851.4688	0.24526038765907288
wc2.1_2.5m_bio_19_horn	854.1519999999999	0.2436680942773819
wc2.1_2.5m_bio_19_horn	856.8352	0.24208277463912964
wc2.1_2.5m_bio_19_horn	859.5183999999999	0.24050453305244446
wc2.1_2.5m_bio_19_horn	862.2016	0.23893330991268158
wc2.1_2.5m_bio_19_horn	864.8847999999999	0.2373691350221634
wc2.1_2.5m_bio_19_horn	867.568	0.23581205308437347
wc2.1_2.5m_bio_19_horn	870.2512	0.23426201939582825
wc2.1_2.5m_bio_19_horn	872.9344	0.23271912336349487
wc2.1_2.5m_bio_19_horn	875.6176	0.231183260679245
wc2.1_2.5m_bio_19_horn	878.3008	0.22965455055236816
wc2.1_2.5m_bio_19_horn	880.9839999999999	0.2281329184770584
wc2.1_2.5m_bio_19_horn	883.6672	0.2266184240579605
wc2.1_2.5m_bio_19_horn	886.3503999999999	0.22511102259159088
wc2.1_2.5m_bio_19_horn	889.0336	0.2236107438802719
wc2.1_2.5m_bio_19_horn	891.7167999999999	0.22211764752864838
wc2.1_2.5m_bio_19_horn	894.4	0.2206316441297531
wc2.1_2.5m_bio_19_horn	897.0832	0.2191528081893921
wc2.1_2.5m_bio_19_horn	899.7664	0.21768109500408173
wc2.1_2.5m_bio_19_horn	902.4496	0.2162165492773056
wc2.1_2.5m_bio_19_horn	905.1328	0.21475912630558014
wc2.1_2.5m_bio_19_horn	907.8159999999999	0.2133088856935501
wc2.1_2.5m_bio_19_horn	910.4992	0.21186576783657074
wc2.1_2.5m_bio_19_horn	913.1823999999999	0.2104298174381256
wc2.1_2.5m_bio_19_horn	915.8656000000001	0.20900100469589233
wc2.1_2.5m_bio_19_horn	918.5488	0.2075793296098709
wc2.1_2.5m_bio_19_horn	921.232	0.20616485178470612
wc2.1_2.5m_bio_19_horn	923.9151999999999	0.2047574818134308
wc2.1_2.5m_bio_19_horn	926.5983999999999	0.2033572942018509
wc2.1_2.5m_bio_19_horn	929.2816	0.20196419954299927
wc2.1_2.5m_bio_19_horn	931.9648	0.20057830214500427
wc2.1_2.5m_bio_19_horn	934.6479999999999	0.19919949769973755
wc2.1_2.5m_bio_19_horn	937.3312000000001	0.19782786071300507
wc2.1_2.5m_bio_19_horn	940.0144	0.19646331667900085
wc2.1_2.5m_bio_19_horn	942.6976	0.1951059252023697
wc2.1_2.5m_bio_19_horn	945.3807999999999	0.1937556117773056
wc2.1_2.5m_bio_19_horn	948.0640000000001	0.19241242110729218
wc2.1_2.5m_bio_19_horn	950.7472	0.1910763680934906
wc2.1_2.5m_bio_19_horn	953.4304	0.1897473782300949
wc2.1_2.5m_bio_19_horn	956.1135999999999	0.18842551112174988
wc2.1_2.5m_bio_19_horn	958.7967999999998	0.18711069226264954
wc2.1_2.5m_bio_19_horn	961.48	0.18580298125743866
wc2.1_2.5m_bio_19_horn	964.1632	0.18450230360031128
wc2.1_2.5m_bio_19_horn	966.8463999999999	0.18320871889591217
wc2.1_2.5m_bio_19_horn	969.5295999999998	0.18192213773727417
wc2.1_2.5m_bio_19_horn	972.2127999999998	0.18064260482788086
wc2.1_2.5m_bio_19_horn	974.896	0.17937012016773224
wc2.1_2.5m_bio_19_horn	977.5791999999999	0.17810462415218353
wc2.1_2.5m_bio_19_horn	980.2623999999998	0.17684616148471832
wc2.1_2.5m_bio_19_horn	982.9456	0.17559465765953064
wc2.1_2.5m_bio_19_horn	985.6288	0.17435017228126526
wc2.1_2.5m_bio_19_horn	988.3120000000001	0.17311261594295502
wc2.1_2.5m_bio_19_horn	990.9952000000001	0.1718820482492447
wc2.1_2.5m_bio_19_horn	993.6784	0.1706583946943283
wc2.1_2.5m_bio_19_horn	996.3616	0.16944169998168945
wc2.1_2.5m_bio_19_horn	999.0447999999999	0.16823188960552216
wc2.1_2.5m_bio_19_horn	1001.7280000000001	0.1670289933681488
wc2.1_2.5m_bio_19_horn	1004.4112	0.1658329963684082
wc2.1_2.5m_bio_19_horn	1007.0944	0.16464383900165558
wc2.1_2.5m_bio_19_horn	1009.7775999999999	0.1634615808725357
wc2.1_2.5m_bio_19_horn	1012.4607999999998	0.16228611767292023
wc2.1_2.5m_bio_19_horn	1015.144	0.1611175239086151
wc2.1_2.5m_bio_19_horn	1017.8272	0.159955695271492
wc2.1_2.5m_bio_19_horn	1020.5103999999999	0.15880069136619568
wc2.1_2.5m_bio_19_horn	1023.1935999999998	0.15765243768692017
wc2.1_2.5m_bio_19_horn	1025.8767999999998	0.15651094913482666
wc2.1_2.5m_bio_19_horn	1028.56	0.15537619590759277
wc2.1_2.5m_bio_19_horn	1031.2432	0.1542482078075409
wc2.1_2.5m_bio_19_horn	1033.9264	0.15312688052654266
wc2.1_2.5m_bio_19_horn	1036.6096	0.15201224386692047
wc2.1_2.5m_bio_19_horn	1039.2928	0.15090426802635193
wc2.1_2.5m_bio_19_horn	1041.976	0.14980299770832062
wc2.1_2.5m_bio_19_horn	1044.6592	0.1487082988023758
wc2.1_2.5m_bio_19_horn	1047.3424	0.14762021601200104
wc2.1_2.5m_bio_19_horn	1050.0256	0.14653871953487396
wc2.1_2.5m_bio_19_horn	1052.7087999999999	0.14546385407447815
wc2.1_2.5m_bio_19_horn	1055.392	0.14439547061920166
wc2.1_2.5m_bio_19_horn	1058.0752	0.14333362877368927
wc2.1_2.5m_bio_19_horn	1060.7584	0.1422782987356186
wc2.1_2.5m_bio_19_horn	1063.4415999999999	0.14122946560382843
wc2.1_2.5m_bio_19_horn	1066.1247999999998	0.1401871293783188
wc2.1_2.5m_bio_19_horn	1068.808	0.1391512155532837
wc2.1_2.5m_bio_19_horn	1071.4912	0.13812170922756195
wc2.1_2.5m_bio_19_horn	1074.1743999999999	0.13709861040115356
wc2.1_2.5m_bio_19_horn	1076.8575999999998	0.13608193397521973
wc2.1_2.5m_bio_19_horn	1079.5407999999998	0.13507157564163208
wc2.1_2.5m_bio_19_horn	1082.224	0.134067565202713
wc2.1_2.5m_bio_19_horn	1084.9072	0.13306985795497894
wc2.1_2.5m_bio_19_horn	1087.5904	0.13207843899726868
wc2.1_2.5m_bio_19_horn	1090.2736	0.1310933530330658
wc2.1_2.5m_bio_19_horn	1092.9568	0.13011445105075836
wc2.1_2.5m_bio_19_horn	1095.64	0.12914177775382996
wc2.1_2.5m_bio_19_horn	1098.3232	0.1281753033399582
wc2.1_2.5m_bio_19_horn	1101.0064	0.12721504271030426
wc2.1_2.5m_bio_19_horn	1103.6896	0.126260906457901
wc2.1_2.5m_bio_19_horn	1106.3727999999999	0.1253128945827484
wc2.1_2.5m_bio_19_horn	1109.056	0.12437097728252411
wc2.1_2.5m_bio_19_horn	1111.7392	0.12343514710664749
wc2.1_2.5m_bio_19_horn	1114.4224	0.12250541150569916
wc2.1_2.5m_bio_19_horn	1117.1055999999999	0.12158167362213135
wc2.1_2.5m_bio_19_horn	1119.7887999999998	0.12127509713172913
wc2.1_2.5m_bio_19_horn	1122.472	0.12127509713172913
wc2.1_2.5m_bio_19_horn	1125.1552	0.12127509713172913
wc2.1_2.5m_bio_19_horn	1127.8383999999999	0.12127509713172913
wc2.1_2.5m_bio_19_horn	1130.5215999999998	0.12127509713172913
wc2.1_2.5m_bio_19_horn	1133.2047999999998	0.12127509713172913
wc2.1_2.5m_bio_19_horn	1135.8880000000001	0.12127509713172913
wc2.1_2.5m_bio_19_horn	1138.5712	0.12127509713172913
wc2.1_2.5m_bio_19_horn	1141.2544	0.12127509713172913
wc2.1_2.5m_bio_19_horn	1143.9376	0.12127509713172913
wc2.1_2.5m_bio_19_horn	1146.6208	0.12127509713172913
wc2.1_2.5m_bio_19_horn	1149.304	0.12127509713172913
wc2.1_2.5m_bio_19_horn	1151.9872	0.12127509713172913
wc2.1_2.5m_bio_19_horn	1154.6704	0.12127509713172913
wc2.1_2.5m_bio_19_horn	1157.3536	0.12127509713172913
wc2.1_2.5m_bio_19_horn	1160.0367999999999	0.12127509713172913
wc2.1_2.5m_bio_19_horn	1162.72	0.12127509713172913
wc2.1_2.5m_bio_19_horn	1165.4032	0.12127509713172913
wc2.1_2.5m_bio_19_horn	1168.0864	0.12127509713172913
wc2.1_2.5m_bio_19_horn	1170.7695999999999	0.12127509713172913
wc2.1_2.5m_bio_19_horn	1173.4527999999998	0.12127509713172913
wc2.1_2.5m_bio_19_horn	1176.136	0.12127509713172913
wc2.1_2.5m_bio_19_horn	1178.8192	0.12127509713172913
wc2.1_2.5m_bio_19_horn	1181.5023999999999	0.12127509713172913
wc2.1_2.5m_bio_19_horn	1184.1855999999998	0.12127509713172913
wc2.1_2.5m_bio_19_horn	1186.8688	0.12127509713172913
wc2.1_2.5m_bio_19_horn	1189.5520000000001	0.12127509713172913
wc2.1_2.5m_bio_19_horn	1192.2352	0.12127509713172913
wc2.1_2.5m_bio_19_horn	1194.9184	0.12127509713172913
wc2.1_2.5m_bio_19_horn	1197.6016	0.12127509713172913
wc2.1_2.5m_bio_19_horn	1200.2848	0.12127509713172913
wc2.1_2.5m_bio_19_horn	1202.968	0.12127509713172913
wc2.1_2.5m_bio_19_horn	1205.6512	0.12127509713172913
wc2.1_2.5m_bio_19_horn	1208.3344	0.12127509713172913
wc2.1_2.5m_bio_19_horn	1211.0176	0.12127509713172913
wc2.1_2.5m_bio_19_horn	1213.7007999999998	0.12127509713172913
wc2.1_2.5m_bio_19_horn	1216.384	0.12127509713172913
wc2.1_2.5m_bio_19_horn	1219.0672	0.12127509713172913
wc2.1_2.5m_bio_19_horn	1221.7504	0.12127509713172913
wc2.1_2.5m_bio_19_horn	1224.4335999999998	0.12127509713172913
wc2.1_2.5m_bio_19_horn	1227.1167999999998	0.12127509713172913
wc2.1_2.5m_bio_19_horn	1229.8	0.12127509713172913
