# Supplementary material for: New records of a lost species and a geographic range expansion for sengis in the Horn of Africa
Source: PeerJ. 2020 Aug 18;8:e9652. doi: 10.7717/peerj.9652 (PMC7441985; doi:10.7717/peerj.9652)
Supplement: Supplemental Information 7 [file peerj-08-9652-s007.zip]

Archive with 16 entries (9 files):
- Data_S7_Biogeography_Analysis_Data_and_Settings/
- Data_S7_Biogeography_Analysis_Data_and_Settings/1_Species_Range_Polygon_Perimeters_and_Centroids/
- Data_S7_Biogeography_Analysis_Data_and_Settings/1_Species_Range_Polygon_Perimeters_and_Centroids/1_Google_Earth_Pro/
- Data_S7_Biogeography_Analysis_Data_and_Settings/1_Species_Range_Polygon_Perimeters_and_Centroids/1_Google_Earth_Pro/Sengi_Species_Ranges.kmz
- Data_S7_Biogeography_Analysis_Data_and_Settings/1_Species_Range_Polygon_Perimeters_and_Centroids/2_R_Geosphere/
- Data_S7_Biogeography_Analysis_Data_and_Settings/1_Species_Range_Polygon_Perimeters_and_Centroids/2_R_Geosphere/Data_S7_Biogeography_Analysis_Input_Data.xlsx
- Data_S7_Biogeography_Analysis_Data_and_Settings/2_BayesTraits/
- Data_S7_Biogeography_Analysis_Data_and_Settings/2_BayesTraits/BayesTraits_input/
- Data_S7_Biogeography_Analysis_Data_and_Settings/2_BayesTraits/BayesTraits_input/call.txt
- Data_S7_Biogeography_Analysis_Data_and_Settings/2_BayesTraits/BayesTraits_input/commands.txt
- Data_S7_Biogeography_Analysis_Data_and_Settings/2_BayesTraits/BayesTraits_input/data_tips.txt
- Data_S7_Biogeography_Analysis_Data_and_Settings/2_BayesTraits/BayesTraits_input/tree.nex
- Data_S7_Biogeography_Analysis_Data_and_Settings/2_BayesTraits/BayesTraits_results/
- Data_S7_Biogeography_Analysis_Data_and_Settings/2_BayesTraits/BayesTraits_results/Data_S7_Biogeography_Analysis_Input_Data_and_Summarized_Output.xlsx
- Data_S7_Biogeography_Analysis_Data_and_Settings/2_BayesTraits/BayesTraits_results/y_Tree_with_node_and_tip_numbers.pdf
- Data_S7_Biogeography_Analysis_Data_and_Settings/2_BayesTraits/BayesTraits_results/z_Results_plotted_to_map.pdf
