# Supplementary material for: New records of a lost species and a geographic range expansion for sengis in the Horn of Africa
Source: PeerJ. 2020 Aug 18;8:e9652. doi: 10.7717/peerj.9652 (PMC7441985; doi:10.7717/peerj.9652)
Supplement: Supplemental Information 7 [file peerj-08-9652-s007.zip › Data_S7_Biogeography_Analysis_Data_and_Settings/1_Species_Range_Polygon_Perimeters_and_Centroids/2_R_Geosphere/Data_S7_Biogeography_Analysis_Input_Data.xlsx]

## Sheet: SUMMARY
New Records of a Lost Species and a Geographic Range Expansion for Sengis in the Horn of Africa
Heritage S, Rayaleh HA, Awaleh DG, Rathbun GB (2020)
Data S7. Biogeography analysis - input data.
(this workbook has 20 sheets)
Per species range centroids estimated with the 'geosphere' package in R
Taxon	Longitude	Latitude
Galegeeska_revoilii	46.3815	9.89997
Petrodromus_tetradactylus_East	32.9695	-12.1177
Petrodromus_tetradactylus_Central	20.5612	-2.64148
Petrosaltator_rozeti	-0.410971	33.0401
Macroscelides_flavicaudatus	14.9213	-21.9562
Macroscelides_proboscideus	20.8699	-30.0419
Macroscelides_micus	13.9561	-20.1721
Elephantulus_brachyrhynchus	27.4671	-12.716
Elephantulus_rufescens	38.1028	0.667739
Elephantulus_intufi	19.9225	-21.8546
Elephantulus_rupestris	19.6677	-28.6519
Elephantulus_edwardii	21.5572	-32.3497
Elephantulus_pilicaudus	21.5238	-31.3224
Elephantulus_myurus	28.4599	-23.958
Rhynchocyon_cirnei	35.2495	-11.7131
Rhynchocyon_stuhlmanni	25.5974	1.97842
Rhynchocyon_petersi	38.4372	-5.92509
Rhynchocyon_udzungwensis	36.5879	-7.4918
Rhynchocyon_chrysopygus	39.6878	-3.23836

## Sheet: revoilii
R Geosphere input				R Geosphere output
Species range perimeter points (from Google Earth)				Centroid estimate
pt#	Latitude	Longitude		Latitude	Longitude
1	11.425	42.9895		9.89997	46.3815
2	11.4461	42.962
3	11.4736	42.9416
4	11.4808	42.9278
5	11.5156	42.8936
6	11.5169	42.8586
7	11.5178	42.8306
8	11.5056	42.7954
9	11.4927	42.7811
10	11.4742	42.7314
11	11.4685	42.7032
12	11.4563	42.6677
13	11.451	42.6255
14	11.4519	42.5975
15	11.4528	42.5695
16	11.4675	42.5346
17	11.4954	42.5068
18	11.5228	42.4931
19	11.5505	42.4725
20	11.5719	42.4378
21	11.5862	42.4102
22	11.6073	42.3828
23	11.6349	42.3625
24	11.6628	42.3351
25	11.6765	42.3285
26	11.7101	42.3296
27	11.7227	42.3513
28	11.7421	42.3732
29	11.7546	42.4019
30	11.7601	42.4373
31	11.7591	42.4654
32	11.7578	42.5006
33	11.7569	42.5287
34	11.7557	42.5635
35	11.7545	42.5984
36	11.7538	42.6193
37	11.7526	42.6543
38	11.772	42.6758
39	11.7926	42.6625
40	11.814	42.6282
41	11.8217	42.6005
42	11.8226	42.5725
43	11.824	42.5307
44	11.8245	42.5166
45	11.8253	42.4955
46	11.8263	42.4674
47	11.8285	42.404
48	11.8295	42.3758
49	11.8308	42.3406
50	11.825	42.3122
51	11.7989	42.29
52	11.7728	42.2679
53	11.7397	42.2526
54	11.7058	42.2586
55	11.672	42.2645
56	11.6516	42.2709
57	11.6242	42.2842
58	11.5966	42.3045
59	11.5624	42.3177
60	11.5349	42.3315
61	11.5212	42.3384
62	11.5	42.3663
63	11.4649	42.4081
64	11.4438	42.4359
65	11.4226	42.4637
66	11.402	42.4775
67	11.3806	42.5123
68	11.3602	42.5189
69	11.3328	42.5325
70	11.3055	42.5461
71	11.2911	42.574
72	11.2768	42.6018
73	11.2349	42.65
74	11.2208	42.6707
75	11.1792	42.7117
76	11.158	42.7461
77	11.1305	42.7664
78	11.096	42.8003
79	11.0551	42.82
80	11.0275	42.847
81	10.993	42.8808
82	10.9653	42.9077
83	10.9311	42.9343
84	10.9239	42.948
85	10.8763	42.9743
86	10.8558	42.9875
87	10.8215	43.0142
88	10.7877	43.0269
89	10.7606	43.0399
90	10.7201	43.0525
91	10.6796	43.0651
92	10.646	43.071
93	10.6391	43.0778
94	10.5982	43.1042
95	10.5573	43.1306
96	10.5298	43.1574
97	10.489	43.1839
98	10.4619	43.197
99	10.4279	43.2168
100	10.3872	43.2433
101	10.3601	43.2563
102	10.3262	43.276
103	10.299	43.2958
104	10.2854	43.3023
105	10.2313	43.328
106	10.2041	43.3477
107	10.1905	43.3541
108	10.1496	43.387
109	10.1358	43.4002
110	10.0953	43.4195
111	10.0481	43.4386
112	10.0148	43.4376
113	9.99487	43.437
114	9.94745	43.4627
115	9.91338	43.4889
116	9.87265	43.5148
117	9.85913	43.5212
118	9.81799	43.5607
119	9.79759	43.5736
120	9.76365	43.5928
121	9.72952	43.6187
122	9.70225	43.6381
123	9.68165	43.6578
124	9.66106	43.6775
125	9.62692	43.7034
126	9.59946	43.7296
127	9.58536	43.7563
128	9.55772	43.7893
129	9.53026	43.8155
130	9.5093	43.8488
131	9.48852	43.8752
132	9.48127	43.8953
133	9.47364	43.929
134	9.47266	43.963
135	9.47145	44.0036
136	9.46981	44.0578
137	9.46272	44.0711
138	9.46128	44.1185
139	9.44709	44.145
140	9.43937	44.1786
141	9.42476	44.2187
142	9.40994	44.2655
143	9.40179	44.3126
144	9.39382	44.3528
145	9.39275	44.3866
146	9.38499	44.4201
147	9.37077	44.4466
148	9.36258	44.4936
149	9.34835	44.5201
150	9.34081	44.5468
151	9.33283	44.587
152	9.31126	44.6335
153	9.3097	44.6807
154	9.30142	44.7276
155	9.28736	44.7472
156	9.28645	44.7742
157	9.28553	44.8012
158	9.27078	44.841
159	9.26364	44.8542
160	9.2558	44.8876
161	9.24821	44.9143
162	9.22655	44.9607
163	9.22587	44.9809
164	9.21084	45.0275
165	9.18933	45.067
166	9.18168	45.0937
167	9.17379	45.127
168	9.15299	45.1464
169	9.14557	45.1663
170	9.13049	45.2129
171	9.12332	45.2261
172	9.1221	45.2597
173	9.11395	45.2998
174	9.11347	45.3133
175	9.0983	45.3598
176	9.09059	45.3864
177	9.08883	45.4335
178	9.08781	45.4604
179	9.07288	45.5002
180	9.07161	45.5338
181	9.05667	45.5736
182	9.04869	45.607
183	9.04093	45.6336
184	9.03239	45.6804
185	9.0308	45.7208
186	9.02944	45.7544
187	9.02808	45.788
188	9.02028	45.8146
189	9.00576	45.841
190	8.99793	45.8676
191	8.99038	45.8876
192	8.98982	45.901
193	8.98869	45.9279
194	8.98672	45.975
195	8.98502	46.0154
196	8.98302	46.0625
197	8.98155	46.0961
198	8.98038	46.123
199	8.97949	46.1432
200	8.97772	46.1836
201	8.96924	46.2238
202	8.96864	46.2372
203	8.96772	46.2575
204	8.96497	46.3181
205	8.96405	46.3383
206	8.96252	46.372
207	8.95933	46.4395
208	8.95733	46.48
209	8.956	46.507
210	8.95433	46.5408
211	8.95299	46.5678
212	8.95234	46.5814
213	8.94338	46.6284
214	8.94111	46.6757
215	8.93917	46.7162
216	8.93722	46.7568
217	8.93519	46.7974
218	8.93384	46.8245
219	8.9318	46.8651
220	8.92975	46.9058
221	8.92839	46.9329
222	8.92599	46.9803
223	8.92291	47.0413
224	8.9212	47.0753
225	8.91877	47.1228
226	8.91665	47.1635
227	8.91524	47.1907
228	8.92621	47.2388
229	8.92478	47.266
230	8.92297	47.3
231	8.92189	47.3204
232	8.91935	47.3681
233	8.9179	47.3954
234	8.91572	47.4363
235	8.91499	47.4499
236	8.91353	47.4772
237	8.91061	47.5317
238	8.90878	47.5658
239	8.90653	47.6068
240	8.89901	47.6203
241	8.89634	47.6682
242	8.89482	47.6956
243	8.879	47.7362
244	8.87031	47.7702
245	8.86761	47.8182
246	8.86561	47.8526
247	8.86241	47.9076
248	8.8588	47.9695
249	8.85558	48.0246
250	8.85153	48.0935
251	8.85463	48.1558
252	8.85295	48.1835
253	8.85168	48.2042
254	8.84872	48.2527
255	8.84703	48.2804
256	8.84492	48.3151
257	8.84322	48.3428
258	8.84024	48.3914
259	8.8364	48.4539
260	8.83469	48.4817
261	8.8334	48.5026
262	8.82447	48.5371
263	8.81592	48.5647
264	8.81459	48.5857
265	8.81281	48.6136
266	8.81148	48.6345
267	8.80792	48.6904
268	8.80568	48.7254
269	8.80345	48.7604
270	8.80075	48.8024
271	8.79213	48.8302
272	8.78942	48.8723
273	8.80848	48.894
274	8.8421	48.9021
275	8.85575	48.9025
276	8.89575	48.9178
277	8.91621	48.9183
278	8.95031	48.9193
279	8.9912	48.9205
280	9.02573	48.9144
281	9.08747	48.909
282	9.12149	48.91
283	9.14865	48.9108
284	9.18924	48.9124
285	9.21585	48.9205
286	9.23614	48.9213
287	9.28302	48.9301
288	9.31638	48.9385
289	9.3299	48.939
290	9.35018	48.9398
291	9.40424	48.9418
292	9.4511	48.9507
293	9.46462	48.9512
294	9.59239	48.9633
295	9.63957	48.9652
296	9.70021	48.9678
297	9.74022	48.9765
298	9.78737	48.9784
299	9.80757	48.9793
300	9.90176	48.9834
301	9.99588	48.9876
302	10.0362	48.9894
303	10.1366	49.001
304	10.1501	49.0016
305	10.1769	49.0028
306	10.291	49.0088
307	10.3044	49.0095
308	10.3514	49.012
309	10.4517	49.0243
310	10.4718	49.0253
311	10.5121	49.0274
312	10.5524	49.0295
313	10.5923	49.0383
314	10.6188	49.0465
315	10.639	49.0473
316	10.7121	49.0647
317	10.7255	49.0655
318	10.7524	49.0669
319	10.7792	49.0684
320	10.8195	49.0706
321	10.8527	49.0796
322	10.893	49.0818
323	10.94	49.0848
324	10.9602	49.0861
325	11.0011	49.0744
326	11.0027	49.0386
327	11.0046	48.9957
328	11.0062	48.9602
329	11.0008	48.9316
330	10.982	48.9019
331	10.9695	48.8798
332	10.9507	48.8503
333	10.9323	48.8137
334	10.9192	48.8056
335	10.8873	48.7684
336	10.8753	48.7397
337	10.8769	48.7047
338	10.8652	48.6691
339	10.8484	48.5982
340	10.8487	48.5913
341	10.8119	48.5197
342	10.7928	48.498
343	10.7681	48.4553
344	10.7564	48.4201
345	10.7523	48.3645
346	10.7539	48.3298
347	10.7419	48.3015
348	10.7429	48.2807
349	10.7321	48.2245
350	10.7211	48.1754
351	10.7227	48.1408
352	10.7176	48.106
353	10.7129	48.0643
354	10.7078	48.0295
355	10.7027	47.9948
356	10.697	47.9739
357	10.6853	47.9389
358	10.6815	47.8768
359	10.6777	47.8148
360	10.679	47.7875
361	10.6615	47.7322
362	10.6646	47.664
363	10.6656	47.6434
364	10.6611	47.5951
365	10.65	47.5466
366	10.6443	47.5257
367	10.6401	47.4707
368	10.6353	47.4295
369	10.6375	47.3819
370	10.6333	47.3271
371	10.6215	47.2925
372	10.6231	47.2585
373	10.6116	47.2171
374	10.5996	47.1893
375	10.6014	47.1487
376	10.5974	47.0878
377	10.5859	47.0468
378	10.5801	47.0263
379	10.5773	46.9387
380	10.5781	46.9186
381	10.5801	46.8715
382	10.5686	46.8305
383	10.5689	46.8238
384	10.5576	46.7761
385	10.5525	46.742
386	10.5488	46.674
387	10.5384	46.6057
388	10.5326	46.5852
389	10.5208	46.5508
390	10.5162	46.5032
391	10.5165	46.4964
392	10.5128	46.4286
393	10.5009	46.3942
394	10.5018	46.374
395	10.4963	46.3468
396	10.4913	46.306
397	10.4809	46.2381
398	10.4748	46.2243
399	10.4696	46.1904
400	10.4574	46.1629
401	10.4583	46.1427
402	10.4544	46.075
403	10.4566	46.0212
404	10.451	45.994
405	10.446	45.9533
406	10.4402	45.9328
407	10.4413	45.9059
408	10.4431	45.8588
409	10.4384	45.8114
410	10.4331	45.7774
411	10.4339	45.7572
412	10.4225	45.7096
413	10.3981	45.6546
414	10.3991	45.6277
415	10.3949	45.5668
416	10.3834	45.5192
417	10.384	45.5057
418	10.3781	45.4852
419	10.3733	45.4378
420	10.3746	45.4041
421	10.3692	45.3702
422	10.3641	45.3295
423	10.3588	45.2956
424	10.3534	45.2616
425	10.3284	45.2202
426	10.3162	45.1927
427	10.3034	45.1787
428	10.2917	45.1378
429	10.2731	45.1034
430	10.2545	45.0689
431	10.2292	45.0342
432	10.2106	44.9998
433	10.198	44.9791
434	10.1791	44.9513
435	10.1534	44.9301
436	10.1411	44.9027
437	10.1156	44.8747
438	10.0962	44.8605
439	10.0706	44.8325
440	10.0515	44.8116
441	10.0328	44.7771
442	10.0072	44.7492
443	9.99509	44.7149
444	9.99621	44.6811
445	10.0106	44.6478
446	10.0242	44.6347
447	10.0454	44.5948
448	10.0595	44.5682
449	10.0803	44.5418
450	10.1008	44.5222
451	10.1287	44.4825
452	10.1422	44.4762
453	10.1628	44.4566
454	10.1977	44.4035
455	10.219	44.3636
456	10.2398	44.3372
457	10.2608	44.304
458	10.295	44.278
459	10.3158	44.2516
460	10.3366	44.2252
461	10.3572	44.2055
462	10.3712	44.1857
463	10.3851	44.1658
464	10.4062	44.1325
465	10.427	44.106
466	10.4749	44.0669
467	10.4966	44.0131
468	10.5245	43.9732
469	10.5791	43.9341
470	10.6066	43.9077
471	10.6203	43.8945
472	10.6483	43.8545
473	10.6829	43.8146
474	10.7104	43.7882
475	10.7383	43.7481
476	10.7521	43.7349
477	10.8	43.6953
478	10.8278	43.662
479	10.8487	43.6352
480	10.8838	43.5814
481	10.8976	43.5681
482	10.9456	43.5284
483	10.9729	43.5086
484	11.0005	43.482
485	11.0145	43.4618
486	11.0354	43.4349
487	11.0633	43.4013
488	11.1049	43.3542
489	11.1189	43.3339
490	11.1399	43.3069
491	11.1673	43.287
492	11.2157	43.2401
493	11.2504	43.1997
494	11.2783	43.1659
495	11.2991	43.1458
496	11.327	43.112
497	11.3478	43.0917
498	11.369	43.0576
499	11.3831	43.0372
500	11.3902	43.0235

## Sheet: tetradactylus east
R Geosphere input				R Geosphere output
Species range perimeter points (from Google Earth)				Centroid estimate
pt#	Latitude	Longitude		Latitude	Longitude
1	-1.79963	40.6373		-12.1177	32.9695
2	-1.87461	40.4984
3	-1.96364	40.2247
4	-2.21931	40.077
5	-2.48785	39.7955
6	-2.63516	39.5213
7	-2.6607	39.257
8	-2.62463	38.9996
9	-2.46311	38.8133
10	-2.2358	38.6949
11	-1.95458	38.5146
12	-1.79324	38.3286
13	-1.63821	38.0782
14	-1.66915	37.7557
15	-1.80098	37.6217
16	-2.03968	37.6111
17	-2.32564	37.7262
18	-2.49828	37.7824
19	-2.83145	38.0239
20	-2.9316	38.2143
21	-3.14915	38.4026
22	-3.36128	38.6556
23	-3.59573	38.6505
24	-3.82994	38.6455
25	-4.0215	38.4483
26	-4.10634	38.1257
27	-4.40215	38.0569
28	-4.63438	38.053
29	-4.80839	38.05
30	-4.98714	37.9833
31	-5.45887	37.8491
32	-5.6889	37.8474
33	-5.69818	37.72
34	-5.71661	37.4656
35	-5.62516	37.1485
36	-5.29894	36.9002
37	-5.14039	36.7136
38	-4.86656	36.53
39	-4.71009	36.2874
40	-4.55368	36.0452
41	-4.40546	35.6814
42	-4.36415	35.4385
43	-4.32283	35.1961
44	-4.11745	34.8352
45	-4.01889	34.5947
46	-3.80986	34.2957
47	-3.64609	34.1773
48	-3.55199	33.8777
49	-3.39513	33.6418
50	-3.29382	33.4079
51	-3.14522	32.999
52	-3.10118	32.7652
53	-3.05059	32.6488
54	-2.95602	32.2993
55	-2.90876	32.1248
56	-2.75635	31.7779
57	-2.53445	31.6093
58	-2.30218	31.6155
59	-2.13811	31.4453
60	-2.09382	31.2139
61	-1.92985	31.0439
62	-1.82783	30.7593
63	-1.8982	30.4725
64	-1.9104	30.1874
65	-2.03853	29.9001
66	-2.39297	29.7221
67	-2.45312	29.6641
68	-2.86301	29.4861
69	-3.03755	29.3715
70	-3.55128	29.2542
71	-3.89023	29.2516
72	-4.17222	29.2494
73	-4.39553	29.3043
74	-4.78935	29.3013
75	-4.9579	29.3
76	-5.2946	29.2975
77	-5.45711	29.4656
78	-5.9005	29.5222
79	-6.17214	29.6931
80	-6.33835	29.694
81	-6.72594	29.696
82	-7.0579	29.6977
83	-7.38969	29.6992
84	-7.55717	29.6432
85	-7.88851	29.6446
86	-8.11078	29.5888
87	-8.22416	29.4759
88	-8.34042	29.2499
89	-8.40136	29.0238
90	-8.52086	28.6297
91	-8.52359	28.5169
92	-8.52895	28.2914
93	-8.53494	28.0111
94	-8.53899	27.7883
95	-8.59847	27.5106
96	-8.71498	27.0667
97	-8.82754	26.8453
98	-9.15728	26.6815
99	-9.26713	26.6268
100	-9.54126	26.518
101	-9.76211	26.2972
102	-9.98137	26.1876
103	-9.98389	25.9649
104	-9.93296	25.6309
105	-9.9346	25.4643
106	-10.0457	25.1878
107	-10.0482	24.801
108	-10.1595	24.3039
109	-10.2147	24.083
110	-10.324	23.9174
111	-10.4333	23.6965
112	-10.5426	23.3649
113	-10.5971	23.1991
114	-10.6515	22.9779
115	-10.7058	22.8121
116	-10.8142	22.5909
117	-11.0312	22.5352
118	-11.5198	22.5898
119	-11.6829	22.645
120	-12.0636	22.8111
121	-12.2813	22.9222
122	-12.6624	23.145
123	-12.7713	23.1451
124	-13.1525	23.2572
125	-13.4248	23.3135
126	-13.5338	23.3137
127	-13.7517	23.4821
128	-13.8606	23.7066
129	-13.9149	23.9311
130	-13.8599	24.1552
131	-13.8592	24.3795
132	-13.7485	24.7713
133	-13.6389	24.8824
134	-13.6371	25.1626
135	-13.6359	25.3872
136	-13.6894	25.6696
137	-13.7964	26.1226
138	-13.9045	26.2938
139	-14.1226	26.4108
140	-14.3413	26.586
141	-14.5598	26.8186
142	-14.9458	26.7714
143	-15.0013	26.7158
144	-15.1678	26.5489
145	-15.3891	26.4399
146	-15.6657	26.2747
147	-15.832	26.0494
148	-16.0532	25.7677
149	-16.1084	25.597
150	-16.2188	25.4845
151	-16.9938	25.2684
152	-17.1616	25.2718
153	-17.3296	25.2753
154	-17.6098	25.3386
155	-17.7225	25.4567
156	-17.7236	25.862
157	-17.5553	26.0314
158	-17.4989	26.4352
159	-17.3297	26.7195
160	-17.3286	27.0091
161	-17.2705	27.3548
162	-17.2136	27.4686
163	-17.0429	27.7516
164	-16.8171	27.9743
165	-16.5378	28.1966
166	-16.3703	28.482
167	-16.1474	28.6486
168	-15.9248	28.7565
169	-15.8121	28.985
170	-15.7546	29.2156
171	-15.6406	29.5022
172	-15.638	29.7354
173	-15.6352	29.9691
174	-15.6307	30.32
175	-15.6246	30.7299
176	-15.6188	31.2033
177	-15.6183	31.263
178	-15.613	31.7411
179	-15.6107	31.9208
180	-15.7184	32.2275
181	-15.9367	32.6024
182	-15.9918	32.6662
183	-16.0409	33.0925
184	-16.0959	33.1567
185	-16.2587	33.471
186	-16.3687	33.6002
187	-16.6498	33.6201
188	-16.9315	33.641
189	-17.387	33.6826
190	-17.5581	33.6982
191	-17.9589	33.6734
192	-18.3612	33.5866
193	-18.5331	33.6023
194	-18.6492	33.489
195	-18.8806	33.3239
196	-19.055	33.0915
197	-19.2286	32.9205
198	-19.6896	32.7115
199	-19.807	32.5369
200	-19.866	32.2324
201	-20.0413	32.0632
202	-20.3335	31.8423
203	-20.509	31.7965
204	-20.8024	31.7617
205	-21.0964	31.7268
206	-21.2729	31.6807
207	-21.4488	31.5091
208	-21.6829	31.2797
209	-21.7993	31.1019
210	-21.8569	30.8574
211	-21.8583	30.487
212	-21.8588	30.2403
213	-21.8588	29.9323
214	-22.0947	30.0115
215	-22.4493	30.2241
216	-22.6293	30.3638
217	-22.7501	30.4994
218	-23.2345	30.9207
219	-23.4811	31.1363
220	-23.7286	31.3536
221	-24.037	31.5147
222	-24.2838	31.6056
223	-24.5938	31.7688
224	-24.9644	31.8096
225	-25.211	31.7715
226	-25.5857	31.7493
227	-25.841	31.7812
228	-26.2263	31.7648
229	-26.4838	31.7317
230	-26.673	31.4903
231	-26.9306	31.4555
232	-27.1277	31.6132
233	-27.1334	31.9481
234	-27.0064	32.1319
235	-26.6843	32.3549
236	-26.4263	32.4523
237	-26.1686	32.4831
238	-25.9132	32.5807
239	-25.5989	32.7379
240	-25.4111	32.7797
241	-25.1626	32.8801
242	-24.9784	33.12
243	-24.9178	33.3752
244	-24.7955	33.5571
245	-24.5502	33.7889
246	-24.4914	34.0462
247	-24.308	34.2859
248	-24.1247	34.5913
249	-24.0019	34.7724
250	-23.755	34.8683
251	-23.5702	35.0391
252	-23.0788	35.164
253	-22.6539	35.3015
254	-22.4718	35.2754
255	-22.2299	35.2413
256	-21.9881	35.2068
257	-21.808	35.1171
258	-21.3893	34.9963
259	-21.0319	34.9497
260	-20.8542	34.9273
261	-20.6772	34.8412
262	-20.4423	34.6205
263	-20.2062	34.5271
264	-20.0301	34.5705
265	-19.6816	34.5979
266	-19.3324	34.8159
267	-19.1569	34.9877
268	-18.9244	35.0901
269	-18.6912	35.3205
270	-18.5164	35.4937
271	-18.3407	35.7308
272	-18.1071	35.9617
273	-17.8719	36.2558
274	-17.6373	36.4856
275	-17.5168	36.7941
276	-17.3977	37.0404
277	-17.2194	37.4132
278	-17.2173	37.5442
279	-16.9256	37.8439
280	-16.7505	38.0246
281	-16.5175	38.1988
282	-16.2826	38.4387
283	-16.1582	38.8231
284	-16.0939	39.082
285	-15.855	39.3885
286	-15.6769	39.5689
287	-15.3859	39.6703
288	-15.2116	39.7177
289	-15.0865	40.0422
290	-14.963	40.3007
291	-14.7311	40.3425
292	-14.559	40.3234
293	-14.0414	40.3387
294	-13.7531	40.3798
295	-13.6388	40.3687
296	-13.2934	40.4045
297	-13.1194	40.4567
298	-12.6597	40.4799
299	-12.3652	40.6574
300	-12.2512	40.6479
301	-11.9661	40.6258
302	-11.4601	40.4523
303	-11.1754	40.4328
304	-10.8375	40.3439
305	-10.2191	40.1725
306	-10.0561	40.0295
307	-9.89696	39.8216
308	-9.73788	39.6158
309	-9.52143	39.4152
310	-9.18482	39.3342
311	-8.57242	39.1129
312	-8.28825	39.1041
313	-8.00371	39.0967
314	-7.66185	39.0888
315	-7.03362	39.0781
316	-6.63341	39.0712
317	-6.28968	39.0677
318	-6.05937	39.0668
319	-5.76647	39.1318
320	-5.11434	39.3316
321	-4.81858	39.3995
322	-4.52122	39.4704
323	-4.2176	39.6069
324	-3.85331	39.7474
325	-3.72349	39.8827
326	-3.34399	40.1592
327	-3.08022	40.436
328	-2.62743	40.7915
329	-2.36528	41.0074
330	-2.09855	41.2313
331	-1.76601	41.5209
332	-1.46136	41.5373
333	-1.30036	41.3422
334	-1.39839	40.9973
335	-1.61024	40.7151
336	-1.79963	40.6373

## Sheet: tetradactylus central
R Geosphere input				R Geosphere output
Species range perimeter points (from Google Earth)				Centroid estimate
pt#	Latitude	Longitude		Latitude	Longitude
1	1.36323	20.9199		-2.64148	20.5612
2	1.32668	20.8847
3	1.25143	20.7429
4	1.17623	20.6012
5	1.13543	20.4235
6	1.06032	20.2821
7	0.913441	20.1063
8	0.83848	19.9651
9	0.622251	19.8263
10	0.514236	19.7569
11	0.370083	19.6528
12	0.190966	19.5497
13	0.152072	19.409
14	0.0400104	19.1638
15	-0.0357495	18.9536
16	-0.110469	18.7788
17	-0.185145	18.6042
18	-0.363293	18.5021
19	-0.470311	18.4339
20	-0.649165	18.2967
21	-0.897834	18.1613
22	-0.969534	18.0926
23	-1.04519	17.8486
24	-1.04756	17.7434
25	-1.08496	17.639
26	-1.0889	17.4638
27	-1.16288	17.29
28	-1.20102	17.1507
29	-1.37994	16.9792
30	-1.45144	16.9107
31	-1.59284	16.8437
32	-1.73572	16.7067
33	-1.91282	16.6055
34	-2.12417	16.5399
35	-2.36901	16.5451
36	-2.50892	16.5481
37	-2.8587	16.5555
38	-2.96373	16.5578
39	-3.17385	16.5623
40	-3.45636	16.4632
41	-3.87996	16.3318
42	-3.95008	16.3333
43	-4.09184	16.266
44	-4.20079	16.0927
45	-4.23889	15.953
46	-4.24331	15.7423
47	-4.28066	15.6376
48	-4.32025	15.4275
49	-4.42738	15.3591
50	-4.6385	15.363
51	-4.7089	15.3643
52	-4.8489	15.4021
53	-5.01981	15.6517
54	-5.05289	15.758
55	-5.08524	15.8995
56	-5.22033	16.184
57	-5.25484	16.2199
58	-5.42511	16.5054
59	-5.59451	16.8264
60	-5.59104	17.0026
61	-5.65641	17.2865
62	-5.65436	17.3924
63	-5.6488	17.6748
64	-5.64667	17.7807
65	-5.64237	17.9926
66	-5.74516	18.1722
67	-5.77918	18.2438
68	-5.95195	18.5326
69	-6.12621	18.751
70	-6.30063	18.9699
71	-6.51024	19.2259
72	-6.54468	19.2984
73	-6.71754	19.6254
74	-6.75162	19.7339
75	-6.89241	19.9184
76	-7.03378	20.0672
77	-7.06846	20.1766
78	-7.06619	20.3565
79	-6.99009	20.6777
80	-6.98811	20.8219
81	-6.94973	21.0008
82	-6.91238	21.1076
83	-6.76606	21.3919
84	-6.72903	21.4993
85	-6.54725	21.7096
86	-6.51053	21.7807
87	-6.4352	22.0685
88	-6.36204	22.1744
89	-6.28784	22.3532
90	-6.21406	22.4956
91	-6.14052	22.6758
92	-5.99581	22.7791
93	-5.88655	22.9209
94	-5.66865	23.1309
95	-5.52417	23.235
96	-5.30835	23.3363
97	-5.16496	23.367
98	-4.98644	23.3594
99	-4.62852	23.4177
100	-4.27018	23.5126
101	-4.16343	23.5085
102	-3.94954	23.5377
103	-3.84295	23.5339
104	-3.55807	23.5607
105	-3.30951	23.552
106	-3.09655	23.5446
107	-3.02558	23.5421
108	-2.91914	23.5384
109	-2.67098	23.5309
110	-2.45835	23.5252
111	-2.24572	23.5195
112	-2.17394	23.5543
113	-2.03217	23.5505
114	-1.85497	23.5458
115	-1.64137	23.5768
116	-1.32034	23.6424
117	-1.24938	23.6411
118	-1.14189	23.6758
119	-0.996751	23.7834
120	-0.882553	24.0398
121	-0.881433	24.0769
122	-0.804639	24.2614
123	-0.726555	24.4834
124	-0.61381	24.668
125	-0.540115	24.7413
126	-0.500868	24.8528
127	-0.387734	25.0379
128	-0.312614	25.149
129	-0.236185	25.2976
130	-0.0573215	25.2945
131	0.121886	25.2927
132	0.371807	25.2534
133	0.440936	25.1778
134	0.646782	24.9139
135	0.714402	24.8011
136	0.815034	24.6133
137	0.951364	24.4254
138	1.05601	24.3499
139	1.22789	24.162
140	1.36524	24.0118
141	1.50166	23.8262
142	1.63995	23.6787
143	1.77817	23.5313
144	1.84442	23.384
145	1.87325	23.2002
146	1.86325	22.9433
147	1.85896	22.8333
148	1.81738	22.687
149	1.80896	22.4679
150	1.80391	22.3229
151	1.79759	22.1418
152	1.75169	21.8527
153	1.74536	21.6721
154	1.7071	21.6001
155	1.66633	21.4561
156	1.5899	21.3125
157	1.51481	21.2051
158	1.43868	21.062
159	1.36323	20.9199

## Sheet: rozeti
R Geosphere input				R Geosphere output
Species range perimeter points (from Google Earth)				Centroid estimate
pt#	Latitude	Longitude		Latitude	Longitude
1	34.3781	-5.81915		33.0401	-0.410971
2	34.3302	-5.90771
3	34.2737	-6.09087
4	34.1735	-6.31513
5	34.0033	-6.43192
6	33.794	-6.54203
7	33.6721	-6.57041
8	33.5068	-6.63966
9	33.3761	-6.7618
10	33.2406	-6.93045
11	33.105	-7.09878
12	33.0036	-7.32031
13	32.936	-7.59506
14	32.8338	-7.81622
15	32.6921	-8.03016
16	32.511	-8.23655
17	32.4125	-8.40956
18	32.2752	-8.57605
19	32.0987	-8.73532
20	31.9661	-8.8544
21	31.8724	-8.98041
22	31.5732	-9.16381
23	31.4068	-9.22865
24	31.2794	-9.30075
25	31.0353	-9.35152
26	30.7137	-9.38884
27	30.553	-9.40806
28	30.2152	-9.2544
29	30.0657	-9.18197
30	29.8663	-9.19529
31	29.6611	-9.25406
32	29.5664	-9.37798
33	29.3823	-9.58128
34	29.2094	-9.6929
35	29.0692	-9.8566
36	28.8773	-10.1064
37	28.7811	-10.2312
38	28.6721	-10.4479
39	28.6142	-10.5792
40	28.4655	-10.7888
41	28.3551	-11.0051
42	28.212	-11.1682
43	28.0359	-11.2791
44	27.9236	-11.4976
45	27.8569	-11.6763
46	27.8219	-11.9085
47	27.7153	-12.0805
48	27.6011	-12.2988
49	27.5255	-12.5248
50	27.4248	-12.6505
51	27.2922	-12.7223
52	27.0811	-12.7793
53	26.9557	-12.8042
54	26.7593	-12.7681
55	26.5228	-12.7273
56	26.4439	-12.7138
57	26.2861	-12.6867
58	26.1282	-12.6597
59	25.9855	-12.5407
60	25.937	-12.3431
61	25.9822	-12.0669
62	26.0909	-11.8958
63	26.2633	-11.8296
64	26.4356	-11.7632
65	26.6396	-11.7492
66	26.8574	-11.6443
67	27.0353	-11.5331
68	27.1277	-11.4545
69	27.2981	-11.3892
70	27.4546	-11.4162
71	27.5994	-11.2515
72	27.8026	-10.9566
73	27.8549	-10.8714
74	27.881	-10.688
75	27.8808	-10.4067
76	27.861	-10.2631
77	27.8147	-10.0221
78	27.8007	-9.83342
79	27.8312	-9.60708
80	27.8943	-9.43213
81	28.0018	-9.21788
82	28.1478	-9.00953
83	28.2485	-8.84087
84	28.3876	-8.67808
85	28.5929	-8.61761
86	28.7979	-8.55693
87	28.9253	-8.48409
88	29.0634	-8.32093
89	29.1957	-8.20297
90	29.3876	-7.90991
91	29.4419	-7.78003
92	29.4573	-7.64441
93	29.5701	-7.33938
94	29.6096	-6.97827
95	29.6336	-6.75326
96	29.662	-6.48335
97	29.6898	-6.21352
98	29.708	-6.03369
99	29.7646	-5.85905
100	29.8684	-5.59954
101	29.89	-5.37544
102	30.0229	-5.2108
103	30.1597	-5.00087
104	30.2188	-4.7811
105	30.2736	-4.6062
106	30.2934	-4.38164
107	30.3089	-4.20203
108	30.3318	-3.93291
109	30.3505	-3.70861
110	30.4074	-3.48855
111	30.471	-3.17849
112	30.4918	-2.90908
113	30.5994	-2.51286
114	30.6544	-2.29198
115	30.7539	-1.98454
116	30.7662	-1.80453
117	30.8587	-1.58642
118	30.9449	-1.45812
119	31.1115	-1.29111
120	31.2394	-1.12014
121	31.3726	-0.857919
122	31.5304	-0.825213
123	31.6468	-0.834741
124	31.8545	-0.622566
125	31.8652	-0.439999
126	31.8782	-0.211699
127	31.8908	0.0167209
128	31.9034	0.245538
129	31.8378	0.479734
130	31.854	0.800281
131	31.8219	0.940143
132	31.7507	1.08226
133	31.5994	1.183
134	31.4911	1.3725
135	31.3807	1.51623
136	31.3887	1.69928
137	31.4393	1.97215
138	31.4838	2.10784
139	31.6839	2.23644
140	31.8416	2.27523
141	32.001	2.36036
142	32.1995	2.44408
143	32.3199	2.53162
144	32.5172	2.57037
145	32.8355	2.69838
146	32.9956	2.7862
147	33.1951	2.87325
148	33.4733	2.95819
149	33.5535	3.00288
150	33.7534	3.09125
151	33.877	3.23093
152	34.004	3.46666
153	34.0484	3.60922
154	34.0957	3.8478
155	34.2203	4.03783
156	34.2656	4.22958
157	34.3495	4.37391
158	34.3992	4.71303
159	34.4059	4.95591
160	34.412	5.19901
161	34.3779	5.44218
162	34.3444	5.73451
163	34.3107	6.02775
164	34.3125	6.12572
165	34.2772	6.37054
166	34.1618	6.61394
167	33.9662	6.85503
168	33.9282	7.00121
169	33.8527	7.34459
170	33.775	7.53989
171	33.698	7.88383
172	33.6597	8.17976
173	33.541	8.47324
174	33.3821	8.61695
175	33.2627	8.76185
176	33.1032	8.95461
177	32.9034	9.14503
178	32.8628	9.29257
179	32.7418	9.486
180	32.5019	9.57344
181	32.1816	9.75754
182	32.0611	9.85196
183	31.9784	10.0991
184	31.9747	10.35
185	32.0104	10.6033
186	32.0067	10.8049
187	31.9993	11.1578
188	32.0337	11.4146
189	32.0276	11.6708
190	32.0584	12.0331
191	32.0556	12.1361
192	32.1299	12.3482
193	32.1205	12.6586
194	32.1543	12.872
195	32.2699	13.0393
196	32.4328	13.0006
197	32.5569	12.9057
198	32.6062	12.594
199	32.6897	12.4963
200	32.7382	12.1875
201	32.7407	12.0837
202	32.8259	11.8823
203	32.9932	11.5842
204	33.0792	11.2804
205	33.163	11.0811
206	33.1679	10.7751
207	33.2106	10.5726
208	33.2945	10.2213
209	33.3356	10.1221
210	33.6571	9.93716
211	33.7779	9.8426
212	33.8992	9.75012
213	34.0998	9.76274
214	34.2597	9.92623
215	34.3788	10.1904
216	34.4185	10.2965
217	34.6193	10.4674
218	34.9413	10.755
219	35.1438	10.8256
220	35.2656	10.8366
221	35.4283	10.8519
222	35.6321	10.818
223	35.7955	10.7807
224	36	10.6413
225	36.1637	10.6039
226	36.3277	10.4606
227	36.4915	10.3168
228	36.4908	10.1037
229	36.4079	9.83171
230	36.3259	9.66751
231	36.2433	9.39926
232	36.2016	9.23946
233	36.0767	8.86607
234	36.0744	8.65783
235	36.0318	8.49927
236	36.0271	8.03719
237	36.0209	7.5767
238	36.0166	7.32139
239	36.0128	7.11746
240	36.0486	6.8655
241	36.0439	6.61282
242	36.0386	6.36051
243	36.0743	6.15998
244	36.1099	5.9597
245	36.1829	5.65972
246	36.3389	5.46168
247	36.3728	5.21198
248	36.4032	4.86243
249	36.4777	4.6629
250	36.5502	4.4131
251	36.5838	4.21337
252	36.5806	4.11385
253	36.5708	3.81586
254	36.5603	3.51824
255	36.5471	3.17148
256	36.5392	2.97356
257	36.533	2.82524
258	36.5271	2.67733
259	36.3519	2.33781
260	36.2608	2.09536
261	36.1693	1.85373
262	36.1198	1.65997
263	36.0277	1.41986
264	35.9758	1.17881
265	35.8388	0.845953
266	35.7891	0.654934
267	35.6966	0.418494
268	35.5241	0.188078
269	35.389	-0.0915636
270	35.2989	-0.277238
271	35.2028	-0.557914
272	35.1064	-0.837637
273	35.0493	-1.11987
274	35.0342	-1.3576
275	35.0281	-1.45265
276	35.0141	-1.6902
277	34.9981	-1.92767
278	34.9854	-2.11758
279	34.9692	-2.35489
280	35.0317	-2.60064
281	35.0545	-2.84252
282	35.041	-3.03264
283	35.0237	-3.27024
284	35.0131	-3.41278
285	34.9951	-3.65028
286	34.9766	-3.88769
287	34.9537	-4.17247
288	34.9387	-4.36262
289	34.9237	-4.55288
290	34.9044	-4.7907
291	34.8492	-4.97532
292	34.7937	-5.15972
293	34.6946	-5.38578
294	34.5994	-5.56399
295	34.469	-5.68864
296	34.3781	-5.81915

## Sheet: flavicaudatus
R Geosphere input				R Geosphere output
Species range perimeter points (from Google Earth)				Centroid estimate
pt#	Latitude	Longitude		Latitude	Longitude
1	-18.2144	12.7452		-21.9562	14.9213
2	-18.1414	12.7289
3	-18.0668	12.6937
4	-17.9906	12.6393
5	-17.9319	12.5841
6	-17.8912	12.5281
7	-17.8846	12.4517
8	-17.8764	12.356
9	-17.8716	12.2987
10	-17.883	12.2216
11	-17.914	12.1627
12	-17.9858	12.1599
13	-18.0608	12.1953
14	-18.1375	12.2501
15	-18.2288	12.2659
16	-18.3036	12.3014
17	-18.3766	12.3176
18	-18.4883	12.3703
19	-18.6187	12.4412
20	-18.6941	12.4953
21	-18.8404	12.546
22	-18.9525	12.6176
23	-19.0261	12.6525
24	-19.1729	12.7218
25	-19.2299	12.7762
26	-19.2665	12.7936
27	-19.3383	12.8092
28	-19.4115	12.8439
29	-19.4519	12.9181
30	-19.5099	12.9915
31	-19.5842	13.0452
32	-19.6584	13.0989
33	-19.7162	13.1724
34	-19.8075	13.2248
35	-19.9684	13.2735
36	-20.0943	13.3239
37	-20.2932	13.4275
38	-20.3107	13.4266
39	-20.5265	13.5291
40	-20.6168	13.5812
41	-20.7798	13.6862
42	-20.8535	13.7581
43	-20.9261	13.811
44	-21.0517	13.8802
45	-21.1221	13.8956
46	-21.1924	13.9105
47	-21.28	13.9246
48	-21.3676	13.9387
49	-21.4388	13.9726
50	-21.5283	14.0244
51	-21.6158	14.0385
52	-21.6869	14.0724
53	-21.758	14.1064
54	-21.7945	14.1422
55	-21.8856	14.2317
56	-21.9584	14.3034
57	-21.9766	14.3214
58	-22.0484	14.3742
59	-22.1392	14.4637
60	-22.1755	14.4995
61	-22.2489	14.5901
62	-22.3386	14.6609
63	-22.3921	14.6959
64	-22.4636	14.7489
65	-22.5705	14.8187
66	-22.6074	14.8734
67	-22.6443	14.9281
68	-22.7149	14.9622
69	-22.8569	15.0491
70	-22.8922	15.0662
71	-22.9275	15.0832
72	-22.9988	15.1363
73	-23.07	15.1894
74	-23.1233	15.2245
75	-23.2125	15.2957
76	-23.2664	15.3496
77	-23.3729	15.4198
78	-23.4441	15.4729
79	-23.5671	15.5234
80	-23.6548	15.5568
81	-23.7778	15.6075
82	-24.058	15.6881
83	-24.1446	15.6836
84	-24.3378	15.7499
85	-24.4779	15.7808
86	-24.5653	15.7955
87	-24.6523	15.7909
88	-24.7393	15.7863
89	-24.8787	15.779
90	-24.9484	15.7753
91	-25.0712	15.7879
92	-25.1236	15.7851
93	-25.1948	15.8197
94	-25.2672	15.8927
95	-25.3052	15.9869
96	-25.3093	16.1212
97	-25.3105	16.1596
98	-25.2954	16.2371
99	-25.2617	16.277
100	-25.1413	16.3402
101	-25.0727	16.3817
102	-24.968	16.3866
103	-24.8982	16.3898
104	-24.7936	16.3947
105	-24.7408	16.3781
106	-24.5668	16.3862
107	-24.4281	16.3924
108	-24.3408	16.3774
109	-24.2536	16.3624
110	-24.0804	16.3702
111	-23.9939	16.3741
112	-23.908	16.3969
113	-23.8224	16.4194
114	-23.7738	16.5157
115	-23.7239	16.5743
116	-23.6924	16.6698
117	-23.6769	16.727
118	-23.5941	16.8433
119	-23.5441	16.9017
120	-23.4947	16.9787
121	-23.4631	17.0738
122	-23.4314	17.1689
123	-23.4164	17.2445
124	-23.3841	17.3207
125	-23.3334	17.36
126	-23.265	17.3811
127	-23.1961	17.3835
128	-23.109	17.349
129	-23.0735	17.3128
130	-23.0714	17.238
131	-23.0692	17.1633
132	-23.0669	17.0885
133	-23.0617	16.9202
134	-23.0594	16.8455
135	-23.0559	16.7332
136	-23.0197	16.6784
137	-22.9995	16.5855
138	-22.9952	16.4545
139	-22.9748	16.3616
140	-22.9379	16.2881
141	-22.8843	16.2342
142	-22.8301	16.1615
143	-22.7937	16.1068
144	-22.7049	16.0357
145	-22.6513	15.9818
146	-22.5796	15.9101
147	-22.5087	15.8571
148	-22.4549	15.8034
149	-22.3839	15.7504
150	-22.2971	15.7356
151	-22.244	15.7006
152	-22.1213	15.6501
153	-22.0674	15.5965
154	-21.9955	15.525
155	-21.8891	15.4552
156	-21.8374	15.4577
157	-21.7325	15.4251
158	-21.6619	15.3908
159	-21.6259	15.355
160	-21.5192	15.2851
161	-21.4469	15.2136
162	-21.3391	15.1251
163	-21.284	15.0529
164	-21.2123	15.0002
165	-21.1225	14.9297
166	-21.0689	14.8948
167	-20.9961	14.8233
168	-20.9224	14.7333
169	-20.8312	14.6439
170	-20.8293	14.6065
171	-20.7552	14.5163
172	-20.6628	14.4082
173	-20.6252	14.3539
174	-20.5335	14.2646
175	-20.4438	14.2129
176	-20.3713	14.1602
177	-20.2433	14.0537
178	-20.189	14.0186
179	-20.079	13.9297
180	-19.9711	13.8784
181	-19.9525	13.8604
182	-19.8433	13.7903
183	-19.7526	13.7382
184	-19.6979	13.7032
185	-19.6056	13.6319
186	-19.4944	13.5425
187	-19.403	13.49
188	-19.3478	13.4547
189	-19.2738	13.4014
190	-19.201	13.3669
191	-19.1456	13.3315
192	-19.036	13.2795
193	-18.9248	13.2086
194	-18.8487	13.136
195	-18.7739	13.0824
196	-18.7004	13.0476
197	-18.6417	12.9742
198	-18.5474	12.9023
199	-18.4899	12.8478
200	-18.3969	12.7948
201	-18.3065	12.7796
202	-18.2501	12.7439
203	-18.2144	12.7452

## Sheet: probosicdeus
R Geosphere input				R Geosphere output
Species range perimeter points (from Google Earth)				Centroid estimate
pt#	Latitude	Longitude		Latitude	Longitude
1	-25.1992	18.8331		-30.0419	20.8699
2	-25.1212	18.8354
3	-25.0366	18.6659
4	-25.0263	18.4081
5	-24.98	18.2373
6	-24.894	18.0674
7	-24.7295	17.9002
8	-24.7169	17.6414
9	-24.7104	17.512
10	-24.6971	17.2529
11	-24.688	17.08
12	-24.7128	16.8187
13	-24.7415	16.6428
14	-24.7673	16.423
15	-24.8376	16.2886
16	-25.0336	16.2799
17	-25.2294	16.2711
18	-25.5414	16.2553
19	-25.7751	16.2429
20	-25.8918	16.2367
21	-26.0475	16.2285
22	-26.4001	16.2541
23	-26.5581	16.2901
24	-26.716	16.3262
25	-26.9533	16.4007
26	-27.0331	16.4403
27	-27.2314	16.5174
28	-27.4342	16.6836
29	-27.5138	16.7236
30	-27.7072	16.7123
31	-27.8254	16.7501
32	-28.0209	16.7835
33	-28.1819	16.9083
34	-28.3405	16.9879
35	-28.613	17.0164
36	-28.7308	17.0541
37	-28.9279	17.1321
38	-29.0438	17.1253
39	-29.2407	17.2037
40	-29.5148	17.2775
41	-29.6711	17.3131
42	-29.9856	17.4294
43	-30.142	17.4651
44	-30.2633	17.5935
45	-30.4212	17.6745
46	-30.5809	17.8012
47	-30.745	18.0643
48	-30.8223	18.06
49	-30.9428	18.1898
50	-31.1783	18.2672
51	-31.2588	18.3536
52	-31.4168	18.4358
53	-31.6913	18.5119
54	-31.8466	18.5031
55	-32.0035	18.5404
56	-32.277	18.571
57	-32.4355	18.6544
58	-32.5943	18.7377
59	-32.752	18.775
60	-32.95	18.8566
61	-33.1089	18.9409
62	-33.3428	18.8814
63	-33.5373	18.8239
64	-33.734	18.8126
65	-33.8891	18.7093
66	-34.1652	18.6924
67	-34.2442	18.6877
68	-34.2499	18.9237
69	-34.2158	19.1618
70	-34.1821	19.4466
71	-34.1473	19.6837
72	-34.1106	19.8265
73	-34.0352	20.0176
74	-33.9992	20.2065
75	-33.9241	20.4435
76	-33.8086	20.6346
77	-33.7711	20.7758
78	-33.7733	20.9624
79	-33.8561	21.2866
80	-33.8959	21.3321
81	-33.978	21.6105
82	-33.9798	21.7974
83	-33.9823	22.1242
84	-33.9835	22.4043
85	-33.9838	22.451
86	-33.9849	22.6843
87	-33.9464	22.9645
88	-33.8285	23.0577
89	-33.7499	23.1972
90	-33.75	23.3834
91	-33.7497	23.6161
92	-33.7487	23.8954
93	-33.7878	24.0824
94	-33.7874	24.269
95	-33.7864	24.5024
96	-33.7847	24.7826
97	-33.784	24.876
98	-33.7814	25.1563
99	-33.7396	25.3887
100	-33.6972	25.6679
101	-33.6561	25.8068
102	-33.6522	26.0876
103	-33.648	26.3687
104	-33.644	26.6032
105	-33.6005	26.8358
106	-33.4019	26.9189
107	-33.2054	26.9082
108	-32.9734	26.7092
109	-32.8566	26.6567
110	-32.7417	26.5118
111	-32.5503	26.2718
112	-32.2817	25.9842
113	-32.1284	25.8412
114	-31.8968	25.7419
115	-31.7442	25.5544
116	-31.4746	25.41
117	-31.1271	25.3097
118	-31.0116	25.2615
119	-30.9349	25.2144
120	-30.7431	25.1201
121	-30.5518	24.9814
122	-30.3605	24.8433
123	-30.0929	24.6153
124	-29.7866	24.3882
125	-29.6332	24.2974
126	-29.4799	24.207
127	-29.2109	24.1602
128	-29.0958	24.1149
129	-28.9812	23.9817
130	-28.8282	23.8048
131	-28.6369	23.5406
132	-28.5602	23.4527
133	-28.4835	23.2775
134	-28.445	23.0587
135	-28.4447	22.84
136	-28.3669	22.5781
137	-28.3657	22.3596
138	-28.3648	22.2285
139	-28.3631	22.01
140	-28.3238	21.923
141	-28.2062	21.7061
142	-28.1652	21.4885
143	-28.0871	21.4025
144	-27.8562	21.4061
145	-27.7022	21.4085
146	-27.5872	21.4538
147	-27.3958	21.5434
148	-27.2422	21.5889
149	-27.0892	21.6776
150	-26.8584	21.7238
151	-26.6656	21.7262
152	-26.4718	21.6855
153	-26.315	21.5155
154	-26.1978	21.4311
155	-26.0793	21.2611
156	-26.0379	21.0901
157	-25.9564	20.8767
158	-25.8358	20.6643
159	-25.7555	20.5371
160	-25.7117	20.3234
161	-25.6688	20.1527
162	-25.662	19.8953
163	-25.5758	19.5968
164	-25.4912	19.384
165	-25.4048	19.1283
166	-25.2414	18.918
167	-25.1992	18.8331

## Sheet: micus
R Geosphere input				R Geosphere output
Species range perimeter points (from Google Earth)				Centroid estimate
pt#	Latitude	Longitude		Latitude	Longitude
1	-19.6955	14.0039		-20.1721	13.9561
2	-19.6775	13.9955
3	-19.6336	13.9977
4	-19.6073	13.9991
5	-19.5542	13.9924
6	-19.5088	13.9667
7	-19.4634	13.9409
8	-19.4268	13.9148
9	-19.3726	13.8896
10	-19.3551	13.8905
11	-19.3189	13.8737
12	-19.2818	13.8382
13	-19.2271	13.8038
14	-19.1729	13.7787
15	-19.1529	13.7331
16	-19.1497	13.6772
17	-19.1475	13.6397
18	-19.1453	13.6023
19	-19.1425	13.5555
20	-19.1579	13.5171
21	-19.1914	13.487
22	-19.2507	13.4461
23	-19.3462	13.422
24	-19.3814	13.4201
25	-19.4781	13.4149
26	-19.5133	13.413
27	-19.5923	13.4088
28	-19.645	13.4059
29	-19.6626	13.405
30	-19.7152	13.402
31	-19.7596	13.4088
32	-19.8209	13.4052
33	-19.8647	13.4027
34	-19.909	13.4095
35	-19.9358	13.4174
36	-20.0532	13.4764
37	-20.135	13.5281
38	-20.1716	13.5542
39	-20.2446	13.6066
40	-20.2631	13.6244
41	-20.3083	13.6501
42	-20.3627	13.6847
43	-20.3725	13.703
44	-20.4351	13.7276
45	-20.471	13.7443
46	-20.5167	13.7792
47	-20.5443	13.8059
48	-20.5894	13.8315
49	-20.6263	13.867
50	-20.6539	13.8937
51	-20.7091	13.9471
52	-20.7555	14.0009
53	-20.7656	14.0286
54	-20.8116	14.073
55	-20.8662	14.1168
56	-20.8938	14.1434
57	-20.9393	14.1783
58	-21.0027	14.2218
59	-21.0389	14.248
60	-21.0739	14.2461
61	-21.1193	14.2812
62	-21.1468	14.3079
63	-21.1739	14.3252
64	-21.2102	14.3514
65	-21.2306	14.4162
66	-21.2328	14.4631
67	-21.2349	14.51
68	-21.2278	14.548
69	-21.2116	14.5771
70	-21.1867	14.6066
71	-21.153	14.6366
72	-21.1097	14.6483
73	-21.0748	14.6502
74	-21.0215	14.6343
75	-20.9329	14.6109
76	-20.8885	14.5945
77	-20.8095	14.5893
78	-20.7558	14.564
79	-20.7109	14.5383
80	-20.6926	14.5205
81	-20.6294	14.477
82	-20.5757	14.4518
83	-20.5395	14.4257
84	-20.4945	14.4
85	-20.4413	14.3842
86	-20.3605	14.3418
87	-20.3068	14.3166
88	-20.2259	14.2741
89	-20.1722	14.2491
90	-20.1089	14.206
91	-20.0905	14.1884
92	-20.0378	14.1821
93	-20.0015	14.1561
94	-19.9652	14.1301
95	-19.938	14.1128
96	-19.8929	14.0872
97	-19.7942	14.0455
98	-19.7582	14.0286
99	-19.7134	14.0123
100	-19.6955	14.0039

## Sheet: brachyrhynchus
R Geosphere input				R Geosphere output
Species range perimeter points (from Google Earth)				Centroid estimate
pt#	Latitude	Longitude		Latitude	Longitude
1	-5.50087	27.6068		-12.716	27.4671
2	-5.41253	27.3673
3	-5.27416	27.1781
4	-5.1837	26.9879
5	-5.09298	26.7981
6	-4.95373	26.6101
7	-4.86114	26.469
8	-4.6729	26.2831
9	-4.57985	26.1424
10	-4.43932	25.9556
11	-4.34464	25.8631
12	-4.20351	25.6768
13	-4.01435	25.4447
14	-3.92004	25.305
15	-3.8265	25.1179
16	-3.68379	24.9326
17	-3.58957	24.7459
18	-3.49504	24.5595
19	-3.40017	24.3733
20	-3.30564	24.1399
21	-3.21004	23.9541
22	-3.16322	23.7669
23	-3.1657	23.5313
24	-3.1681	23.2491
25	-3.16961	23.0142
26	-3.17051	22.8265
27	-3.26922	22.5894
28	-3.31839	22.4008
29	-3.46489	22.21
30	-3.56206	22.0206
31	-3.6588	21.8315
32	-3.80366	21.6415
33	-3.8998	21.4994
34	-4.04366	21.3098
35	-4.23475	21.0728
36	-4.37785	20.9302
37	-4.51996	20.7412
38	-4.61482	20.6463
39	-4.85189	20.4556
40	-4.99396	20.3599
41	-5.23109	20.2624
42	-5.42151	20.2586
43	-5.7064	20.253
44	-5.94315	20.2483
45	-6.13214	20.2446
46	-6.36789	20.24
47	-6.65009	20.2345
48	-6.88471	20.23
49	-7.07205	20.2263
50	-7.30581	20.2218
51	-7.4925	20.2182
52	-7.72548	20.2137
53	-7.95806	20.2093
54	-8.23664	20.2039
55	-8.42128	20.154
56	-8.60649	20.1505
57	-8.83609	20.0533
58	-9.02	20.0034
59	-9.24982	19.9525
60	-9.43244	19.8562
61	-9.61396	19.7133
62	-9.74924	19.5713
63	-9.88433	19.4292
64	-9.97331	19.288
65	-10.0601	19.0537
66	-10.1029	18.9133
67	-10.2362	18.7244
68	-10.3223	18.4897
69	-10.3647	18.3491
70	-10.4516	18.1607
71	-10.5371	17.9255
72	-10.5777	17.7379
73	-10.5751	17.6447
74	-10.7045	17.3611
75	-10.7891	17.1251
76	-10.8735	16.8887
77	-10.9118	16.6533
78	-10.991	16.2755
79	-11.1221	16.0836
80	-11.1613	15.894
81	-11.2445	15.6557
82	-11.2834	15.4656
83	-11.414	15.2722
84	-11.4986	15.0799
85	-11.5849	14.9347
86	-11.7629	14.7859
87	-11.895	14.6383
88	-12.0251	14.4429
89	-12.2031	14.2927
90	-12.3829	14.1899
91	-12.5627	14.0867
92	-12.7407	13.9352
93	-12.9665	13.8292
94	-13.1924	13.7227
95	-13.3725	13.6178
96	-13.5545	13.5608
97	-13.7826	13.5012
98	-14.0127	13.4896
99	-14.2429	13.4777
100	-14.4733	13.4656
101	-14.6558	13.4071
102	-14.8828	13.2972
103	-15.1119	13.2354
104	-15.2968	13.2247
105	-15.3962	13.4143
106	-15.4493	13.6065
107	-15.268	13.7141
108	-15.0868	13.8212
109	-14.9535	13.9739
110	-14.8204	14.1261
111	-14.5952	14.2823
112	-14.464	14.4815
113	-14.2851	14.6343
114	-14.2933	14.874
115	-14.2522	15.0197
116	-14.2158	15.3085
117	-14.2235	15.5472
118	-14.2311	15.7855
119	-14.2384	16.0236
120	-14.2456	16.2613
121	-14.3442	16.4955
122	-14.3955	16.6838
123	-14.4466	16.872
124	-14.5893	17.057
125	-14.6402	17.2453
126	-14.7368	17.432
127	-14.7875	17.6202
128	-14.8369	17.761
129	-14.9802	17.9939
130	-15.1223	18.1796
131	-15.2644	18.3655
132	-15.3604	18.5529
133	-15.3646	18.7428
134	-15.4145	18.9315
135	-15.5103	19.1192
136	-15.6511	19.2585
137	-15.7937	19.4931
138	-15.9806	19.632
139	-16.2118	19.675
140	-16.3971	19.7189
141	-16.628	19.7143
142	-16.8137	19.7585
143	-16.9988	19.7548
144	-17.2305	19.7502
145	-17.509	19.7447
146	-17.694	19.6928
147	-17.925	19.5915
148	-18.1116	19.5876
149	-18.2993	19.6321
150	-18.536	19.7727
151	-18.6324	19.9165
152	-18.7767	20.1083
153	-18.9202	20.2519
154	-19.0186	20.494
155	-19.1642	20.736
156	-19.3587	21.0762
157	-19.4565	21.2712
158	-19.5071	21.467
159	-19.605	21.6628
160	-19.6563	21.9083
161	-19.7069	22.105
162	-19.8049	22.3022
163	-19.8555	22.4997
164	-20.0005	22.6487
165	-20.1933	22.7986
166	-20.3389	22.9488
167	-20.6276	23.0515
168	-20.7723	23.1032
169	-21.0136	23.1564
170	-21.2082	23.2595
171	-21.4024	23.3128
172	-21.5981	23.4169
173	-21.7934	23.471
174	-21.9901	23.5761
175	-22.1865	23.6311
176	-22.5328	23.7919
177	-22.7327	23.9503
178	-22.9323	24.0584
179	-23.1327	24.1672
180	-23.2829	24.2235
181	-23.3835	24.2784
182	-23.5864	24.4405
183	-23.9432	24.7139
184	-24.0967	24.8247
185	-24.4028	24.9428
186	-24.6584	25.0072
187	-24.8653	25.1227
188	-25.073	25.239
189	-25.2816	25.3563
190	-25.4405	25.5251
191	-25.7041	25.7011
192	-25.8674	25.9803
193	-25.9776	26.2036
194	-26.0881	26.428
195	-26.0967	26.7547
196	-26.1566	27.032
197	-26.2152	27.2556
198	-26.2726	27.4251
199	-26.2786	27.6455
200	-26.2863	27.9218
201	-26.294	28.199
202	-26.3003	28.4214
203	-26.2599	28.8623
204	-26.2148	29.1367
205	-26.1151	29.3493
206	-26.0171	29.6183
207	-25.9192	29.8876
208	-25.7158	30.1443
209	-25.5639	30.3509
210	-25.4122	30.5575
211	-25.3118	30.7141
212	-25.3194	30.9981
213	-25.327	31.2833
214	-25.3859	31.5198
215	-25.4978	31.7652
216	-25.7164	32.0283
217	-25.828	32.2194
218	-25.6219	32.4204
219	-25.4131	32.5045
220	-25.2033	32.5305
221	-24.9418	32.5489
222	-24.7351	32.6336
223	-24.6306	32.6181
224	-24.3236	32.8036
225	-24.1186	32.8888
226	-23.9142	32.9743
227	-23.7607	33.0095
228	-23.5583	33.153
229	-23.304	33.2316
230	-23.1016	33.3177
231	-22.8477	33.3394
232	-22.6463	33.4261
233	-22.496	33.52
234	-22.345	33.5565
235	-22.0445	33.6874
236	-21.7951	33.8256
237	-21.5956	33.9135
238	-21.446	33.9509
239	-21.2461	33.9247
240	-21.0467	33.8991
241	-20.8976	33.8802
242	-20.6502	33.9632
243	-20.4525	33.9957
244	-20.2056	33.966
245	-20.0083	33.8299
246	-19.7627	33.6896
247	-19.5668	33.6681
248	-19.3714	33.5912
249	-19.0791	33.5607
250	-18.8849	33.43
251	-18.6426	33.351
252	-18.401	33.273
253	-18.2085	33.1455
254	-18.0165	33.0191
255	-17.8729	32.8976
256	-17.7297	32.7769
257	-17.5392	32.5991
258	-17.3969	32.4263
259	-17.2549	32.2545
260	-17.1136	32.0304
261	-16.9247	31.8577
262	-16.784	31.6364
263	-16.5954	31.519
264	-16.4549	31.3526
265	-16.2674	31.1846
266	-16.1273	31.0201
267	-15.9409	30.8023
268	-15.7544	30.6376
269	-15.5681	30.474
270	-15.3811	30.4142
271	-15.1948	30.3036
272	-14.962	30.1918
273	-14.7282	30.183
274	-14.5406	30.2273
275	-14.399	30.3245
276	-14.2098	30.4715
277	-14.0671	30.6203
278	-13.9701	30.8224
279	-13.8727	31.025
280	-13.823	31.1782
281	-13.724	31.4336
282	-13.6727	31.6396
283	-13.6682	31.848
284	-13.6152	32.1078
285	-13.5161	32.3142
286	-13.5108	32.5249
287	-13.4583	32.7346
288	-13.3568	32.9963
289	-13.3036	33.2077
290	-13.1556	33.416
291	-13.1491	33.6308
292	-13.0476	33.8427
293	-12.8983	34.0535
294	-12.6612	34.0445
295	-12.4715	34.0376
296	-12.2364	33.9756
297	-12.0467	33.9698
298	-11.8527	34.0723
299	-11.6628	34.0671
300	-11.4706	34.1163
301	-11.2353	34.0569
302	-11.0451	34.0529
303	-10.8096	33.9947
304	-10.5717	33.991
305	-10.3811	33.9885
306	-10.0951	33.9854
307	-9.85906	33.9298
308	-9.81661	33.8222
309	-9.53542	33.714
310	-9.34696	33.6602
311	-9.10777	33.6603
312	-8.82029	33.6612
313	-8.62834	33.6623
314	-8.47826	33.7701
315	-8.32158	33.9856
316	-8.20916	34.2558
317	-8.04746	34.5282
318	-8.0372	34.6914
319	-7.97822	34.8558
320	-7.85934	35.1864
321	-7.74688	35.4088
322	-7.67868	35.6873
323	-7.61378	35.9117
324	-7.49087	36.2509
325	-7.42023	36.5353
326	-7.25451	36.7665
327	-7.18211	37.0547
328	-7.06401	37.2883
329	-6.90024	37.4664
330	-6.78553	37.6444
331	-6.57538	37.7676
332	-6.40916	37.9492
333	-6.15241	38.0172
334	-5.94519	38.0842
335	-5.7315	38.2116
336	-5.57942	38.2183
337	-5.31933	38.29
338	-5.11538	38.3003
339	-5.06431	38.303
340	-4.68671	38.503
341	-4.51923	38.633
342	-4.25417	38.7099
343	-4.03983	38.7846
344	-3.86968	38.9175
345	-3.60842	38.9366
346	-3.39864	38.9528
347	-3.18817	38.9696
348	-2.97697	38.9871
349	-2.71193	39.0101
350	-2.52239	38.8447
351	-2.3169	38.8029
352	-2.11082	38.7618
353	-1.85035	38.7266
354	-1.64284	38.6869
355	-1.37224	38.715
356	-1.17143	38.6153
357	-0.953266	38.6391
358	-0.789018	38.6576
359	-0.522745	38.6275
360	-0.30178	38.6537
361	-0.0976129	38.557
362	0.116163	38.5227
363	0.377757	38.4346
364	0.593372	38.4018
365	0.857194	38.3155
366	1.07477	38.2842
367	1.33154	38.1381
368	1.50323	38.1619
369	1.60851	38.1163
370	2.08012	37.8826
371	1.86234	37.1969
372	1.61584	37.0461
373	1.37989	36.9567
374	1.07266	36.743
375	0.888284	36.6045
376	0.641749	36.4023
377	0.507925	36.2147
378	0.430228	36.0346
379	0.393664	35.7465
380	0.365143	35.5175
381	0.330385	35.2331
382	0.419409	35.0748
383	0.543436	34.754
384	0.674952	34.4912
385	0.771685	34.3909
386	0.855701	34.1798
387	1.0439	33.9255
388	1.12895	33.7161
389	1.17164	33.6118
390	1.36171	33.3601
391	1.49738	33.104
392	1.5784	32.8434
393	1.66588	32.638
394	1.75381	32.4332
395	1.84222	32.2291
396	1.93109	32.0256
397	2.02586	31.8762
398	2.00434	31.6631
399	1.98336	31.4509
400	1.79709	31.2244
401	1.56242	31.0472
402	1.33893	30.976
403	1.12126	30.9575
404	0.796687	30.9307
405	0.527907	30.9092
406	0.31396	30.8924
407	0.109523	30.9798
408	-0.0984623	31.0155
409	-0.195749	31.1114
410	-0.507917	31.1399
411	-0.717837	31.1248
412	-0.870621	31.1655
413	-1.12305	31.251
414	-1.32263	31.3405
415	-1.478	31.3301
416	-1.77954	31.4135
417	-2.02451	31.5527
418	-2.21748	31.6956
419	-2.4139	31.7871
420	-2.60583	31.931
421	-2.85596	31.9682
422	-3.14404	32.1596
423	-3.33422	32.3052
424	-3.5279	32.399
425	-3.72115	32.4933
426	-3.8137	32.5931
427	-4.10252	32.7358
428	-4.24074	32.8866
429	-4.42862	33.0356
430	-4.56634	33.1876
431	-4.75757	33.2847
432	-4.94845	33.3823
433	-5.1351	33.5338
434	-5.32538	33.6326
435	-5.5686	33.6765
436	-5.76581	33.6693
437	-5.97728	33.4493
438	-6.13506	33.2853
439	-6.29554	33.0693
440	-6.35768	32.8572
441	-6.36747	32.6998
442	-6.3896	32.3344
443	-6.49885	32.124
444	-6.55907	31.9158
445	-6.66719	31.7072
446	-6.87113	31.4972
447	-7.02598	31.2893
448	-7.27351	31.1314
449	-7.4244	30.976
450	-7.48151	30.7724
451	-7.49273	30.5198
452	-7.45371	30.3193
453	-7.31698	30.1714
454	-7.22576	30.073
455	-7.04311	29.877
456	-6.85604	29.7814
457	-6.67083	29.6364
458	-6.48327	29.5416
459	-6.20353	29.3505
460	-6.01945	29.1576
461	-5.88318	28.9641
462	-5.79285	28.819
463	-5.65417	28.6756
464	-5.52101	28.3855
465	-5.48019	28.1912
466	-5.3909	27.9988
467	-5.39956	27.7554
468	-5.50087	27.6068

## Sheet: rufescens
R Geosphere input				R Geosphere output
Species range perimeter points (from Google Earth)				Centroid estimate
pt#	Latitude	Longitude		Latitude	Longitude
1	9.89412	42.7292		0.667739	38.1028
2	9.89219	42.6028
3	9.88991	42.4447
4	9.8882	42.3184
5	9.88619	42.1605
6	9.88432	42.0026
7	9.88261	41.8448
8	9.88105	41.6871
9	9.84629	41.5295
10	9.77864	41.4036
11	9.67841	41.3411
12	9.54526	41.2789
13	9.41291	41.2796
14	9.2809	41.2804
15	9.14902	41.2498
16	9.01747	41.2192
17	8.88605	41.1575
18	8.72253	41.1273
19	8.59203	41.097
20	8.46184	41.0667
21	8.33213	41.0677
22	8.17039	41.0689
23	8.04133	41.0698
24	7.91253	41.0707
25	7.75193	41.0719
26	7.68745	41.0103
27	7.52741	41.0116
28	7.3995	40.9816
29	7.27201	40.9826
30	7.0809	40.9223
31	6.98539	40.8613
32	6.85822	40.7698
33	6.7629	40.6782
34	6.6992	40.5555
35	6.6356	40.4329
36	6.57212	40.3103
37	6.54017	40.1566
38	6.47693	40.065
39	6.44521	39.9421
40	6.35057	39.7894
41	6.25611	39.6367
42	6.16182	39.4841
43	6.09905	39.3618
44	6.06773	39.239
45	6.06784	39.0848
46	6.06799	38.9614
47	6.13104	38.8058
48	6.16291	38.6196
49	6.22607	38.5254
50	6.25797	38.4008
51	6.32145	38.2754
52	6.32201	38.1512
53	6.35417	38.0261
54	6.35485	37.9017
55	6.35599	37.7149
56	6.35703	37.559
57	6.2948	37.4359
58	6.23264	37.3128
59	6.10752	37.1913
60	6.04552	37.0681
61	5.98333	36.9761
62	5.82739	36.8241
63	5.73395	36.733
64	5.70334	36.6399
65	5.64165	36.5163
66	5.61139	36.3917
67	5.54978	36.268
68	5.51989	36.1116
69	5.52082	36.0171
70	5.45964	35.8614
71	5.4299	35.7044
72	5.39987	35.5789
73	5.37058	35.3898
74	5.34101	35.2321
75	5.3111	35.1059
76	5.28162	34.9476
77	5.22116	34.7583
78	5.19178	34.5994
79	5.16201	34.4722
80	5.16417	34.3115
81	5.16641	34.1504
82	5.16826	34.0213
83	5.17065	33.8595
84	5.10954	33.7323
85	5.11152	33.6023
86	5.05095	33.4421
87	5.02144	33.3129
88	5.02353	33.182
89	4.99462	33.0194
90	4.90199	32.8921
91	4.84151	32.7301
92	4.77941	32.6669
93	4.65365	32.6393
94	4.52752	32.6447
95	4.36913	32.717
96	4.21195	32.7233
97	4.08595	32.761
98	3.89785	32.7679
99	3.7719	32.838
100	3.64616	32.9079
101	3.48944	32.9784
102	3.3647	32.9824
103	3.20843	33.0524
104	3.11462	33.1204
105	3.02072	33.2206
106	2.92699	33.3206
107	2.8334	33.4202
108	2.73967	33.5842
109	2.64642	33.6833
110	2.5532	33.8142
111	2.46025	33.9126
112	2.36742	34.0108
113	2.27478	34.0767
114	2.1206	34.1757
115	2.02817	34.3051
116	1.90514	34.371
117	1.78222	34.4049
118	1.62862	34.4074
119	1.50591	34.4728
120	1.35272	34.5702
121	1.1997	34.6673
122	1.07724	34.7005
123	0.954974	34.7652
124	0.832791	34.8297
125	0.679922	34.8628
126	0.588657	34.9583
127	0.43592	34.9911
128	0.375369	35.086
129	0.284302	35.181
130	0.162747	35.2761
131	0.0410289	35.3396
132	-0.1117	35.3404
133	-0.203079	35.3722
134	-0.324993	35.404
135	-0.446901	35.4358
136	-0.59936	35.4675
137	-0.783056	35.4364
138	-0.905702	35.4052
139	-1.05975	35.311
140	-1.18334	35.2166
141	-1.24618	35.0906
142	-1.24818	34.9329
143	-1.24979	34.8065
144	-1.25184	34.6482
145	-1.25392	34.4896
146	-1.25603	34.3305
147	-1.35003	34.2027
148	-1.53518	34.17
149	-1.65839	34.1693
150	-1.75134	34.1368
151	-1.90606	34.1037
152	-2.02951	34.1027
153	-2.15417	34.0376
154	-2.27956	33.9402
155	-2.40457	33.8746
156	-2.49937	33.7769
157	-2.59433	33.6791
158	-2.62866	33.5171
159	-2.69351	33.3867
160	-2.72668	33.2889
161	-2.73019	33.1262
162	-2.63959	32.9973
163	-2.54826	32.9007
164	-2.45691	32.804
165	-2.4292	32.6405
166	-2.52483	32.5405
167	-2.55891	32.4082
168	-2.71737	32.3064
169	-2.78147	32.239
170	-2.90831	32.1703
171	-3.06759	32.0674
172	-3.22725	31.9639
173	-3.35582	31.8607
174	-3.51338	31.8566
175	-3.60996	31.7871
176	-3.76893	31.7491
177	-3.86486	31.7127
178	-3.99262	31.6751
179	-4.15343	31.6027
180	-4.24876	31.5994
181	-4.37947	31.4937
182	-4.44674	31.3898
183	-4.48344	31.2527
184	-4.583	31.1469
185	-4.71232	31.1076
186	-4.87266	31.1009
187	-5.0025	31.0611
188	-5.10314	30.954
189	-5.23351	30.9136
190	-5.3627	30.9075
191	-5.4921	30.9011
192	-5.62172	30.8946
193	-5.75003	30.9224
194	-5.88007	30.9156
195	-6.00718	30.9776
196	-6.13442	31.0394
197	-6.2618	31.1011
198	-6.38934	31.1626
199	-6.51704	31.224
200	-6.64322	31.3196
201	-6.77123	31.3806
202	-6.93235	31.4396
203	-7.02952	31.468
204	-7.15809	31.5286
205	-7.32175	31.5528
206	-7.4508	31.6131
207	-7.61149	31.7056
208	-7.74101	31.7657
209	-7.90229	31.8577
210	-8.03044	31.9518
211	-8.16068	32.0115
212	-8.22401	32.0755
213	-8.31724	32.2057
214	-8.40873	32.3696
215	-8.46859	32.5014
216	-8.56036	32.6648
217	-8.58857	32.7643
218	-8.6469	32.9292
219	-8.63631	33.1316
220	-8.66474	33.2305
221	-8.6545	33.4317
222	-8.64782	33.5655
223	-8.70838	33.6953
224	-8.73544	33.8267
225	-8.79619	33.9561
226	-8.85545	34.1185
227	-8.91642	34.2475
228	-8.97905	34.3433
229	-9.07239	34.5034
230	-9.16899	34.5973
231	-9.23349	34.6599
232	-9.32735	34.8197
233	-9.39056	34.9152
234	-9.52022	35.0402
235	-9.58369	35.1356
236	-9.61182	35.2654
237	-9.60607	35.3967
238	-9.46763	35.4684
239	-9.32969	35.5397
240	-9.19357	35.5782
241	-9.05787	35.6164
242	-8.88787	35.6882
243	-8.75187	35.7583
244	-8.61752	35.7958
245	-8.48356	35.8331
246	-8.28389	35.8726
247	-8.2202	35.8105
248	-8.12362	35.7495
249	-7.99204	35.7542
250	-7.85966	35.7909
251	-7.72871	35.7953
252	-7.59806	35.7997
253	-7.43411	35.837
254	-7.33452	35.9041
255	-7.23315	36.0349
256	-7.09883	36.198
257	-7.06463	36.2625
258	-6.99637	36.3913
259	-6.92832	36.5198
260	-6.92393	36.6782
261	-6.82408	36.8068
262	-6.75659	36.9345
263	-6.68929	37.0618
264	-6.55975	37.1273
265	-6.42978	37.2239
266	-6.30016	37.3202
267	-6.23303	37.4778
268	-6.10465	37.5423
269	-6.00757	37.6373
270	-5.91133	37.701
271	-5.75151	37.7965
272	-5.6569	37.7977
273	-5.52976	37.8613
274	-5.37146	37.9252
275	-5.27621	37.9881
276	-5.15035	38.0204
277	-4.9929	38.0837
278	-4.89767	38.1772
279	-4.8031	38.2397
280	-4.7077	38.3638
281	-4.61248	38.4876
282	-4.54896	38.5803
283	-4.48508	38.7036
284	-4.35974	38.7963
285	-4.29612	38.9193
286	-4.20246	38.981
287	-4.10815	39.1038
288	-3.98313	39.2265
289	-3.92034	39.3183
290	-3.82613	39.4712
291	-3.70197	39.5628
292	-3.57862	39.5932
293	-3.4554	39.6236
294	-3.33141	39.7454
295	-3.17725	39.8365
296	-3.02387	39.8666
297	-2.90097	39.9272
298	-2.77846	39.9572
299	-2.65605	39.9873
300	-2.53349	40.0476
301	-2.41079	40.1383
302	-2.2882	40.2289
303	-2.16573	40.3193
304	-2.04359	40.3794
305	-1.92155	40.4395
306	-1.76877	40.5599
307	-1.70761	40.6202
308	-1.61571	40.7408
309	-1.52387	40.8614
310	-1.4624	40.9821
311	-1.37066	41.1025
312	-1.27896	41.223
313	-1.18731	41.3434
314	-1.0656	41.4333
315	-0.97403	41.5537
316	-0.852407	41.6436
317	-0.730821	41.7335
318	-0.639699	41.7934
319	-0.518346	41.853
320	-0.366236	42.0032
321	-0.275162	42.0631
322	-0.153679	42.153
323	-0.0624345	42.2432
324	0.0289941	42.3636
325	0.120245	42.4538
326	0.242112	42.6044
327	0.30296	42.6646
328	0.394055	42.7246
329	0.485161	42.7847
330	0.606723	42.8749
331	0.667813	42.9655
332	0.789433	43.0558
333	0.88083	43.1463
334	0.972259	43.2369
335	1.06394	43.3579
336	1.12516	43.4488
337	1.21692	43.57
338	1.33859	43.6304
339	1.43023	43.7214
340	1.52217	43.8429
341	1.58358	43.9341
342	1.64528	44.0559
343	1.70677	44.1474
344	1.79921	44.2999
345	1.89147	44.4221
346	1.95341	44.5444
347	2.07655	44.6976
348	2.10759	44.7589
349	2.20049	44.9124
350	2.29286	45.0047
351	2.38566	45.1279
352	2.44804	45.2512
353	2.47996	45.3746
354	2.48138	45.4982
355	2.6047	45.5913
356	2.66737	45.7153
357	2.72972	45.8085
358	2.82277	45.902
359	2.94659	45.9958
360	3.06927	45.9965
361	3.19116	45.9352
362	3.25124	45.8424
363	3.31089	45.7186
364	3.27803	45.5634
365	3.27633	45.4396
366	3.27466	45.3159
367	3.24237	45.1922
368	3.20974	45.0378
369	3.20818	44.9146
370	3.20627	44.7607
371	3.17417	44.6376
372	3.14212	44.5147
373	3.10942	44.3306
374	3.07782	44.2386
375	3.07646	44.1161
376	3.04459	43.9937
377	2.98224	43.8713
378	2.98035	43.6881
379	2.97912	43.566
380	3.06973	43.4745
381	3.12926	43.322
382	3.12837	43.2306
383	3.18824	43.1086
384	3.30921	42.9867
385	3.39943	42.8343
386	3.52113	42.7732
387	3.67382	42.7425
388	3.76569	42.7423
389	3.88827	42.7422
390	4.01068	42.7116
391	4.16422	42.7114
392	4.2866	42.6503
393	4.40969	42.6502
394	4.56375	42.6501
395	4.71803	42.65
396	4.87254	42.6499
397	4.99631	42.6499
398	5.12056	42.6806
399	5.27637	42.7419
400	5.40101	42.7727
401	5.46535	42.957
402	5.49722	43.0185
403	5.5922	43.1417
404	5.65616	43.2649
405	5.75147	43.3885
406	5.84696	43.5123
407	5.94265	43.6363
408	6.00718	43.7603
409	6.07135	43.8535
410	6.13612	43.9778
411	6.23248	44.1026
412	6.32906	44.2277
413	6.39375	44.3216
414	6.49129	44.4782
415	6.5885	44.6041
416	6.6226	44.7293
417	6.72084	44.887
418	6.78761	45.0445
419	6.88571	45.1715
420	6.9522	45.2983
421	7.01813	45.3939
422	7.08419	45.4896
423	7.15116	45.6171
424	7.21751	45.7132
425	7.28482	45.8412
426	7.41655	45.9711
427	7.54435	45.9426
428	7.67239	45.9142
429	7.80067	45.8858
430	7.96159	45.8583
431	8.05619	45.7655
432	8.18344	45.6736
433	8.34352	45.5825
434	8.47223	45.5223
435	8.66852	45.5275
436	8.79976	45.5312
437	8.99723	45.5367
438	9.12928	45.5405
439	9.22854	45.5434
440	9.36216	45.5794
441	9.5305	45.6488
442	9.63264	45.7163
443	9.79992	45.7218
444	10.0014	45.7286
445	10.1362	45.7332
446	10.3042	45.7068
447	10.2321	45.5751
448	10.2268	45.4137
449	10.2227	45.2847
450	10.1849	45.1549
451	10.1146	45.0565
452	10.0744	44.831
453	10.0381	44.734
454	10.001	44.6052
455	9.96405	44.4766
456	9.92726	44.3482
457	9.85717	44.2193
458	9.81996	44.0595
459	9.81775	43.9641
460	9.81421	43.8053
461	9.81015	43.6148
462	9.80756	43.488
463	9.83844	43.3617
464	9.90281	43.2357
465	9.9005	43.109
466	9.86489	42.982
467	9.82941	42.8552
468	9.89412	42.7292

[truncated: 10 more sheets: intufi, rupestris, edwardii, pilicaudus, myurus, R_cirnei, R_stuhlmanni, R_petersi, R_udzungwensis, R_chrysopgyus]
