# Supplementary material for: New records of a lost species and a geographic range expansion for sengis in the Horn of Africa
Source: PeerJ. 2020 Aug 18;8:e9652. doi: 10.7717/peerj.9652 (PMC7441985; doi:10.7717/peerj.9652)
Supplement: Supplemental Information 7 [file peerj-08-9652-s007.zip › Data_S7_Biogeography_Analysis_Data_and_Settings/2_BayesTraits/BayesTraits_input/call.txt]

BayesTraitsV3_multithread_Windows64bit.exe tree.nex data_tips.txt < commands.txt
