# Supplementary material for: New records of a lost species and a geographic range expansion for sengis in the Horn of Africa
Source: PeerJ. 2020 Aug 18;8:e9652. doi: 10.7717/peerj.9652 (PMC7441985; doi:10.7717/peerj.9652)
Supplement: Supplemental Information 7 [file peerj-08-9652-s007.zip › Data_S7_Biogeography_Analysis_Data_and_Settings/2_BayesTraits/BayesTraits_input/data_tips.txt]

Galegeeska_revoilii	46.38147	9.899974
Petrodromus_tetradactylus_East	32.96947	-12.11772
Petrodromus_tetradactylus_Central	20.56121	-2.641478
Petrosaltator_rozeti	-0.4109715	33.04006
Macroscelides_flavicaudatus	14.92127	-21.95623
Macroscelides_proboscideus	20.86988	-30.04185
Macroscelides_micus	13.95608	-20.17208
Elephantulus_brachyrhynchus	27.4671	-12.71605
Elephantulus_rufescens	38.10283	0.6677387
Elephantulus_intufi	19.92245	-21.85459
Elephantulus_rupestris	19.66774	-28.65187
Elephantulus_edwardii	21.55717	-32.34971
Elephantulus_pilicaudus	21.52385	-31.32237
Elephantulus_myurus	28.45987	-23.95804
Rhynchocyon_cirnei	35.24945	-11.71306
Rhynchocyon_stuhlmanni	25.59736	1.978415
Rhynchocyon_petersi	38.43716	-5.925085
Rhynchocyon_udzungwensis	36.58786	-7.491803
Rhynchocyon_chrysopygus	39.68777	-3.238356
