# Supplementary material for: New records of a lost species and a geographic range expansion for sengis in the Horn of Africa
Source: PeerJ. 2020 Aug 18;8:e9652. doi: 10.7717/peerj.9652 (PMC7441985; doi:10.7717/peerj.9652)
Supplement: Supplemental Information 7 [file peerj-08-9652-s007.zip › Data_S7_Biogeography_Analysis_Data_and_Settings/2_BayesTraits/BayesTraits_input/tree.nex]

#NEXUS

BEGIN TREES;
	TRANSLATE
	1 Galegeeska_revoilii,
	2 Petrodromus_tetradactylus_East,
	3 Petrodromus_tetradactylus_Central,
	4 Petrosaltator_rozeti,
	5 Macroscelides_flavicaudatus,
	6 Macroscelides_proboscideus,
	7 Macroscelides_micus,
	8 Elephantulus_brachyrhynchus,
	9 Elephantulus_rufescens,
	10 Elephantulus_intufi,
	11 Elephantulus_rupestris,
	12 Elephantulus_edwardii,
	13 Elephantulus_pilicaudus,
	14 Elephantulus_myurus,
	15 Rhynchocyon_cirnei,
	16 Rhynchocyon_stuhlmanni,
	17 Rhynchocyon_petersi,
	18 Rhynchocyon_udzungwensis,
	19 Rhynchocyon_chrysopygus;

	TREE Imported_tree_1 = ((((1:20.623344,((2:0.00001,3:0.00001):15.93451,4:15.93452):4.688821):4.835939,((5:7.292933,6:7.292933):11.79785,7:19.09078):6.368497):3.047945,(((8:6.128533,9:6.128533):13.20436,(10:11.94821,11:11.94821):7.384682):5.333413,((12:10.19772,13:10.19772):5.068284,14:15.266):9.4003):3.840919):4.274165,(((15:4.872806,16:4.872805):1.640438,(17:3.740369,18:3.740368):2.772875):1.333233,19:7.846477):24.93491):33.272048;

END;
