# Supplementary material for: New records of a lost species and a geographic range expansion for sengis in the Horn of Africa
Source: PeerJ. 2020 Aug 18;8:e9652. doi: 10.7717/peerj.9652 (PMC7441985; doi:10.7717/peerj.9652)
Supplement: Supplemental Information 7 [file peerj-08-9652-s007.zip › Data_S7_Biogeography_Analysis_Data_and_Settings/2_BayesTraits/BayesTraits_results/Data_S7_Biogeography_Analysis_Input_Data_and_Summarized_Output.xlsx]

## Sheet: BayesTraits Input & Output
New Records of a Lost Species and a Geographic Range Expansion for Sengis in the Horn of Africa
Heritage S, Rayaleh HA, Awaleh DG, Rathbun GB (2020)
Data S7. Biogeography analysis - input data and summarized output.
(this workbook has 1 sheet)
BayesTraits input					BayesTraits output (summarized with Tracer)
Tip Taxon	Node #	X-Lon	Y-Lat		Node #	X-Lon (mean)	95% HPD interval	ESS		Y-Lat (mean)	95% HPD interval	ESS
Galegeeska_revoilii	1	46.3815	9.89997		20 (root)	26.9168	[20.8821,32.9832]	850		-9.2617	[-15.4861,-3.0797]	715.3
Petrodromus_tetradactylus_East	2	32.9695	-12.1177		21	25.0905	[19.8619,30.1216]	771		-10.6115	[-16.4309,-4.7722]	850
Petrodromus_tetradactylus_Central	3	20.5612	-2.64148		22	24.7245	[19.3321,30.1132]	846.9		-8.1793	[-13.4596,-2.7647]	850
Petrosaltator_rozeti	4	-0.410971	33.0401		23	25.8279	[20.4186,31.2831]	826.2		-1.3616	[-7.4006,4.5751]	850
Macroscelides_flavicaudatus	5	14.9213	-21.9562		24	20.8027	[15.2348,26.2968]	850		2.8305	[-3.3024,8.9111]	850
Macroscelides_proboscideus	6	20.8699	-30.0419		25	26.6994	[26.6461,26.7581]	850		-7.4235	[-7.4726,-7.3726]	850
Macroscelides_micus	7	13.9561	-20.1721		26	20.9273	[14.9379,26.9429]	850		-13.969	[-20.0808,-7.9812]	663.6
Elephantulus_brachyrhynchus	8	27.4671	-12.716		27	18.5709	[13.7039,23.4059]	850		-23.9618	[-28.886,-18.9648]	830.9
Elephantulus_rufescens	9	38.1028	0.667739		28	23.8796	[18.8403,28.8614]	850		-14.0366	[-19.8707,-8.1265]	850
Elephantulus_intufi	10	19.9225	-21.8546		29	25.8408	[20.3093,31.3059]	821.5		-15.5196	[-20.6168,-10.2269]	850
Elephantulus_rupestris	11	19.6677	-28.6519		30	32.2714	[27.4281,36.8044]	850		-7.3502	[-12.2538,-2.4469]	593.1
Elephantulus_edwardii	12	21.5572	-32.3497		31	23.2035	[17.8283,28.3462]	769.7		-19.8355	[-25.494,-14.4019]	850
Elephantulus_pilicaudus	13	21.5238	-31.3224		32	23.3391	[17.3589,29.3464]	850		-22.0093	[-27.2241,-16.6158]	850
Elephantulus_myurus	14	28.4599	-23.958		33	22.8581	[17.4774,28.2164]	756.3		-26.2818	[-31.3016,-21.1067]	850
Rhynchocyon_cirnei	15	35.2495	-11.7131		34	34.3368	[29.7829,38.7965]	850		-6.0333	[-10.8276,-1.2127]	793.3
Rhynchocyon_stuhlmanni	16	25.5974	1.97842		35	34.1568	[29.6691,38.4341]	850		-5.5642	[-10.1387,-0.8617]	819.8
Rhynchocyon_petersi	17	38.4372	-5.92509		36	32.559	[28.1092,36.7773]	850		-5.2922	[-10.0189,-0.5809]	850
Rhynchocyon_udzungwensis	18	36.5879	-7.4918		37	36.5655	[32.2488,40.6912]	850		-6.3416	[-10.8263,-1.8369]	804.2
Rhynchocyon_chrysopygus	19	39.6878	-3.23836
