# Supplementary material for: New records of a lost species and a geographic range expansion for sengis in the Horn of Africa
Source: PeerJ. 2020 Aug 18;8:e9652. doi: 10.7717/peerj.9652 (PMC7441985; doi:10.7717/peerj.9652)
Supplement: Supplemental Information 8 [file peerj-08-9652-s008.zip]

Archive with 2 entries (1 files):
- Data_S8_Somali_Sengi_Foot_Drumming/
- Data_S8_Somali_Sengi_Foot_Drumming/Data_S8_Foot.Drumming_Somaili.Sengi_CASMAM32728_at.Assamo.Djibouti_by.Steven.Heritage.mov
